# Supplementary material for: Amino acid metabolism of the thermophilic acetogen Thermacetogenium phaeum
Source: PLoS One. 2025 Dec 3;20(12):e0336914. doi: 10.1371/journal.pone.0336914 (PMC12674515; doi:10.1371/journal.pone.0336914)
Supplement: S1 File — (XLSX) [file pone.0336914.s020.xlsx]

## Sheet: raw data
Majority protein IDs	Peptides	Sequence coverage [%]	Mol. weight [kDa]	Score	TP1 126	TP1 127	TP1 128	TP1 129	TP1 130	TP1 131	TP2 126	TP2 127	TP2 128	TP2 129	TP2 130	TP2 131	TP3 126	TP3 127	TP3 128	TP3 129	TP3 130	TP3 131
2522002399	15	52	43.388	323.31	24.6069	25.1321	24.8458	25.4929	23.6583	24.2593	24.4987	23.6877	24.4785	25.1823	22.9156	23.7186	24.8821	24.6096	25.3567	24.9698	23.0969	24.6742
2522002497	38	50.9	97.816	323.31	24.12	26.4313	23.9866	25.7933	24.8947	23.2884	24.6992	25.5353	23.7691	25.9537	24.6722	23.5399	25.0475	26.4986	24.494	25.7834	25.2133	24.1427
2522002556	48	76.8	75.631	323.31	28.088	27.6534	27.787	27.8124	28.0474	27.454	28.255	27.7036	28.4816	27.8888	27.929	28.7422	28.1293	27.5807	27.8558	27.5044	28.0615	28.2502
2522002616	24	41.9	59.622	323.31	24.9245	26.6281	24.5316	26.6224	27.6523	24.998	25.7863	27.3725	25.5265	27.2557	28.4848	26.1335	24.985	26.4485	24.3288	26.014	27.4876	25.201
2522002681	42	42.2	109.06	323.31	27.3983	27.0935	26.5449	27.0272	28.1635	25.5202	26.9416	27.1359	26.7058	27.0355	27.831	26.6	26.9141	26.6744	26.9694	26.4501	27.8589	25.8396
2522002695	21	65.8	41.305	323.31	25.1144	24.3606	23.5439	25.5971	23.0393	23.439	24.3636	23.186	22.9436	25.2803	22.5698	23.7797	24.9729	23.9514	24.2843	24.946	22.7976	24.001
2522002726	47	58.9	91.724	323.31	27.2858	25.4999	24.5246	25.9512	23.998	26.8145	27.7357	25.4705	25.1661	26.5441	24.5529	27.1154	27.6911	25.7058	25.2522	25.8839	24.3489	27.5479
2522002754	35	63.6	58.459	323.31	28.3961	28.832	26.2879	29.5621	26.5621	27.6855	28.9733	27.8786	27.192	30.0256	26.0685	28.3889	28.4339	28.33	27.2821	28.7919	25.4467	28.2192
2522002772;2522003171	34	68.7	64.886	323.31	26.6364	27.9239	28.0061	26.9465	25.1147	25.5623	27.1424	27.8806	28.3217	27.3044	25.637	25.9213	27.1415	27.5633	28.155	26.6364	25.316	26.0548
2522002777	17	62.2	44.188	323.31	25.7696	27.6139	27.049	26.8551	24.0984	27.0477	27.0021	28.6704	27.6536	28.1227	25.1818	27.8841	26.6151	27.6546	27.6668	27.0026	24.8583	27.5522
2522002816	26	66.2	52.857	323.31	24.5293	24.9917	23.3886	25.168	22.9854	24.5321	24.8679	24.3596	23.8175	24.9513	23.0262	24.0209	25.0416	25.1885	24.2072	25.0286	23.2137	25.1276
2522002885	19	70.1	40.551	323.31	24.6558	24.0058	24.2273	24.3307	22.7213	24.4964	24.2847	23.2457	23.5874	24.1217	21.8441	23.8742	24.9585	24.2919	25.0104	24.3563	23.117	25.3034
2522002913	17	61.8	38.478	323.31	23.8416	24.7708	22.2646	25.2715	23.1034	22.5009	24.2069	24.51	22.6684	25.374	23.1004	22.8046	24.8326	25.0459	23.3237	25.3426	23.7109	23.4924
2522002987	24	51.3	52.1	323.31	24.9928	24.966	25.2231	25.0912	24.4131	25.4632	25.6662	24.694	25.764	25.5084	24.4886	25.7666	25.3939	24.8111	25.2319	24.698	24.356	25.9289
2522003029	15	54.4	44.908	323.31	23.3002	23.9203	22.9701	24.0964	21.6843	23.0143	22.631	22.1898	22.1932	23.2627	21.0974	22.3638	23.495	23.6046	23.3558	23.5656	22.1361	23.5487
2522003186	37	75	57.061	323.31	26.7269	27.1862	25.4697	28.1528	24.3561	26.2419	26.7777	25.7	25.6724	27.9988	24.3122	26.1444	26.9055	26.8876	26.0331	27.6404	24.4961	26.7879
2522003357	26	80.3	37.419	323.31	26.3043	25.9455	26.2784	25.8599	24.2333	24.7872	27.4771	26.6424	27.3216	27.0128	25.1658	25.9898	26.8889	26.1235	27.3777	25.9254	24.4625	25.5527
2522003358	18	45	50.282	323.31	25.1978	26.5045	24.3511	26.0476	26.6362	24.4643	25.5964	26.4528	24.6783	25.9999	26.8961	24.7569	25.9119	26.4713	25.9182	25.778	27.0963	25.0744
2522003591	17	57.3	36.707	323.31	23.7771	24.6285	22.7474	25.8357	22.8165	23.3457	23.9625	23.2278	22.8554	25.4591	22.1398	23.1147	24.6555	24.5198	23.1856	25.35	22.919	23.5908
2522003729	17	53.7	36.054	323.31	24.6057	25.4537	24.3315	26.0145	23.7126	24.0371	24.5051	24.0241	23.788	25.5013	23.0703	23.5678	25.418	25.4431	24.2895	25.7782	23.9639	24.6775
2522003831	38	65.9	74.84	323.31	25.9488	26.4095	23.9406	26.2861	24.5343	24.1561	26.731	26.8365	24.7994	26.567	24.8144	24.4741	26.9863	26.5304	24.7792	26.2074	24.8593	25.1116
2522003856	17	65.8	34.839	323.31	23.5677	25.0844	23.1163	25.2288	23.222	23.3645	22.9045	23.3152	22.8087	24.8708	22.4253	22.5484	23.7111	24.7397	23.7137	24.6929	22.9706	23.7065
2522003858	37	58.5	71.993	323.31	24.2474	25.7273	23.5894	26.109	23.6606	23.7306	23.7671	23.2846	23.0566	25.2404	22.4149	22.7264	24.7474	25.8713	24.1675	26.0894	24.0796	24.4256
2522003862	21	51.2	47.672	323.31	24.3329	25.6156	22.9898	25.2372	24.2677	24.0274	25.33	24.7969	24.0012	26.2356	23.8653	23.6682	25.8831	25.7924	23.7136	26.3075	24.602	24.8563
2522003863	30	41.7	83.32	323.31	25.551	27.1138	24.9196	27.1312	25.7418	25.3129	25.7749	25.8568	24.6205	27.2571	25.3493	25.0907	26.3301	27.2085	25.7557	27.0759	25.8942	26.1192
2522003864	42	64.7	74.137	323.31	25.8051	27.2832	25.1166	27.3083	25.8655	25.6486	26.2977	26.1978	25.4411	27.6402	25.7063	25.7513	26.9329	27.8124	26.4605	27.7907	26.5126	26.693
2522003886	39	58.3	88.533	323.31	24.0073	26.33	24.173	25.957	26.1013	23.7096	23.0136	24.1162	23.8263	24.7477	24.9312	22.364	23.9958	26.2121	24.2028	25.3314	25.993	23.819
2522003891	27	61.5	54.007	323.31	24.0967	26.265	23.8405	26.4879	23.9861	23.6158	23.5837	24.4209	23.1068	26.163	22.9091	22.9828	24.1181	25.9056	23.8488	26.0934	23.7368	23.8805
2522003977	12	49.2	33.148	323.31	23.9192	24.7161	23.6835	24.3256	23.9121	23.3386	23.7995	23.8666	23.1658	23.8985	23.4383	22.9084	24.6721	24.827	24.8703	24.139	24.2739	23.9969
2522003978	20	79.2	30.895	323.31	25.1347	26.7145	25.1285	25.8082	25.9792	24.8946	26.0091	27.0456	26.0046	26.5872	26.6862	25.5447	25.853	26.6479	25.9051	25.8259	26.2671	25.4931
2522004063	18	50	48.703	323.31	23.9821	23.6396	24.8794	25.3937	21.6352	22.3391	24.8758	23.4463	25.0086	25.8233	22.5729	23.2646	24.3166	23.7904	25.6176	24.9592	22.1669	23.2741
2522004064	21	55.9	53.585	323.31	24.9477	24.6675	25.3068	26.9736	22.7266	23.0544	25.8284	24.399	25.8216	27.5376	23.6635	24.0223	25.3566	24.4383	26.307	26.3494	23.1367	24.217
2522004065	24	49.4	47.953	323.31	25.5622	25.1542	25.8778	27.4368	23.1199	23.6013	26.4163	25.3371	26.1978	28.0409	24.4511	24.8788	26.0074	25.0264	26.8908	26.9557	23.2248	24.3348
2522004067	22	68.5	41.007	323.31	26.6509	25.6691	28.0434	26.7163	23.9948	24.6224	27.7201	25.8034	29.533	27.5696	24.657	25.2211	27.4037	25.8102	29.3266	26.628	24.5974	25.6501
2522004115	50	72.3	90.258	323.31	25.8627	27.228	24.9405	28.0698	24.8652	25.1278	25.9599	25.8808	25.1292	28.2641	25.1248	25.1642	26.0488	27.1279	25.4508	27.7447	24.9167	25.5334
2522004328	21	75.3	36.963	323.31	24.2445	25.1568	24.3314	25.0949	22.9224	24.1775	23.7512	23.5152	23.6512	24.6548	22.4323	23.5493	24.4221	24.593	24.5714	24.6799	22.9932	24.3133
2522004454	41	67.9	66.318	323.31	26.1544	26.4704	24.9352	26.974	24.6951	25.4539	26.3519	25.965	25.647	26.8188	24.6093	25.5691	26.4118	26.1989	26.0434	26.3427	24.7874	26.0348
2522004506	33	74.1	54.052	323.31	24.5433	24.7886	23.8352	27.8428	23.7542	23.4529	25.3049	23.9156	23.5921	27.2707	22.9952	23.8813	26.7379	25.0889	26.2199	28.1161	24.3434	24.7467
2522004574	28	49.8	73.526	323.31	25.2462	26.7897	25.0233	26.9101	24.6135	23.9199	25.8284	26.0326	25.1785	27.4812	24.6167	24.2847	25.8666	26.6558	25.9691	26.8774	24.7922	24.5384
2522004575	27	78.2	47.65	323.31	25.8693	26.4504	25.8553	26.6203	24.4886	24.2844	26.7334	26.3906	26.2995	27.3921	25.3342	25.3902	26.6014	26.5999	27.0005	26.847	25.1033	25.2016
2522004630	11	78.8	17.757	323.31	23.5612	26.2065	22.9094	26.167	23.678	22.7867	23.3778	25.3476	22.8903	26.3191	23.5207	22.9713	23.6066	25.772	23.2104	25.7623	23.8062	23.2864
2522004793	19	49.9	46.308	323.31	26.7915	25.6311	26.6672	26.4185	23.5645	26.6137	27.2519	25.4156	26.9817	27.0861	24.251	26.9872	27.3557	25.5939	27.932	26.646	24.1458	27.3388
2522004795	9	69.7	16.197	323.31	25.0953	27.3949	24.9141	26.7352	25.8718	24.7055	25.7956	29.3135	26.1126	27.7374	26.4931	25.2347	25.2776	27.5569	26.2414	26.9607	26.5528	24.9572
2522004920	26	81	44.181	323.31	26.8889	26.9754	24.8295	27.008	25.7531	25.1045	27.3922	27.2126	26.2752	27.1748	26.1087	25.1357	27.3319	26.7366	25.3216	26.5573	25.577	25.6966
2522005011	42	78.2	64.266	323.31	26.6162	27.4095	26.4132	27.1569	25.646	27.1118	27.1252	26.6406	26.4702	27.5424	25.7837	27.2451	26.9909	27.0183	26.9657	26.7579	25.5339	27.4218
2522005024	25	60.4	48.775	323.31	26.0367	27.0799	24.4059	27.1335	24.1357	23.4964	26.7033	25.9876	25.112	27.4421	24.3283	24.0064	26.8286	27.045	25.3171	27.0336	24.6158	24.3919
2522005026	36	58	70.44	323.31	25.5157	26.8792	24.4313	27.2324	24.3722	23.9486	26.2334	25.9279	24.9401	27.6651	24.6599	24.3329	27.1285	27.6323	26.7516	27.8715	25.4469	25.6623
2522003849	18	66.4	31.425	321.41	25.3025	25.0876	24.2593	25.0823	23.5773	25.0209	24.8797	24.0312	23.8428	24.7096	22.7251	24.2643	25.7083	25.0668	25.3017	24.9198	23.5783	25.4834
2522004440	14	80.3	17.083	320.76	24.5717	28.34	24.2087	28.6361	25.4579	24.1406	24.9537	27.9483	24.5077	28.67	25.4694	24.1612	24.5404	28.3408	24.1341	28.3924	26.1384	24.3816
2522002933	40	55.8	97.653	312.14	24.1422	24.9552	22.9329	25.21	22.6829	23.8493	22.9704	22.6239	22.0435	23.775	21.1481	22.3769	24.4534	24.814	23.8598	24.6385	22.9942	24.451
2522005033	18	51.7	51.018	305.68	24.5558	24.0002	22.6326	23.5999	22.0348	22.391	24.5271	22.4142	22.8675	22.8949	21.2371	22.1945	24.8646	23.2497	23.3169	22.6642	21.8953	22.7559
2522005025	17	66	27.775	291.94	24.8351	26.0248	23.5763	26.2149	23.222	23.1265	24.9665	24.4592	23.27	26.0211	22.8201	22.9059	25.6503	25.9498	24.3074	26.0831	23.7313	23.5003
2522003859	10	37.1	28.992	288.27	25.4655	26.6915	25.1762	26.3951	27.0064	24.8679	25.7318	26.8873	25.4362	26.4272	26.9149	24.9536	25.8208	26.484	26.6351	26.0937	27.2044	25.1197
2522003915	19	31.1	77.771	284.04	24.9641	24.107	22.8676	24.0226	22.2847	24.6166	24.7817	22.4207	22.8421	23.7569	21.4782	23.2263	25.8445	24.6906	24.3765	24.2178	22.9472	25.4263
2522003025	14	49	35.971	282.52	23.2777	23.8717	22.6952	23.9354	22.0614	22.6652	23.6704	23.9399	23.2262	24.2932	22.056	23.0285	24.0173	24.2138	24.0367	23.8849	22.8932	23.6005
2522004552	14	63.3	30.285	281.42	24.0547	23.7865	24.4107	24.5906	22.1882	23.976	23.8733	22.5031	23.9402	24.2052	21.4855	23.6638	24.1627	23.3696	24.7054	23.6707	22.281	24.2869
2522004482	36	45	94.339	278.12	24.5395	24.4118	23.9739	24.7204	22.4318	24.155	24.0198	22.8237	23.2777	23.9498	21.7504	23.3968	25.0473	24.5361	25.5451	24.6008	23.0243	24.877
2522002744	16	61.4	26.393	276.92	23.6738	24.9253	22.2279	24.9295	23.4167	24.0187	23.5566	23.9894	22.5446	24.8106	22.9443	23.2595	23.4243	24.1423	22.7591	24.0787	22.6763	23.6288
2522003494	13	59.2	31.495	273.74	23.3713	23.1878	23.3169	23.1075	21.9977	22.4961	23.489	23.0689	23.499	23.3242	21.8804	22.6382	24.1655	23.4198	24.4668	23.0425	22.4275	23.4173
2522004595	36	53.4	81.139	271.6	24.7292	24.1582	25.0998	24.2082	22.4215	23.2296	24.7429	23.1366	25.5247	24.107	22.2473	23.279	25.4885	23.9423	25.0205	23.7282	22.6631	23.8536
2522003493	19	54.6	36.995	265.25	24.4769	23.7605	24.1737	23.5198	22.0911	23.1812	24.3175	23.2087	24.1472	23.4668	21.9739	23.0669	24.4264	23.5836	24.3481	23.3346	22.0139	23.3679
2522004334	11	68.6	15.202	262.41	25.4678	25.8099	25.972	25.19	24.8991	24.1646	26.4211	26.5534	26.4975	26.2694	26.0124	25.1911	25.9832	25.436	26.7225	25.0812	24.916	25.1955
2522002370	11	43.9	41.966	261.93	21.5363	22.5389	21.325	22.5799	20.8415	22.0107	20.5468	20.5734	20.1159	21.6785	19.5952	20.6672	23.0788	23.3498	22.9292	23.0922	21.5099	23.3516
2522004915	20	72.7	29.995	260.94	24.6974	24.991	24.0474	25.4392	22.797	24.7889	24.6038	23.5277	23.9049	25.0883	22.109	24.1809	24.6274	24.2821	24.2972	24.5773	22.0479	24.844
2522003848	23	58.2	41.798	257.22	24.7583	24.456	23.46	24.1777	23.4636	23.7539	25.1457	24.6818	24.0457	24.6829	23.4061	24.0038	25.7018	24.8125	24.6524	24.2305	23.5694	24.5946
2522004475	21	62.2	40.35	254.23	23.6597	25.156	23.1611	24.922	24.056	22.6563	23.1908	23.4946	22.5984	24.3764	23.1035	21.7565	24.1276	25.0941	23.8535	24.6676	24.0256	23.322
2522004331	18	35.3	65.198	247.62	23.0857	23.6638	23.3964	23.7939	21.8929	22.932	23.2078	22.5115	23.2349	23.4955	21.4115	22.7179	23.6098	23.8101	24.3886	23.5767	22.3007	23.6369
2522004472	13	34.4	41.092	245.31	24.4386	24.3859	24.3908	24.5342	24.7301	23.9819	24.8514	24.9464	25.2533	24.7608	24.8588	25.2116	24.9965	24.6104	24.7589	24.6742	24.9266	24.7845
2522003115	11	56.3	22.201	243.86	25.4043	23.3918	23.005	23.5681	24.0943	24.0394	25.8559	23.3003	23.4511	23.9854	24.271	24.4583	26.1446	23.134	23.64	23.2646	23.9315	24.9638
2522005072	22	45.4	56.104	242.96	24.9526	25.6625	23.9498	25.6776	23.1202	24.4414	24.562	23.9501	23.6583	25.0698	22.7769	23.7117	25.3516	25.3169	24.2405	25.0009	23.407	24.7857
2522003893	12	51	31.973	237.78	22.9527	24.3911	22.3098	24.4394	23.098	22.3725	22.8108	23.3009	22.4553	24.1421	23.4179	21.9153	24.0718	24.8049	23.4701	24.5361	23.5295	23.4549
2522004188	15	59.9	38.752	237.11	22.084	23.4821	21.8249	22.9661	21.5352	22.3897	20.8385	20.3601	20.3609	21.2527	19.7747	20.7432	22.7055	23.7885	22.265	22.6649	22.0963	23.2952
2522004189	24	47.4	65.436	236.22	23.6634	25.3202	23.1977	24.9622	23.3748	24.1162	23.3307	23.0367	22.5444	24.3546	22.2336	23.504	24.3068	25.4926	23.8079	24.8746	23.7907	24.8787
2522004877	15	58.1	34.68	235.2	22.519	22.8855	22.4192	22.8595	21.5087	21.9926	22.6397	22.1239	22.6523	22.541	20.8857	22.0215	23.506	23.2788	23.9973	23.0868	22.1169	23.0847
2522003247	21	52.7	53.56	230.41	23.0772	23.5164	21.6054	23.9927	21.7051	21.7616	22.6581	21.8709	21.2959	22.8901	20.5853	20.9385	23.9009	23.5015	22.586	23.7287	22.3272	23.0286
2522002498	21	72.6	30.223	229.5	23.3408	25.8357	22.8543	25.5624	25.0823	22.4801	23.6923	24.8812	22.8695	25.4779	24.8871	22.3735	24.3586	25.9524	23.7984	25.4725	25.3686	23.6211
2522005034	17	48.1	46.239	229.38	24.1081	22.8875	22.3095	22.4645	20.984	21.6328	24.1288	21.5898	22.8781	23.0172	20.5624	21.3438	24.0487	22.1406	23.2295	22.335	20.7194	21.4711
2522005035	19	51.8	46.049	227.87	25.6766	24.863	23.2363	23.5797	21.8333	22.8471	25.4166	23.4376	23.6745	23.8516	21.9412	22.6754	26.0603	24.3652	24.3063	23.5503	22.3597	23.5731
2522004123	13	78.8	23.058	227.05	23.0791	22.846	21.201	22.9718	22.4856	22.3192	22.5547	23.0094	21.362	22.6653	21.5637	22.0426	24.0978	23.106	22.2176	23.1731	23.0501	23.1696
2522003783	15	45.8	43.019	226.55	23.5505	23.6113	23.8011	23.7595	21.5062	23.0132	23.5352	22.9673	23.2584	23.7186	21.8884	22.9836	24.6057	24.3207	24.6994	24.7909	22.2995	24.0426
2522004577	23	61.7	42.32	226.05	24.68	24.8595	23.8347	25.5206	22.9826	23.483	24.4841	23.7256	23.7998	25.3233	22.4993	23.0478	25.2637	24.7959	24.9344	25.386	23.1467	24.2582
2522005039	13	38.5	44.018	224.17	24.5024	24.7297	22.8995	24.1001	23.6704	22.5484	24.5615	24.4359	23.2174	24.1171	23.6972	22.743	25.2297	24.4785	23.6377	23.7778	23.6971	23.2503
2522002698	37	32.6	140.43	221.55	23.7996	23.8177	22.9694	24.1341	22.2485	22.5143	22.7791	22.0755	21.8148	23.1963	20.9182	21.4855	23.8614	23.5007	23.5182	23.7062	22.3619	23.0534
2522003151	12	19.1	67.209	219.88	23.7095	24.5321	23.2989	24.7081	22.8788	23.402	24.9993	24.8404	24.5411	25.8078	23.5721	24.6045	24.289	24.4118	24.4499	24.1048	22.6609	24.0423
2522003873	14	45.3	46.616	213.23	23.6416	24.3826	23.5664	24.0989	22.7053	23.2822	24.0159	24.7371	23.9229	24.2645	23.0004	23.2598	23.9538	24.1828	24.0341	23.3613	23.0136	23.3401
2522003252	19	56.5	36.088	213.06	23.8161	24.4583	23.1156	23.949	21.993	23.469	23.59	23.13	23.1962	23.6552	21.7559	22.8397	24.1919	24.1776	24.448	23.746	22.2318	24.0039
2522003367	15	69.3	29.529	209.95	23.2555	23.3947	23.6006	23.4903	22.0729	22.6441	23.4751	23.2907	23.4854	23.6123	22.3046	22.8601	23.7808	23.378	23.9617	23.2384	22.3289	23.2396
2522003520	24	55.9	52.279	209.51	23.3986	23.6871	22.4166	24.2078	21.8893	22.8526	23.0763	22.5732	22.1031	23.7412	21.1069	22.4234	24.0079	23.8735	23.7503	24.0498	21.9699	23.8584
2522002424	5	81.2	11.17	208.64	24.7153	23.5029	21.8992	24.2105	24.0373	24.639	24.5047	24.8604	23.6213	24.2841	24.0141	24.9289	25.1105	24.002	23.6267	24.0243	24.2021	25.396
2522003777	14	35.2	44.335	205.55	23.1829	23.4578	22.2869	23.8209	21.4318	23.2588	23.101	22.2696	21.7739	23.6812	21.651	23.0671	23.6463	23.4851	22.3594	23.5469	21.5317	23.9508
2522005070	17	46.5	52.511	204.77	23.4089	24.2654	22.4768	24.1867	22.2248	22.9223	23.2416	22.5798	22.2498	23.8957	21.1265	22.5824	24.1977	24.4777	23.3512	24.237	22.2199	23.6293
2522004890	24	75.9	35.29	203.74	23.1989	24.3033	22.4694	24.8245	22.4122	22.9482	23.0496	22.7228	21.9823	23.9268	21.5445	22.0933	24.3641	24.4641	23.4862	24.6241	22.7815	23.9016
2522005164	11	73	23.185	202.94	23.4876	24.0331	23.6516	24.1216	21.9169	23.6051	24.2153	24.4793	24.5557	24.4824	22.4139	23.8397	24.0817	24.3405	24.4336	24.0478	22.5791	24.1874
2522003465	15	67.6	21.114	200.13	25.8655	25.6731	25.787	24.8909	24.6318	24.3188	26.2242	26.8306	26.2397	25.398	24.8751	25.3875	25.9411	25.4966	26.7792	24.4558	24.8101	24.9775
2522003370	18	49.2	46.985	199.57	23.0421	23.8114	22.1934	23.5723	22.4024	21.9812	23.422	23.6341	22.6471	23.3291	22.1015	22.2586	23.9864	24.0289	22.7495	23.3625	22.7098	22.7537
2522005036	21	39.6	58.872	198.15	25.7448	24.6498	23.0331	24.0355	22.7262	22.9084	25.2338	23.2633	22.7252	23.8228	22.3007	22.4999	26.8283	24.7394	23.633	24.0346	23.2557	23.8187
2522005223	19	55.7	40.839	197.95	22.8314	24.8817	22.5038	25.0495	22.3685	21.9927	23.2741	22.9126	22.8494	24.9616	21.4423	21.978	23.3909	24.7168	22.7494	24.7975	22.6296	22.4605
2522003860	14	42	35.217	195.95	23.6166	25.0059	22.4428	24.5109	22.7543	22.9751	24.97	24.3367	23.5849	25.7262	23.3527	23.3649	25.2697	25.2822	23.5413	25.4754	23.8314	24.2567
2522004906	10	55.1	20.403	195.86	23.7357	24.3001	23.0361	24.8686	22.1039	23.9461	24.0027	23.3684	23.237	24.5997	21.7319	23.4512	24.1772	24.0458	23.2771	24.3235	22.3432	24.3602
2522003920	3	84.5	6.328	194.23	19.5406	21.3226	18.2035	19.602	21.9092	18.4922	20.7188	21.9778	20.6689	20.5258	22.6105	19.9007	19.9855	20.8916	19.4554	19.4858	22.4181	19.167
2522002368	19	61.2	31.271	193.34	24.0107	24.8364	23.3633	25.1865	22.56	23.9633	24.6648	24.2481	23.9378	25.475	23.7766	24.3793	24.5198	24.5779	24.13	24.6175	22.7991	24.6012
2522003170;2522002771	12	81.9	17.397	191.97	24.9267	26.2764	26.0369	25.2398	22.9024	23.4095	25.7883	26.1095	26.5641	26.0465	23.7176	24.5729	25.5589	26.1182	26.685	25.3701	23.5053	24.0671
2522003174	24	44.8	68.688	191.56	23.857	24.4521	23.6273	24.8894	22.2258	23.02	22.3712	21.7867	22.0181	23.5367	20.7651	21.3285	23.7046	23.4623	22.9671	24.0398	21.865	22.8669
2522005041	17	39	45.079	191.13	23.5572	25.8983	23.0364	26.6831	23.3494	23.3301	23.2303	23.9863	22.4859	25.862	22.4198	22.8758	24.2711	25.7396	24.1834	26.0647	23.9356	24.0026
2522002926	18	33.8	65.965	191.08	23.1541	24.443	22.9642	24.6865	22.7463	22.777	23.0919	22.8544	23.5204	24.0317	21.7995	22.2987	23.2648	23.9609	22.9875	23.9448	22.4522	22.9509
2522002757	9	59.7	19.124	189.45	22.4188	22.8602	22.7319	23.0793	21.0538	21.9546	22.7443	22.0768	22.5422	23.0845	21.5923	22.0474	22.832	23.1229	23.5495	23.0942	21.7692	22.5493
2522003885	14	55.6	29.384	188.59	22.4828	24.6051	22.3591	24.4027	24.4497	22.1378	22.8922	23.3793	22.45	24.3266	24.5215	22.0876	22.4149	24.3064	22.4916	23.5812	24.1249	21.9711
2522002725	18	56.1	39.604	188.3	24.6173	24.1166	23.9218	24.3755	22.5222	24.1803	23.9636	22.1347	23.3361	23.7479	21.6795	23.3002	24.2937	22.9481	23.8231	23.234	21.9679	23.9745
2522004926	25	26.1	132.45	186.32	22.8583	23.8572	22.0715	24.2626	21.7435	22.375	21.9931	21.5206	20.7115	22.7344	20.4403	21.7087	23.1291	23.6167	22.3784	23.6166	22.1158	22.8209
2522004436	9	34.5	26.33	181.8	24.0048	22.5974	24.7654	22.7992	22.8051	21.8165	23.1937	21.1059	24.1113	22.2169	21.5065	21.448	24.2945	22.0602	24.7424	22.3153	22.6421	22.1785
2522002755	16	93.6	10.319	181.7	28.3636	28.5193	28.5665	28.1746	25.9536	27.2332	29.4821	29.5227	29.6936	29.1681	26.7818	28.782	29.3397	28.5064	29.2764	28.2467	26.3177	28.3541
2522004909	6	53.7	12.435	176.2	22.646	22.7374	21.9568	23.1469	20.2983	22.7975	22.5388	21.5008	21.2826	22.8114	19.9855	22.4339	22.2461	21.6672	21.8657	22.0018	20.1719	22.9147
2522002941	14	62.6	29.297	176.04	22.6421	22.6999	22.4525	22.9751	20.9579	21.9152	22.0565	21.675	21.728	22.1627	20.0786	21.3582	23.621	23.2588	24.5062	23.4278	22.2118	23.0631
2522003250	13	42.6	44.589	170.97	22.4076	22.9609	22.0824	22.7725	21.459	21.5007	22.8809	22.0524	21.9732	22.8564	20.5585	21.8192	22.6824	22.3146	21.8425	22.1302	20.9275	21.8223
2522004925	34	29.4	132.88	170.38	23.906	24.8251	23.1179	25.3936	22.8315	23.5156	22.8922	22.3195	21.8578	24.0388	21.0305	22.0189	24.0674	24.0957	22.9617	24.4512	22.3168	23.7224
2522004039	30	37.5	97.621	169.89	23.2279	23.9915	22.0778	24.5171	22.0131	22.7112	22.3316	21.6175	21.2859	22.9744	20.4625	21.4378	23.7723	23.748	22.3755	23.9986	21.9052	23.1894
2522004901	13	84.2	17.303	169.89	24.5226	24.9975	24.0708	25.1905	23.0068	24.8017	24.9391	24.8914	24.4684	25.1245	22.9607	24.9054	24.9631	24.7594	23.9616	24.5751	23.3876	25.3523
2522003683	26	38.5	88.988	169.47	23.3113	23.8832	22.9297	24.3191	22.4559	23.2747	23.1263	22.7015	22.781	23.8135	21.665	22.8651	24.0132	24.0217	23.7366	24.1649	22.7879	24.0056
2522002986	16	49.6	37.433	169.28	24.1398	24.1393	24.1514	24.2244	22.9839	24.6929	24.2053	23.1607	24.0677	24.4853	22.7783	24.5247	25.3102	24.4626	25.2215	24.3114	23.3832	26.1624
2522004455	12	76.9	24.24	168.7	23.9227	24.3816	22.9194	24.8013	22.3784	23.5787	24.8334	24.4246	24.4292	25.406	22.8729	24.3727	24.6062	24.46	24.3324	24.5951	22.7235	24.6774
2522003748	10	62.3	17.858	166.23	22.5871	24.0105	21.707	24.2986	22.1616	21.9888	19.9689	19.5123	19.1677	21.4944	17.9903	18.9903	22.9023	23.8415	22.641	23.8955	21.6943	22.619
2522003177	30	49.5	64.559	165.08	24.0183	23.8239	22.9932	24.6755	22.0292	22.5306	24.2731	22.8213	22.4961	24.4504	22.2741	22.4968	25.3588	23.5368	24.8795	24.548	22.9699	23.4342
2522004917	12	61.2	23.054	164.18	23.0834	23.5885	22.5249	23.7577	21.4895	23.2467	23.7995	22.8079	22.9034	24.0281	21.2757	23.5526	24.0508	23.8362	23.4812	23.6947	21.7888	24.3509
2522004324	10	37.3	38.853	158.79	22.6992	22.6167	21.2895	22.7183	20.4949	21.697	23.5449	22.1859	22.1992	22.8712	21.2687	22.0112	23.5273	22.866	21.9121	22.5711	20.876	22.43
2522004912	16	63.7	25.151	158.25	24.0226	24.4418	23.4475	24.7181	22.4415	24.1531	24.4091	23.761	23.5103	24.6897	22.8834	24.2417	25.2592	24.9956	24.0153	24.9126	23.2601	25.496
2522004057	15	40.7	41.104	158.08	24.0705	24.0317	23.316	24.0189	22.5556	21.977	23.7638	22.971	22.9854	23.3782	21.1179	21.2701	24.6055	23.8024	24.3168	23.7651	22.5082	22.958
2522004715	12	37.8	41.547	157.71	23.4011	23.0348	22.5034	23.3296	21.614	21.1082	22.903	22.5893	21.9982	22.4371	20.7042	20.2684	23.2365	21.2846	23.6695	21.3841	20.3403	21.5595
2522005206	18	30.1	74.066	157.05	22.468	23.1979	21.2793	23.3731	21.0439	21.7854	21.7996	21.0455	20.8626	22.4114	20.221	20.8428	22.7416	22.5038	22.0525	22.7256	21.0239	22.4364
2522003855	20	59.6	36.711	157.01	23.7835	25.293	22.8704	25.7105	23.1663	23.3003	23.8796	23.6447	23.1084	25.3164	22.7463	22.9578	24.2588	25.1033	23.3899	25.1678	23.1138	23.8833
2522003232	11	28.8	46.374	155.34	22.8376	22.9168	22.7882	23.0476	21.5367	22.9158	21.3726	20.7182	20.8408	21.7007	19.2635	21.0878	23.3799	23.0563	23.3049	22.9062	22.0533	23.7081
2522004880	18	56.3	42.602	155.02	23.3243	23.3222	22.9592	23.1774	21.9555	22.7525	23.1399	22.9725	22.6498	22.9508	22.0208	22.5925	23.9368	23.1187	23.769	22.7497	22.1222	22.9621
2522004876	12	37.8	44.463	153.7	22.4755	23.1821	21.0146	23.4848	21.6912	21.4302	22.3618	21.7574	21.2527	22.8914	20.5719	20.9625	23.2585	23.113	21.0175	23.3097	20.7011	22.1775
2522003887	10	60.1	22.096	152.22	22.702	24.6499	22.3548	24.5897	24.1104	22.5459	21.2317	21.7226	20.5109	23.1533	22.177	20.2357	20.8567	22.4729	20.556	21.4654	21.9762	20.2024
2522004918	11	56.9	22.747	150.33	23.1611	23.6272	22.4758	24.124	21.4614	23.2819	22.9234	21.9793	21.8203	23.742	20.9617	22.3968	23.8018	23.5005	23.2068	23.6726	21.7281	23.8818
2522003510	3	40.7	8.7572	149.67	20.8688	22.636	21.0884	22.2673	20.9304	21.7188	21.479	21.3524	21.8552	22.1457	20.9413	21.779	20.5579	21.4867	20.8653	20.8179	20.3176	21.332
2522002750	12	52.4	29.726	149.6	23.2533	24.0613	23.1182	24.6409	22.2765	22.6325	23.1082	22.6806	22.2499	24.2625	21.9268	22.1644	23.447	23.6596	23.3538	23.9603	22.2625	23.1101
2522003959	10	71.2	20.539	148.91	22.7067	23.1707	21.4335	22.6833	22.2657	21.6225	22.5084	22.7482	22.5438	22.5242	21.5387	21.9819	22.7769	22.5665	22.0011	22.0945	21.7959	21.7569
2522004449	10	78.8	12.274	148.57	24.9888	24.7338	24.2758	24.6506	26.0982	24.0039	24.7194	25.3546	23.6942	24.7047	25.9694	24.5392	24.8715	24.5154	25.4308	24.0712	25.9659	24.4081
2522003479	23	31.9	79.144	147.97	23.3307	24.1502	22.4893	24.5578	21.8025	23.1032	21.578	21.4233	20.8732	22.5976	20.544	21.0376	23.9246	24.0921	23.4636	24.2319	22.5661	23.8911
2522005208	8	79.1	9.6672	147.21	25.2649	26.0777	24.8699	25.6418	24.703	24.5328	26.0838	26.6551	25.7615	26.5334	25.2186	25.3738	24.7939	25.4022	25.3942	24.6966	24.215	24.1848
2522003857	12	51.1	24.887	147.19	24.6081	26.1547	23.946	26.5431	23.9741	24.3115	24.1105	23.9681	23.2103	25.7737	23.0825	23.4628	25.1833	26.2897	24.9404	26.401	24.6554	24.9447
2522002949	12	46.6	36.322	146.88	22.8021	23.7978	21.8581	23.791	21.5656	21.7176	21.1847	20.5568	19.5262	21.2052	19.9822	19.4112	23.8121	23.6733	22.1427	23.4395	21.8581	22.6028
2522004329	9	61.7	18.871	145.3	22.6911	22.9922	22.618	23.4021	20.7982	22.2644	22.3035	21.9121	22.0154	23.1939	20.9675	21.8369	22.6726	22.6289	23.1471	22.8496	21.1071	22.4561
2522005159	16	47.3	38.775	145.06	21.9462	22.3705	21.5866	22.6529	20.9982	20.7526	21.7118	21.0851	21.1495	22.2452	20.0575	20.6251	22.8876	22.8204	22.5649	22.6508	21.4895	22.2099
2522003649	22	47.7	57.237	144.4	23.3917	23.8749	22.4881	24.0398	21.9958	23.4887	23.1909	22.5226	21.9464	23.7918	21.7519	22.8414	24.0583	24.0158	23.2104	23.9882	22.378	24.2121
2522005170	14	62.7	26	142.19	22.9523	23.224	21.3286	23.6971	21.4301	22.0417	23.0815	22.4642	21.7569	23.5372	21.0245	22.1776	24.0527	23.9233	22.2776	24.132	22.3452	23.2918
2522004176	10	54.7	37.068	141.5	21.1035	21.0211	21.8805	21.7362	19.3873	20.9708	21.1243	20.1005	21.87	21.6095	19.4567	21.0729	22.0073	21.1099	23.3439	22.1351	20.0584	22.1267
2522004059	12	51	31.147	138.26	22.225	21.8592	21.5804	23.2713	20.5676	20.5598	22.468	21.3446	21.7971	23.0832	20.9085	21.2874	23.1562	22.3505	23.1342	23.3818	21.0787	22.7101
2522004056	14	32.7	63.137	136.76	22.2573	22.5215	21.9656	22.9941	20.6936	20.9012	21.4564	20.7255	21.01	21.7673	19.785	20.0584	22.8031	22.3456	22.6562	22.7024	21.4529	21.6489
2522002511	13	44.8	42.203	134.63	22.5578	22.5535	21.2581	22.7732	21.794	21.1892	22.1939	20.889	21.1148	21.9628	21.3233	20.7012	24.3667	24.1229	23.2216	23.4842	22.1191	23.2801
2522003589	16	40.3	47.323	132.74	22.6874	22.8114	21.895	23.3691	22.0128	22.6568	22.8062	21.9405	21.8372	23.0743	21.3081	22.5138	23.4948	23.0979	23.4308	23.2205	22.4198	23.7556
2522002714	9	53	23.412	132.42	23.2921	23.4951	22.2293	24.8438	22.8712	26	24.4614	23.3709	23.0425	23.9492	22.1785	26.3387	24.6994	23.8166	23.1698	24.185	23.1749	26.3815
2522003164	18	45.4	47.964	132.21	24.0806	23.3287	23.7294	23.8388	21.813	22.6846	23.8322	22.0393	22.9354	23.3135	21.2598	21.9934	24.3938	23.0969	24.4685	23.1151	21.9968	23.1456
2522002679	12	28.9	49.513	131.76	23.9851	23.9881	22.9777	24.2093	24.9979	22.9062	23.2313	22.6522	22.5695	23.3221	23.5588	22.7671	24.2229	23.3606	23.2532	24.0935	24.8919	23.3155
2522004938	10	81	13.174	131.69	26.302	26.6656	26.0441	26.8454	24.163	26.2432	26.5478	25.8036	26.1036	26.8021	23.8535	26.1411	26.4906	26.2169	26.3763	26.3447	24.2901	26.9772
2522002866	17	33.4	72.626	130.16	21.8052	21.9225	21.3744	22.2324	20.6701	21.3043	20.5027	19.3314	19.6285	20.6861	18.5759	19.4491	22.9852	22.336	22.7423	22.5063	20.9953	22.4357
2522005115	14	71.1	23.904	127.46	23.9115	23.86	23.1226	24.5771	22.5133	23.8663	23.4287	22.7029	22.564	23.6966	22.0411	23.0667	24.0632	23.5633	23.6665	24.1301	22.4219	24.3083
2522004587	13	74	16.894	126.19	23.0136	24.9998	22.5743	25.622	22.7807	23.1418	23.6393	24.3372	23.2582	26.0822	23.0683	23.2247	23.2521	24.5031	23.1519	24.9671	22.9574	23.5425
2522004959	20	39.1	65.132	125.79	22.8392	23.0007	21.5306	23.0165	20.7991	21.2851	21.6302	20.1353	20.0811	20.8507	17.9488	19.0179	24.0432	23.0387	23.5304	22.9889	21.26	22.3973
2522004940	14	61	25.091	125.27	23.4964	24.0793	23.4966	24.4018	21.4976	23.8005	24.196	23.0442	23.662	24.3473	21.9294	23.651	24.5082	24.5553	24.682	24.7497	22.3034	24.8559
2522004267	6	78.1	7.9831	125.24	23.4037	22.7924	21.5203	23.9198	24.7802	21.2638	24.7383	24.1645	22.9408	25.8423	26.9352	23.0043	23.251	22.7049	22.3012	23.3508	24.0609	21.2879
2522005155	3	40	9.4848	124.71	25.9373	26.5734	26.4007	26.7383	24.6512	25.7365	26.9277	26.5948	27.1131	27.365	24.4524	26.3821	27.0715	26.9523	27.6643	26.9001	25.3053	26.846
2522002371	16	31.5	58.34	120.35	22.8774	24.0046	22.1581	24.4251	21.8994	22.9807	22.6661	22.3104	21.495	23.8161	20.9898	22.3143	22.8757	23.3506	22.8638	23.65	21.7083	23.2412
2522003251	10	72.3	18.262	119.8	22.3375	22.5141	21.9149	22.5534	20.3066	21.7566	21.7814	21.2665	21.0346	21.9025	20.058	21.0985	22.11	22.0642	21.7854	21.9429	20.4581	21.6539
2522004008	7	46.2	15.773	119.47	21.7205	22.8833	21.4489	24.0994	22.1878	21.1279	22.486	22.6257	21.9918	24.2824	21.991	21.5565	23.5573	23.6347	22.6686	24.4502	23.4605	22.3428
2522003330	18	68.3	32.141	119.06	22.8696	23.0355	22.1759	23.3502	21.1433	22.5516	22.1662	21.4982	21.4097	22.2691	20.7695	21.5001	23.5983	23.9417	23.3073	23.4087	22.1914	23.8899
2522003192	25	35.7	78.711	117.83	21.6339	21.8158	21.0668	21.8497	19.6959	21.5449	22.0539	20.6525	20.8953	21.5835	18.9549	21.1282	23.5148	22.971	22.9299	23.0352	21.3724	23.4377
2522003176	11	29.6	40.791	117.45	21.9752	23.4922	22.737	23.4216	21.0616	21.1136	21.7475	22.6219	22.1323	22.773	19.4441	20.7881	22.693	23.4424	22.9323	23.3688	21.8259	21.8634
2522004868	7	57.3	15.118	116.79	23.9008	24.0724	23.4142	23.5324	24.6482	23.1082	22.841	23.8641	23.2982	23.3593	23.3269	23.0432	24.1811	23.9725	24.4963	23.6633	24.6759	23.6139
2522003795	12	65.4	20.328	115.01	21.7995	22.7082	21.0639	22.5621	20.9503	21.2814	21.2438	21.1476	20.5322	21.9614	20.5003	20.526	22.4312	22.8197	21.4287	22.4694	21.4966	21.8245
2522004903	8	53.6	19.866	114.83	22.1577	22.3216	21.2309	22.7326	20.4621	22.3219	22.0204	21.4425	20.9618	22.2386	19.9232	22.0079	23.7926	23.9589	23.1531	23.6841	21.5878	23.9632
2522004604	16	59.1	30.347	113.99	24.037	24.1375	24.1359	24.4802	22.9937	23.5509	24.1936	23.1943	23.6908	24.3764	22.7759	23.3295	24.8851	24.3737	25.3012	24.6913	23.426	24.7271
2522003506	11	43.7	37.649	113.31	20.6718	22.3282	20.4357	22.9359	19.8612	20.2369	18.5506	18.7414	17.7056	20.4109	17.7627	18.3073	21.4211	22.8617	21.0675	23.3888	20.5561	20.8973
2522002460	21	59.2	40.729	113.03	23.6347	23.3407	22.7303	23.5645	23.0089	23.1762	22.195	21.0662	20.9569	22.0119	20.9764	21.1532	24.604	23.477	23.4707	23.468	23.2867	23.8332
2522004913	8	63.7	13.008	112.16	23.5221	23.8254	22.4537	24.386	21.4528	23.7065	23.9604	22.9153	23.4874	24.1833	21.4936	23.816	24.1286	24.0268	23.0139	23.7743	21.5187	24.5235
2522004827	8	30.8	27.548	111.84	22.7496	22.6158	21.6643	22.1664	22.9946	21.6419	23.7969	23.9572	23.0157	23.6951	24.6416	23.1924	23.5917	22.615	22.3792	22.0958	23.4731	22.2259
2522003719	7	24.2	43.896	110.16	20.7104	21.5861	20.5551	21.7521	19.7826	19.9763	21.6512	21.3565	21.0024	21.9822	19.404	20.6558	20.484	21.1297	20.8275	20.9001	19.2603	19.8281
2522003670	7	52.1	21.835	109.09	22.3655	22.4648	21.6472	22.7257	23.4548	21.8242	22.6824	22.7504	22.4868	22.7926	23.2277	21.8996	23.1454	22.7043	22.6736	23.3127	23.2604	22.7396
2522004939	10	55.7	18.74	108.73	23.874	24.4008	23.2333	24.7467	22.3552	24.2474	24.4487	24.2437	23.9584	24.8562	22.2517	24.1541	24.4775	24.5782	24.3666	24.4752	22.6655	25.0771
2522002820	29	35.6	90.446	108.64	23.1186	23.8772	22.0778	24.4741	22.0125	22.4153	22.2683	21.5238	21.3929	23.0741	20.4814	21.3279	23.3566	23.3932	22.4669	23.7842	21.8612	22.8945
2522003188	11	30.3	46.292	107.42	21.1989	21.2092	19.8259	21.4984	19.7072	20.878	20.6564	19.7211	20.14	20.5915	18.2217	19.7801	21.0907	20.4756	19.6811	20.2595	18.4593	20.7567
2522003602	10	39.3	39.801	106.96	20.8624	20.8727	19.4006	20.9491	19.3819	19.1478	20.5516	19.7382	20.1739	20.511	18.9506	18.8546	22.3539	21.8717	21.2778	21.82	20.6779	20.9978
2522002369	10	69.6	20.199	106.77	23.0965	23.5041	22.198	23.3142	22.0295	22.4367	22.5241	22.2355	21.5739	22.3936	20.9505	21.9601	23.5085	23.7095	22.9738	23.1361	22.0124	23.1722
2522004902	7	52.1	13.502	106.22	23.002	23.6084	22.9418	24.0665	21.283	23.5279	23.833	23.7927	22.9493	24.4895	22.3235	23.5917	23.6585	23.6435	23.4619	23.6416	21.6584	24.1893
2522003490	11	47.2	28.862	106.01	22.7565	22.9064	22.0512	23.2604	20.6228	22.3197	22.24	21.3872	22.0574	22.2856	19.6761	21.2623	23.1632	22.8226	22.9848	22.7124	20.7275	22.832
2522003464	12	60.3	26.261	105.16	22.9146	22.7796	20.9448	23.0622	20.5084	22.7651	22.666	21.6647	21.1962	22.6995	20.1167	22.0508	23.3472	22.7245	21.9721	22.8403	21.1857	23.3111
2522003246	18	43.5	54.487	104.81	22.5672	23.2489	21.282	23.5812	21.1766	21.2206	23.169	22.5843	21.7133	23.4531	21.5515	21.4949	23.2883	23.1985	22.162	23.1799	21.4937	22.167
2522004110	13	27.7	56.748	104.77	22.2767	23.0919	21.0031	24.3569	21.7545	21.5875	21.413	21.0012	21.5382	23.4354	20.8634	20.4542	22.7329	22.9581	21.7919	23.8253	22.0589	22.1612
2522004591	4	62.4	11.33	104.41	22.134	22.7922	21.823	22.3881	22.9404	22.124	23.9842	24.8142	23.3649	24.4657	23.7163	23.6609	22.0642	22.5491	22.2739	21.9441	22.8827	22.4998
2522003787	11	70.9	20.527	104.14	22.8701	23.0508	21.5084	22.8559	22.4751	21.8292	21.8075	21.6978	21.1689	21.4483	20.7088	20.3287	23.0312	22.8899	22.1022	22.0496	22.1012	22.0672
2522003199	18	40.5	57.845	103.78	23.2785	23.6065	22.3175	23.6341	22.3076	22.7787	23.1985	22.9855	22.2845	23.463	22.6746	22.5163	24.0829	23.9044	23.9324	23.8451	23.0657	23.8892
2522003461	5	31.5	20.668	101.24	21.8609	21.9806	21.4682	22.4077	20.1806	21.6713	19.6034	19.0419	18.9207	20.3461	17.9558	18.9049	22.8501	22.6422	22.6149	22.4698	21.4248	22.6772
2522004818	10	79.2	11.23	101.15	24.1103	24.9403	24.8889	24.487	24.1887	22.9453	24.1928	24.4586	24.5762	24.4669	24.3041	23.1938	24.44	24.6595	25.1792	24.3348	24.5029	23.5724
2522003249	15	40.1	42.054	101.07	23.2939	24.101	21.7601	24.387	22.2272	21.9701	23.638	22.8144	22.1081	23.9931	22.8891	21.6488	24.5905	24.3736	23.273	24.4715	22.9483	23.3769
2522004498	17	45.3	45.049	100.98	23.5451	24.3037	23.4109	24.661	22.5686	23.2218	23.1585	22.5139	22.6223	23.991	21.605	22.525	24.145	24.1163	24.2293	24.2726	22.5029	23.8233
2522002680	8	37.8	24.047	100.93	20.7421	21.5599	19.6635	22.2266	19.7787	19.7958	20.5121	20.2403	19.7023	22.0232	19.6622	19.423	20.7916	21.5662	20.4143	21.7429	19.5494	19.4999
2522004061	7	38.8	20.9	100.67	21.7595	21.4613	21.6412	22.8529	21.4518	20.1448	23.1236	21.6149	22.6915	24.1609	20.8773	21.1245	22.2285	20.4862	22.1793	22.5632	19.5827	19.982
2522004060	8	51.1	23.184	100.63	21.9408	21.452	21.4128	23.3964	19.4822	20.1062	22.2774	20.542	22.0383	23.3358	19.5838	19.8092	23.1297	21.5896	22.945	23.5698	20.116	21.3265
2522002372	14	40	48.125	100.22	21.5234	22.7709	21.6819	22.6578	20.8478	21.6891	20.2905	19.3913	20.6309	20.156	17.9754	19.0777	21.7018	22.1253	21.4203	21.896	20.247	21.7664
2522003597	18	43.9	48.626	99.891	22.2533	23.2096	21.1442	23.2341	21.4561	21.9855	20.9917	20.3672	20.039	21.5979	18.9146	20.4243	22.7787	22.7907	22.0972	22.9028	21.1234	22.3468
2522003839	7	35.3	21.06	99.414	22.8606	23.2784	22.8327	23.2791	21.5071	23.0048	22.4102	21.6525	22.4942	22.5148	20.771	22.1018	22.0159	21.9592	22.3881	21.886	20.6234	22.2192
2522002623	16	39.2	49.22	97.886	23.4356	23.6708	21.9711	23.9734	21.6811	23.686	22.4325	21.6936	21.152	22.6603	20.9098	21.7044	23.8999	23.3902	22.3437	23.49	22.2749	24.0715
2522005222	9	39.8	27.159	96.917	21.4118	23.1023	20.5671	23.2924	20.5485	20.6881	21.256	21.2739	20.0305	23.1853	20.036	20.1136	22.2253	22.9933	21.9162	23.0728	21.4261	21.8451
2522004941	8	55.6	15.114	96.73	23.2155	23.35	22.3351	24.2028	22.3827	23.3031	23.2223	22.85	22.4632	23.8011	21.466	22.8918	23.7003	23.7671	23.5674	24.2204	22.5838	24.435
2522003344	16	25.8	73.984	96.111	22.773	23.7858	21.8114	23.6961	21.4637	22.2958	21.2788	21.112	20.5122	21.6704	20.6621	20.07	22.9033	23.34	21.8475	23.1789	22.0748	22.6158
2522004511	14	14.1	124.93	95.592	20.7868	21.071	20.3275	23.0082	19.5386	19.9525	21.3355	20.0347	20.4695	22.8007	19.6301	20.0068	22.3522	22.0597	22.0063	22.973	20.6265	21.77
2522005095	17	45	44.712	95.555	22.6042	23.0798	21.9515	22.974	21.6132	21.5419	22.7936	22.6872	22.323	23.0057	22.0913	21.7744	23.8966	23.8335	23.7418	23.3164	22.8239	23.3825
2522003181	14	24.5	69.892	95.529	21.0029	22.0219	20.2203	22.5327	20.3124	20.3635	20.4423	20.2977	19.5898	21.392	19.4898	19.6757	22.3367	22.3407	21.6168	22.6903	21.0492	21.7151
2522003300	18	54	37.663	94.826	23.2513	25.5713	23.249	24.3357	22.8111	22.9452	21.8128	22.7407	21.2245	23.3408	21.0036	20.9744	23.9153	26.172	23.9638	24.3817	22.5419	23.6336
2522002475	10	32.3	40.392	94.383	24.6931	24.3467	22.8974	24.6187	22.4396	23.641	25.0556	25.0646	22.7547	24.8384	22.2423	24.3925	26.8283	25.7539	26.4515	26.1326	24.2327	26.0697
2522004891	15	57.7	24.429	93.77	24.529	25.1637	23.7634	25.2535	22.588	24.8519	25.0761	24.3612	24.338	25.3874	22.7029	24.7289	25.1185	25.1023	24.3844	24.9522	22.6441	25.658
2522004149	12	45.4	38.744	93.315	21.2589	22.3488	21.3098	22.7243	20.2707	21.7914	19.5288	19.3419	19.5079	21.0259	18.4015	19.3837	22.0397	22.406	22.2383	22.7537	21.2026	22.494
2522004503	6	45	13.219	93.222	22.3398	22.7622	21.7345	23.0876	20.5667	22.6335	22.5892	21.9168	21.8858	23.0375	20.6635	22.3176	23.271	22.854	22.6321	23.1359	21.3469	23.7949
2522005121	8	46.4	23.532	92.794	23.0116	23.1819	21.6391	23.0628	24.3228	21.6205	22.8272	23.5217	21.5472	22.8383	24.1858	21.8193	22.4751	22.376	21.5793	21.8094	23.7628	21.7597
2522003175	7	40.3	27.311	92.642	21.0593	21.5302	20.5226	22.0253	19.7515	20.0118	19.8972	19.0441	18.8961	20.7284	17.9077	18.6535	21.3119	20.9263	20.6797	21.5711	19.4429	20.3371
2522004811	16	26.9	65.468	92.289	22.7646	23.5107	22.3501	23.5232	21.4924	22.4968	23.0917	22.0958	22.149	23.3878	20.9516	22.0232	23.4329	23.0766	22.553	23.0925	21.3353	23.0299
2522003781	5	78.4	9.5989	91.322	21.1599	22.0028	20.4281	22.3479	20.4635	20.9942	21.1253	21.0289	20.7981	22.1423	19.7026	20.6036	21.2526	21.7234	21.2159	21.9154	20.3458	21.4651
2522004594	8	90.2	12.815	90.995	23.0671	24.7193	23.0945	24.2765	24.7894	23.3846	24.5022	26.4146	24.4959	25.8078	25.855	24.9246	23.6701	24.5999	24.1214	24.1112	24.8054	23.9996
2522003928	11	45.1	34.537	90.89	21.5507	21.3732	21.4706	21.9051	20.1528	21.0855	21.429	20.0667	20.9685	21.1055	19.1281	20.3643	22.8615	21.7721	22.7293	21.9767	20.6225	22.5668
2522004187	12	29	57.401	90.568	22.3827	23.7644	21.8364	23.0755	22.08	23.0579	22.2963	22.2378	21.6505	23.1007	21.6785	22.9806	23.2574	24.4386	22.5653	23.2014	22.8431	24.31
2522004066	4	39.1	14.367	90.414	22.4441	21.491	23.3764	22.4035	19.9078	20.2428	23.9277	22.399	25.2472	23.6497	21.8295	20.3064	23.581	22.3724	24.3723	23.0594	20.6257	21.7895
2522003633	6	28.9	26.047	89.585	20.9931	21.6263	21.1012	21.6901	19.7957	20.8454	19.2352	18.562	19.1148	19.4478	16.5062	18.7886	20.9844	21.0682	20.6326	20.9696	19.3409	21.2783
2522004601	5	63.3	10.977	89.382	21.7203	23.9258	21.2473	23.3097	21.7154	22.2217	20.9111	23.0552	20.6492	23.2311	21.0037	21.9997	22.1253	23.7069	21.6347	22.7289	21.6722	22.7485
2522004172	13	37.2	46.101	88.829	21.2611	22.865	20.6267	23.1142	20.6513	21.1261	20.8732	21.2861	20.0197	22.1915	19.8185	19.9742	21.7079	22.4276	20.6813	22.4068	20.5045	21.4017
2522002557	15	28.9	58.199	88.56	21.8851	22.354	22.2192	22.583	23.0521	21.6746	21.1318	20.9073	20.7227	21.602	21.5788	20.9936	21.8306	22.1207	21.2039	21.8586	22.4068	21.7249
2522002718	9	29.7	35.159	87.947	21.5265	22.098	21.2127	22.2583	22.2133	20.5641	20.899	20.9624	20.4297	20.9438	20.7078	19.8059	22.0924	21.962	21.4445	21.6252	21.8667	21.1507
2522003938	11	36.8	38.919	87.806	21.8119	22.7037	21.1155	22.639	20.2128	21.2381	20.5334	20.1328	20.3606	20.9648	19.1298	19.5594	21.8003	21.9703	21.5222	21.6687	20.0186	21.0356
2522004381	11	41.6	34.59	87.549	22.7873	23.3321	22.6563	23.7863	21.9567	22.4492	22.7246	21.9242	22.138	23.4074	21.5373	21.8599	22.7429	22.5898	22.7538	22.9091	21.366	22.4376
2522003890	9	42.1	21.184	86.968	23.1018	25.0492	22.0024	25.3083	22.8243	23.3978	23.1145	23.4725	21.3899	24.8546	21.4869	22.5807	23.7984	24.8654	22.7459	25.0115	22.7478	23.6954
2522003261	9	49.5	22.432	86.941	22.1631	21.6824	21.0784	21.1117	20.4106	20.6238	20.9843	19.7801	19.812	19.3385	19.8132	19.0642	23.1697	21.8213	22.2874	20.8279	20.569	21.627
2522004592	6	27.6	31.413	86.366	20.1933	21.7456	19.5536	21.9932	19.9031	19.5079	19.2343	19.3756	18.3196	20.5098	18.5423	18.3935	19.5423	20.7536	19.0708	21.1165	18.99	18.8968
2522002406	18	29.7	61.097	86.282	22.8291	24.7574	22.431	22.5096	21.393	21.7456	21.1349	20.5032	19.751	19.1615	17.6335	18.3236	23.1371	24.6346	22.6544	22.0394	20.706	22.1649
2522003940	12	25.4	48.197	86.182	22.2234	23.1761	22.1312	23.229	21.0301	22.3084	21.7816	21.4477	21.2959	22.3034	20.0546	21.366	22.8569	23.0932	22.5706	23.1019	21.6039	23.0888
2522002844	10	14	101.65	85.893	21.0823	21.4559	20.0913	21.8841	19.6307	20.9171	20.4457	19.3326	19.1219	20.9681	17.7566	19.5853	21.3916	21.3207	20.7313	21.3407	19.4825	21.0055
2522002715	9	40.8	29.533	85.42	21.83	22.6517	21.136	22.921	20.8045	24.6048	20.3575	20.2864	19.6552	20.7503	18.6598	21.2961	22.6706	22.5986	21.8144	22.5879	21.3366	24.5423
2522002564	13	21	75.458	85.192	21.2971	21.9222	21.0412	22.5257	20.3348	21.3986	20.5257	19.6493	19.8986	21.2325	19.8629	20.2731	21.6968	21.7234	21.4971	21.9046	20.9069	21.7805
2522004828	15	28.1	57.195	85.123	22.2036	22.5605	21.6857	22.5361	21.6554	21.87	21.7495	20.1477	20.3842	21.3606	20.0099	20.5223	22.5428	22.1104	22.279	22.1793	21.2943	22.4666
2522003362	3	29.3	9.2382	84.887	24.4576	25.4253	24.8886	23.6301	26.5027	23.3069	24.234	25.5873	24.6625	24.4033	25.6982	24.3997	24.5702	25.1569	25.5975	23.6009	26.2894	24.0745
2522003485	16	24.6	77.457	83.421	21.7994	23.0175	21.3384	23.8391	21.3899	21.4161	19.9634	19.4061	19.1806	21.0861	19.0495	18.9429	21.7232	23.0593	21.2664	23.6073	21.2014	22.0771
2522002760	9	42.4	31.991	83.133	20.5726	21.2898	20.0664	20.7521	20.3435	19.4683	19.8576	20.2911	19.1453	19.8881	19.5049	18.655	21.7911	21.674	21.4563	21.4129	21.2574	21.1022
2522003994	9	38.4	20.595	83.017	24.3022	23.841	24.4245	23.3137	22.1847	23.4354	24.0623	24.1852	24.3919	23.6927	22.6054	23.9025	24.6806	24.3011	24.7666	23.4521	22.7378	24.198
2522004951	15	29.1	56.299	82.865	22.7358	22.9683	21.4691	23.2717	21.099	22.0079	21.7446	20.799	20.804	21.7188	19.9579	20.7538	23.5937	22.9962	21.8876	22.972	21.446	22.7937
2522005037	8	13.5	51.564	81.994	23.6183	22.0316	22.9457	22.8191	20.3273	23.0304	23.5534	21.0187	22.7827	21.8435	20.5039	22.4764	23.9568	21.6345	23.1025	21.616	21.0517	23.0796
2522002724	7	35.5	19.003	81.605	22.521	22.2576	22.14	22.6413	20.4259	22.2833	21.5233	20.4348	21.4544	20.8942	19.7037	20.9995	22.8367	21.427	22.477	21.4877	20.0278	22.8054
2522005233	5	51.4	11.329	81.542	20.99	21.8831	21.0951	21.6996	19.9693	21.0197	21.8492	21.8689	21.3203	22.243	20.8797	21.5884	21.3776	21.3007	20.9591	21.3309	19.9926	21.1437
2522003638	16	19.5	107.57	81.375	22.0998	22.1733	20.321	22.6142	19.8051	21.0964	20.0513	18.957	19.0217	20.079	18.2131	18.9855	21.6206	21.078	20.3147	21.17	19.9967	20.9186
2522003318	12	21.5	64.888	80.818	20.856	21.7676	20.6658	21.9381	20.1141	20.548	20.6065	20.3144	20.1634	21.4676	19.5139	19.8893	21.496	21.8306	21.5704	21.6772	20.3706	21.2717
2522003306	10	56.4	27.91	80.522	21.6397	22.1668	20.8467	21.6227	21.3468	20.3971	18.7657	18.8807	18.3962	19.103	18.1057	18.0512	22.375	22.82	22.1401	22.0192	22.1318	21.5341
2522002743	6	88	10.312	80.214	22.6321	22.8074	21.7424	22.2459	23.6767	21.5459	23.3717	23.9241	22.2208	23.1282	24.3846	22.464	23.5953	23.3533	22.7986	22.6708	24.1742	22.8204
2522003984	16	29.8	71.466	80.085	22.1471	23.139	21.7729	23.3673	21.0436	22.2373	21.7102	21.2244	21.3493	22.3597	20.3686	21.3041	22.8805	22.8851	21.8114	23.067	21.4119	22.817
2522004619	8	54.5	16.165	79.88	23.6056	24.3138	23.7653	23.7454	22.7161	22.6648	23.8149	24.3723	24.2378	23.8359	22.8038	23.1571	23.4848	23.5424	24.0531	22.9326	22.7409	22.7929
2522003484	4	42.7	10.603	79.75	22.5152	23.2782	22.2807	23.285	20.728	22.7492	23.4823	22.6225	23.1302	23.8435	20.8624	23.2634	23.5327	23.5773	23.2828	23.3625	21.6888	24.0325
2522004309	14	41.8	37.903	78.545	22.6449	22.4626	21.1708	22.5642	20.3875	21.8359	21.1601	21.3908	20.1984	21.3667	19.6733	20.3548	23.2233	23.3199	21.9071	22.6123	20.949	22.7622
2522004919	7	58.8	11.662	78.472	23.7375	24.4419	23.542	24.3673	21.9892	24.3169	24.4519	24.2139	24.1256	24.7763	22.6481	24.8111	24.5486	24.7111	23.834	24.3762	22.9566	25.2423
2522005221	6	36.3	20.45	78.393	22.1257	23.7632	21.7955	23.8896	22.189	21.7676	22.2994	22.9399	22.2661	23.5045	21.4128	21.8281	22.709	23.8538	22.1266	23.514	22.5129	22.4548
2522003236	9	46.4	27.046	77.177	20.7017	21.6697	20.1922	21.8896	20.7757	20.888	20.0348	20.2355	19.3759	20.7884	19.4663	19.7441	21.1789	21.5023	20.5902	21.3956	21.1494	21.1649
2522005093	6	29.3	29.166	75.852	21.1568	21.2043	20.7509	20.9266	19.1384	20.1706	19.7067	19.2546	19.3831	19.6559	18.108	18.8984	21.1145	20.7592	21.1716	20.269	19.6313	20.5134
2522003364	4	45.3	8.9152	75.188	21.0974	22.673	19.624	22.7593	20.2552	20.6269	21.1492	20.6878	20.4449	21.227	19.3628	20.4342	20.8375	21.4762	19.2479	20.2591	20.0599	20.6487
2522004908	11	70.5	13.314	75.102	23.4972	23.8847	22.5719	24.2927	21.9281	23.6685	24.3775	23.5283	23.5455	24.6017	22.3538	23.8274	24.6378	24.3054	23.1614	24.4092	22.4768	24.7958
2522004035	2	38.2	10.37	74.244	22.6844	22.4203	21.4669	21.7982	22.8562	22.0142	23.4223	23.3776	22.6018	23.0338	23.0061	23.1157	23.6037	22.8024	22.2754	22.3511	23.27	22.901
2522003922	7	48.6	14.766	73.63	22.1582	21.8317	21.1615	22.3473	19.8979	21.4955	21.4806	20.5312	21.0467	21.4964	19.2826	20.7767	22.4646	21.6509	22.964	21.7999	20.0704	21.8236
2522003876	5	21.5	36.111	72.925	19.4654	20.0092	18.5942	19.9075	18.1168	19.3757	17.8755	17.4652	16.3624	18.8657	17.3991	17.1658	19.2652	19.5016	19.2818	19.5515	18.1191	19.1544
2522003326	7	50.8	14.587	71.466	22.1126	22.3108	21.7045	22.4603	20.3479	20.9296	20.0605	19.5403	19.3697	20.0303	18.8023	18.5864	22.2777	22.0598	22.3171	22.0585	20.8793	21.8335
2522004327	12	28.1	55.082	70.713	21.121	22.2382	20.9885	22.5148	19.9192	19.9538	17.6094	17.3811	19.0818	17.929	16.624	16.7328	22.5107	22.4782	21.3251	22.8564	20.6717	21.3849
2522005166	8	31	35.484	70.483	21.6829	22.1467	20.0898	22.3435	21.0247	21.0628	21.6236	20.9713	20.1963	21.8401	21.0211	20.4028	22.4084	21.9734	20.948	22.2112	20.723	21.5857
2522002945	8	32.6	23.711	70.368	20.1712	20.8133	20.5101	21.3044	18.3498	20.1159	20.3208	19.6465	20.1202	20.5825	18.4131	19.3942	21.509	21.6153	21.9006	21.5486	20.0445	21.6782
2522003372	5	51	11.827	70.274	23.5691	24.2843	23.5782	24.0153	23.1249	23.8278	20.9451	21.0451	21.293	21.2106	20.0672	20.5681	22.3506	22.2318	22.6768	21.9864	21.0917	22.5797
2522005242	15	34.6	51.046	70.03	22.6414	23.581	21.99	23.3853	22.4547	21.8853	22.5518	22.952	21.6808	22.8869	21.9167	21.803	23.0942	23.2825	22.5869	22.9209	22.2562	22.6244
2522004875	17	32.3	62.07	69.874	22.0001	23.0462	21.1311	23.6012	20.6772	21.4829	20.52	19.9559	19.4651	21.5435	18.3901	19.2414	22.1329	22.1968	21.2685	22.4717	20.3556	21.6188
2522003894	6	29.8	21.628	69.795	22.958	23.4772	22.0331	23.5803	21.7654	22.1414	21.9561	22.2074	21.5136	23.4815	20.985	21.3994	21.6368	22.7574	21.0435	22.4924	21.1364	21.475
2522004883	12	27	50.397	69.742	22.5371	22.1627	22.2704	22.4773	21.9634	20.8567	22.7729	21.4435	22.5886	22.2624	20.9922	21.0587	23.7245	22.768	23.0441	22.677	21.2764	22.0771
2522002736	11	32.8	46.125	69.694	21.5763	22.1472	20.9803	22.1679	20.8429	21.2796	17.1975	17.7273	16.5208	17.6088	14.6824	17.0884	21.4679	21.274	21.0527	21.2553	19.9658	21.5557
2522003618	11	32.8	36.126	69.551	20.9047	21.9366	20.6672	22.4826	20.5361	20.9543	21.0214	20.1555	20.6255	22.0815	19.2608	20.1138	21.4214	21.2968	20.4545	21.9744	19.718	21.0601
2522003424	21	44.8	52.613	69.077	22.5499	23.2042	21.415	23.8696	21.3436	22.1471	22.5062	21.6635	20.9262	23.8268	20.3668	21.7535	23.2347	23.1945	21.9989	23.7133	21.4528	23.0678
2522003198	11	60.3	26.835	68.618	22.5269	22.9727	22.2679	22.7239	23.2109	21.7526	22.0138	22.6229	21.6927	22.1994	22.307	21.7049	22.7002	22.7234	23.1544	22.3587	23.2718	22.4312
2522004133	2	51.5	7.5255	68.564	19.4911	20.2339	18.102	20.1438	18.5917	18.4817	19.1728	18.6513	18.2462	19.1687	17.5858	18.0256	19.7166	19.2763	19.1146	18.9498	18.6703	19.4629
2522002536	11	38.1	39.531	68.246	21.9324	21.8697	21.5322	22.4073	23.0218	21.5072	22.0144	21.6251	21.8108	22.2746	21.8222	21.57	22.0427	21.4654	21.5805	21.4858	22.5894	21.872
2522004922	9	59	17.936	68.03	23.3392	23.6442	22.5813	24.1341	21.5351	23.1966	22.5516	21.6948	21.6601	22.9214	20.6391	21.8252	24.1036	24.1204	23.7206	24.2731	22.5399	24.3747
2522004776	12	29.8	34.864	67.514	22.4295	23.9666	21.8682	24.2572	21.6356	22.2088	22.1121	21.3462	21.198	23.3834	20.5283	21.6396	22.5278	23.3142	22.3249	23.4569	21.3236	22.8798
2522002647	13	28.3	60.748	67.456	20.8514	21.1896	20.1704	21.8733	19.5078	20.2414	20.6359	19.5918	19.495	21.5836	19.2424	19.9938	21.2846	21.2912	20.9996	21.35	20.1823	21.0327
2522003290	10	29.1	45.065	66.408	22.0039	21.7662	20.9919	22.157	20.2681	21.2851	22.0151	21.2422	20.7013	22.0946	19.9061	20.9895	22.9514	22.3138	21.3711	22.5605	21.0665	22.3724
2522003028	11	26.3	56.278	66.22	21.7239	22.6811	21.0676	22.0972	22.0197	20.9883	20.8626	21.1592	19.9953	20.7756	20.5055	19.3291	21.8884	22.3406	21.342	21.3358	21.6313	21.0091
2522003600	6	42	15.763	65.84	22.3351	23.2914	21.7285	23.1028	21.784	21.1868	22.3528	22.7007	21.1399	23.5806	21.4258	20.8167	23.5665	23.629	22.9336	23.2887	22.5171	22.3768
2522004886	8	50.8	14.521	65.812	24.3072	24.5161	23.7332	24.5506	21.8078	24.6656	24.6054	23.9032	24.5737	24.7831	21.8619	24.6467	23.9422	23.9442	23.6726	23.6637	21.7706	24.5991
2522004077	5	41.3	12.365	65.202	23.0045	23.4135	22.992	23.2627	24.2092	22.2077	24.4323	25.8902	25.0535	24.3159	25.8421	24.0388	23.6966	23.7102	24.3631	23.119	24.6666	23.459
2522004787	7	46.1	21.308	64.769	20.6726	22.239	20.0043	22.7342	19.9161	20.7273	19.8472	19.0962	18.5008	21.1783	17.6893	19.2243	19.1042	19.6699	18.5479	19.9018	18.2219	19.3179
2522004907	8	57.4	12.03	64.36	23.2644	23.3637	22.9998	23.9509	21.2578	23.2571	23.1794	22.1458	22.3893	23.684	20.8601	22.7405	22.6739	22.1746	21.719	22.5839	20.1001	23.0066
2522003463	12	58.6	22.54	64.148	24.1894	24.3854	23.5281	24.4493	22.1763	24.0964	24.186	22.8839	23.4246	24.3003	21.2475	23.6125	24.1377	23.8163	23.966	23.8873	21.8925	23.9629
2522003834	17	30.8	69.36	63.993	21.0106	22.1838	20.7672	22.3922	20.5229	20.9298	20.4766	20.1193	19.2787	21.4123	19.7056	19.7707	21.9124	22.3519	21.6739	22.4006	20.9385	21.8983
2522003721	10	37	33.637	63.672	20.8366	22.263	20.6497	21.6388	20.4639	20.1988	17.824	17.3168	16.4528	18.8194	17.2705	17.2235	21.5179	22.55	20.8746	21.9705	21.0819	21.0018
2522002573	4	44.6	13.304	63.506	19.1721	20.5453	19.6561	19.6941	18.7939	18.3775	17.7819	17.5148	18.2877	18.4596	16.9099	17.1919	20.4764	20.7189	20.2124	20.0029	19.2941	19.9249
2522004893	8	46.3	14.194	63.372	23.5159	23.7729	22.2587	24.1768	21.0906	23.5663	24.3057	23.3727	22.7105	24.7096	21.7725	23.624	24.2378	23.8759	23.5579	24.0347	21.9796	24.4512
2522004898	9	41.7	24.294	63.225	23.1181	23.8057	22.1879	22.9526	22.1179	22.0735	23.0832	23.5068	22.7292	22.864	21.6441	21.935	23.5563	23.6141	22.7222	22.6352	22.4907	22.7188
2522003235	5	21.3	26.851	63.214	20.8673	20.6481	19.52	20.7264	19.6846	19.9236	19.318	18.5257	18.1939	19.0167	17.3859	18.3366	20.2672	19.7042	19.2309	19.5797	18.3692	19.3894
2522004788	14	19	81.951	63.137	21.1238	22.54	20.4329	23.1778	21.0268	21.2155	21.8037	21.184	20.7597	23.2291	20.1805	21.4298	21.9456	22.7174	21.4097	22.9428	21.7036	22.2057
2522003167	9	44.5	28.303	63.108	20.7591	20.9518	20.192	20.9223	19.2065	19.799	21.3108	20.498	20.2716	21.2258	19.1222	20.2902	22.351	21.7097	22.4478	21.7829	20.0938	21.6301
2522002382	9	42.1	25.07	61.831	22.3795	23.2168	21.3421	23.1957	20.6524	21.1003	20.7594	20.6435	20.2511	21.4915	19.4587	19.4003	23.3247	23.3764	22.2831	23.2528	21.5571	21.6532
2522002514	7	30.5	29.388	61.488	21.271	20.7617	19.7589	21.1677	19.0483	19.6392	19.9894	17.4394	17.4884	18.7455	16.9639	17.3443	22.8235	21.3885	20.8657	21.6829	20.2187	21.4723
2522005074	10	48.4	18.548	60.995	23.9795	24.5565	23.7036	24.5207	22.6819	24.0444	24.3858	24.0484	24.1271	24.5411	22.4872	24.0681	24.7776	24.7531	24.6477	24.3473	23.1488	25.0198
2522003474	12	22.4	64.923	60.834	21.7909	22.6472	20.9666	22.9442	21.1161	21.5304	22.1129	21.4471	20.8513	22.8339	20.4253	20.9767	22.5933	22.7554	21.3774	22.9777	20.8786	22.4076
2522005114	14	34.4	47.252	60.215	21.8315	23.2384	21.0467	23.4839	20.8824	21.3056	19.0939	19.3198	18.4622	20.7138	17.7759	18.5278	21.9998	22.8653	21.5744	22.9146	21.067	21.8325
2522002440	12	27.7	50.424	59.932	21.4129	22.3337	20.3123	22.5061	20.3216	20.5898	20.7113	20.5243	19.9026	21.4768	19.1995	19.6751	21.3631	21.9958	21.0258	21.9701	20.4377	20.9604
2522004843	19	29.6	73.844	59.871	19.9238	19.3757	18.8337	19.9741	20.4673	19.4754	21.9638	20.7094	21.1741	21.9126	23.4619	20.7968	22.8905	22.1028	21.6711	21.9134	23.3551	22.0052
2522002872	3	37.3	11.969	59.541	19.4734	19.381	18.3148	21.892	18.8171	17.8327	19.8975	18.4967	19.1052	21.8086	18.1328	18.2528	19.0501	17.7866	17.0772	21.2712	17.5978	17.055
2522005243	14	12.9	135.17	59.533	20.4707	22.0334	20.271	22.4684	20.2609	19.7324	17.9312	17.7668	19.0307	20.2803	16.8365	16.6337	20.4498	21.0352	20.4004	21.862	19.5532	20.1183
2522002961	13	22.3	63.752	59.224	22.1353	22.8478	21.9023	22.9716	20.563	21.8385	21.4197	20.641	20.6657	22.1351	19.3666	21.2712	21.6796	22.0987	20.8599	22.052	20.6439	21.527
2522003794	9	31	34.392	59.048	20.8746	21.2984	20.0043	21.6934	20.2543	20.7246	18.4678	17.3239	17.4299	18.8569	17.8646	18.3413	22.319	22.0758	21.7658	22.0358	20.5443	22.2835
2522003185	7	54.5	17.693	58.88	21.468	21.6704	21.1707	21.8433	20.8228	20.5805	18.6486	18.7168	18.0954	19.3563	17.806	17.6771	21.5091	21.442	21.6454	21.618	20.6655	20.9461
2522004137	14	31.1	61.331	58.682	21.0306	21.4724	20.5111	21.3991	20.5751	20.7762	19.2921	17.8478	17.6053	18.8763	18.3041	17.9642	22.2376	21.2415	21.5924	21.2089	21.2261	21.7455
2522004330	14	29	60.524	58.641	20.9553	21.7213	20.6983	22.5557	19.8202	20.8011	18.9	18.6866	18.0727	20.5409	18.3146	18.0249	21.6482	22.058	21.5178	22.7815	20.5794	21.376
2522003355	8	48.1	17.598	57.756	21.896	22.5841	21.164	22.6502	20.4946	21.5184	22.8631	23.1836	21.8778	23.1575	21.6285	21.9998	23.977	23.4559	23.9566	23.3803	21.7021	23.9589
2522003308	9	34.4	28.119	57.705	23.2992	23.8073	22.3521	23.91	21.2038	22.5968	22.9486	22.2419	21.5785	23.6506	20.7695	22.1207	23.207	23.4269	22.4733	23.1773	21.2546	22.8101
2522005004	14	46.7	31.879	57.649	22.4949	22.3839	21.1544	22.3915	21.6026	21.5423	22.4602	21.9288	21.3377	21.954	20.6055	21.4569	23.1403	22.4143	22.3522	22.3501	21.3808	22.4408
2522003682	13	33.2	40.78	57.644	22.5997	23.051	21.897	23.284	20.7915	22.186	21.4098	20.8084	20.4122	22.249	19.4532	21.0303	23.3799	23.5601	22.8011	23.3031	21.6212	23.0385
2522004202	10	25.6	55.434	57.593	21.1234	21.6789	20.4788	22.2355	20.3572	20.8205	19.7346	19.2607	19.1343	20.6243	18.1511	19.218	19.5284	19.7388	19.1971	19.8901	18.1412	19.5238
2522004571	10	23.5	50.737	57.47	19.9108	21.4298	19.8287	21.9466	20.6179	19.3128	18.7521	19.8054	18.292	20.6629	19.1557	17.7856	19.7375	20.2476	19.4658	20.2954	19.8429	19.3901
2522004914	7	59.6	10.789	57.144	23.4201	23.8287	23.215	23.9425	21.4435	23.6662	22.0969	21.4499	21.5168	22.2947	19.9929	21.8414	23.0591	22.5589	23.2714	22.5633	21.3583	23.0393
2522002422	8	49.7	21.627	57.009	21.4143	21.702	20.4803	22.334	20.2571	20.9001	22.4901	21.1681	21.0656	22.691	20.6775	21.2491	22.0994	21.5176	21.6727	21.8417	20.2894	21.6212
2522003116	6	44.4	13.87	56.96	24.2599	22.2022	20.8614	22.3238	20.9416	23.0241	24.6212	22.4921	22.3562	23.2447	21.9048	25.0723	24.387	21.736	21.7653	21.7234	20.5095	23.666
2522003686	7	23.7	35.272	56.89	22.2888	21.994	21.5019	22.5592	19.9858	21.9291	20.3368	19.2747	19.227	20.4293	18.4181	19.8814	23.2318	22.5018	22.9455	22.8469	21.4417	23.0479
2522003901	12	41	37.495	56.409	22.0705	22.6149	22.0764	22.3337	20.6372	21.7215	22.0954	21.6786	21.509	22.0401	19.9714	21.1481	23.0084	22.6895	22.8348	22.3458	20.8125	22.5471
2522004308	8	29.7	34.766	56.402	21.744	22.5255	20.3228	22.1607	20.0668	21.4097	21.1301	22.2461	20.4149	21.4625	20.218	20.7334	22.4566	23.6166	20.9322	22.0237	19.8454	22.2502
2522004062	11	34.7	37.748	56.092	20.9881	21.6984	20.7518	23.4007	20.243	20.325	21.1484	21.1391	21.6005	23.2713	20.5147	20.4254	21.485	21.6751	21.4668	23.508	20.1972	20.6575
2522005071	6	21.8	32.593	55.832	21.6243	21.8611	20.2476	22.6109	19.7141	21.2239	20.9866	20.0947	19.7863	21.5213	19.7296	20.353	22.0585	21.8881	20.9649	22.2111	19.8966	22.121
2522003590	8	30.5	31.398	55.718	22.1834	22.4067	21.6223	22.7156	20.3662	22.1334	21.389	19.8207	20.2207	21.5212	18.8069	20.7507	22.8462	22.2103	22.8501	22.1898	20.8863	23.1435
2522003728	7	32.9	28.061	55.117	20.3155	21.0317	20.0334	21.6184	18.9737	19.6299	19.6062	18.7106	18.7912	20.6095	17.8473	18.6581	21.489	21.6889	21.2038	21.8212	18.9247	20.9567
2522002817	4	31.3	22.387	55.023	20.1214	21.0722	19.2983	20.7091	18.9219	19.7847	18.5557	18.9311	18.6106	19.2664	17.9679	18.1602	20.0528	20.7747	19.5611	20.333	19.196	20.2756
2522003693	7	56.2	19.212	54.671	20.2995	21.0141	19.7392	21.1041	19.7276	20.5989	18.7752	18.9709	17.9369	19.4363	17.1456	18.5146	21.192	21.2381	20.8811	20.9152	20.3082	21.019
2522002402	4	21.8	29.126	54.656	19.9611	20.2356	19.6667	20.5196	18.4343	19.3653	19.2499	17.953	18.5351	19.2675	16.5977	18.1494	19.9985	19.6249	19.8267	19.6582	18.5899	19.6227
2522004916	9	69.4	11.279	54.232	23.9087	24.2729	23.5393	24.6353	21.1341	24.3239	24.368	23.6341	23.7151	24.6667	22.4367	24.2661	23.9121	23.3594	22.9587	23.2247	21.477	24.0516
2522004474	13	84.5	13.144	54.177	22.8216	24.5133	22.4303	24.3074	23.5546	22.0697	22.9193	23.1108	22.1432	24.1433	23.0309	21.0144	23.2377	24.374	23.0995	23.9931	23.6763	22.0602
2522005082	13	30.8	45.683	53.939	21.8526	22.1521	20.3979	22.103	20.1664	21.2449	21.5818	20.9432	20.7808	21.3276	19.4713	20.4571	22.5212	22.11	21.8301	21.8802	20.3724	21.7895
2522003259	12	32.5	44.459	53.372	23.8503	24.5071	24.2757	24.0951	22.909	22.9677	23.703	23.1797	24.6162	23.8718	21.945	22.5162	23.8912	23.6716	24.0534	23.4788	22.2456	22.7696
2522004245	8	24.9	35.267	53.215	20.735	21.0186	19.8051	21.1909	19.7021	19.7176	20.9528	20.1181	20.7277	21.4183	19.0559	19.6713	21.6451	21.4729	20.9081	21.8791	20.2593	20.7714
2522003377	4	27.3	20.631	52.785	21.2628	21.4761	20.8841	21.9701	19.3867	21.0763	20.423	19.8255	20.108	20.7749	18.2045	20.0902	22.2059	22.1084	21.9704	21.9966	20.4023	22.432
2522004300	5	53.5	10.569	52.657	21.5512	22.6387	20.6733	22.0193	21.6422	20.8567	21.8193	23.5683	20.8336	22.2075	21.552	21.1051	21.2543	22.8776	20.8259	21.1328	21.3813	20.8973
2522002997	7	29.9	20.166	52.588	23.5477	24.1485	23.1016	23.9802	22.5287	24.3216	23.3663	23.1853	22.7668	23.4043	21.195	23.6553	24.0305	23.9399	23.4435	23.5183	22.2839	24.8653
2522003981	7	31.5	20.04	52.254	22.8108	23.3113	22.1629	23.3985	21.6021	22.2569	21.2106	21.08	20.4412	21.6059	19.5988	20.2933	22.4495	21.9826	21.7062	22.0228	19.7564	22.4982
2522003993	5	28.2	17.992	51.186	23.722	23.4545	22.313	23.5859	21.1813	22.8286	23.0156	21.7206	21.7159	22.8243	20.5997	22.1312	23.9577	23.0234	22.9399	23.1027	20.9945	23.3863
2522004892	6	41.9	13.873	50.726	22.3611	22.6482	21.5282	23.1666	19.8884	22.4693	22.4283	21.628	20.9687	22.7435	19.5431	22.0074	23.432	23.2691	22.592	23.5103	21.002	23.5652
2522004303	6	56.4	15.832	50.673	22.6125	23.5381	21.8691	22.5583	22.2727	21.8714	23.3729	25.2778	23.7371	23.6363	22.8537	22.7879	22.7751	23.7833	22.7207	22.1751	22.4454	22.3479
2522004904	9	59.5	14.774	50.669	23.4859	23.3484	22.7801	24.1078	21.8117	23.7386	23.6269	22.6077	22.8163	23.785	21.1906	23.1955	23.8176	23.1735	22.8835	23.4416	21.8558	23.9197
2522002876	12	29.5	48.889	50.502	20.7604	21.7444	20.69	22.1565	19.5066	20.1873	20.5099	20.1308	19.8225	21.7089	19.5475	19.4415	19.7648	20.1392	18.8852	20.4185	18.1628	18.73
2522003720	4	24.3	26.007	50.461	21.1879	22.6618	20.8728	22.8656	20.559	21.1728	19.6514	19.1745	19.7415	20.2188	18.181	18.7569	21.8226	22.5141	21.2607	22.4078	20.6041	21.5117
2522002482;2522002478	11	17.1	82.511	50.085	21.5769	22.0779	20.5275	20.6681	19.4261	19.6035	21.9599	20.81	20.6998	21.3147	20.4192	20.0961	22.6779	22.6122	21.8977	21.3521	20.7919	21.4589
2522003731	5	66.7	10.167	49.703	20.3154	20.7434	19.6747	21.5015	19.3946	19.9101	19.6418	19.5744	18.7336	20.8355	18.5635	19.2857	21.359	21.3837	20.5334	21.4717	20.0574	21.0863
2522002693	9	26.3	38.674	49.666	20.5098	21.6005	19.5705	22.1869	19.196	19.5301	16.9242	17.1614	16.7832	19.2176	15.8682	16.0395	21.0896	21.6189	20.6463	22.0761	20.3459	20.5609
2522004722	8	17.1	52.592	49.649	21.6486	22.117	21.1726	23.1387	19.485	20.3086	20.0592	19.0031	18.6788	20.9599	18.1894	18.4965	22.6905	22.6674	20.9225	23.2075	20.864	21.4937
2522004911	6	34.5	16.191	49.234	21.4781	21.9955	20.1201	22.2398	19.7317	21.2083	19.6488	18.9032	18.6987	19.9082	17.6559	18.42	21.3134	21.2703	19.6702	21.2271	19.534	21.2108
2522002655	9	28.3	38.976	49.173	22.4654	22.8981	21.777	22.8502	21.2113	21.949	21.7973	20.9442	20.9018	21.7462	20.0194	20.69	23.0276	22.5606	22.4055	22.4019	21.1265	22.6721
2522004183	5	31.9	15.543	48.586	19.1479	19.9053	18.3134	20.7467	18.2867	18.5985	19.4537	19.2633	18.338	20.4316	18.3701	19.2122	20.7882	21.0921	20.8551	20.9653	19.5238	20.9268
2522003662	11	34.2	35.389	48.397	21.5137	22.1371	21.414	22.0489	20.6787	21.062	22.2803	21.9274	22.0157	22.4375	20.8864	21.2522	22.6623	22.4428	22.8621	22.2961	21.378	22.4119
2522002677	8	17	62.81	48.378	20.6054	21.5014	20.0144	22.5468	19.6145	19.8061	19.7862	19.3176	19.7222	21.2992	18.2375	19.7665	20.2176	20.2984	19.1384	21.2241	18.7681	19.6085
2522004161	8	26.2	43.597	48.371	21.2895	24.0575	21.061	21.1779	19.5092	20.2148	19.3116	18.5602	18.8106	18.7525	17.1727	18.3862	21.4129	22.9222	21.447	21.3383	20.1494	20.9722
2522005245	7	24.7	38.361	48.358	20.9878	20.6341	18.9456	20.8571	20.5875	20.0409	21.1	20.0253	19.2601	20.7076	20.5324	19.5626	21.4569	20.2674	19.2197	20.1377	20.4144	20.3482
2522003899	9	27.1	43.186	48.33	21.6791	22.359	20.6286	22.5633	20.551	21.0267	19.1982	18.3914	17.4309	19.7163	16.6733	17.7961	21.9143	22.0343	21.0856	21.7938	19.9897	21.2637
2522003997	11	28.2	48.505	48.327	21.6153	22.142	20.8757	22.2481	20.2783	21.2242	21.8521	21.1533	20.6712	22.0232	19.3858	20.6589	21.9859	22.0203	21.1292	21.7129	19.8602	21.4924
2522003924	4	21.6	17.55	48.236	21.1363	22.0135	21.0788	21.5476	19.5947	21.1188	21.9453	21.3845	21.3327	21.7919	20.4865	21.3722	21.9693	22.2256	21.6133	21.6524	20.153	22.017
2522002367	14	20.1	91.144	48.011	20.5369	21.2869	20.7308	21.6145	19.5118	20.4203	21.195	20.2534	22.0962	21.6631	18.4936	20.2431	21.2394	21.3059	20.3816	21.1253	19.662	21.4022
2522005069	7	48.6	16.124	47.977	22.0492	22.7067	21.2558	23.0545	20.301	21.9893	23.1455	22.3734	22.1951	23.5532	20.6598	22.6286	22.7368	22.9397	22.2996	22.7292	20.76	23.0297
2522002470	12	22.5	60.549	47.881	21.7627	23.2383	21.09	23.9358	21.3174	21.4469	21.3548	21.5729	20.6491	23.5414	20.6565	20.7511	21.7973	22.8825	21.4466	23.452	21.2433	21.4693
2522005013	12	55	16.639	46.672	23.7371	24.3652	23.9895	24.0865	22.4924	23.5204	24.2713	24.2628	24.374	24.2449	23.0296	23.8554	24.2725	24.2147	24.623	23.7886	22.991	24.283
2522003595	6	53	16.501	46.551	21.5932	21.6295	21.2048	21.538	19.3218	20.9884	19.5272	18.5136	18.9636	19.8948	18.1979	18.8216	21.9789	21.4061	22.1658	21.029	19.6903	21.3962
2522004777	5	39	15.716	46.386	21.5706	22.0376	22.1651	22.5025	22.6076	21.2571	22.0151	22.0152	21.5754	23.5431	21.1663	21.787	22.1177	22.6618	22.3156	22.1817	22.5749	21.9572
2522002752	12	46.4	31.862	45.775	22.6254	22.3395	22.2157	24.2075	20.978	21.6982	24.2646	22.795	22.9192	25.1481	21.8036	22.3617	23.6816	22.7028	23.6509	23.9908	21.4363	22.6316
2522004593	8	38.8	31.159	45.605	21.3257	23.0297	20.6368	23.0736	21.1048	21.0117	17.2664	19.2037	16.2359	20.2462	17.3602	16.5951	21.3987	22.4929	20.7565	22.4293	20.7312	21.2407
2522003528	7	10.4	90.362	45.418	19.4774	19.9433	19.4434	20.619	19.0198	19.0186	17.757	17.4812	17.3978	18.3306	16.7201	16.9361	19.3991	19.0015	18.4076	19.1744	18.8727	18.9073
2522003045	9	30.5	31.024	45.271	20.7924	21.5437	20.3786	21.6675	19.6513	23.6845	19.2962	19.1012	18.797	20.2792	17.9436	22.2374	21.2065	21.6002	20.7958	21.0882	19.7707	24.1418
2522003476	13	40.4	39.991	45.263	19.9223	21.6452	19.4191	21.603	19.3607	19.9133	20.2748	20.4178	19.92	21.5374	19.4915	19.5183	20.5692	21.2271	20.1357	21.0564	19.5742	20.5313
2522004996	5	29.8	33.75	45.131	19.0482	19.653	18.4546	19.4362	18.2758	18.3806	17.9223	17.8899	17.3958	18.4801	16.8736	17.219	19.9731	20.2043	19.7642	19.8145	19.1847	20.0768
2522004516	10	26.9	43.226	44.847	20.2659	21.0661	19.9732	21.3069	20.8051	19.308	18.6072	18.1802	18.2214	19.5494	18.8535	17.6362	20.6205	21.1363	20.0953	20.9444	20.771	20.1274
2522004166	6	28.9	20.534	44.84	21.6581	22.8436	21.9676	22.2293	22.5318	21.1905	22.3736	23.182	22.2495	23.4269	22.6537	22.348	22.3914	22.9039	22.7456	22.5588	22.5243	22.1344
2522004128	14	36.3	47.654	44.402	21.6525	21.4369	20.5538	22.1744	19.5859	21.35	21.1662	19.693	19.4109	21.0395	18.8588	20.1195	22.6445	21.8498	21.4853	22.3167	20.6139	22.2665
2522003462	12	45	28.665	44.247	24.0159	24.4713	23.0818	24.671	22.0813	23.9981	22.8653	22.3137	22.2988	23.1866	20.4036	22.1821	24.2386	24.4012	22.828	24.1656	22.3806	24.405
2522003697	5	46.3	14.705	44.129	20.8187	21.2788	20.3893	20.886	20.6653	19.689	19.4968	20.1664	19.0963	19.9154	19.6307	18.8506	20.5203	20.9787	20.4467	20.3834	21.0078	20.2023
2522005073	7	31.9	21.735	44.11	22.7003	22.559	20.8619	23.0933	20.6038	22.3112	22.926	22.5409	21.4623	23.2285	21.3501	22.3212	22.7144	22.1203	21.8123	22.3238	21.0321	22.5314
2522002775	10	17.5	63.613	43.858	20.9283	21.9952	20.8166	21.6432	19.5826	20.3749	19.3148	18.4426	18.7303	19.5735	17.854	18.1507	21.1483	21.2593	20.6389	21.0699	19.2621	20.2153
2522004792	6	27.8	23.533	43.854	22.7663	21.7122	20.9454	21.0388	19.9051	23.0958	23.246	21.673	22.438	22.3358	20.4019	23.177	23.9481	23.3892	23.038	22.4736	21.249	24.3994
2522003596	6	35.1	21.789	43.841	17.1996	18.375	17.9275	17.85	17.053	17.2726	19.1098	20.0282	18.7901	19.7621	19.8082	18.7311	20.7768	21.7157	20.9498	20.3611	21.5138	19.4906
2522003480	5	45.7	13.432	43.465	21.0676	21.3231	20.2858	21.5563	19.8509	21.0442	19.29	19.2012	18.947	20.3051	17.7711	18.9338	21.4602	21.4745	21.1762	21.4538	20.4989	21.5792
2522004164	5	76.6	7.5416	43.023	23.9717	24.4584	23.6183	23.9254	25.3367	22.5005	22.8239	23.5716	22.8127	23.3321	24.3057	22.2926	23.393	23.3949	23.1315	22.9271	23.9041	22.7563
2522002618	13	34.6	48.867	42.855	21.197	21.0479	20.4798	21.4586	20.09	21.156	20.9583	20.4019	20.5937	20.9441	19.9208	20.126	21.9625	21.2856	20.9136	21.3798	20.4148	22.0383
2522003982	4	37.7	13.859	42.854	22.8066	23.6087	22.0008	23.758	21.3466	22.2944	22.7939	22.4938	21.5752	23.8303	21.292	21.8732	22.9935	23.5238	22.1891	23.5211	21.3803	22.5671
2522004897	4	19.8	27.097	42.727	20.0722	21.045	19.5944	20.3845	22.016	19.3424	18.8907	19.6749	17.9991	19.1911	20.1348	17.903	18.2681	18.6701	18.3024	18.281	18.21	18.0746
2522004921	13	21.3	77.123	42.725	21.5477	21.865	20.8341	22.1061	19.8761	20.6353	21.5463	20.4435	19.6664	21.8064	19.8631	19.7325	22.1471	21.7818	21.3978	22.0405	19.9752	21.4115
2522005009	10	29.3	44.989	42.551	21.8506	22.3497	20.7698	22.5565	20.4681	21.8828	18.3318	17.3662	17.6094	18.762	16.19	17.843	22.0384	21.966	21.0924	21.7629	20.2921	22.33
2522004910	4	54.5	9.3388	41.987	22.717	23.2505	21.9769	23.5541	21.1433	22.7377	23.3867	22.9596	22.3073	23.769	21.2512	22.791	23.4871	23.407	22.3528	23.4129	21.7189	23.3669
2522004246	9	43.3	24.61	41.965	22.8003	23.3358	22.0404	23.219	21.7828	21.9093	21.0968	20.6176	20.0942	21.5933	19.4685	20.1586	22.8302	22.7166	21.9506	22.5843	21.6346	22.309
2522004889	8	51.4	12.909	41.818	21.909	22.2249	21.4963	22.6911	20.6882	22.2596	21.673	21.298	21.2182	21.7557	19.3867	22.1156	23.8792	23.5716	23.5082	23.5982	21.9689	24.6423
2522003784	5	19.1	32.934	41.576	21.2676	21.9417	20.7517	21.4359	20.2503	20.3313	18.512	18.631	17.9102	18.6473	18.2071	17.0915	21.1676	21.6187	21.1448	20.8081	20.3621	20.137
2522004181	9	24.5	40.474	41.105	21.2381	21.9456	20.1791	22.2956	19.9852	21.3543	21.4971	20.8048	20.5691	22.1607	19.5011	20.8541	22.3513	22.3893	22.0342	22.4689	20.5362	22.2972
2522003716	8	29.2	36.059	40.876	19.9676	21.1211	19.4688	21.7226	19.3249	19.3028	17.1295	16.0294	15.5328	18.3598	14.8261	16.399	20.6227	21.2594	19.6804	21.6082	19.354	20.656
2522002954	9	33.1	29.129	40.872	19.7528	21.3065	19.1529	21.5515	20.608	19.2194	18.8979	18.8995	17.4085	19.9811	17.1689	17.7313	21.4764	22.1686	20.8092	22.5255	21.9829	21.2009
2522004608	12	15.2	80.91	40.489	21.8316	22.0916	22.1725	22.7441	21.4752	21.6191	23.2499	22.9431	23.3828	23.3189	22.3319	22.9963	22.3146	22.4217	23.5109	22.8457	21.2983	22.8111
2522004900	8	53.4	15.664	40.489	24.154	24.6797	24.4353	24.8502	24.1955	24.2679	23.4641	22.3741	23.1979	23.7375	20.594	23.228	24.6455	25.1004	24.4625	25.0815	25.8628	25.119
2522002443	10	25.4	46.996	40.249	20.8687	21.6058	20.7383	21.6253	19.9366	20.6543	21.0592	20.893	20.8907	21.2886	19.6792	20.4941	21.7899	21.84	22.2448	21.5591	20.6348	21.6614
2522004264	6	17.5	41.125	39.924	20.3064	20.9864	19.7918	21.0325	19.6988	19.7471	19.7075	19.7491	18.8409	20.421	19.0747	18.7248	20.692	20.8764	19.9909	20.666	20.74	20.4657
2522002592	5	63.9	6.7598	39.901	20.2977	21.5284	19.6386	20.7064	22.8058	20.6355	18.4983	20.4763	18.2003	19.0871	21.1024	19.6397	20.5049	21.0929	21.1219	20.3073	22.1507	21.0217
2522004973	10	36.3	29.442	39.888	21.8313	21.8617	22.0633	23.5908	20.2763	21.0154	22.823	20.8466	22.1548	23.8073	20.0876	21.3504	23.5757	22.6287	22.6707	23.9288	21.536	22.2361
2522004477	4	33.1	15.456	39.478	20.602	21.7418	19.836	21.5017	20.7362	19.2234	19.2455	19.4372	18.4329	21.1854	19.4616	18.3956	21.1762	21.6275	20.9426	21.2247	20.5228	20.6372
2522004576	8	28	31.28	39.317	22.1259	22.572	21.5182	22.2962	20.365	21.0563	21.7915	21.1371	21.1207	21.6999	19.9347	20.4623	22.475	21.7946	20.9158	21.4278	20.202	20.7167
2522002989	8	33.6	27.624	38.926	20.2078	20.83	19.743	20.8691	19.0977	19.6185	20.7381	20.0466	19.4128	21.3526	18.3468	19.2921	21.4051	21.3861	21.2317	21.2975	19.5394	21.1199
2522005021	5	33.2	24.271	38.795	18.3034	19.88	17.5746	19.6281	18.7561	17.6104	16.0965	15.4721	15.5088	16.2712	14.4382	14.7428	18.888	20.1363	18.292	19.6066	19.1223	18.117
2522005135	5	16.7	36.797	38.508	20.3453	21.1185	21.4618	21.2762	20.8062	20.0657	20.133	20.2342	21.3899	20.4652	19.7484	19.5235	18.9254	19.6062	19.795	19.3891	19.6877	18.5857
2522005244	8	20.3	51.35	38.146	20.3259	20.8012	20.0563	21.0386	19.5668	19.9286	20.8558	19.7426	20.7089	20.6941	19.7477	20.3928	20.4538	20.0282	19.9658	19.9825	19.1267	20.1044
2522004628	5	65.2	7.5938	38.055	22.5151	25.4892	21.7409	25.2446	23.9876	22.0512	22.9845	25.6239	22.7771	25.6073	23.8661	22.3686	22.5965	25.5487	22.6441	25.0491	24.194	22.2923
2522003064	13	17.4	83.14	38.035	20.8351	21.6316	20.4591	21.9541	19.9114	20.7789	20.4453	19.2828	19.2236	20.9178	18.2943	19.7236	21.2462	21.4024	20.9388	21.4056	19.8218	21.6651
2522004887	6	39.6	16.506	38	23.0159	23.4778	21.8182	23.716	22.7837	23.6614	22.3192	21.6213	20.5317	22.8026	21.1513	22.8481	22.5358	22.0376	21.5567	22.1927	20.809	23.4179
2522003663	9	16.6	63.961	37.933	21.0107	21.6696	20.1559	22.0066	20.0177	20.8019	19.8765	18.5477	18.9705	20.2976	17.4681	19.3146	23.0322	22.9082	23.3554	22.878	21.1458	22.7812
2522002824	8	31.3	19.69	37.891	22.5376	24.0821	21.7119	23.5527	24.3621	21.7597	22.159	23.1797	21.3431	22.8634	23.5656	21.0863	22.6412	23.8213	22.661	23.0624	24.083	21.567
2522003345	4	35.6	12.897	37.859	19.6402	20.5341	18.3715	20.7137	17.9675	19.4826	20.0331	19.2639	18.1114	20.6143	17.2696	18.6648	19.0977	19.2898	17.2156	19.3386	17.487	18.1564
2522004784	7	25.6	29.901	37.841	21.0217	22.5673	20.5451	22.9554	21.1265	20.8755	21.2589	21.1571	20.4209	23.046	20.5216	20.556	21.8971	22.4085	21.2628	22.8235	21.5851	21.7557
2522004254	5	51.3	12.6	37.639	21.7713	21.8889	20.0164	21.4855	23.4783	20.367	22.5618	23.1256	21.4918	22.307	23.6112	22.1839	22.3575	22.2153	21.4364	21.7111	23.669	21.3062
2522002721	6	39.4	17.708	37.003	19.4176	18.5859	18.8726	19.3903	17.3561	17.7656	19.8452	18.0874	20.9429	19.3945	17.3633	18.0861	21.5376	20.4312	21.0481	21.0665	19.6977	20.4949
2522004778	13	22.8	54.002	36.957	21.6794	22.4509	20.8787	23.1815	21.3913	21.2383	21.6044	21.2516	21.0031	22.8539	21.6606	20.7763	21.7437	22.3552	21.2689	22.7664	20.653	22.1861
2522005014	10	16.7	66.717	36.707	21.0292	21.897	20.2924	22.584	19.1509	20.5577	19.2044	18.6924	18.0498	20.5593	19.1119	18.3948	21.4048	20.8615	20.5814	20.8544	19.1052	22.1018
2522005008	3	33.6	13.946	36.46	18.2231	18.2071	18.5534	17.7054	15.8209	18.6563	18.5503	16.9976	18.2637	17.3325	15.7829	18.5172	18.4137	17.6342	18.8068	17.6094	16.0996	18.7524
2522004293	6	31.3	20.184	36.391	21.779	20.4733	20.1873	20.9449	18.625	20.9166	21.8656	20.0483	20.125	21.513	19.1028	20.5271	22.2722	20.7762	20.9746	20.9737	19.0434	21.1061
2522002360	3	43	9.7763	36.359	19.2644	20.4431	18.9693	20.7477	18.5095	19.0777	17.8435	17.1093	17.0097	19.0427	16.3805	17.0125	20.0266	20.5615	19.7802	20.8448	19.0727	20.0465
2522002701	7	22.2	40.385	36.169	21.0477	20.5677	19.3453	21.4325	18.9746	19.7321	19.35	17.0118	16.1462	20.2342	16.2989	16.9102	21.8915	20.7091	20.5343	21.2648	19.0372	20.7184
2522003289	6	27.8	27.692	35.885	20.7547	20.9667	19.1038	21.5473	19.6907	20.1085	21.8874	21.0779	20.0081	22.1228	20.3281	20.8475	22.2929	21.8442	20.6388	22.0773	21.3861	21.5634
2522004127	4	57.1	11.637	35.847	22.4249	21.7078	20.4419	21.7397	21.3014	21.6305	20.4179	18.7447	18.495	19.0605	18.456	20.1557	20.401	19.9261	19.6024	19.9762	19.7594	20.4252
2522004332	7	21.7	32.852	35.814	21.4552	22.5323	21.1908	21.9972	20.2715	21.0185	20.3243	20.0084	20.5396	20.5179	19.4358	19.7398	21.6693	22.3255	21.6731	21.6849	20.5195	22.5215
2522002457	4	34.7	12.983	35.713	20.8307	22.5296	19.7589	21.8103	21.8444	21.6464	19.9233	22.1506	19.4276	20.7612	20.669	20.2012	20.8498	22.0232	20.6971	21.1613	22.0041	21.3705
2522005252	4	48.1	8.2193	35.548	20.659	21.8464	21.0955	21.2625	23.4583	19.91	20.7173	21.7755	21.1148	20.7956	22.075	19.9093	21.191	22.0542	22.2968	21.0992	22.6799	20.9899
2522002432	10	52.9	16.605	35.314	22.705	23.1031	22.1248	23.276	22.1999	22.4556	21.9442	22.0559	21.9597	22.6813	20.9804	21.6173	23.1717	23.2363	22.9411	23.249	22.54	23.0593
2522003678	4	17.3	28.353	35.213	22.1485	22.1106	20.5624	23.2469	20.8333	22.146	21.6365	21.3916	20.7066	22.3338	20.0407	21.3888	22.887	22.3825	22.2704	23.1397	20.9408	23.1103
2522002773;2522003172;2522004290	3	44.2	10.54	35.168	19.7075	20.0975	18.932	19.6264	18.2662	19.0125	18.6717	18.9608	17.8806	18.7139	16.9362	17.7982	21.7222	21.2996	21.2228	20.5339	19.6675	21.1814
2522003722	4	11.9	33.556	35.155	19.7091	21.494	19.4964	21.598	18.9931	18.8874	18.5969	18.1773	17.6078	19.8297	17.0085	17.4196	20.2357	21.0004	20.1296	21.1252	19.3762	19.7124
2522002620	6	19.9	33.017	35.112	20.5237	21.2639	19.323	22.2782	20.0495	20.4714	18.4677	17.2914	17.1989	19.2792	16.3554	17.998	21.6706	21.4029	20.4331	21.9206	20.4042	21.5573
2522003507	13	18.9	58.468	35.067	21.849	23.5662	21.9066	23.5642	21.4541	21.3134	22.0736	21.5605	21.9434	22.8899	20.1337	20.685	22.2394	22.8059	21.3602	22.8179	21.068	21.6982
2522002703	7	29.7	31.308	34.725	22.3188	22.9993	20.5552	23.8704	20.641	20.889	20.8981	20.4949	20.0265	22.394	19.5532	20.0803	22.2919	22.7822	20.8028	23.1581	20.4113	21.2191
2522003360	2	39.7	6.5157	34.44	20.8647	20.9702	19.9805	21.3991	18.7349	21.1666	21.0988	19.8884	20.2014	21.4474	19.0337	20.9379	21.4841	21.081	20.5446	21.5738	19.1469	22.0691
2522002883	8	16.1	55.678	34.342	20.3762	21.0698	19.4005	21.228	19.1539	19.379	20.4323	19.3483	19.2391	21.305	18.5521	18.7997	21.0967	20.8665	20.1225	21.1895	19.1037	20.0638
2522004606	12	39.1	37.557	34.13	20.403	20.8312	19.7732	21.1037	19.1562	20.0325	19.4332	18.6801	18.7257	19.8305	18.4845	18.7763	21.4518	21.358	21.3187	21.478	19.8698	21.231
2522003707	9	13.6	80.913	33.935	20.734	22.1984	20.5976	22.4396	20.532	20.321	18.7105	19.0082	17.5868	20.5828	18.2679	17.7196	19.7437	21.7509	18.9206	21.4483	19.4674	19.8315
2522004603	10	36.5	34.568	33.887	21.3984	22.0785	20.6207	21.9444	22.4264	21.5275	20.9972	22.0946	20.5385	21.4747	21.7893	20.8672	21.0456	21.2339	21.3266	21.0061	22.0214	21.3994
2522004707	12	31.3	42.204	33.411	20.8398	21.6376	20.2418	22.0677	19.8321	20.7805	21.0344	20.8288	20.6	21.7919	20.0776	20.4822	20.5183	20.6942	20.1209	20.7202	19.5952	20.3842
2522003168	10	16.4	63.19	33.177	20.8453	21.4718	19.6198	22.0527	19.2607	19.6411	18.1826	17.3933	17.5276	18.9821	16.4924	17.1562	21.6094	21.6071	20.9118	22.0379	19.6612	21.2112
2522002569	8	27.3	42.643	33.169	19.9264	20.7003	19.4127	21.0217	18.9471	19.273	18.9725	18.5389	18.441	19.2133	16.709	17.8977	19.7316	19.5856	19.4317	19.5377	18.3687	19.4123
2522004881	11	32.9	37.724	33.035	21.48	22.0353	21.5349	22.1544	19.7862	20.844	21.9469	21.0641	21.1005	22.0237	20.3845	21.4224	22.4027	21.445	22.3847	21.6489	20.1015	22.2726
2522005010	4	27	20.021	33.007	19.4186	20.8054	19.0532	20.305	20.652	18.992	16.6579	16.3561	16.2395	17.3104	17.649	15.8223	17.8056	18.9189	17.6415	17.8602	18.7398	17.4181
2522004191	7	45.4	17.96	32.928	21.6683	23.5914	21.6967	22.5581	21.4517	22.3673	20.9264	20.8641	20.1977	21.7263	20.2823	21.1254	22.1977	23.6889	21.6583	22.7797	22.0455	23.1472
2522004783	8	29.7	35.429	32.854	21.7295	22.9032	20.6409	23.8002	20.5181	21.3316	20.3104	20.1243	19.9255	21.7667	18.8037	19.8192	21.2115	21.968	20.9245	22.378	20.2995	21.2224
2522004207	7	25.7	37.161	32.682	19.689	22.0725	18.7648	21.1428	21.883	18.8577	20.1655	21.7301	19.2179	21.1994	21.3147	18.8421	19.5523	20.4448	19.0858	19.8299	20.3478	19.1259
2522004307	7	23.2	34.688	32.41	21.1718	21.883	20.81	21.8499	19.3974	20.7052	21.1701	21.7222	20.2156	21.0455	19.2064	20.5277	21.6574	22.7746	21.1044	21.3876	19.266	21.452
2522003599	5	13.4	48.939	32.062	19.5242	21.3245	19.2205	21.4231	19.0434	19.0199	17.6641	18.3468	18.0749	20	16.9468	17.469	20.0147	20.6636	19.4633	20.6262	18.9159	19.2047
2522005116	8	31.7	30.689	31.987	20.2406	21.0951	19.8329	21.2556	19.5152	19.8288	20.2285	19.7338	19.9006	21.0605	18.7166	19.273	22.2173	21.9432	21.728	22.0403	20.4138	21.9579
2522003565	9	20	48.315	31.938	19.9826	20.511	20.3563	21.1735	21.6979	19.9121	19.1809	19.2278	18.5208	19.9272	20.0538	18.8742	20.2216	20.1689	20.2915	20.2741	20.6324	20.0704
2522005122	9	16.2	62.897	31.368	20.1435	20.8374	19.8579	20.8763	18.6468	19.7228	20.8876	20.0874	19.7856	21.0624	18.9953	20.0552	21.3348	21.0069	20.9118	20.6699	19.5316	20.7983
2522002507	7	29.7	20.41	31.285	22.8788	22.6822	21.8949	21.962	20.4797	21.2325	22.7219	21.1842	21.2477	21.4333	19.6579	20.6697	24.3039	22.4676	22.8238	21.8262	20.703	22.2002
2522004165	4	30.7	14.864	31.262	20.2044	20.2652	19.8292	21.0551	19.4143	19.7838	18.525	17.6415	17.8583	18.8382	16.6538	17.3861	20.6512	20.3329	19.9886	20.8051	18.931	20.5054
2522003778	6	18.4	43.807	31.164	19.3617	20.1087	18.436	20.3959	18.6903	18.9833	17.6113	17.2916	16.9775	17.9437	16.3171	16.7216	19.2416	19.3759	18.1842	19.3695	17.9834	18.8901
2522003878	7	15.2	55.132	31.028	19.2628	20.5083	18.8487	20.9814	20.3781	18.6331	19.0709	19.432	18.4637	21.2532	19.9044	18.1725	20.8176	21.3272	20.1468	21.3558	20.6488	20.326
2522005167	8	23.1	47.359	31.019	20.1393	20.1631	19.3992	20.4336	18.7545	19.3835	19.9238	18.8127	18.801	20.1426	17.4533	19.1114	20.4142	20.1482	19.8121	20.2906	18.9347	20.0637
2522004786	12	28	43.467	30.851	22.3021	23.5234	21.5806	23.9526	21.357	21.9896	22.2448	22.0407	21.6193	23.5015	21.0605	21.5519	22.9032	23.2528	22.2954	23.6085	21.0894	22.5438
2522004895	2	27	8.4119	30.793	19.4835	20.5176	18.635	21.0935	19.2312	19.7487	18.1777	18.5539	17.7145	19.7288	17.2062	18.0176	19.8938	19.9425	19.2068	20.6419	19.235	20.0395
2522003376	6	51.3	13.19	30.775	23.6792	24.0044	22.9311	24.5369	21.7003	23.9811	23.7496	23.0059	22.979	24.1668	21.9161	23.5634	23.3042	23.2479	23.0864	23.3522	21.0566	23.6048
2522005005	6	22.3	28.586	30.596	21.0959	21.3535	19.9887	21.53	20.4114	20.9506	20.7228	19.6139	19.4173	21.018	17.835	20.025	21.0451	20.647	20.2153	20.4191	19.518	21.0939
2522002361	9	13.9	72.572	30.199	21.0268	21.6887	20.2353	21.9358	19.6765	21.0349	18.0204	17.1509	16.7803	18.8355	15.2017	17.0359	21.2312	21.5391	20.4446	21.1716	19.5708	21.3848
2522002584	5	27.8	17.673	29.996	20.6234	21.8371	20.2482	22.1764	19.8249	20.4645	20.0841	20.1079	19.8305	21.4658	18.7329	19.9482	21.9853	22.2853	21.623	21.9047	20.3228	21.8719
2522004597	5	17.8	30.765	29.796	18.4736	20.4971	17.961	20.346	17.4833	18.2985	17.6551	17.6924	17.0414	18.8746	16.2761	18.9099	20.6161	21.3933	19.7742	21.5064	19.4204	19.8601
2522003779	6	77.9	7.6469	29.118	20.7993	21.5902	19.3138	22.1311	19.529	20.3909	18.7589	18.3183	17.591	19.6814	16.4529	17.7983	21.9085	21.9725	20.792	22.1254	19.9953	21.403
2522003703	10	22.7	48.713	29.095	21.0428	21.0332	20.6368	21.7976	21.1758	20.3477	20.7304	19.6687	20.1041	20.6654	20.2013	19.7223	21.9052	21.0657	21.0211	21.431	21.6221	21.1641
2522002890	9	75.8	9.6749	28.761	22.4991	21.9983	21.6025	22.3695	19.3147	21.5465	22.3153	20.3647	21.7698	22.1315	19.1899	22.0326	22.9967	22.1795	22.3505	22.2629	19.697	22.8097
2522004794	5	12	50.688	28.743	20.8731	22.4651	20.5649	22.8466	20.2358	20.3968	21.1866	20.9024	20.566	22.9816	20.3054	20.0955	20.8569	22.1618	20.3778	21.9109	20.1017	20.3462
2522002988	5	20.6	25.472	28.693	22.3024	22.3981	21.783	22.4913	21.5919	22.9796	21.3378	20.4453	21.0879	21.3167	20.3832	21.4936	22.6967	22.2124	22.5878	21.9412	21.4227	23.3557
2522003747	6	31	20.583	28.617	21.5739	22.364	21.6483	22.1119	22.0412	20.6337	18.6959	18.6894	19.5796	18.8862	19.2093	17.3743	21.545	21.7447	21.3896	21.1765	21.4319	20.7968
2522003044	5	13	50.697	28.394	20.1258	20.8777	19.9611	21.1361	18.8569	22.606	19.2171	18.8928	19.0894	19.7981	18.3682	21.056	21.0362	21.1619	20.5698	21.0605	20.2484	23.5216
2522004190	6	43.2	14.831	28.354	21.4262	22.9694	20.7921	22.5294	21.1141	21.802	22.1892	22.1529	21.4541	22.7746	21.0929	22.0327	22.2622	23.3202	21.8862	22.6225	21.692	22.7954
2522004262	4	74.4	8.7482	28.083	20.5758	20.281	20.1044	19.9502	19.0346	19.5194	22.4953	22.1329	21.8549	22.5015	21.2589	21.6506	21.8546	21.5135	22.4685	20.8984	20.8172	21.206
2522003384	10	23	50.459	27.979	19.7886	21.1081	19.3237	21.4166	19.1869	19.0132	19.0149	18.7083	17.9147	20.1561	18.027	17.8083	20.5368	21.1075	19.9847	21.3045	19.895	19.9433
2522003200	6	14.7	44.908	27.821	19.0497	18.876	17.3171	18.8645	17.2416	17.6623	20.7567	20.3279	18.9167	20.4783	19.825	18.6515	19.7604	19.3038	18.8157	19.1823	17.8664	19.0248
2522002998	9	10.9	101.94	27.455	21.1411	21.6649	21.2232	22.04	19.4832	20.6534	21.1586	20.278	20.7426	21.303	18.668	19.9962	20.4109	20.3938	20.9741	20.5662	18.2687	20.3445
2522004600	6	32.1	30.664	27.441	19.6392	20.4023	20.3354	20.3173	18.3897	20.4052	17.6605	17.6328	18.0296	17.5493	14.9281	17.9491	19.6196	19.9176	19.9977	19.7411	18.7555	20.1308
2522005220	6	74.7	9.5063	27.05	21.6697	23.0714	20.8182	23.1901	22.4276	20.8907	21.5984	21.9707	21.0546	22.7754	21.6067	21.1115	21.6082	22.2063	21.3883	22.0555	21.997	21.0911
2522004252	9	16.3	58.974	26.946	19.1336	19.9186	18.8015	21.5127	17.883	18.9237	20.9809	20.3482	19.6646	23.5392	19.3376	19.7561	20.949	20.6736	20.0222	22.6019	18.9271	20.1705
2522002915	6	15.6	50.847	26.852	19.2822	20.0924	18.4991	20.5209	18.3556	18.39	19.7553	18.7322	18.8717	20.8246	17.5203	17.1857	15.6098	16.3422	15.1041	16.8226	14.796	14.792
2522003921	3	32.8	13.845	26.491	20.0774	21.028	19.6842	21.3343	19.7281	19.5828	19.4541	18.9844	18.6704	20.0735	18.0735	18.5827	19.9562	19.9503	19.5057	20.2022	19.6922	19.5718
2522003371	7	14.9	49.765	26.083	19.3692	20.6841	18.8496	21.2172	18.2784	18.7934	19.9435	19.2195	19.1966	20.9736	17.978	18.2176	20.6592	21.0107	19.5819	21.3578	20.2588	20.1791
2522005156	10	19.7	57.321	26.061	19.9676	21.5294	20.1756	21.1275	19.4173	20.808	19.467	19.8799	20.2069	20.6865	18.4762	19.0194	20.4165	21.4126	20.0708	20.9972	19.7586	20.0671
2522003173	6	35.2	19.873	26.004	21.6487	21.9088	20.4682	22.5558	20.4361	20.5221	21.5214	21.0332	20.2425	22.2158	21.15	20.6624	22.8484	22.3042	21.9672	22.9964	20.7401	22.3376
2522005089	8	23.7	40.796	25.918	19.8497	20.2557	19.2879	20.1292	17.9665	19.2583	18.6972	18.1176	18.1294	18.8455	16.3942	18.2685	19.9976	20.1416	19.5776	19.9678	18.8043	19.9777
2522003772	7	26	29.201	25.89	20.1881	20.753	19.7891	21.2381	19.4149	19.6926	20.429	20.136	20.2674	20.9312	19.2938	20.0032	21.0457	21.2261	21.2802	21.0958	19.7356	20.9516
2522003312	6	13.9	52.455	25.654	20.7858	21.7495	20.3902	21.7217	19.6452	20.2611	19.7859	19.9475	19.3674	20.7192	18.4478	19.5529	20.983	21.6716	20.9883	21.2031	19.9036	21.1073
2522002513	6	25.9	27.2	25.514	20.9546	20.1438	18.7471	19.7004	18.7093	18.2433	18.7079	17.6647	16.9386	17.9464	16.9569	16.8369	22.5445	20.9026	19.9491	20.2374	19.6798	19.8202
2522004924	3	40	8.7892	25.164	22.741	22.6593	22.2543	22.9614	22.0234	21.6281	21.3864	21.4764	21.3049	21.6186	20.6917	20.8813	22.5102	22.328	23.0363	22.1674	21.8519	22.1542
2522004467	6	38.6	9.8655	24.949	22.1445	22.1063	21.523	22.6565	21.2421	22.3832	22.3193	21.2187	21.3195	22.5084	20.1559	22.0727	22.4505	21.7485	22.0593	22.1101	19.9054	22.7947
2522003902	7	18.6	47.306	24.79	20.0309	21.1301	19.5234	21.5174	20.1274	19.7678	19.5482	19.2865	18.935	20.663	18.2001	18.352	20.5002	20.8328	19.6679	20.7331	19.2863	19.7678
2522003617	7	16.3	45.08	24.606	20.2259	21.4084	19.1521	21.9819	20.8899	20.1224	18.2001	19.1065	16.6993	21.4077	19.9046	17.1116	20.7862	20.3655	20.2118	20.5538	18.6241	20.2601
2522002912	5	9.8	49.146	24.258	21.4623	22.6192	21.3817	23.715	20.7341	21.1393	20.8841	20.5052	20.1583	22.2058	19.0491	20.6262	20.4056	20.5447	20.2283	21.284	19.557	19.9651
2522002381	3	12.2	25.917	24.069	22.001	22.7275	21.3678	23.0011	21.0615	21.9204	19.601	19.3727	19.0955	20.5995	17.9288	19.0631	20.649	21.3578	20.8392	21.2933	19.4216	20.7935
2522003844	5	23.6	25.101	24.016	18.7	20.1215	18.2858	19.786	18.7391	18.2908	18.3823	18.5544	17.4712	19.4454	17.4541	16.9649	20.8817	21.7872	20.3131	21.4268	20.3947	20.2312
2522002357	10	23.9	51	23.674	19.7598	21.3421	19.3681	22.156	19.2567	19.1654	19.6389	19.4051	19.0042	21.5521	18.5932	18.8496	19.9259	20.5469	19.5972	21.1186	18.6637	19.2805
2522002404	8	37	23.957	23.519	21.4144	21.9868	21.5454	22.2076	20.4114	21.3212	21.2987	20.9298	20.7941	21.6973	19.5482	20.7444	22.2216	21.8768	22.2254	21.8669	21.1179	22.4051
2522003190	10	20	58.793	23.43	19.4256	20.0211	19.0985	20.2513	18.0247	19.0518	18.3872	16.6055	16.6598	18.3097	16.1097	17.6162	20.4822	20.3269	19.645	20.2807	20.0348	20.2482
2522004447	3	23.9	12.033	23.287	20.6737	20.7473	20.9352	20.7254	19.9061	19.3957	19.2657	19.2808	18.8607	19.3726	17.6616	18.8365	19.0747	18.6628	18.8783	18.4579	17.8027	19.2897
2522003169	7	15.2	54.755	23.139	20.4733	22.0381	20.8777	22.6929	20.2421	19.7683	17.1183	16.7025	16.0549	19.82	15.6571	15.252	18.6909	19.6735	18.0097	19.9502	17.2095	18.0536
2522003059	4	24.3	16.329	23.019	20.7816	21.5781	20.4559	21.7593	20.3219	20.2372	20.4814	20.5731	20.2261	21.1131	19.8696	19.7589	20.6228	21.1198	20.8749	20.9413	19.9962	20.4527
2522004994	6	22	30.384	23.012	18.8875	20.047	19.1533	19.4858	18.0521	18.8825	19.1677	18.6812	18.676	20.1336	17.9653	18.668	20.1322	20.149	20.0219	19.9451	19.2252	20.1174
2522004326	7	20.4	45.601	22.995	19.6405	20.7768	19.5368	21.0427	18.9274	19.4201	18.8995	18.6868	18.1882	19.9802	17.348	17.5826	19.9429	20.6516	19.458	21.0128	18.9045	19.2763
2522004501	4	40.6	10.745	22.924	20.874	21.2306	20.1288	21.4588	19.3097	20.6947	21.5189	20.3835	20.3606	22.3881	19.315	20.5379	22.4191	22.196	21.8546	21.7362	20.3798	22.3953
2522004599	4	36.7	15.669	22.874	20.8299	21.0353	19.5002	21.0333	20.6951	20.0181	18.8307	19.3666	17.2502	18.9554	18.0082	17.1969	19.6483	19.6157	18.951	19.3837	20.0703	19.2095
2522004942	5	27.6	22.379	22.802	19.8475	20.9493	19.0308	20.2295	19.339	19.6687	18.1043	18.2101	17.6955	18.0084	17.059	17.0116	20.9813	20.7382	19.3016	19.8276	19.1375	20.9275
2522003598	8	14.4	68.787	22.758	20.9414	21.6021	20.5055	21.883	20.1871	20.2567	19.8819	18.7053	19.03	20.4981	17.7771	18.6783	21.0539	20.8901	20.274	21.3368	19.1059	20.0903
2522004479	5	6.5	72.612	22.186	21.2831	22.4951	20.6383	22.0175	22.6828	20.2669	20.7045	20.4437	20.3917	21.6305	20.2832	19.8897	20.0495	20.9904	19.8572	20.5471	21.3078	18.9774
2522003284	3	45.3	8.3254	22.163	19.2255	19.7856	19.029	19.9663	18.1134	18.6045	17.553	16.6985	16.6454	17.4464	15.7893	16.6177	20.4589	20.5275	19.9673	20.7364	19.2345	20.337
2522004958	5	38.3	14.659	22.108	18.6045	18.5035	17.032	18.898	15.9604	16.4631	19.4939	18.2294	17.0847	19.1093	16.0154	17.3512	20.4135	18.6226	19.9485	19.5931	17.2097	18.9072
2522004266	5	31.6	14.816	21.988	22.9542	22.4214	21.4984	22.0376	23.314	21.3259	22.7765	22.1881	21.6934	22.6753	23.8275	21.1994	23.1153	22.3202	22.0664	21.8812	23.2674	22.0436
2522003961	8	22.9	42.019	21.969	21.5191	21.5588	19.9052	21.8063	20.7036	20.994	21.0629	20.3473	20.3925	20.5636	19.549	19.4274	22.4401	21.9366	20.6503	21.7067	21.3357	21.4179
2522002455	4	43.7	8.2484	21.935	20.2543	20.7728	19.8832	21.0457	18.9808	20.141	19.961	20.3277	20.6001	20.9163	19.3858	19.305	21.5009	21.2894	21.7889	21.4044	20.1479	21.3774
2522004785	5	33.8	17.943	21.838	21.6161	22.6608	21.0005	23.3892	21.1615	21.4089	21.1739	21.1944	20.5321	22.5542	20.4203	20.88	22.3888	22.527	21.1673	23.1296	22.083	22.24
2522004598	6	46.5	11.672	21.812	21.6633	23.2263	20.737	24.1714	21.1909	22.8327	21.7166	22.3495	20.7283	23.7903	20.8026	22.7205	22.7846	23.6079	22.3313	24.0275	21.9668	23.9935
2522004782	9	22.7	40.772	21.763	21.0055	22.5461	20.6879	23.1894	21.1133	21.1168	20.6716	19.9634	19.5502	22.1597	21.1546	19.6565	21.5597	22.3752	20.7105	22.632	21.0522	21.5728
2522003629	6	62.2	9.0794	21.755	21.4667	22.0545	21.1804	21.7548	21.943	21.0723	21.3335	21.2834	21.4405	21.2928	20.7493	20.8507	21.6402	22.2904	22.5538	21.121	21.2335	21.4875
2522003301	8	18.3	39.269	21.656	19.4374	21.0638	18.5669	20.187	18.531	18.2977	19.7624	20.3104	18.5392	20.6879	18.354	17.8519	21.2406	22.7497	20.3014	21.1836	19.6906	20.2847
2522005140	9	18.3	45.217	21.527	21.121	21.5217	20.7046	21.8358	20.7693	20.7229	20.4521	19.7883	19.5968	21.1006	18.9738	19.6656	22.0717	21.8865	21.5988	22.0343	20.5416	21.9373
2522004510	9	14.6	63.566	21.484	19.237	19.5945	18.9398	21.3479	18.4396	18.1983	20.389	19.4419	19.9147	21.811	19.166	19.4053	20.8238	20.257	20.6003	21.54	19.693	20.0687
2522002403	6	22	26.438	21.444	21.4072	21.7394	21.4698	21.5765	20.1785	20.8794	21.8578	21.1623	21.3527	21.8666	19.6257	20.9515	22.1251	21.5543	21.8168	21.4705	20.2196	21.6508
2522005091	4	53.7	7.6199	20.849	22.0901	22.5527	21.8767	22.8615	18.998	22.4465	21.8447	20.1309	20.788	22.163	18.0931	21.2813	21.8811	21.5248	20.5754	21.4315	18.5609	22.3898
2522004596	7	33.8	24.877	20.797	20.7699	21.7369	20.1818	21.5339	21.8746	20.2398	22.0946	23.0244	21.7908	22.1996	22.8017	21.2246	22.1779	21.9502	21.7373	21.2093	22.2653	21.234
2522004923	6	32.3	13.978	20.609	22.1039	22.7067	21.3286	22.8952	20.1964	22.4734	21.0935	20.1962	20.4342	21.4482	20.217	21.014	22.4299	22.4023	21.7367	22.2351	20.2103	22.9986
2522002847	2	8.4	26.505	20.404	19.3184	19.8799	19.1573	21.0162	18.0844	18.7385	18.5044	17.8862	17.5638	20.1785	16.7717	17.56	19.0532	19.0965	18.6212	19.8589	18.0965	18.4
2522003009	7	20.2	44.157	20.051	20.4781	21.2818	20.1561	21.4852	19.7948	20.2815	17.4327	16.9371	17.0503	18.3591	16.1125	16.7559	20.5543	20.5494	20.399	20.7569	19.3828	20.4456
2522003680	4	32.8	13.776	19.922	19.3401	19.9337	19.499	19.8608	17.3701	20.5218	18.494	17.1941	19.2243	18.5423	16.5922	19.71	20.9089	20.5285	20.6616	20.48	18.6806	21.8173
2522003268	3	35.6	7.957	19.855	19.3124	20.2343	18.3444	19.8034	20.8022	17.9135	19.1229	19.231	18.608	19.7137	18.8636	18.146	19.5424	19.8056	18.9286	19.3952	20.2565	18.4992
2522003287	5	15.8	34.307	19.79	21.4584	22.3944	20.8052	22.7792	19.9349	21.3668	21.9207	21.3601	21.0072	23.1463	19.7891	21.4488	21.7376	22.4306	21.8025	22.5343	20.2833	22.0171
2522002410	3	42.7	8.4307	19.463	20.704	21.596	20.1983	21.8948	19.8549	20.2255	19.2791	18.8213	19.1845	20.0591	17.629	18.8383	21.5581	22.0431	21.2805	21.8038	20.1214	21.6471
2522004625	9	16.6	52.225	19.42	20.8318	22.2398	20.3994	22.8173	20.255	20.5281	20.5908	20.2685	20.1733	22.2184	19.0835	20.0355	19.8833	20.7337	18.9351	21.1993	18.7462	19.338
2522004298	3	23.9	15.969	19.412	18.6018	19.4259	18.0351	18.9085	18.7011	17.6135	19.0407	19.8665	18.4005	19.4849	18.7919	17.917	19.647	20.041	18.818	19.5519	19.4101	19.6255
2522002362	5	6.7	97.621	19.354	14.97	15.7497	14.5928	15.8531	14.7438	13.726	18.7317	18.1514	17.5912	18.6033	16.3707	18.0755	17.8801	17.9681	18.4327	17.6554	16.6386	17.5582
2522005084	6	32.8	25.588	19.025	19.7131	20.2527	18.661	20.4792	18.5635	18.9097	18.6597	18.133	16.2015	18.4873	16.0699	17.0179	20.5911	20.663	20.0167	20.5574	19.5395	19.7503
2522003639	7	44.1	16.925	18.98	21.9044	21.8446	20.6754	22.02	19.9153	21.5301	20.5043	19.6737	19.4978	20.2765	17.5403	19.5359	21.9691	21.3798	20.9898	21.3289	19.4073	21.6375
2522003925	6	35.5	20.744	18.956	18.8668	20.5357	17.7654	20.5895	18.0925	18.2668	19.0642	18.7206	17.7269	20.2194	17.3415	17.6584	20.741	21.5314	20.135	21.2047	19.7843	20.3382
2522002845	6	29.4	25.088	18.779	20.3435	21.226	20.1674	22.8386	19.9553	19.8241	20.2738	20.1273	19.9101	21.8808	19.3706	20.1333	20.5197	20.9049	20.347	22.1201	19.4155	20.5971
2522003373	6	56.6	8.2527	18.717	21.9934	22.5086	20.9007	22.6832	20.4364	20.5802	22.771	22.5208	21.4937	23.5201	21.0659	21.337	22.9231	23.0182	21.5461	23.011	21.2438	21.3796
2522002578	8	19.7	51.563	18.672	20.62	21.703	20.5108	21.5568	19.6784	20.58	18.1393	18.1633	18.271	18.5871	17.1766	18.0468	18.8908	18.7161	18.2369	18.3668	17.4662	18.2741
2522003615	6	15.5	45.444	18.665	19.8046	20.0955	19.6146	20.6402	20.0092	19.5172	19.9749	18.4504	19.055	20.2493	18.8307	18.9699	20.3493	20.0525	19.5764	20.4522	18.2157	19.7732
2522002802	6	12.8	47.602	18.57	16.7099	16.9094	16.5831	16.8771	16.0604	15.4368	18.2384	18.0421	18.0416	18.2875	16.7862	16.9601	21.0985	21.1546	21.3128	20.5892	20.0689	20.3522
2522002996	2	26.2	7.2952	18.567	19.9998	21.5992	20.1903	22.3642	21.8807	20.2148	22.9614	22.7995	22.5301	23.9726	24.2759	21.7494	21.537	22.3468	20.7489	22.0029	21.6912	21.194
2522002565	4	44.4	9.1375	18.519	21.2116	21.0795	20.203	21.185	20.5388	20.3143	21.2374	21.6973	20.3725	21.2994	20.4765	20.897	22.0675	21.5863	21.9174	21.4467	20.9565	21.3428
2522004986	5	9.4	58.735	18.441	18.9717	20.8551	18.6858	21.3193	18.6099	18.5155	18.056	18.6592	19.0019	19.1825	17.0237	19.0721	15.9583	17.5676	16.3254	17.2458	15.6787	16.0991
2522004121;2522004118	4	19.6	23.845	18.261	20.2037	20.8003	18.9073	21.3607	18.6832	19.2341	19.715	19.8244	19.1033	20.6866	18.4369	18.6428	20.7812	20.8328	20.0207	21.2792	19.6655	20.209
2522005249	5	26.5	20.468	17.968	18.9283	23.275	19.3842	19.9326	19.6038	18.5229	18.9341	19.1843	18.607	19.6567	20.2062	17.5757	21.5971	24.3138	20.9811	22.1123	21.2488	22.4486
2522002706	5	7.7	58.451	17.948	21.2855	20.5339	19.3548	20.9178	19.809	20.2728	20.4607	18.1658	17.9216	19.2839	18.827	19.0235	20.0057	18.572	18.471	18.7598	18.2238	19.0446
2522004580	4	22.4	22.812	17.906	18.1903	19.3098	18.1593	19.4106	17.782	17.1648	18.5163	18.1543	18.5116	19.0449	18.0043	18.1444	19.205	19.3228	18.7505	19.3645	18.2997	18.3462
2522003277	4	37	11.066	17.633	21.8984	22.7967	21.7026	23.0236	21.5256	21.1918	21.1833	21.2065	20.938	21.6257	20.3775	20.5502	21.2339	21.4079	20.3087	21.3474	20.0943	21.6907
2522002431	6	11.5	61.252	17.57	20.0175	20.6509	18.9915	20.8531	18.4564	19.7659	19.1128	19.0105	18.4906	19.5411	18.591	18.3156	20.7946	20.8597	20.093	20.7689	19.0231	20.1897
2522002916	4	7.6	55.951	17.45	20.4866	21.6183	19.7251	22.3724	20.0083	19.9949	16.7881	17.0891	16.7596	19.2696	14.4086	15.5278	19.681	21.0666	19.3021	21.274	18.9571	19.4321
2522002506	8	26.6	28.929	17.269	20.9462	21.9838	21.0992	19.3494	17.4119	20.0171	21.4098	19.728	21.3778	20.5732	18.516	19.9795	22.5753	21.8621	21.5407	21.028	19.8795	21.6471
2522004473	5	30.2	13.806	17.095	21.0242	21.7068	20.822	22.0017	21.2687	20.2267	21.5236	21.8453	21.6281	22.2915	21.5417	20.8311	21.4812	21.5652	21.713	21.4085	21.1172	21.0829
2522002917	5	31.2	17.158	17.006	17.3844	18.4466	17.4273	17.4105	16.6434	16.0109	18.9715	19.2049	18.7296	19.3708	17.6758	18.0564	19.0117	19.2131	18.4011	18.4415	18.037	18.5774
2522003513	4	16.9	29.475	16.808	16.557	16.3199	16.1949	16.9452	17.3903	16.0786	18.1806	17.1166	17.6441	17.9264	17.8442	17.4967	19.8144	19.3626	18.7583	19.8483	18.5459	18.9072
2522003006	6	13.5	42.802	16.807	19.8918	20.1678	20.2141	20.4373	20.7404	19.9405	19.4592	19.8168	19.6777	19.9631	19.6169	19.4163	20.8103	20.6161	20.4938	20.237	21.1855	20.7878
2522005046	4	13.2	36.471	16.678	18.6049	19.9172	17.3472	20.5102	18.3696	17.8811	15.9976	15.8246	14.8991	16.9659	14.8803	14.3197	18.0083	18.6496	16.1799	19.3549	17.383	17.2769
2522003791	6	6.3	115.86	16.345	18.692	19.0332	17.8422	19.3804	18.0942	18.1539	18.1777	17.0852	16.8711	18.4919	17.1183	17.2998	19.9799	20.2672	18.8464	20.4303	18.8739	19.7662
2522002417	5	29.5	26.063	16.227	19.6752	20.5298	19.4237	20.3169	19.144	19.2038	17.9647	17.6934	17.2784	17.8664	17.5452	17.0038	18.7505	18.934	18.6941	18.2874	18.0223	18.6012
2522002937	7	15	41.256	16.21	21.0163	21.1923	19.1858	21.9793	18.5947	20.2313	22.0476	20.7011	21.1639	22.2818	19.0309	21.2841	21.2683	20.4592	19.915	21.014	18.6473	20.7605
2522002550	3	64	8.0851	16.202	19.4457	19.8282	18.5822	19.5091	20.7398	18.1876	18.1577	18.8745	17.1795	19.1245	19.5048	17.271	18.7623	18.8475	18.4357	19.0387	18.48	18.5838
2522003998	7	13.1	50.369	15.912	20.6819	21.5298	20.4949	21.359	19.007	19.884	20.9973	20.2838	19.6963	21.2353	18.7928	19.5363	21.7957	21.8137	20.2978	21.5811	19.762	21.2618
2522003047	6	11.3	53.981	15.908	16.9208	17.8327	16.8108	17.8762	16.0205	19.9435	19.9553	18.7761	19.0662	19.8694	17.706	21.2878	19.6988	19.9506	19.4812	19.1874	18.058	21.3094
2522003003	5	14.5	34.83	15.821	21.2687	22.0796	20.5209	22.3047	19.6468	20.8163	21.0692	20.3766	19.9412	21.7527	18.9846	20.1448	21.8843	21.5052	20.4149	21.5921	20.4901	21.2533
2522004432	6	25.9	32.919	15.631	18.757	19.5519	18.6207	19.8447	18.44	18.2848	19.5368	19.1133	20.0095	19.7818	18.2564	19.4554	18.3919	18.1375	18.2419	18.3074	17.1836	17.9869
2522004476	3	25.6	13.561	15.43	21.7831	23.6416	21.2035	23.1822	22.244	20.2606	22.1055	22.591	21.2681	23.4069	22.0515	20.1421	23.0707	24.0817	22.8572	23.6415	22.9846	21.3929
2522004495	3	23.5	12.824	15.386	19.6968	20.1968	19.3357	20.3435	18.3661	19.8364	20.3641	19.9707	19.7606	20.9967	18.3713	19.8564	20.2769	20.0074	19.6571	21.4607	18.986	20.6825
2522002874	4	16.4	32.053	15.348	20.736	21.2885	20.7337	21.2467	19.5394	20.1347	18.7043	17.5003	18.6932	19.0912	16.8572	17.5845	21.0192	20.9936	21.2791	20.9577	19.1424	20.712
2522005061	5	15.6	39.051	15.081	19.1616	20.8175	19.0012	21.2402	18.6969	19.2834	18.8826	18.7202	18.5281	20.6593	17.7773	17.4799	19.5866	20.71	18.9411	20.7329	19.6605	19.017
2522002871	2	6.7	28.84	14.95	20.4937	20.5263	19.2292	22.1808	18.8159	19.7884	20.1994	18.8588	19.5403	21.7132	17.7666	19.1483	21.2458	20.6205	19.961	22.3748	19.2395	20.522
2522004132	3	11.3	27.152	14.928	19.4168	20.0018	18.3073	21.2753	18.2914	19.733	19.9971	19.2863	19.143	21.0921	16.8544	19.1433	20.6163	20.5315	19.6424	21.2537	19.6621	21.0574
2522002587	4	16	25.348	14.752	20.3083	20.1556	20.3818	20.1827	19.2157	19.6859	20.9684	20.1856	20.8206	20.9197	19.9454	20.2481	21.5522	20.718	21.4456	20.5596	20.1869	21.0982
2522003880	8	17.6	49.324	14.616	20.6386	21.4437	20.7126	21.7265	20.2413	20.0482	19.6053	19.4927	18.6756	20.5989	18.5182	18.3715	20.5258	21.3076	20.203	20.9692	19.2243	20.0156
2522002595	4	21.9	21.619	14.592	18.6996	20.2243	18.3704	21.4559	18.42	17.7311	17.5322	18.3521	17.697	19.5586	17.3916	16.8076	18.8836	20.4615	18.2746	19.9859	18.8073	18.6919
2522002456	6	40.4	17.025	14.177	21.4286	21.9786	21.1882	22.1934	19.6459	21.1134	20.3431	19.6095	18.9502	21.1977	18.5689	19.4155	21.5772	21.293	21.0939	21.5222	19.4219	21.1796
2522004578	8	25.3	29.782	14.019	20.319	21.7225	19.9106	22.0358	19.5954	19.6646	17.6346	17.7215	16.8937	19.2279	16.4825	16.8863	21.0244	22.0789	20.7173	22.3911	20.3605	20.8193
2522003027	5	23.7	27.474	13.985	18.5507	18.6053	16.664	18.8127	16.5813	18.1261	20.0184	19.1726	18.6993	19.0827	17.0729	18.5973	20.2918	20.694	19.4159	19.816	18.9303	20.3027
2522003775	2	18.1	16.176	13.792	19.7568	20.3995	19.0764	19.9965	19.7394	19.9026	19.9112	20.4585	19.7305	20.311	19.5166	19.7525	19.7183	20.0401	19.4927	19.4143	19.5199	20.0355
2522002881	5	21.4	28.69	13.719	18.0349	19.1666	17.5894	19.0689	17.126	18.0901	13.3425	14.0292	13.0352	16.8992	NaN	13.3731	14.2436	15.5495	14.4453	16.1472	13.7541	13.5243
2522004944	2	36.7	5.8418	13.683	22.0161	21.0733	21.8175	21.216	22.0279	21.7503	22.4629	22.0576	22.2753	22.7289	22.0228	22.7219	22.7911	21.0746	22.6166	21.061	21.3866	22.6784
2522003361	6	15.9	35.425	13.68	20.1003	20.9502	19.9055	21.2432	20.6829	22.3343	18.43	17.3594	18.0771	18.4868	16.4355	20.4553	20.9639	20.9727	19.9606	21.0692	19.2061	21.6806
2522003983	4	10.9	49.409	13.667	19.1615	19.6699	18.8538	19.5253	17.4264	19.2743	19.0152	17.4584	17.8719	18.644	16.6196	17.9852	19.6246	19.6215	19.1328	19.4384	18.5627	19.7208
2522003964	7	23.7	32.35	13.638	19.8686	19.8664	19.1198	20.4004	19.9787	19.3123	17.8844	17.4439	17.8254	18.3491	16.8927	17.2864	21.426	21.5851	21.1391	21.2696	20.2023	21.2571
2522003667	4	45.9	10.164	13.467	21.1728	21.0198	20.4847	21.3681	19.3844	19.9703	21.1419	20.1081	21.9152	21.2939	18.8417	20.664	20.6697	20.1549	20.2511	20.3751	19.0504	19.7427
2522002950	6	18.6	30.533	13.349	20.775	21.3906	20.6308	21.6824	19.8936	20.6934	20.7517	20.5219	20.2358	21.3798	19.8166	20.4846	21.4264	21.1433	21.4955	21.1646	20.1672	21.1782
2522005083	4	22.1	17.719	13.28	19.177	20.3623	18.7769	20.1372	19.6604	19.3356	19.1419	20.0323	18.362	19.9929	20.2166	18.7564	19.7602	20.0994	19.0094	19.8345	19.9579	19.3399
2522002739	4	11.7	40.893	13.248	18.4364	19.4943	17.0915	20.9732	17.2908	17.863	18.5346	17.9913	17.2949	19.844	16.0704	17.3726	20.3248	20.8601	19.1372	20.8328	18.4683	19.9359
2522003274	7	13.3	69.379	13.217	17.931	18.7948	17.4466	19.1024	17.2781	17.4091	16.6809	15.756	15.6447	17.6536	14.2871	15.6148	19.3786	19.3607	18.5498	19.5437	18.0437	19.0836
2522003625	7	8.5	75.914	13.161	20.5443	21.8843	20.1449	22.5341	19.869	20.0292	19.5084	19.4543	19.1741	20.9526	17.772	18.1032	20.0015	20.7444	18.8993	20.8823	18.0786	19.3691
2522004781	5	26.2	18.844	13.147	21.1941	22.4535	20.9598	22.9427	20.5934	21.4693	21.6634	21.7453	21.3462	23.2221	20.4736	21.194	21.9461	22.1853	21.4371	22.5719	21.0964	22.1081
2522002774	3	31	18.899	13.14	19.8025	20.5874	19.7778	20.1365	20.2321	19.369	17.4304	17.0959	17.555	18.0883	15.2064	16.267	20.7455	20.9886	20.2833	21.0431	19.8669	20.0449
2522002805	4	11.9	47.995	13.11	18.8034	19.0427	17.9296	19.5297	17.8936	18.4662	18.7698	17.7648	17.3394	18.879	16.3569	17.757	18.3471	18.6314	18.2922	18.8303	17.495	18.4178
2522002651;2522002668	3	30.4	10.037	13.013	19.2682	20.7252	18.9363	21.0537	19.4036	19.2382	17.6621	17.0457	17.1611	18.7745	16.1092	17.4136	21.6102	21.2419	20.6775	21.0041	19.1322	21.6301
2522005120	5	8.7	59.843	12.987	20.065	20.5061	18.6799	20.355	18.7309	19.3257	18.1363	17.2772	17.9842	18.6228	16.1515	17.2314	20.4394	20.6399	19.6065	20.6119	19.2364	20.3294
2522003735	6	10.6	61.97	12.892	20.1766	21.0235	19.6177	21.6698	19.0897	19.3837	17.2557	16.529	16.2324	19.3224	15.2376	15.9866	20.2348	20.6386	19.7582	21.1746	19.0415	19.332
2522002930	8	11.2	78.287	12.891	20.4909	21.1524	19.6106	21.6735	19.4828	20.6692	19.1502	17.9965	18.1205	19.6736	17.0553	18.7282	20.778	20.5949	19.3373	20.6558	19.1991	20.3808
2522003583	7	14.6	52.742	12.822	17.3689	18.2689	16.7197	17.8737	18.3346	17.0312	16.496	16.1251	16.3776	17.6987	17.1274	15.716	16.8695	17.0277	16.1759	16.9504	16.5361	16.8384
2522003179	4	51.6	6.7779	12.735	20.9879	20.5699	21.0559	20.8674	19.636	19.5035	20.8047	20.5027	20.8347	20.8478	19.7617	19.6618	20.9942	20.4705	21.416	20.2888	19.5402	20.0002
2522002426	4	46.7	8.9726	12.705	22.3989	22.7132	22.5582	23.0468	19.4565	22.7078	23.1975	21.8551	22.6524	23.4974	19.6897	22.8083	22.4579	21.839	21.8314	22.0614	20.31	22.5357
2522002593	3	48.6	7.7417	12.548	18.9323	20.024	19.3105	19.8662	19.337	19.5547	20.3594	20.1298	20.5927	20.3595	20.1331	20.4735	18.9494	19.7137	18.6316	19.5864	19.088	18.3965
2522003231	3	12.8	24.841	12.468	19.123	19.5216	18.4638	19.8136	17.5372	18.5738	17.5921	17.5845	16.5974	18.633	17.1432	17.4995	18.6964	18.6434	17.4076	18.7621	16.7429	18.5144
2522002882	5	15	36.651	12.333	19.6771	20.6726	18.9072	21.4032	18.6056	19.4239	19.7571	18.5899	19.1046	20.3746	17.7197	18.4391	17.0946	17.7153	16.832	18.1568	15.9113	16.6997
2522004879	7	22.4	31.31	12.253	20.1167	20.4962	19.6068	20.5635	18.815	19.6916	18.7017	18.1937	18.4217	19.3574	16.8006	17.4427	21.2668	21.2507	20.8227	21.1466	19.6017	21.1863
2522003646	5	10.2	49.699	12.164	21.2524	21.3219	20.347	21.3693	18.5815	20.2335	17.3648	16.127	15.9082	17.9283	14.7175	16.1436	21.0597	20.9622	20.4399	20.9739	19.0448	20.7441
2522002751	5	9.9	46.14	12.149	20.5058	21.389	19.6285	22.0519	20.0346	20.1457	19.1372	18.9875	18.5851	20.6626	18.5891	18.4696	20.3193	21.1906	19.9043	21.2637	19.9528	20.2843
2522003243	5	6	80.092	12.131	21.5781	22.2994	21.1806	22.7039	21.4306	21.4807	21.6709	21.5281	21.7549	22.2283	21.6692	21.799	21.6837	21.6879	21.6209	21.8497	21.6873	21.5161
2522004453	6	15.8	42.7	12.124	20.3881	21.068	20.0253	21.4127	18.8914	20.0358	17.0149	16.4801	16.4215	17.7807	15.1759	16.3966	17.9439	17.3914	17.8414	17.2301	16.0525	17.9929
2522004694	5	33.5	18.479	12.121	18.698	18.1611	18.133	18.8502	19.1171	18.4565	20.6395	19.9962	20.6107	20.9526	20.0058	20.0304	20.102	19.7233	19.8251	19.8342	19.7632	20.2801
2522002878	4	14.7	28.113	12.113	21.5185	21.9323	21.2342	22.183	20.5888	21.0509	21.3064	20.5609	20.6502	22.1693	20.2098	20.2316	20.8557	21.3555	20.59	21.9333	20.4454	20.7051
2522002390	4	9.1	44.094	12.018	17.3724	18.2384	16.6444	18.1249	16.6148	16.8964	18.799	18.4865	19.427	19.2875	16.4811	19.0858	18.0018	17.7513	17.499	17.7227	17.1284	17.4334
2522003679	1	18.5	7.59	11.738	17.2975	18.8764	17.0506	18.6586	17.5255	17.4245	18.2827	17.38	18.5071	18.4811	17.0787	17.8403	19.1542	18.8041	18.4131	18.7294	18.1993	19.2566
2522004392	3	8.9	44.889	11.406	17.4272	18.222	17.9314	18.3516	17.5679	17.1383	17.5884	17.0369	18.155	17.6137	16.4097	17.3122	18.601	18.4001	18.4618	18.2213	17.4484	18.4596
2522003717	6	19.9	31.762	11.371	21.4628	22.4966	21.0181	22.7516	20.0585	20.9251	21.5465	21.4837	20.9699	22.3325	19.7378	20.976	22.5606	23.3659	22.6184	23.2558	21.0617	22.6846
2522003684	4	34.2	12.856	11.361	19.6887	19.7321	18.4605	19.6277	18.2034	19.0775	20.3918	20.0855	19.3452	20.8704	19.2416	19.3587	21.6495	21.4102	21.1845	21.2304	20.1992	21.2829
2522004120;2522004117	3	12.8	24.104	11.326	20.7555	19.5852	20.2969	20.8012	18.3266	18.7215	20.6893	18.5564	20.3015	20.0518	18.1869	18.2427	20.9534	19.1826	19.1817	19.825	18.0701	19.0978
2522003835	5	27.9	20.619	11.27	18.594	20.0402	18.829	19.8294	17.9082	18.5	18.3678	17.9371	17.4414	19.4884	17.0141	17.6401	19.7624	20.5969	19.3958	20.5025	19.1378	19.8546
2522003195	6	7.9	78.616	11.168	19.6678	20.0687	19.2895	20.0115	18.1362	18.8665	20.0059	19.1707	19.3328	20.4293	17.9296	19.0445	20.7269	20.5868	19.9668	20.4427	18.9809	20.3468
2522002598	2	21.5	8.9841	11.081	17.3658	19.8178	16.3645	19.513	18.4373	16.6254	19.1096	20.0338	17.5816	20.9261	19.607	17.8305	19.6621	21.0257	18.8095	21.2521	20.6767	19.1866
2522004114	2	27	6.915	11.071	19.7928	20.4429	18.4456	21.424	18.3478	17.7956	17.8799	16.3603	16.9225	19.4174	15.9087	16.2689	20.1017	19.9859	18.665	21.2148	18.4058	18.6024
2522003241	5	39.8	13.7	10.901	18.2117	18.9475	18.4126	20.3349	17.1264	17.6713	18.5129	18.3671	18.8648	18.934	16.9394	17.6722	19.5186	19.6409	19.4981	19.7596	17.8901	19.2364
2522003354	2	12.2	18.146	10.707	19.9373	21.4311	19.9294	20.8561	18.6956	20.1623	18.2183	18.7025	18.2689	19.6782	17.3652	17.7317	19.606	19.9511	19.5844	19.7926	19.4034	19.2448
2522005119	3	7.2	41.902	10.604	17.8777	18.5253	17.8482	18.6843	17.657	18.1234	17.126	17.3312	16.4772	18.0405	15.8324	16.1406	20.1658	19.9988	19.6931	19.6445	18.0513	20.0197
2522004602	2	29.9	9.6669	10.583	15.3987	16.0757	14.6034	16.2265	14.8434	14.7209	17.3904	18.1198	17.6555	18.2172	16.3138	17.7916	16.2285	17.5097	16.4866	16.6234	16.4514	16.8258
2522003995	5	12.9	39.618	10.448	20.0217	20.6468	19.8863	20.8438	18.2846	19.6186	19.5786	19.4622	19.1069	20.1058	18.67	18.9372	19.3621	19.619	19.0648	19.6062	18.2842	19.525
2522004223	6	22.7	34.428	10.116	17.2556	18.7966	17.0529	19.3323	16.7423	16.8198	14.5163	14.8648	14.4269	17.3725	14.5409	14.3609	18.3411	19.4492	18.1292	19.7647	17.1744	18.2508
2522004966	5	10.6	66.091	10.077	18.35	18.9822	17.1836	18.5153	16.7248	18.0586	18.3982	17.3619	16.0449	18.641	16.1626	16.0698	15.5947	16.3979	16.4483	15.6966	13.7628	16.0829
2522003369	2	9.9	24.937	9.9994	19.2172	19.5516	18.3292	20.25	17.9409	19.0053	17.6852	17.1231	17.6078	17.8819	16.396	16.3168	20.0614	20.1435	19.3526	20.3418	18.8181	19.762
2522003180	4	10.3	44.497	9.9617	16.0547	15.4818	15.1956	16.6907	14.1826	14.4292	20.2664	19.2153	19.3771	20.4602	18.2095	18.3172	19.7546	19.4172	18.6194	19.8924	18.0949	18.7906
2522004305	5	10.6	41.196	9.9334	19.9776	20.591	18.887	20.8774	18.8996	19.4368	20.1541	21.0744	19.2371	20.8569	18.9586	19.4812	17.7491	18.6651	16.3626	18.4435	17.1665	17.3227
2522003861	4	13.4	26.861	9.8777	20.1141	20.9994	19.1653	21.0964	19.1291	19.0952	17.2335	17.4295	16.333	17.8004	15.7791	16.3071	20.5552	20.4719	19.8806	20.4514	19.1736	19.6561
2522003708	3	4.5	57.521	9.8657	18.2642	20.1936	18.1224	20.2725	19.2529	18.2512	17.8012	17.7002	16.7838	19.2728	17.5635	17.2423	16.8714	17.8275	16.5078	17.5355	16.3799	16.6586
2522003774	5	12.8	34.63	9.8368	21.4058	22.0579	20.3628	22.633	19.386	20.1664	22.2709	21.5513	19.5647	23.2784	20.0705	19.8747	23.636	23.5046	21.6483	23.7104	21.1805	21.9314
2522002859	4	27.5	20.673	9.7521	15.2258	15.6691	15.254	15.8596	NaN	14.8379	19.0747	18.2544	17.8989	17.6364	17.2279	18.0806	19.1252	17.8402	19.0422	18.809	17.1008	18.3243
2522003750	4	17.6	23.396	9.6202	18.6216	19.7028	18.0702	19.9217	17.3376	18.4046	18.4772	18.225	18.0879	19.6384	17.8724	17.693	19.1761	19.5394	18.8071	19.5578	17.4001	18.8344
2522004197	2	26	8.3987	9.499	19.9732	20.7914	20.4331	20.1181	18.854	19.495	18.5486	18.7536	19.0747	19.1769	17.2536	18.188	20.1862	20.4863	20.3692	19.9113	19.6541	19.9515
2522004943	4	21.4	17.756	9.2681	20.0313	20.9233	19.8071	21.0306	20.0483	20.1097	20.8036	20.0054	19.9174	21.5563	18.5688	20.296	19.7782	19.7096	19.451	19.72	18.2652	20.3084
2522002459	3	10.3	27.834	9.1308	16.5145	17.7953	16.4615	17.8622	18.1899	15.7995	16.8152	16.1588	16.5426	17.9178	18.4118	15.8165	20.0526	19.8895	19.2815	19.8353	21.5049	19.6267
2522004953	6	27.2	17.63	9.0852	20.1728	20.9408	20.0289	20.4648	18.8318	20.1466	19.2424	19.0968	18.2829	18.6537	17.7907	18.3866	21.6585	22.0755	21.3091	21.4206	20.2947	21.5206
2522002764	3	3.9	74.528	9.0829	18.4393	19.2153	18.1389	19.7315	19.6191	18.2393	18.3028	18.3277	18.0453	19.2963	18.9849	18.0092	18.6924	18.8173	18.7057	19.3682	19.7538	18.7707
2522003867	4	12	33.475	8.9953	20.304	20.7903	20.5532	20.067	18.6099	19.91	18.8969	18.6586	18.5932	18.2966	16.7114	17.9217	21.4156	21.3826	21.9705	20.6219	19.8522	21.3013
2522004157	3	13.8	28.056	8.8362	19.1549	20.2347	19.5725	20.461	18.6429	19.2329	14.8011	14.8529	15.4402	15.2582	14.0981	14.4179	19.3988	19.7204	19.2395	19.5444	18.4768	19.4662
2522004163	3	24.6	6.9641	8.6094	21.3613	21.2327	21.2194	22.2312	19.1795	21.5085	22.4222	20.5302	21.5132	22.543	19.5437	21.9209	23.5622	22.8424	22.2649	23.0724	20.6311	24.0682
2522003734	3	6.4	51.717	8.504	16.8858	17.4908	16.3651	18.0495	15.9629	16.1728	16.348	15.3298	15.4988	17.5423	14.2956	14.6717	18.0005	18.4489	17.5756	18.6472	17.1204	17.8719
2522003640	4	8.8	47.664	8.4368	19.7	20.1425	19.2851	20.4202	17.7282	19.6429	19.6988	18.5214	19.9062	20.0121	17.8537	19.1903	20.3344	19.933	20.1043	20.055	19.4821	20.3079
2522002590	5	5.3	102.5	8.2506	18.9842	19.1987	19.1588	19.9075	18.0297	18.5947	16.5775	15.4266	16.6301	16.5364	15.3349	16.1364	19.7039	19.7842	19.7733	20.0567	18.8346	19.5362
2522004038	2	16.3	11.616	8.211	20.9442	21.3172	21.0011	20.6451	19.7855	19.9089	17.6439	17.4469	17.312	18.1166	16.0108	15.8786	20.3018	20.1307	21.2131	19.6037	19.1151	19.8447
2522004377	4	5.5	76.254	8.1574	19.3994	19.7285	19.3436	19.5139	18.4492	18.7312	19.4076	18.6762	18.89	19.233	17.94	18.5846	20.2002	19.9831	20.2414	19.7219	18.6785	19.7929
2522004894	2	48.6	4.2933	7.9154	21.9623	22.0424	21.0366	22.451	20.6518	21.6301	21.7207	21.5122	21.6432	22.0362	20.4132	21.702	21.305	20.5108	20.2179	20.7186	19.1784	20.9243
2522003183	2	11.4	18.093	7.8141	17.9109	18.6632	17.0802	19.0756	17.3172	17.3613	18.1238	16.9186	17.2759	18.771	15.7051	16.5224	19.8475	19.6589	19.7382	20.0815	18.74	19.5185
2522003673	3	55.9	3.7764	7.5504	20.0281	19.2432	19.326	18.8575	18.5563	18.161	19.8538	17.6082	19.9252	18.8214	18.1839	18.6549	20.1207	18.8247	18.0665	18.6433	18.0079	19.0202
2522002501	4	31.3	14.523	7.5087	18.7839	18.5941	18.6515	18.4897	16.9227	17.8695	18.4884	16.9271	18.3259	18.5624	16.7488	17.1818	20.9689	20.0435	21.4061	20.1895	19.8796	20.1016
2522004034	4	8.2	54.729	7.4885	17.6181	18.1424	16.8778	18.8387	16.8279	16.8714	18.6028	18.501	17.9312	19.306	18.0114	17.8186	20.5219	20.6459	20.1132	20.992	19.9589	20.1705
2522004270	2	5.1	36.941	7.3379	19.6758	20.4429	19.2389	21.3412	19.4077	20.1345	19.0197	18.6118	18.0424	20.1222	16.7965	17.5767	18.6025	18.9242	18.4722	19.1354	17.6145	20.1797
2522003603	5	29.5	16.524	7.3332	20.0699	21.0604	19.8547	21.4114	18.7256	19.4911	19.0916	18.4967	18.9667	20.3056	17.4506	18.0056	20.2382	20.708	20.1015	20.6442	19.4358	20.18
2522003002	3	10.8	30.598	7.2454	19.6636	21.0703	19.0965	21.4636	18.0269	19.823	20.5343	20.0273	19.5359	21.3227	18.5065	19.7731	21.1395	21.4609	19.3249	21.5221	18.9378	20.6662
2522004626	4	11.7	33.606	7.139	17.4451	18.947	17.1528	19.2189	19.1468	16.4931	17.6367	17.9866	17.164	18.6096	19.0456	16.7176	18.9925	19.6382	19.2948	18.8902	18.964	18.3672
2522003529	3	12.6	25.277	7.1348	18.494	19.1535	17.4374	19.7344	17.4086	18.1289	18.8641	18.7663	18.2653	19.8858	17.7275	17.9498	16.8568	17.0383	16.4245	17.3595	15.3178	17.0786
2522003233	2	9.7	20.928	6.8047	17.1918	16.7559	16.8062	16.7273	14.1132	15.9212	17.3082	16.1765	16.6926	16.9106	14.5603	15.9287	19.2429	18.5289	19.2316	18.226	16.9716	18.2378
2522004734	2	4.6	38.487	6.7608	16.7666	17.0175	17.0022	17.2465	15.4606	16.171	19.7623	19.0867	19.0149	20.2085	17.0858	18.7824	16.8352	16.4454	16.8011	16.4036	15.23	16.812
2522004431	3	8.4	40.424	6.5689	17.4596	17.1315	16.1911	17.6803	16.5753	17.1065	18.8159	18.148	16.4922	18.9887	17.6275	17.8249	17.2694	16.7771	16.4635	16.6619	16.2112	17.0066
2522003230	5	10.1	44.035	6.5566	19.6606	20.2993	19.2328	20.3403	18.584	19.3054	19.8101	19.2286	19.0004	20.0281	18.1133	18.7367	19.3328	19.4953	19.0454	19.5446	18.5075	19.4755
2522005148	2	5.7	39.022	6.5182	16.4199	17.3868	17.3784	17.3235	18.3376	16.4966	15.4352	15.2785	15.7645	15.6161	17.2205	14.9797	18.5197	18.6654	17.8805	18.3571	18.3172	18.3283
2522004425	3	27	12.649	6.4953	19.0296	18.7862	18.4886	19.4589	17.8891	19.0092	17.0031	16.0439	16.4067	17.028	15.7903	16.5394	18.8378	18.9765	18.3295	19.4252	17.7612	18.5285
2522002551	3	19.6	17.79	6.4204	18.5865	19.0296	18.7	19.6158	17.2061	18.5113	18.6276	17.1479	18.1975	18.7526	16.5782	17.91	18.1713	17.6785	17.9318	17.5644	16.6636	18.2179
2522004509	3	11.2	19.972	6.4197	18.6432	19.2518	18.5251	20.3237	17.3696	17.7375	19.474	17.7447	17.277	20.558	15.7242	17.6787	20.3793	19.732	20.1799	21.0347	18.503	19.3508
2522005106	4	8.4	50.016	6.3481	19.8802	20.7536	19.8427	20.6352	19.4128	19.5923	21.3228	19.6334	18.8546	20.0704	18.0349	19.03	21.3399	20.7985	20.3727	20.5426	19.247	20.5014
2522003013	2	15.3	14.162	6.309	19.5821	18.2625	17.5235	18.3382	17.1261	18.6548	18.1738	16.0396	17.3886	17.2018	14.8957	18.1107	19.5803	19.0253	18.3494	18.3602	17.905	19.0876
2522004963	1	4.2	23.309	6.2589	18.7607	18.5238	17.9679	18.9828	16.1732	16.9509	18.3541	16.3661	16.494	17.8873	14.8677	16.0612	19.1621	18.2824	18.694	18.3022	16.5463	18.0275
2522003374	2	11.8	19.455	6.1971	18.4122	18.7324	18.5671	18.3475	16.9186	17.4128	17.4564	17.1606	16.2474	18.3029	16.2771	16.2582	16.8111	16.5179	16.9358	16.0168	15.3054	15.1717
2522004544	3	2.4	127.83	6.1716	16.3229	17.2105	15.3182	17.7422	14.6564	15.8611	14.6046	14.2177	NaN	15.8861	12.9277	NaN	15.499	15.4814	13.7349	15.8349	13.0434	14.5736
2522002694	3	3.6	70.309	5.9706	18.5613	18.9316	17.63	18.5879	19.115	16.3962	19.2105	20.3008	21.3035	19.6692	20.1644	18.4056	19.2077	20.3013	20.3251	19.7675	19.5749	18.7927
2522002733	2	3.8	55.067	5.7242	17.9588	18.2317	17.8308	18.0932	15.9531	17.1108	19.0779	17.588	18.6827	18.3195	16.3636	17.6251	18.4483	18.2385	18.3055	17.2774	16.094	17.9463
2522002678	1	3.2	34.344	5.6282	18.8912	19.8424	17.5446	20.6152	17.2194	18.1815	17.7132	17.4789	16.4688	19.9722	17.2633	16.8523	17.9279	19.1455	16.867	19.5957	16.2933	17.1299
2522002932	3	8.1	30.438	5.4945	20.4795	20.8878	19.5509	20.8739	18.9983	19.5689	18.686	18.1309	18.2304	18.6187	16.7889	17.1669	19.3946	19.4018	18.8158	18.768	17.654	18.7663
2522004569	2	4.2	45.231	5.4648	22.0346	23.2145	21.6038	24.3064	21.6591	21.4131	21.2522	21.3478	20.6595	23.2313	20.252	19.5143	21.8753	22.2671	20.8691	23.5647	21.5922	21.0653
2522004554	2	7.4	26.902	5.291	19.5077	19.7337	18.2109	20.6461	20.1103	18.8069	20.7372	19.5914	18.9539	21.5499	19.2929	18.9811	20.8269	20.6988	19.9373	21.2795	20.6601	19.9009
2522003147	2	17.4	13.282	5.2576	17.6882	18.7251	17.0938	18.3078	17.3765	17.3656	17.9762	18.1863	17.0392	19.6136	17.4768	17.695	18.013	18.3297	16.9739	18.0586	17.5158	17.5151
2522004147	2	33.8	7.5484	4.8339	17.9394	18.5712	18.2549	18.6023	17.3743	17.4764	16.8915	16.3536	17.0611	17.5906	16.678	15.7873	19.9195	19.9156	19.9908	19.9827	19.0083	19.6988
2522002914	3	6.6	56.991	4.7707	15.8724	17.8715	15.6327	18.6735	15.6149	14.596	16.9762	16.2691	16.2202	18.3303	16.4584	16.0937	17.2297	17.6191	16.4203	18.1459	15.612	16.8244
2522004611	3	16.8	31.566	4.7175	17.549	17.9069	16.5352	18.6945	16.1036	17.0458	17.4734	16.8289	16.044	18.1989	16.7649	15.7745	18.5609	18.9955	18.211	18.821	16.9913	18.2874
2522004374	4	5.6	54.139	4.6749	19.9669	20.179	19.0853	20.9453	18.6549	19.1489	20.8308	19.5373	19.4574	21.1507	18.2167	20.4567	19.6525	19.245	18.9866	18.9168	17.5487	19.3107
2522004342	2	18.8	10.753	4.5232	19.3645	20.5689	19.2616	20.4142	18.7814	18.78	18.1319	18.6972	17.8239	19.058	17.1138	17.4481	18.418	18.5524	18.1421	18.14	17.2302	18.3173
2522004896	1	11	11.576	4.489	16.7279	17.5826	16.1266	17.3858	15.185	16.5927	18.2963	17.5736	17.6403	18.7946	16.2694	18.1632	17.2938	17.1688	16.6024	16.7569	15.1143	17.3736
2522004296	1	3.2	38.588	4.4723	16.7264	17.96	16.5669	17.0113	15.7043	16.3324	18.2662	18.9786	17.4086	17.987	16.4155	16.5097	16.8026	17.354	16.085	15.927	15.7357	15.8864
2522003020	2	5.8	33.161	4.3079	18.3369	17.4612	17.7736	18.0659	15.5073	17.9148	18.2809	16.4583	17.9213	17.8958	15.2381	17.5215	19.6818	18.4791	19.3256	18.6147	16.6877	19.3894
2522002425	2	11.4	16.396	4.2205	20.6581	21.0154	21.1101	21.7035	19.4093	20.3508	15.5731	15.8431	14.6328	17.0473	12.9353	12.5062	20.7977	21.3426	20.7593	20.957	19.1525	20.6331
2522005075	2	20.5	7.9956	4.1801	21.995	22.6301	21.9912	22.6038	20.2002	21.7946	23.2636	22.4336	22.6743	23.5937	21.5142	22.7555	23.1837	23.1426	22.7896	23.1965	21.09	23.3185
2522004967	2	10.9	20.293	4.0709	18.4544	18.0489	17.5093	18.7192	16.887	17.2897	17.8644	16.3718	15.9629	17.6354	14.5032	14.891	21.3557	20.7046	21.1656	20.6653	19.6622	21.2388
2522002740	2	5.6	40.959	3.5923	15.7333	16.2531	14.3338	15.7864	13.0249	14.9995	16.9319	16.4081	16.7688	16.2578	12.4343	16.2559	14.9805	15.3117	14.6133	15.2614	12.9851	15.1859
2522003606	4	5.8	75.394	3.4967	19.876	20.4208	19.5708	20.6691	18.6567	19.4821	18.6563	16.9839	19.1453	18.1193	16.5774	16.9976	18.2566	18.138	18.1466	17.9504	16.3422	17.7658
2522004015	3	7.1	41.868	3.4952	16.4778	16.6793	16.0887	17.2086	15.6744	15.5198	17.3597	16.9497	16.7894	18.3734	15.4171	16.9481	17.2752	17.5349	17.6337	18.4669	16.0222	17.5964
2522003969	2	11.3	17.006	3.277	19.3633	19.6816	18.79	19.8002	17.8078	18.5633	19.9359	19.3214	18.8938	20.0718	17.8851	18.8837	18.9826	18.7461	18.3903	18.9474	17.4997	18.7508
2522004905	1	13.1	7.1015	3.2096	20.7476	20.6481	19.9772	21.0855	19.8096	20.9476	21.4922	19.1594	20.5194	21.4922	18.4831	21.5014	21.4957	20.7217	20.5807	20.9551	19.9659	22.2535
2522003297	1	6.7	16.18	3.1604	18.5679	18.4131	17.9216	18.0903	17.4612	16.2514	16.6754	15.4024	15.2685	16.687	16.2637	14.6026	18.6301	18.5007	17.7078	17.9895	17.6271	17.0003
2522003260	1	16.9	7.0681	3.157	19.8764	20.7188	20.2014	20.3327	18.8775	18.4439	19.3991	19.3325	18.8365	19.4315	17.9884	17.8032	20.1348	20.0308	19.922	19.8099	18.6352	18.8495
2522002575	2	23.7	6.6088	3.1485	22.682	22.2293	22.2096	22.3058	20.3936	22.0673	23.3321	21.6727	21.929	22.1153	20.6667	21.5103	23.9939	22.5223	23.1585	22.0586	20.6352	23.0732
2522002704	2	5.7	26.899	3.1453	21.0742	21.1876	20.617	22.017	18.6423	19.639	19.8547	18.8088	19.086	20.9663	17.3186	18.4879	20.21	19.8357	20.8614	20.8588	18.061	19.2677
2522004584	2	4.3	38.254	3.1177	16.1737	16.9387	15.8311	17.3027	15.2056	16.4074	18.6044	18.2749	17.8532	19.5236	16.9893	17.8086	19.1368	18.7069	18.7215	19.8924	17.3205	18.9262
2522003918	1	2.3	45.79	3.1023	18.1615	18.5043	17.1708	18.3237	15.5415	17.108	17.8839	16.7257	16.3644	18.056	15.1846	16.7663	17.7573	17.6598	16.9722	17.5845	15.5191	17.0742
2522004134	2	4.1	36.328	3.0171	19.7259	20.8211	18.9672	22.1193	18.5013	19.5805	18.61	18.2962	17.5556	19.8724	16.9505	18.526	18.9772	19.8672	18.5761	20.7885	17.7182	18.894
2522004410	2	1.8	92.11	2.8822	22.0618	22.083	19.3267	24.0224	20.7221	21.6088	21.1941	20.1178	19.0452	22.8394	19.4444	20.6119	22.0306	21.7155	20.9451	23.0218	20.1017	21.8385
2522003612	1	2.1	41.209	2.6861	18.5271	19.1177	17.5381	19.4868	16.7137	17.8507	17.9309	16.9617	17.3322	18.5422	15.5836	16.684	18.7465	18.7253	17.9805	18.872	16.7978	18.3947
2522004620	2	29.3	6.9151	2.6246	20.0426	21.0466	19.6077	20.9795	19.3249	19.8071	19.1917	18.2769	18.691	19.636	17.1283	18.3497	19.4861	19.4609	18.8163	19.3799	17.2235	19.604
2522003907	2	3.2	49.648	2.5488	19.0318	20.3505	18.036	20.1591	18.2202	18.8439	19.665	20.4571	19.0306	20.5349	18.6	18.7411	18.7345	20.1628	18.395	18.8768	17.9213	19.1595
2522003488	2	3.8	47.534	2.5153	19.1866	20.1528	18.5382	20.0642	18.1168	18.5912	19.4865	19.2798	18.1804	19.807	17.4209	18.3354	18.4277	18.4827	17.3716	18.4568	16.6612	18.149
2522003790	3	10.7	28.15	2.4694	18.0521	18.3746	17.5963	18.4755	16.5147	17.5356	18.5147	17.3898	16.9429	18.3541	15.5122	17.0563	18.4514	18.6836	18.1161	18.6972	17.4561	17.7845
2522004573	2	5	32.849	2.3825	18.8607	20.3006	18.2246	21.1352	18.2222	18.53	18.3665	18.1921	17.376	19.7352	17.7984	17.2919	19.3938	20.1823	18.689	20.3996	17.955	19.4885
2522004304	1	7.9	12.391	2.3322	16.6468	17.9392	15.8146	17.5492	15.3097	15.8542	15.4044	18.8543	15.2145	17.1808	15.6169	15.142	15.1256	16.7024	14.719	16.8394	15.2107	15.9894
2522005022	2	15.9	12.956	2.2911	16.7475	17.5574	16.5553	17.6241	16.9991	16.6763	16.9897	17.7482	16.0135	17.3457	16.3359	13.4188	16.3386	16.7124	13.5653	15.9689	15.7887	14.4572
2522003996	2	17.3	16.576	2.2405	18.8869	20.1441	19.127	19.9791	17.4667	18.6539	17.498	16.8531	16.7775	17.985	15.7813	16.6308	19.6947	20.1779	19.7634	19.8646	18.0253	19.8151
2522005087	1	2.3	37.338	2.2099	19.6777	20.3266	19.5875	20.2335	18.189	19.4873	20.9587	20.0664	20.2435	20.9418	18.7123	20.1196	20.4238	20.5643	20.6614	20.2035	19.8306	20.7321
2522005152	2	11.5	27.81	2.1909	15.7429	16.9117	15.343	16.7697	15.8016	15.3303	16.676	16.0652	16.3155	16.9159	16.918	15.8775	16.1449	16.1764	15.6644	16.0217	16.1062	15.7792
2522003240	2	2.2	74.453	2.0575	18.9409	19.4326	18.0563	19.9992	17.9729	19.026	19.4152	18.759	18.616	20.0402	17.872	18.3921	19.7557	18.6964	18.9746	18.9763	17.648	18.9818
2522002959	2	7.5	26.762	2.0464	20.8896	21.9529	19.9555	22.7613	19.9641	20.8411	18.6863	18.1185	17.314	20.5054	15.8419	18.0367	19.2468	20.494	18.6397	21.0095	17.5561	19.3126
2522002600	2	30.8	10.51	2.0254	17.5903	18.8607	19.4908	19.3155	17.1287	17.9429	18.3482	18.3035	18.0928	19.1804	17.4659	18.4744	17.0758	16.9507	16.7379	17.1637	16.1021	17.4826
2522002518	2	12.4	16.49	2.0041	19.3727	19.1724	17.6941	18.8869	18.9066	18.0242	19.4229	18.9329	17.2576	18.8544	18.3702	17.7	20.9235	20.1938	19.536	19.6026	19.6515	19.756
2522005062	2	2.7	58.494	1.9866	18.6663	20.0668	18.3366	20.5459	18.1057	18.0974	19.615	19.4637	18.8269	21.0562	18.5065	18.6758	19.312	19.574	18.7453	20.0355	18.4424	18.9266

## Sheet: annotation
MajorityProteinIDs	Annotation	Peptides	SequenceCoverage___	Mol_Weight_kDa_	Score	TP1126	TP1127	TP1128	TP1129	TP1130	TP1131	TP2126	TP2127	TP2128	TP2129	TP2130	TP2131	TP3126	TP3127	TP3128	TP3129	TP3130	TP3131
2522002399	amino acid/amide ABC transporter substrate-binding protein, HAAT family [Thermacetogenium phaeum DSM 12270 : CP003732] (+)strand	15	52	43.388	323.31	24.6069	25.1321	24.8458	25.4929	23.6583	24.2593	24.4987	23.6877	24.4785	25.1823	22.9156	23.7186	24.8821	24.6096	25.3567	24.9698	23.0969	24.6742
2522002497	trimethylamine-N-oxide reductase (cytochrome c) [Thermacetogenium phaeum DSM 12270 : CP003732] (+)strand	38	50.9	97.816	323.31	24.12	26.4313	23.9866	25.7933	24.8947	23.2884	24.6992	25.5353	23.7691	25.9537	24.6722	23.5399	25.0475	26.4986	24.494	25.7834	25.2133	24.1427
2522002556	Copper amine oxidase N-terminal domain-containing protein [Thermacetogenium phaeum DSM 12270 : CP003732] (+)strand	48	76.8	75.631	323.31	28.088	27.6534	27.787	27.8124	28.0474	27.454	28.255	27.7036	28.4816	27.8888	27.929	28.7422	28.1293	27.5807	27.8558	27.5044	28.0615	28.2502
2522002616	S-layer homology domain-containing protein [Thermacetogenium phaeum DSM 12270 : CP003732] (+)strand	24	41.9	59.622	323.31	24.9245	26.6281	24.5316	26.6224	27.6523	24.998	25.7863	27.3725	25.5265	27.2557	28.4848	26.1335	24.985	26.4485	24.3288	26.014	27.4876	25.201
2522002681	S-layer homology domain-containing protein [Thermacetogenium phaeum DSM 12270 : CP003732] (-)strand	42	42.2	109.06	323.31	27.3983	27.0935	26.5449	27.0272	28.1635	25.5202	26.9416	27.1359	26.7058	27.0355	27.831	26.6	26.9141	26.6744	26.9694	26.4501	27.8589	25.8396
2522002695	iron complex transport system substrate-binding protein [Thermacetogenium phaeum DSM 12270 : CP003732] (+)strand	21	65.8	41.305	323.31	25.1144	24.3606	23.5439	25.5971	23.0393	23.439	24.3636	23.186	22.9436	25.2803	22.5698	23.7797	24.9729	23.9514	24.2843	24.946	22.7976	24.001
2522002726	ATP-dependent Clp protease ATP-binding subunit ClpC [Thermacetogenium phaeum DSM 12270 : CP003732] (+)strand	47	58.9	91.724	323.31	27.2858	25.4999	24.5246	25.9512	23.998	26.8145	27.7357	25.4705	25.1661	26.5441	24.5529	27.1154	27.6911	25.7058	25.2522	25.8839	24.3489	27.5479
2522002754	chaperonin GroEL [Thermacetogenium phaeum DSM 12270 : CP003732] (-)strand	35	63.6	58.459	323.31	28.3961	28.832	26.2879	29.5621	26.5621	27.6855	28.9733	27.8786	27.192	30.0256	26.0685	28.3889	28.4339	28.33	27.2821	28.7919	25.4467	28.2192
2522002772;2522003171	aldehyde:ferredoxin oxidoreductase [Thermacetogenium phaeum DSM 12270 : CP003732] (+)strand	34	68.7	64.886	323.31	26.6364	27.9239	28.0061	26.9465	25.1147	25.5623	27.1424	27.8806	28.3217	27.3044	25.637	25.9213	27.1415	27.5633	28.155	26.6364	25.316	26.0548
2522002777	Alcohol dehydrogenase, class IV [Thermacetogenium phaeum DSM 12270 : CP003732] (+)strand	17	62.2	44.188	323.31	25.7696	27.6139	27.049	26.8551	24.0984	27.0477	27.0021	28.6704	27.6536	28.1227	25.1818	27.8841	26.6151	27.6546	27.6668	27.0026	24.8583	27.5522
2522002816	trigger factor [Thermacetogenium phaeum DSM 12270 : CP003732] (+)strand	26	66.2	52.857	323.31	24.5293	24.9917	23.3886	25.168	22.9854	24.5321	24.8679	24.3596	23.8175	24.9513	23.0262	24.0209	25.0416	25.1885	24.2072	25.0286	23.2137	25.1276
2522002885	fructose 1,6-bisphosphate aldolase/phosphatase [Thermacetogenium phaeum DSM 12270 : CP003732] (-)strand	19	70.1	40.551	323.31	24.6558	24.0058	24.2273	24.3307	22.7213	24.4964	24.2847	23.2457	23.5874	24.1217	21.8441	23.8742	24.9585	24.2919	25.0104	24.3563	23.117	25.3034
2522002913	nicotinate-nucleotide-dimethylbenzimidazole phosphoribosyltransferase [Thermacetogenium phaeum DSM 12270 : CP003732] (+)strand	17	61.8	38.478	323.31	23.8416	24.7708	22.2646	25.2715	23.1034	22.5009	24.2069	24.51	22.6684	25.374	23.1004	22.8046	24.8326	25.0459	23.3237	25.3426	23.7109	23.4924
2522002987	hydrogenase large subunit [Thermacetogenium phaeum DSM 12270 : CP003732] (+)strand	24	51.3	52.1	323.31	24.9928	24.966	25.2231	25.0912	24.4131	25.4632	25.6662	24.694	25.764	25.5084	24.4886	25.7666	25.3939	24.8111	25.2319	24.698	24.356	25.9289
2522003029	enolase [Thermacetogenium phaeum DSM 12270 : CP003732] (+)strand	15	54.4	44.908	323.31	23.3002	23.9203	22.9701	24.0964	21.6843	23.0143	22.631	22.1898	22.1932	23.2627	21.0974	22.3638	23.495	23.6046	23.3558	23.5656	22.1361	23.5487
2522003186	chaperonin GroEL [Thermacetogenium phaeum DSM 12270 : CP003732] (+)strand	37	75	57.061	323.31	26.7269	27.1862	25.4697	28.1528	24.3561	26.2419	26.7777	25.7	25.6724	27.9988	24.3122	26.1444	26.9055	26.8876	26.0331	27.6404	24.4961	26.7879
2522003357	phosphate acetyltransferase [Thermacetogenium phaeum DSM 12270 : CP003732] (+)strand	26	80.3	37.419	323.31	26.3043	25.9455	26.2784	25.8599	24.2333	24.7872	27.4771	26.6424	27.3216	27.0128	25.1658	25.9898	26.8889	26.1235	27.3777	25.9254	24.4625	25.5527
2522003358	acetate kinase [Thermacetogenium phaeum DSM 12270 : CP003732] (+)strand	18	45	50.282	323.31	25.1978	26.5045	24.3511	26.0476	26.6362	24.4643	25.5964	26.4528	24.6783	25.9999	26.8961	24.7569	25.9119	26.4713	25.9182	25.778	27.0963	25.0744
2522003591	nicotinate-nucleotide-dimethylbenzimidazole phosphoribosyltransferase [Thermacetogenium phaeum DSM 12270 : CP003732] (+)strand	17	57.3	36.707	323.31	23.7771	24.6285	22.7474	25.8357	22.8165	23.3457	23.9625	23.2278	22.8554	25.4591	22.1398	23.1147	24.6555	24.5198	23.1856	25.35	22.919	23.5908
2522003729	NitT/TauT family transport system substrate-binding protein [Thermacetogenium phaeum DSM 12270 : CP003732] (-)strand	17	53.7	36.054	323.31	24.6057	25.4537	24.3315	26.0145	23.7126	24.0371	24.5051	24.0241	23.788	25.5013	23.0703	23.5678	25.418	25.4431	24.2895	25.7782	23.9639	24.6775
2522003831	translation elongation factor 2 (EF-2/EF-G) [Thermacetogenium phaeum DSM 12270 : CP003732] (-)strand	38	65.9	74.84	323.31	25.9488	26.4095	23.9406	26.2861	24.5343	24.1561	26.731	26.8365	24.7994	26.567	24.8144	24.4741	26.9863	26.5304	24.7792	26.2074	24.8593	25.1116
2522003856	5,10-methylenetetrahydrofolate reductase (ferredoxin) [Thermacetogenium phaeum DSM 12270 : CP003732] (-)strand	17	65.8	34.839	323.31	23.5677	25.0844	23.1163	25.2288	23.222	23.3645	22.9045	23.3152	22.8087	24.8708	22.4253	22.5484	23.7111	24.7397	23.7137	24.6929	22.9706	23.7065
2522003858	Coenzyme F420-reducing hydrogenase, delta subunit [Thermacetogenium phaeum DSM 12270 : CP003732] (-)strand	37	58.5	71.993	323.31	24.2474	25.7273	23.5894	26.109	23.6606	23.7306	23.7671	23.2846	23.0566	25.2404	22.4149	22.7264	24.7474	25.8713	24.1675	26.0894	24.0796	24.4256
2522003862	CO-methylating acetyl-CoA synthase corrinoid iron-sulfur protein large subunit precursor [Thermacetogenium phaeum DSM 12270 : CP003732] (-)strand	21	51.2	47.672	323.31	24.3329	25.6156	22.9898	25.2372	24.2677	24.0274	25.33	24.7969	24.0012	26.2356	23.8653	23.6682	25.8831	25.7924	23.7136	26.3075	24.602	24.8563
2522003863	CO-methylating acetyl-CoA synthase precursor /acetyl-CoA decarbonylase/synthase beta subunit [Thermacetogenium phaeum DSM 12270 : CP003732] (-)strand	30	41.7	83.32	323.31	25.551	27.1138	24.9196	27.1312	25.7418	25.3129	25.7749	25.8568	24.6205	27.2571	25.3493	25.0907	26.3301	27.2085	25.7557	27.0759	25.8942	26.1192
2522003864	Ni-dependent carbon monoxide dehydrogenase precursor [Thermacetogenium phaeum DSM 12270 : CP003732] (-)strand	42	64.7	74.137	323.31	25.8051	27.2832	25.1166	27.3083	25.8655	25.6486	26.2977	26.1978	25.4411	27.6402	25.7063	25.7513	26.9329	27.8124	26.4605	27.7907	26.5126	26.693
2522003886	formate dehydrogenase major subunit [Thermacetogenium phaeum DSM 12270 : CP003732] (-)strand	39	58.3	88.533	323.31	24.0073	26.33	24.173	25.957	26.1013	23.7096	23.0136	24.1162	23.8263	24.7477	24.9312	22.364	23.9958	26.2121	24.2028	25.3314	25.993	23.819
2522003891	4-hydroxy-3-polyprenylbenzoate decarboxylase [Thermacetogenium phaeum DSM 12270 : CP003732] (-)strand	27	61.5	54.007	323.31	24.0967	26.265	23.8405	26.4879	23.9861	23.6158	23.5837	24.4209	23.1068	26.163	22.9091	22.9828	24.1181	25.9056	23.8488	26.0934	23.7368	23.8805
2522003977	methylenetetrahydrofolate dehydrogenase (NADP+) / methenyltetrahydrofolate cyclohydrolase [Thermacetogenium phaeum DSM 12270 : CP003732] (-)strand	12	49.2	33.148	323.31	23.9192	24.7161	23.6835	24.3256	23.9121	23.3386	23.7995	23.8666	23.1658	23.8985	23.4383	22.9084	24.6721	24.827	24.8703	24.139	24.2739	23.9969
2522003978	methylenetetrahydrofolate dehydrogenase (NADP+) / methenyltetrahydrofolate cyclohydrolase [Thermacetogenium phaeum DSM 12270 : CP003732] (-)strand	20	79.2	30.895	323.31	25.1347	26.7145	25.1285	25.8082	25.9792	24.8946	26.0091	27.0456	26.0046	26.5872	26.6862	25.5447	25.853	26.6479	25.9051	25.8259	26.2671	25.4931
2522004063	dihydrolipoamide dehydrogenase [Thermacetogenium phaeum DSM 12270 : CP003732] (-)strand	18	50	48.703	323.31	23.9821	23.6396	24.8794	25.3937	21.6352	22.3391	24.8758	23.4463	25.0086	25.8233	22.5729	23.2646	24.3166	23.7904	25.6176	24.9592	22.1669	23.2741
2522004064	glycine dehydrogenase (decarboxylating) beta subunit [Thermacetogenium phaeum DSM 12270 : CP003732] (-)strand	21	55.9	53.585	323.31	24.9477	24.6675	25.3068	26.9736	22.7266	23.0544	25.8284	24.399	25.8216	27.5376	23.6635	24.0223	25.3566	24.4383	26.307	26.3494	23.1367	24.217
2522004065	glycine dehydrogenase (decarboxylating) alpha subunit [Thermacetogenium phaeum DSM 12270 : CP003732] (-)strand	24	49.4	47.953	323.31	25.5622	25.1542	25.8778	27.4368	23.1199	23.6013	26.4163	25.3371	26.1978	28.0409	24.4511	24.8788	26.0074	25.0264	26.8908	26.9557	23.2248	24.3348
2522004067	aminomethyltransferase [Thermacetogenium phaeum DSM 12270 : CP003732] (-)strand	22	68.5	41.007	323.31	26.6509	25.6691	28.0434	26.7163	23.9948	24.6224	27.7201	25.8034	29.533	27.5696	24.657	25.2211	27.4037	25.8102	29.3266	26.628	24.5974	25.6501
2522004115	NADPH-dependent 2,4-dienoyl-CoA reductase, sulfur reductase [Thermacetogenium phaeum DSM 12270 : CP003732] (-)strand	50	72.3	90.258	323.31	25.8627	27.228	24.9405	28.0698	24.8652	25.1278	25.9599	25.8808	25.1292	28.2641	25.1248	25.1642	26.0488	27.1279	25.4508	27.7447	24.9167	25.5334
2522004328	ketol-acid reductoisomerase [Thermacetogenium phaeum DSM 12270 : CP003732] (-)strand	21	75.3	36.963	323.31	24.2445	25.1568	24.3314	25.0949	22.9224	24.1775	23.7512	23.5152	23.6512	24.6548	22.4323	23.5493	24.4221	24.593	24.5714	24.6799	22.9932	24.3133
2522004454	molecular chaperone DnaK [Thermacetogenium phaeum DSM 12270 : CP003732] (-)strand	41	67.9	66.318	323.31	26.1544	26.4704	24.9352	26.974	24.6951	25.4539	26.3519	25.965	25.647	26.8188	24.6093	25.5691	26.4118	26.1989	26.0434	26.3427	24.7874	26.0348
2522004506	Acyl-CoA reductase [Thermacetogenium phaeum DSM 12270 : CP003732] (+)strand	33	74.1	54.052	323.31	24.5433	24.7886	23.8352	27.8428	23.7542	23.4529	25.3049	23.9156	23.5921	27.2707	22.9952	23.8813	26.7379	25.0889	26.2199	28.1161	24.3434	24.7467
2522004574	putative protease [Thermacetogenium phaeum DSM 12270 : CP003732] (+)strand	28	49.8	73.526	323.31	25.2462	26.7897	25.0233	26.9101	24.6135	23.9199	25.8284	26.0326	25.1785	27.4812	24.6167	24.2847	25.8666	26.6558	25.9691	26.8774	24.7922	24.5384
2522004575	4-aminobutyrate aminotransferase [Thermacetogenium phaeum DSM 12270 : CP003732] (+)strand	27	78.2	47.65	323.31	25.8693	26.4504	25.8553	26.6203	24.4886	24.2844	26.7334	26.3906	26.2995	27.3921	25.3342	25.3902	26.6014	26.5999	27.0005	26.847	25.1033	25.2016
2522004630	hypothetical protein [Thermacetogenium phaeum DSM 12270 : CP003732] (-)strand	11	78.8	17.757	323.31	23.5612	26.2065	22.9094	26.167	23.678	22.7867	23.3778	25.3476	22.8903	26.3191	23.5207	22.9713	23.6066	25.772	23.2104	25.7623	23.8062	23.2864
2522004793	L-cysteine desulfidase [Thermacetogenium phaeum DSM 12270 : CP003732] (+)strand	19	49.9	46.308	323.31	26.7915	25.6311	26.6672	26.4185	23.5645	26.6137	27.2519	25.4156	26.9817	27.0861	24.251	26.9872	27.3557	25.5939	27.932	26.646	24.1458	27.3388
2522004795	Enamine deaminase RidA, house cleaning of reactive enamine intermediates, YjgF/YER057c/UK114 family [Thermacetogenium phaeum DSM 12270 : CP003732] (+)strand	9	69.7	16.197	323.31	25.0953	27.3949	24.9141	26.7352	25.8718	24.7055	25.7956	29.3135	26.1126	27.7374	26.4931	25.2347	25.2776	27.5569	26.2414	26.9607	26.5528	24.9572
2522004920	translation elongation factor 1A (EF-1A/EF-Tu) [Thermacetogenium phaeum DSM 12270 : CP003732] (-)strand	26	81	44.181	323.31	26.8889	26.9754	24.8295	27.008	25.7531	25.1045	27.3922	27.2126	26.2752	27.1748	26.1087	25.1357	27.3319	26.7366	25.3216	26.5573	25.577	25.6966
2522005011	Formate-tetrahydrofolate ligase [Thermacetogenium phaeum DSM 12270 : CP003732] (-)strand	42	78.2	64.266	323.31	26.6162	27.4095	26.4132	27.1569	25.646	27.1118	27.1252	26.6406	26.4702	27.5424	25.7837	27.2451	26.9909	27.0183	26.9657	26.7579	25.5339	27.4218
2522005024	Coenzyme F420-reducing hydrogenase, alpha subunit [Thermacetogenium phaeum DSM 12270 : CP003732] (-)strand	25	60.4	48.775	323.31	26.0367	27.0799	24.4059	27.1335	24.1357	23.4964	26.7033	25.9876	25.112	27.4421	24.3283	24.0064	26.8286	27.045	25.3171	27.0336	24.6158	24.3919
2522005026	NAD(P)H-flavin reductase [Thermacetogenium phaeum DSM 12270 : CP003732] (-)strand	36	58	70.44	323.31	25.5157	26.8792	24.4313	27.2324	24.3722	23.9486	26.2334	25.9279	24.9401	27.6651	24.6599	24.3329	27.1285	27.6323	26.7516	27.8715	25.4469	25.6623
2522003849	spermidine synthase [Thermacetogenium phaeum DSM 12270 : CP003732] (-)strand	18	66.4	31.425	321.41	25.3025	25.0876	24.2593	25.0823	23.5773	25.0209	24.8797	24.0312	23.8428	24.7096	22.7251	24.2643	25.7083	25.0668	25.3017	24.9198	23.5783	25.4834
2522004440	HSP20 family protein [Thermacetogenium phaeum DSM 12270 : CP003732] (-)strand	14	80.3	17.083	320.76	24.5717	28.34	24.2087	28.6361	25.4579	24.1406	24.9537	27.9483	24.5077	28.67	25.4694	24.1612	24.5404	28.3408	24.1341	28.3924	26.1384	24.3816
2522002933	pyruvate phosphate dikinase [Thermacetogenium phaeum DSM 12270 : CP003732] (+)strand	40	55.8	97.653	312.14	24.1422	24.9552	22.9329	25.21	22.6829	23.8493	22.9704	22.6239	22.0435	23.775	21.1481	22.3769	24.4534	24.814	23.8598	24.6385	22.9942	24.451
2522005033	Cysteine synthase [Thermacetogenium phaeum DSM 12270 : CP003732] (-)strand	18	51.7	51.018	305.68	24.5558	24.0002	22.6326	23.5999	22.0348	22.391	24.5271	22.4142	22.8675	22.8949	21.2371	22.1945	24.8646	23.2497	23.3169	22.6642	21.8953	22.7559
2522005025	Coenzyme F420-reducing hydrogenase, gamma subunit [Thermacetogenium phaeum DSM 12270 : CP003732] (-)strand	17	66	27.775	291.94	24.8351	26.0248	23.5763	26.2149	23.222	23.1265	24.9665	24.4592	23.27	26.0211	22.8201	22.9059	25.6503	25.9498	24.3074	26.0831	23.7313	23.5003
2522003859	methyltetrahydrofolate--corrinoid iron-sulfur protein Co-methyltransferase [Thermacetogenium phaeum DSM 12270 : CP003732] (-)strand	10	37.1	28.992	288.27	25.4655	26.6915	25.1762	26.3951	27.0064	24.8679	25.7318	26.8873	25.4362	26.4272	26.9149	24.9536	25.8208	26.484	26.6351	26.0937	27.2044	25.1197
2522003915	4-hydroxy-3-methylbut-2-enyl diphosphate reductase [Thermacetogenium phaeum DSM 12270 : CP003732] (-)strand	19	31.1	77.771	284.04	24.9641	24.107	22.8676	24.0226	22.2847	24.6166	24.7817	22.4207	22.8421	23.7569	21.4782	23.2263	25.8445	24.6906	24.3765	24.2178	22.9472	25.4263
2522003025	glyceraldehyde-3-phosphate dehydrogenase (NAD+) [Thermacetogenium phaeum DSM 12270 : CP003732] (+)strand	14	49	35.971	282.52	23.2777	23.8717	22.6952	23.9354	22.0614	22.6652	23.6704	23.9399	23.2262	24.2932	22.056	23.0285	24.0173	24.2138	24.0367	23.8849	22.8932	23.6005
2522004552	amino acid ABC transporter substrate-binding protein, PAAT family [Thermacetogenium phaeum DSM 12270 : CP003732] (+)strand	14	63.3	30.285	281.42	24.0547	23.7865	24.4107	24.5906	22.1882	23.976	23.8733	22.5031	23.9402	24.2052	21.4855	23.6638	24.1627	23.3696	24.7054	23.6707	22.281	24.2869
2522004482	leucyl-tRNA synthetase [Thermacetogenium phaeum DSM 12270 : CP003732] (-)strand	36	45	94.339	278.12	24.5395	24.4118	23.9739	24.7204	22.4318	24.155	24.0198	22.8237	23.2777	23.9498	21.7504	23.3968	25.0473	24.5361	25.5451	24.6008	23.0243	24.877
2522002744	phage shock protein A (PspA) family protein [Thermacetogenium phaeum DSM 12270 : CP003732] (-)strand	16	61.4	26.393	276.92	23.6738	24.9253	22.2279	24.9295	23.4167	24.0187	23.5566	23.9894	22.5446	24.8106	22.9443	23.2595	23.4243	24.1423	22.7591	24.0787	22.6763	23.6288
2522003494	dihydrodipicolinate synthase [Thermacetogenium phaeum DSM 12270 : CP003732] (+)strand	13	59.2	31.495	273.74	23.3713	23.1878	23.3169	23.1075	21.9977	22.4961	23.489	23.0689	23.499	23.3242	21.8804	22.6382	24.1655	23.4198	24.4668	23.0425	22.4275	23.4173
2522004595	Peptidase propeptide and YPEB domain-containing protein [Thermacetogenium phaeum DSM 12270 : CP003732] (-)strand	36	53.4	81.139	271.6	24.7292	24.1582	25.0998	24.2082	22.4215	23.2296	24.7429	23.1366	25.5247	24.107	22.2473	23.279	25.4885	23.9423	25.0205	23.7282	22.6631	23.8536
2522003493	aspartate semialdehyde dehydrogenase [Thermacetogenium phaeum DSM 12270 : CP003732] (+)strand	19	54.6	36.995	265.25	24.4769	23.7605	24.1737	23.5198	22.0911	23.1812	24.3175	23.2087	24.1472	23.4668	21.9739	23.0669	24.4264	23.5836	24.3481	23.3346	22.0139	23.3679
2522004334	Rubrerythrin [Thermacetogenium phaeum DSM 12270 : CP003732] (+)strand	11	68.6	15.202	262.41	25.4678	25.8099	25.972	25.19	24.8991	24.1646	26.4211	26.5534	26.4975	26.2694	26.0124	25.1911	25.9832	25.436	26.7225	25.0812	24.916	25.1955
2522002370	aspartate aminotransferase [Thermacetogenium phaeum DSM 12270 : CP003732] (+)strand	11	43.9	41.966	261.93	21.5363	22.5389	21.325	22.5799	20.8415	22.0107	20.5468	20.5734	20.1159	21.6785	19.5952	20.6672	23.0788	23.3498	22.9292	23.0922	21.5099	23.3516
2522004915	LSU ribosomal protein L2P [Thermacetogenium phaeum DSM 12270 : CP003732] (-)strand	20	72.7	29.995	260.94	24.6974	24.991	24.0474	25.4392	22.797	24.7889	24.6038	23.5277	23.9049	25.0883	22.109	24.1809	24.6274	24.2821	24.2972	24.5773	22.0479	24.844
2522003848	histidinol phosphate aminotransferase apoenzyme [Thermacetogenium phaeum DSM 12270 : CP003732] (-)strand	23	58.2	41.798	257.22	24.7583	24.456	23.46	24.1777	23.4636	23.7539	25.1457	24.6818	24.0457	24.6829	23.4061	24.0038	25.7018	24.8125	24.6524	24.2305	23.5694	24.5946
2522004475	ech hydrogenase subunit E [Thermacetogenium phaeum DSM 12270 : CP003732] (-)strand	21	62.2	40.35	254.23	23.6597	25.156	23.1611	24.922	24.056	22.6563	23.1908	23.4946	22.5984	24.3764	23.1035	21.7565	24.1276	25.0941	23.8535	24.6676	24.0256	23.322
2522004331	dihydroxyacid dehydratase [Thermacetogenium phaeum DSM 12270 : CP003732] (-)strand	18	35.3	65.198	247.62	23.0857	23.6638	23.3964	23.7939	21.8929	22.932	23.2078	22.5115	23.2349	23.4955	21.4115	22.7179	23.6098	23.8101	24.3886	23.5767	22.3007	23.6369
2522004472	Do/DeqQ family serine protease [Thermacetogenium phaeum DSM 12270 : CP003732] (-)strand	13	34.4	41.092	245.31	24.4386	24.3859	24.3908	24.5342	24.7301	23.9819	24.8514	24.9464	25.2533	24.7608	24.8588	25.2116	24.9965	24.6104	24.7589	24.6742	24.9266	24.7845
2522003115	Rubrerythrin [Thermacetogenium phaeum DSM 12270 : CP003732] (+)strand	11	56.3	22.201	243.86	25.4043	23.3918	23.005	23.5681	24.0943	24.0394	25.8559	23.3003	23.4511	23.9854	24.271	24.4583	26.1446	23.134	23.64	23.2646	23.9315	24.9638
2522005072	ATP synthase F1 subcomplex alpha subunit [Thermacetogenium phaeum DSM 12270 : CP003732] (-)strand	22	45.4	56.104	242.96	24.9526	25.6625	23.9498	25.6776	23.1202	24.4414	24.562	23.9501	23.6583	25.0698	22.7769	23.7117	25.3516	25.3169	24.2405	25.0009	23.407	24.7857
2522003893	heterodisulfide reductase subunit B [Thermacetogenium phaeum DSM 12270 : CP003732] (-)strand	12	51	31.973	237.78	22.9527	24.3911	22.3098	24.4394	23.098	22.3725	22.8108	23.3009	22.4553	24.1421	23.4179	21.9153	24.0718	24.8049	23.4701	24.5361	23.5295	23.4549
2522004188	4Fe-4S dicluster domain-containing protein [Thermacetogenium phaeum DSM 12270 : CP003732] (-)strand	15	59.9	38.752	237.11	22.084	23.4821	21.8249	22.9661	21.5352	22.3897	20.8385	20.3601	20.3609	21.2527	19.7747	20.7432	22.7055	23.7885	22.265	22.6649	22.0963	23.2952
2522004189	NAD(P)-dependent iron-only hydrogenase diaphorase component flavoprotein [Thermacetogenium phaeum DSM 12270 : CP003732] (-)strand	24	47.4	65.436	236.22	23.6634	25.3202	23.1977	24.9622	23.3748	24.1162	23.3307	23.0367	22.5444	24.3546	22.2336	23.504	24.3068	25.4926	23.8079	24.8746	23.7907	24.8787
2522004877	ornithine carbamoyltransferase [Thermacetogenium phaeum DSM 12270 : CP003732] (-)strand	15	58.1	34.68	235.2	22.519	22.8855	22.4192	22.8595	21.5087	21.9926	22.6397	22.1239	22.6523	22.541	20.8857	22.0215	23.506	23.2788	23.9973	23.0868	22.1169	23.0847
2522003247	aspartyl/glutamyl-tRNA(Asn/Gln) amidotransferase subunit B [Thermacetogenium phaeum DSM 12270 : CP003732] (+)strand	21	52.7	53.56	230.41	23.0772	23.5164	21.6054	23.9927	21.7051	21.7616	22.6581	21.8709	21.2959	22.8901	20.5853	20.9385	23.9009	23.5015	22.586	23.7287	22.3272	23.0286
2522002498	Fe-S-cluster-containing dehydrogenase component [Thermacetogenium phaeum DSM 12270 : CP003732] (+)strand	21	72.6	30.223	229.5	23.3408	25.8357	22.8543	25.5624	25.0823	22.4801	23.6923	24.8812	22.8695	25.4779	24.8871	22.3735	24.3586	25.9524	23.7984	25.4725	25.3686	23.6211
2522005034	threonine synthase [Thermacetogenium phaeum DSM 12270 : CP003732] (-)strand	17	48.1	46.239	229.38	24.1081	22.8875	22.3095	22.4645	20.984	21.6328	24.1288	21.5898	22.8781	23.0172	20.5624	21.3438	24.0487	22.1406	23.2295	22.335	20.7194	21.4711
2522005035	glycine hydroxymethyltransferase [Thermacetogenium phaeum DSM 12270 : CP003732] (-)strand	19	51.8	46.049	227.87	25.6766	24.863	23.2363	23.5797	21.8333	22.8471	25.4166	23.4376	23.6745	23.8516	21.9412	22.6754	26.0603	24.3652	24.3063	23.5503	22.3597	23.5731
2522004123	thiamine-phosphate pyrophosphorylase [Thermacetogenium phaeum DSM 12270 : CP003732] (-)strand	13	78.8	23.058	227.05	23.0791	22.846	21.201	22.9718	22.4856	22.3192	22.5547	23.0094	21.362	22.6653	21.5637	22.0426	24.0978	23.106	22.2176	23.1731	23.0501	23.1696
2522003783	LL-diaminopimelate aminotransferase apoenzyme [Thermacetogenium phaeum DSM 12270 : CP003732] (-)strand	15	45.8	43.019	226.55	23.5505	23.6113	23.8011	23.7595	21.5062	23.0132	23.5352	22.9673	23.2584	23.7186	21.8884	22.9836	24.6057	24.3207	24.6994	24.7909	22.2995	24.0426
2522004577	Imidazolonepropionase [Thermacetogenium phaeum DSM 12270 : CP003732] (+)strand	23	61.7	42.32	226.05	24.68	24.8595	23.8347	25.5206	22.9826	23.483	24.4841	23.7256	23.7998	25.3233	22.4993	23.0478	25.2637	24.7959	24.9344	25.386	23.1467	24.2582
2522005039	putative selenium metabolism hydrolase [Thermacetogenium phaeum DSM 12270 : CP003732] (-)strand	13	38.5	44.018	224.17	24.5024	24.7297	22.8995	24.1001	23.6704	22.5484	24.5615	24.4359	23.2174	24.1171	23.6972	22.743	25.2297	24.4785	23.6377	23.7778	23.6971	23.2503
2522002698	cobaltochelatase CobN [Thermacetogenium phaeum DSM 12270 : CP003732] (+)strand	37	32.6	140.43	221.55	23.7996	23.8177	22.9694	24.1341	22.2485	22.5143	22.7791	22.0755	21.8148	23.1963	20.9182	21.4855	23.8614	23.5007	23.5182	23.7062	22.3619	23.0534
2522003151	K(+)-stimulated pyrophosphate-energized sodium pump [Thermacetogenium phaeum DSM 12270 : CP003732] (+)strand	12	19.1	67.209	219.88	23.7095	24.5321	23.2989	24.7081	22.8788	23.402	24.9993	24.8404	24.5411	25.8078	23.5721	24.6045	24.289	24.4118	24.4499	24.1048	22.6609	24.0423
2522003873	glutamate-1-semialdehyde 2,1-aminomutase [Thermacetogenium phaeum DSM 12270 : CP003732] (-)strand	14	45.3	46.616	213.23	23.6416	24.3826	23.5664	24.0989	22.7053	23.2822	24.0159	24.7371	23.9229	24.2645	23.0004	23.2598	23.9538	24.1828	24.0341	23.3613	23.0136	23.3401
2522003252	isocitrate dehydrogenase (NAD+) [Thermacetogenium phaeum DSM 12270 : CP003732] (+)strand	19	56.5	36.088	213.06	23.8161	24.4583	23.1156	23.949	21.993	23.469	23.59	23.13	23.1962	23.6552	21.7559	22.8397	24.1919	24.1776	24.448	23.746	22.2318	24.0039
2522003367	methylthioadenosine phosphorylase [Thermacetogenium phaeum DSM 12270 : CP003732] (+)strand	15	69.3	29.529	209.95	23.2555	23.3947	23.6006	23.4903	22.0729	22.6441	23.4751	23.2907	23.4854	23.6123	22.3046	22.8601	23.7808	23.378	23.9617	23.2384	22.3289	23.2396
2522003520	inosine-5'-monophosphate dehydrogenase [Thermacetogenium phaeum DSM 12270 : CP003732] (+)strand	24	55.9	52.279	209.51	23.3986	23.6871	22.4166	24.2078	21.8893	22.8526	23.0763	22.5732	22.1031	23.7412	21.1069	22.4234	24.0079	23.8735	23.7503	24.0498	21.9699	23.8584
2522002424	SSU ribosomal protein S6P [Thermacetogenium phaeum DSM 12270 : CP003732] (+)strand	5	81.2	11.17	208.64	24.7153	23.5029	21.8992	24.2105	24.0373	24.639	24.5047	24.8604	23.6213	24.2841	24.0141	24.9289	25.1105	24.002	23.6267	24.0243	24.2021	25.396
2522003777	methionine adenosyltransferase [Thermacetogenium phaeum DSM 12270 : CP003732] (-)strand	14	35.2	44.335	205.55	23.1829	23.4578	22.2869	23.8209	21.4318	23.2588	23.101	22.2696	21.7739	23.6812	21.651	23.0671	23.6463	23.4851	22.3594	23.5469	21.5317	23.9508
2522005070	ATP synthase F1 subcomplex beta subunit [Thermacetogenium phaeum DSM 12270 : CP003732] (-)strand	17	46.5	52.511	204.77	23.4089	24.2654	22.4768	24.1867	22.2248	22.9223	23.2416	22.5798	22.2498	23.8957	21.1265	22.5824	24.1977	24.4777	23.3512	24.237	22.2199	23.6293
2522004890	DNA-directed RNA polymerase subunit alpha [Thermacetogenium phaeum DSM 12270 : CP003732] (-)strand	24	75.9	35.29	203.74	23.1989	24.3033	22.4694	24.8245	22.4122	22.9482	23.0496	22.7228	21.9823	23.9268	21.5445	22.0933	24.3641	24.4641	23.4862	24.6241	22.7815	23.9016
2522005164	large subunit ribosomal protein L25 [Thermacetogenium phaeum DSM 12270 : CP003732] (-)strand	11	73	23.185	202.94	23.4876	24.0331	23.6516	24.1216	21.9169	23.6051	24.2153	24.4793	24.5557	24.4824	22.4139	23.8397	24.0817	24.3405	24.4336	24.0478	22.5791	24.1874
2522003465	ribosome recycling factor [Thermacetogenium phaeum DSM 12270 : CP003732] (+)strand	15	67.6	21.114	200.13	25.8655	25.6731	25.787	24.8909	24.6318	24.3188	26.2242	26.8306	26.2397	25.398	24.8751	25.3875	25.9411	25.4966	26.7792	24.4558	24.8101	24.9775
2522003370	5-methylthioadenosine/S-adenosylhomocysteine deaminase [Thermacetogenium phaeum DSM 12270 : CP003732] (+)strand	18	49.2	46.985	199.57	23.0421	23.8114	22.1934	23.5723	22.4024	21.9812	23.422	23.6341	22.6471	23.3291	22.1015	22.2586	23.9864	24.0289	22.7495	23.3625	22.7098	22.7537
2522005036	N-acyl-D-amino-acid deacylase [Thermacetogenium phaeum DSM 12270 : CP003732] (-)strand	21	39.6	58.872	198.15	25.7448	24.6498	23.0331	24.0355	22.7262	22.9084	25.2338	23.2633	22.7252	23.8228	22.3007	22.4999	26.8283	24.7394	23.633	24.0346	23.2557	23.8187
2522005223	2-oxoglutarate ferredoxin oxidoreductase subunit alpha [Thermacetogenium phaeum DSM 12270 : CP003732] (-)strand	19	55.7	40.839	197.95	22.8314	24.8817	22.5038	25.0495	22.3685	21.9927	23.2741	22.9126	22.8494	24.9616	21.4423	21.978	23.3909	24.7168	22.7494	24.7975	22.6296	22.4605
2522003860	CO-methylating acetyl-CoA synthase corrinoid iron-sulfur protein small subunit precursor /acetyl-CoA decarbonylase/synthase delta subunit [Thermacetogenium phaeum DSM 12270 : CP003732] (-)strand	14	42	35.217	195.95	23.6166	25.0059	22.4428	24.5109	22.7543	22.9751	24.97	24.3367	23.5849	25.7262	23.3527	23.3649	25.2697	25.2822	23.5413	25.4754	23.8314	24.2567
2522004906	LSU ribosomal protein L5P [Thermacetogenium phaeum DSM 12270 : CP003732] (-)strand	10	55.1	20.403	195.86	23.7357	24.3001	23.0361	24.8686	22.1039	23.9461	24.0027	23.3684	23.237	24.5997	21.7319	23.4512	24.1772	24.0458	23.2771	24.3235	22.3432	24.3602
2522003920	4Fe-4S dicluster domain-containing protein [Thermacetogenium phaeum DSM 12270 : CP003732] (-)strand	3	84.5	6.328	194.23	19.5406	21.3226	18.2035	19.602	21.9092	18.4922	20.7188	21.9778	20.6689	20.5258	22.6105	19.9007	19.9855	20.8916	19.4554	19.4858	22.4181	19.167
2522002368	pyridoxal phosphate synthase yaaD subunit [Thermacetogenium phaeum DSM 12270 : CP003732] (+)strand	19	61.2	31.271	193.34	24.0107	24.8364	23.3633	25.1865	22.56	23.9633	24.6648	24.2481	23.9378	25.475	23.7766	24.3793	24.5198	24.5779	24.13	24.6175	22.7991	24.6012
2522003170;2522002771	Fe-S-cluster-containing hydrogenase component 2 [Thermacetogenium phaeum DSM 12270 : CP003732] (+)strand	12	81.9	17.397	191.97	24.9267	26.2764	26.0369	25.2398	22.9024	23.4095	25.7883	26.1095	26.5641	26.0465	23.7176	24.5729	25.5589	26.1182	26.685	25.3701	23.5053	24.0671
2522003174	NADH-quinone oxidoreductase subunit F [Thermacetogenium phaeum DSM 12270 : CP003732] (+)strand	24	44.8	68.688	191.56	23.857	24.4521	23.6273	24.8894	22.2258	23.02	22.3712	21.7867	22.0181	23.5367	20.7651	21.3285	23.7046	23.4623	22.9671	24.0398	21.865	22.8669
2522005041	L-cysteine desulfidase [Thermacetogenium phaeum DSM 12270 : CP003732] (-)strand	17	39	45.079	191.13	23.5572	25.8983	23.0364	26.6831	23.3494	23.3301	23.2303	23.9863	22.4859	25.862	22.4198	22.8758	24.2711	25.7396	24.1834	26.0647	23.9356	24.0026
2522002926	Ni-dependent carbon monoxide dehydrogenase precursor [Thermacetogenium phaeum DSM 12270 : CP003732] (+)strand	18	33.8	65.965	191.08	23.1541	24.443	22.9642	24.6865	22.7463	22.777	23.0919	22.8544	23.5204	24.0317	21.7995	22.2987	23.2648	23.9609	22.9875	23.9448	22.4522	22.9509
2522002757	hypothetical protein [Thermacetogenium phaeum DSM 12270 : CP003732] (-)strand	9	59.7	19.124	189.45	22.4188	22.8602	22.7319	23.0793	21.0538	21.9546	22.7443	22.0768	22.5422	23.0845	21.5923	22.0474	22.832	23.1229	23.5495	23.0942	21.7692	22.5493
2522003885	formate dehydrogenase (quinone-dependent) iron-sulfur subunit [Thermacetogenium phaeum DSM 12270 : CP003732] (-)strand	14	55.6	29.384	188.59	22.4828	24.6051	22.3591	24.4027	24.4497	22.1378	22.8922	23.3793	22.45	24.3266	24.5215	22.0876	22.4149	24.3064	22.4916	23.5812	24.1249	21.9711
2522002725	protein arginine kinase [Thermacetogenium phaeum DSM 12270 : CP003732] (+)strand	18	56.1	39.604	188.3	24.6173	24.1166	23.9218	24.3755	22.5222	24.1803	23.9636	22.1347	23.3361	23.7479	21.6795	23.3002	24.2937	22.9481	23.8231	23.234	21.9679	23.9745
2522004926	DNA-directed RNA polymerase subunit beta [Thermacetogenium phaeum DSM 12270 : CP003732] (-)strand	25	26.1	132.45	186.32	22.8583	23.8572	22.0715	24.2626	21.7435	22.375	21.9931	21.5206	20.7115	22.7344	20.4403	21.7087	23.1291	23.6167	22.3784	23.6166	22.1158	22.8209
2522004436	hypothetical protein [Thermacetogenium phaeum DSM 12270 : CP003732] (-)strand	9	34.5	26.33	181.8	24.0048	22.5974	24.7654	22.7992	22.8051	21.8165	23.1937	21.1059	24.1113	22.2169	21.5065	21.448	24.2945	22.0602	24.7424	22.3153	22.6421	22.1785
2522002755	chaperonin GroES [Thermacetogenium phaeum DSM 12270 : CP003732] (-)strand	16	93.6	10.319	181.7	28.3636	28.5193	28.5665	28.1746	25.9536	27.2332	29.4821	29.5227	29.6936	29.1681	26.7818	28.782	29.3397	28.5064	29.2764	28.2467	26.3177	28.3541
2522004909	small subunit ribosomal protein S17 [Thermacetogenium phaeum DSM 12270 : CP003732] (-)strand	6	53.7	12.435	176.2	22.646	22.7374	21.9568	23.1469	20.2983	22.7975	22.5388	21.5008	21.2826	22.8114	19.9855	22.4339	22.2461	21.6672	21.8657	22.0018	20.1719	22.9147
2522002941	5-methyltetrahydrofolate--homocysteine methyltransferase [Thermacetogenium phaeum DSM 12270 : CP003732] (+)strand	14	62.6	29.297	176.04	22.6421	22.6999	22.4525	22.9751	20.9579	21.9152	22.0565	21.675	21.728	22.1627	20.0786	21.3582	23.621	23.2588	24.5062	23.4278	22.2118	23.0631
2522003250	3-isopropylmalate/(R)-2-methylmalate dehydratase large subunit [Thermacetogenium phaeum DSM 12270 : CP003732] (+)strand	13	42.6	44.589	170.97	22.4076	22.9609	22.0824	22.7725	21.459	21.5007	22.8809	22.0524	21.9732	22.8564	20.5585	21.8192	22.6824	22.3146	21.8425	22.1302	20.9275	21.8223
2522004925	DNA-directed RNA polymerase subunit beta' [Thermacetogenium phaeum DSM 12270 : CP003732] (-)strand	34	29.4	132.88	170.38	23.906	24.8251	23.1179	25.3936	22.8315	23.5156	22.8922	22.3195	21.8578	24.0388	21.0305	22.0189	24.0674	24.0957	22.9617	24.4512	22.3168	23.7224
2522004039	alanyl-tRNA synthetase [Thermacetogenium phaeum DSM 12270 : CP003732] (-)strand	30	37.5	97.621	169.89	23.2279	23.9915	22.0778	24.5171	22.0131	22.7112	22.3316	21.6175	21.2859	22.9744	20.4625	21.4378	23.7723	23.748	22.3755	23.9986	21.9052	23.1894
2522004901	small subunit ribosomal protein S5 [Thermacetogenium phaeum DSM 12270 : CP003732] (-)strand	13	84.2	17.303	169.89	24.5226	24.9975	24.0708	25.1905	23.0068	24.8017	24.9391	24.8914	24.4684	25.1245	22.9607	24.9054	24.9631	24.7594	23.9616	24.5751	23.3876	25.3523
2522003683	phenylalanyl-tRNA synthetase beta subunit [Thermacetogenium phaeum DSM 12270 : CP003732] (+)strand	26	38.5	88.988	169.47	23.3113	23.8832	22.9297	24.3191	22.4559	23.2747	23.1263	22.7015	22.781	23.8135	21.665	22.8651	24.0132	24.0217	23.7366	24.1649	22.7879	24.0056
2522002986	hydrogenase small subunit [Thermacetogenium phaeum DSM 12270 : CP003732] (+)strand	16	49.6	37.433	169.28	24.1398	24.1393	24.1514	24.2244	22.9839	24.6929	24.2053	23.1607	24.0677	24.4853	22.7783	24.5247	25.3102	24.4626	25.2215	24.3114	23.3832	26.1624
2522004455	molecular chaperone GrpE [Thermacetogenium phaeum DSM 12270 : CP003732] (-)strand	12	76.9	24.24	168.7	23.9227	24.3816	22.9194	24.8013	22.3784	23.5787	24.8334	24.4246	24.4292	25.406	22.8729	24.3727	24.6062	24.46	24.3324	24.5951	22.7235	24.6774
2522003748	6,7-dimethyl-8-ribityllumazine synthase [Thermacetogenium phaeum DSM 12270 : CP003732] (-)strand	10	62.3	17.858	166.23	22.5871	24.0105	21.707	24.2986	22.1616	21.9888	19.9689	19.5123	19.1677	21.4944	17.9903	18.9903	22.9023	23.8415	22.641	23.8955	21.6943	22.619
2522003177	Formate-tetrahydrofolate ligase [Thermacetogenium phaeum DSM 12270 : CP003732] (+)strand	30	49.5	64.559	165.08	24.0183	23.8239	22.9932	24.6755	22.0292	22.5306	24.2731	22.8213	22.4961	24.4504	22.2741	22.4968	25.3588	23.5368	24.8795	24.548	22.9699	23.4342
2522004917	large subunit ribosomal protein L4 [Thermacetogenium phaeum DSM 12270 : CP003732] (-)strand	12	61.2	23.054	164.18	23.0834	23.5885	22.5249	23.7577	21.4895	23.2467	23.7995	22.8079	22.9034	24.0281	21.2757	23.5526	24.0508	23.8362	23.4812	23.6947	21.7888	24.3509
2522004324	3-isopropylmalate dehydrogenase [Thermacetogenium phaeum DSM 12270 : CP003732] (-)strand	10	37.3	38.853	158.79	22.6992	22.6167	21.2895	22.7183	20.4949	21.697	23.5449	22.1859	22.1992	22.8712	21.2687	22.0112	23.5273	22.866	21.9121	22.5711	20.876	22.43
2522004912	SSU ribosomal protein S3P [Thermacetogenium phaeum DSM 12270 : CP003732] (-)strand	16	63.7	25.151	158.25	24.0226	24.4418	23.4475	24.7181	22.4415	24.1531	24.4091	23.761	23.5103	24.6897	22.8834	24.2417	25.2592	24.9956	24.0153	24.9126	23.2601	25.496
2522004057	hypothetical protein [Thermacetogenium phaeum DSM 12270 : CP003732] (-)strand	15	40.7	41.104	158.08	24.0705	24.0317	23.316	24.0189	22.5556	21.977	23.7638	22.971	22.9854	23.3782	21.1179	21.2701	24.6055	23.8024	24.3168	23.7651	22.5082	22.958
2522004715	branched-chain amino acid transport system substrate-binding protein [Thermacetogenium phaeum DSM 12270 : CP003732] (+)strand	12	37.8	41.547	157.71	23.4011	23.0348	22.5034	23.3296	21.614	21.1082	22.903	22.5893	21.9982	22.4371	20.7042	20.2684	23.2365	21.2846	23.6695	21.3841	20.3403	21.5595
2522005206	methionyl-tRNA synthetase [Thermacetogenium phaeum DSM 12270 : CP003732] (-)strand	18	30.1	74.066	157.05	22.468	23.1979	21.2793	23.3731	21.0439	21.7854	21.7996	21.0455	20.8626	22.4114	20.221	20.8428	22.7416	22.5038	22.0525	22.7256	21.0239	22.4364
2522003855	heterodisulfide reductase subunit A [Thermacetogenium phaeum DSM 12270 : CP003732] (-)strand	20	59.6	36.711	157.01	23.7835	25.293	22.8704	25.7105	23.1663	23.3003	23.8796	23.6447	23.1084	25.3164	22.7463	22.9578	24.2588	25.1033	23.3899	25.1678	23.1138	23.8833
2522003232	histidinol dehydrogenase [Thermacetogenium phaeum DSM 12270 : CP003732] (+)strand	11	28.8	46.374	155.34	22.8376	22.9168	22.7882	23.0476	21.5367	22.9158	21.3726	20.7182	20.8408	21.7007	19.2635	21.0878	23.3799	23.0563	23.3049	22.9062	22.0533	23.7081
2522004880	glutamate N-acetyltransferase [Thermacetogenium phaeum DSM 12270 : CP003732] (-)strand	18	56.3	42.602	155.02	23.3243	23.3222	22.9592	23.1774	21.9555	22.7525	23.1399	22.9725	22.6498	22.9508	22.0208	22.5925	23.9368	23.1187	23.769	22.7497	22.1222	22.9621
2522004876	argininosuccinate synthase [Thermacetogenium phaeum DSM 12270 : CP003732] (-)strand	12	37.8	44.463	153.7	22.4755	23.1821	21.0146	23.4848	21.6912	21.4302	22.3618	21.7574	21.2527	22.8914	20.5719	20.9625	23.2585	23.113	21.0175	23.3097	20.7011	22.1775
2522003887	formate dehydrogenase major subunit [Thermacetogenium phaeum DSM 12270 : CP003732] (-)strand	10	60.1	22.096	152.22	22.702	24.6499	22.3548	24.5897	24.1104	22.5459	21.2317	21.7226	20.5109	23.1533	22.177	20.2357	20.8567	22.4729	20.556	21.4654	21.9762	20.2024
2522004918	large subunit ribosomal protein L3 [Thermacetogenium phaeum DSM 12270 : CP003732] (-)strand	11	56.9	22.747	150.33	23.1611	23.6272	22.4758	24.124	21.4614	23.2819	22.9234	21.9793	21.8203	23.742	20.9617	22.3968	23.8018	23.5005	23.2068	23.6726	21.7281	23.8818
2522003510	stage V sporulation protein S [Thermacetogenium phaeum DSM 12270 : CP003732] (+)strand	3	40.7	8.7572	149.67	20.8688	22.636	21.0884	22.2673	20.9304	21.7188	21.479	21.3524	21.8552	22.1457	20.9413	21.779	20.5579	21.4867	20.8653	20.8179	20.3176	21.332
2522002750	SPFH domain, Band 7 family protein [Thermacetogenium phaeum DSM 12270 : CP003732] (-)strand	12	52.4	29.726	149.6	23.2533	24.0613	23.1182	24.6409	22.2765	22.6325	23.1082	22.6806	22.2499	24.2625	21.9268	22.1644	23.447	23.6596	23.3538	23.9603	22.2625	23.1101
2522003959	ADP-ribose pyrophosphatase [Thermacetogenium phaeum DSM 12270 : CP003732] (-)strand	10	71.2	20.539	148.91	22.7067	23.1707	21.4335	22.6833	22.2657	21.6225	22.5084	22.7482	22.5438	22.5242	21.5387	21.9819	22.7769	22.5665	22.0011	22.0945	21.7959	21.7569
2522004449	histidine triad (HIT) family protein [Thermacetogenium phaeum DSM 12270 : CP003732] (-)strand	10	78.8	12.274	148.57	24.9888	24.7338	24.2758	24.6506	26.0982	24.0039	24.7194	25.3546	23.6942	24.7047	25.9694	24.5392	24.8715	24.5154	25.4308	24.0712	25.9659	24.4081
2522003479	translation initiation factor IF-2 [Thermacetogenium phaeum DSM 12270 : CP003732] (+)strand	23	31.9	79.144	147.97	23.3307	24.1502	22.4893	24.5578	21.8025	23.1032	21.578	21.4233	20.8732	22.5976	20.544	21.0376	23.9246	24.0921	23.4636	24.2319	22.5661	23.8911
2522005208	transcriptional pleiotropic regulator of transition state genes [Thermacetogenium phaeum DSM 12270 : CP003732] (+)strand	8	79.1	9.6672	147.21	25.2649	26.0777	24.8699	25.6418	24.703	24.5328	26.0838	26.6551	25.7615	26.5334	25.2186	25.3738	24.7939	25.4022	25.3942	24.6966	24.215	24.1848
2522003857	Methylene-tetrahydrofolate reductase C terminal [Thermacetogenium phaeum DSM 12270 : CP003732] (-)strand	12	51.1	24.887	147.19	24.6081	26.1547	23.946	26.5431	23.9741	24.3115	24.1105	23.9681	23.2103	25.7737	23.0825	23.4628	25.1833	26.2897	24.9404	26.401	24.6554	24.9447
2522002949	rod shape-determining protein MreB [Thermacetogenium phaeum DSM 12270 : CP003732] (+)strand	12	46.6	36.322	146.88	22.8021	23.7978	21.8581	23.791	21.5656	21.7176	21.1847	20.5568	19.5262	21.2052	19.9822	19.4112	23.8121	23.6733	22.1427	23.4395	21.8581	22.6028
2522004329	acetolactate synthase, small subunit [Thermacetogenium phaeum DSM 12270 : CP003732] (-)strand	9	61.7	18.871	145.3	22.6911	22.9922	22.618	23.4021	20.7982	22.2644	22.3035	21.9121	22.0154	23.1939	20.9675	21.8369	22.6726	22.6289	23.1471	22.8496	21.1071	22.4561
2522005159	peptidyl-prolyl cis-trans isomerase C [Thermacetogenium phaeum DSM 12270 : CP003732] (-)strand	16	47.3	38.775	145.06	21.9462	22.3705	21.5866	22.6529	20.9982	20.7526	21.7118	21.0851	21.1495	22.2452	20.0575	20.6251	22.8876	22.8204	22.5649	22.6508	21.4895	22.2099
2522003649	glutamate synthase (NADPH) GltB2 subunit [Thermacetogenium phaeum DSM 12270 : CP003732] (+)strand	22	47.7	57.237	144.4	23.3917	23.8749	22.4881	24.0398	21.9958	23.4887	23.1909	22.5226	21.9464	23.7918	21.7519	22.8414	24.0583	24.0158	23.2104	23.9882	22.378	24.2121
2522005170	DNA-binding transcriptional regulator, GntR family [Thermacetogenium phaeum DSM 12270 : CP003732] (-)strand	14	62.7	26	142.19	22.9523	23.224	21.3286	23.6971	21.4301	22.0417	23.0815	22.4642	21.7569	23.5372	21.0245	22.1776	24.0527	23.9233	22.2776	24.132	22.3452	23.2918
2522004176	putative ABC transport system substrate-binding protein [Thermacetogenium phaeum DSM 12270 : CP003732] (+)strand	10	54.7	37.068	141.5	21.1035	21.0211	21.8805	21.7362	19.3873	20.9708	21.1243	20.1005	21.87	21.6095	19.4567	21.0729	22.0073	21.1099	23.3439	22.1351	20.0584	22.1267
2522004059	L-serine dehydratase [Thermacetogenium phaeum DSM 12270 : CP003732] (-)strand	12	51	31.147	138.26	22.225	21.8592	21.5804	23.2713	20.5676	20.5598	22.468	21.3446	21.7971	23.0832	20.9085	21.2874	23.1562	22.3505	23.1342	23.3818	21.0787	22.7101
2522004056	peptide/nickel transport system substrate-binding protein [Thermacetogenium phaeum DSM 12270 : CP003732] (-)strand	14	32.7	63.137	136.76	22.2573	22.5215	21.9656	22.9941	20.6936	20.9012	21.4564	20.7255	21.01	21.7673	19.785	20.0584	22.8031	22.3456	22.6562	22.7024	21.4529	21.6489
2522002511	iron complex transport system substrate-binding protein [Thermacetogenium phaeum DSM 12270 : CP003732] (+)strand	13	44.8	42.203	134.63	22.5578	22.5535	21.2581	22.7732	21.794	21.1892	22.1939	20.889	21.1148	21.9628	21.3233	20.7012	24.3667	24.1229	23.2216	23.4842	22.1191	23.2801
2522003589	preprotein translocase subunit SecD [Thermacetogenium phaeum DSM 12270 : CP003732] (+)strand	16	40.3	47.323	132.74	22.6874	22.8114	21.895	23.3691	22.0128	22.6568	22.8062	21.9405	21.8372	23.0743	21.3081	22.5138	23.4948	23.0979	23.4308	23.2205	22.4198	23.7556
2522002714	5-methyltetrahydrofolate--homocysteine methyltransferase [Thermacetogenium phaeum DSM 12270 : CP003732] (-)strand	9	53	23.412	132.42	23.2921	23.4951	22.2293	24.8438	22.8712	26	24.4614	23.3709	23.0425	23.9492	22.1785	26.3387	24.6994	23.8166	23.1698	24.185	23.1749	26.3815
2522003164	UDP-N-acetyl-D-mannosaminuronic acid dehydrogenase [Thermacetogenium phaeum DSM 12270 : CP003732] (-)strand	18	45.4	47.964	132.21	24.0806	23.3287	23.7294	23.8388	21.813	22.6846	23.8322	22.0393	22.9354	23.3135	21.2598	21.9934	24.3938	23.0969	24.4685	23.1151	21.9968	23.1456
2522002679	Prenyltransferase and squalene oxidase repeat-containing protein [Thermacetogenium phaeum DSM 12270 : CP003732] (-)strand	12	28.9	49.513	131.76	23.9851	23.9881	22.9777	24.2093	24.9979	22.9062	23.2313	22.6522	22.5695	23.3221	23.5588	22.7671	24.2229	23.3606	23.2532	24.0935	24.8919	23.3155
2522004938	LSU ribosomal protein L12P [Thermacetogenium phaeum DSM 12270 : CP003732] (-)strand	10	81	13.174	131.69	26.302	26.6656	26.0441	26.8454	24.163	26.2432	26.5478	25.8036	26.1036	26.8021	23.8535	26.1411	26.4906	26.2169	26.3763	26.3447	24.2901	26.9772
2522002866	methyl-accepting chemotaxis sensory transducer with Cache sensor [Thermacetogenium phaeum DSM 12270 : CP003732] (+)strand	17	33.4	72.626	130.16	21.8052	21.9225	21.3744	22.2324	20.6701	21.3043	20.5027	19.3314	19.6285	20.6861	18.5759	19.4491	22.9852	22.336	22.7423	22.5063	20.9953	22.4357
2522005115	transaldolase [Thermacetogenium phaeum DSM 12270 : CP003732] (-)strand	14	71.1	23.904	127.46	23.9115	23.86	23.1226	24.5771	22.5133	23.8663	23.4287	22.7029	22.564	23.6966	22.0411	23.0667	24.0632	23.5633	23.6665	24.1301	22.4219	24.3083
2522004587	HSP20 family protein [Thermacetogenium phaeum DSM 12270 : CP003732] (-)strand	13	74	16.894	126.19	23.0136	24.9998	22.5743	25.622	22.7807	23.1418	23.6393	24.3372	23.2582	26.0822	23.0683	23.2247	23.2521	24.5031	23.1519	24.9671	22.9574	23.5425
2522004959	formate dehydrogenase major subunit [Thermacetogenium phaeum DSM 12270 : CP003732] (+)strand	20	39.1	65.132	125.79	22.8392	23.0007	21.5306	23.0165	20.7991	21.2851	21.6302	20.1353	20.0811	20.8507	17.9488	19.0179	24.0432	23.0387	23.5304	22.9889	21.26	22.3973
2522004940	large subunit ribosomal protein L1 [Thermacetogenium phaeum DSM 12270 : CP003732] (-)strand	14	61	25.091	125.27	23.4964	24.0793	23.4966	24.4018	21.4976	23.8005	24.196	23.0442	23.662	24.3473	21.9294	23.651	24.5082	24.5553	24.682	24.7497	22.3034	24.8559
2522004267	tRNA 2-thiouridine synthesizing protein A [Thermacetogenium phaeum DSM 12270 : CP003732] (-)strand	6	78.1	7.9831	125.24	23.4037	22.7924	21.5203	23.9198	24.7802	21.2638	24.7383	24.1645	22.9408	25.8423	26.9352	23.0043	23.251	22.7049	22.3012	23.3508	24.0609	21.2879
2522005155	bacterial nucleoid protein Hbs [Thermacetogenium phaeum DSM 12270 : CP003732] (-)strand	3	40	9.4848	124.71	25.9373	26.5734	26.4007	26.7383	24.6512	25.7365	26.9277	26.5948	27.1131	27.365	24.4524	26.3821	27.0715	26.9523	27.6643	26.9001	25.3053	26.846
2522002371	D-3-phosphoglycerate dehydrogenase [Thermacetogenium phaeum DSM 12270 : CP003732] (+)strand	16	31.5	58.34	120.35	22.8774	24.0046	22.1581	24.4251	21.8994	22.9807	22.6661	22.3104	21.495	23.8161	20.9898	22.3143	22.8757	23.3506	22.8638	23.65	21.7083	23.2412
2522003251	3-isopropylmalate/(R)-2-methylmalate dehydratase small subunit [Thermacetogenium phaeum DSM 12270 : CP003732] (+)strand	10	72.3	18.262	119.8	22.3375	22.5141	21.9149	22.5534	20.3066	21.7566	21.7814	21.2665	21.0346	21.9025	20.058	21.0985	22.11	22.0642	21.7854	21.9429	20.4581	21.6539
2522004008	general secretion pathway protein G [Thermacetogenium phaeum DSM 12270 : CP003732] (-)strand	7	46.2	15.773	119.47	21.7205	22.8833	21.4489	24.0994	22.1878	21.1279	22.486	22.6257	21.9918	24.2824	21.991	21.5565	23.5573	23.6347	22.6686	24.4502	23.4605	22.3428
2522003330	spermidine synthase [Thermacetogenium phaeum DSM 12270 : CP003732] (+)strand	18	68.3	32.141	119.06	22.8696	23.0355	22.1759	23.3502	21.1433	22.5516	22.1662	21.4982	21.4097	22.2691	20.7695	21.5001	23.5983	23.9417	23.3073	23.4087	22.1914	23.8899
2522003192	phosphoribosylaminoimidazole-succinocarboxamide synthase [Thermacetogenium phaeum DSM 12270 : CP003732] (+)strand	25	35.7	78.711	117.83	21.6339	21.8158	21.0668	21.8497	19.6959	21.5449	22.0539	20.6525	20.8953	21.5835	18.9549	21.1282	23.5148	22.971	22.9299	23.0352	21.3724	23.4377
2522003176	Alcohol dehydrogenase, class IV [Thermacetogenium phaeum DSM 12270 : CP003732] (+)strand	11	29.6	40.791	117.45	21.9752	23.4922	22.737	23.4216	21.0616	21.1136	21.7475	22.6219	22.1323	22.773	19.4441	20.7881	22.693	23.4424	22.9323	23.3688	21.8259	21.8634
2522004868	Uncharacterized protein, pyridoxamine 5'-phosphate oxidase (PNPOx-like) family [Thermacetogenium phaeum DSM 12270 : CP003732] (-)strand	7	57.3	15.118	116.79	23.9008	24.0724	23.4142	23.5324	24.6482	23.1082	22.841	23.8641	23.2982	23.3593	23.3269	23.0432	24.1811	23.9725	24.4963	23.6633	24.6759	23.6139
2522003795	pyrimidine operon attenuation protein / uracil phosphoribosyltransferase [Thermacetogenium phaeum DSM 12270 : CP003732] (-)strand	12	65.4	20.328	115.01	21.7995	22.7082	21.0639	22.5621	20.9503	21.2814	21.2438	21.1476	20.5322	21.9614	20.5003	20.526	22.4312	22.8197	21.4287	22.4694	21.4966	21.8245
2522004903	large subunit ribosomal protein L6 [Thermacetogenium phaeum DSM 12270 : CP003732] (-)strand	8	53.6	19.866	114.83	22.1577	22.3216	21.2309	22.7326	20.4621	22.3219	22.0204	21.4425	20.9618	22.2386	19.9232	22.0079	23.7926	23.9589	23.1531	23.6841	21.5878	23.9632
2522004604	D-methionine transport system substrate-binding protein [Thermacetogenium phaeum DSM 12270 : CP003732] (-)strand	16	59.1	30.347	113.99	24.037	24.1375	24.1359	24.4802	22.9937	23.5509	24.1936	23.1943	23.6908	24.3764	22.7759	23.3295	24.8851	24.3737	25.3012	24.6913	23.426	24.7271
2522003506	recombination protein RecA [Thermacetogenium phaeum DSM 12270 : CP003732] (+)strand	11	43.7	37.649	113.31	20.6718	22.3282	20.4357	22.9359	19.8612	20.2369	18.5506	18.7414	17.7056	20.4109	17.7627	18.3073	21.4211	22.8617	21.0675	23.3888	20.5561	20.8973
2522002460	iron complex transport system substrate-binding protein [Thermacetogenium phaeum DSM 12270 : CP003732] (+)strand	21	59.2	40.729	113.03	23.6347	23.3407	22.7303	23.5645	23.0089	23.1762	22.195	21.0662	20.9569	22.0119	20.9764	21.1532	24.604	23.477	23.4707	23.468	23.2867	23.8332
2522004913	large subunit ribosomal protein L22 [Thermacetogenium phaeum DSM 12270 : CP003732] (-)strand	8	63.7	13.008	112.16	23.5221	23.8254	22.4537	24.386	21.4528	23.7065	23.9604	22.9153	23.4874	24.1833	21.4936	23.816	24.1286	24.0268	23.0139	23.7743	21.5187	24.5235
2522004827	Uncharacterized conserved protein, contains GH25 family domain [Thermacetogenium phaeum DSM 12270 : CP003732] (-)strand	8	30.8	27.548	111.84	22.7496	22.6158	21.6643	22.1664	22.9946	21.6419	23.7969	23.9572	23.0157	23.6951	24.6416	23.1924	23.5917	22.615	22.3792	22.0958	23.4731	22.2259
2522003719	3-oxoacyl-[acyl-carrier-protein] synthase II [Thermacetogenium phaeum DSM 12270 : CP003732] (-)strand	7	24.2	43.896	110.16	20.7104	21.5861	20.5551	21.7521	19.7826	19.9763	21.6512	21.3565	21.0024	21.9822	19.404	20.6558	20.484	21.1297	20.8275	20.9001	19.2603	19.8281
2522003670	NAD(P)H dehydrogenase (quinone) [Thermacetogenium phaeum DSM 12270 : CP003732] (+)strand	7	52.1	21.835	109.09	22.3655	22.4648	21.6472	22.7257	23.4548	21.8242	22.6824	22.7504	22.4868	22.7926	23.2277	21.8996	23.1454	22.7043	22.6736	23.3127	23.2604	22.7396
2522004939	large subunit ribosomal protein L10 [Thermacetogenium phaeum DSM 12270 : CP003732] (-)strand	10	55.7	18.74	108.73	23.874	24.4008	23.2333	24.7467	22.3552	24.2474	24.4487	24.2437	23.9584	24.8562	22.2517	24.1541	24.4775	24.5782	24.3666	24.4752	22.6655	25.0771
2522002820	ATP-dependent proteinase. Serine peptidase. MEROPS family S16 [Thermacetogenium phaeum DSM 12270 : CP003732] (+)strand	29	35.6	90.446	108.64	23.1186	23.8772	22.0778	24.4741	22.0125	22.4153	22.2683	21.5238	21.3929	23.0741	20.4814	21.3279	23.3566	23.3932	22.4669	23.7842	21.8612	22.8945
2522003188	adenosylhomocysteinase [Thermacetogenium phaeum DSM 12270 : CP003732] (+)strand	11	30.3	46.292	107.42	21.1989	21.2092	19.8259	21.4984	19.7072	20.878	20.6564	19.7211	20.14	20.5915	18.2217	19.7801	21.0907	20.4756	19.6811	20.2595	18.4593	20.7567
2522003602	hypothetical protein [Thermacetogenium phaeum DSM 12270 : CP003732] (+)strand	10	39.3	39.801	106.96	20.8624	20.8727	19.4006	20.9491	19.3819	19.1478	20.5516	19.7382	20.1739	20.511	18.9506	18.8546	22.3539	21.8717	21.2778	21.82	20.6779	20.9978
2522002369	pyridoxal phosphate synthase yaaE subunit [Thermacetogenium phaeum DSM 12270 : CP003732] (+)strand	10	69.6	20.199	106.77	23.0965	23.5041	22.198	23.3142	22.0295	22.4367	22.5241	22.2355	21.5739	22.3936	20.9505	21.9601	23.5085	23.7095	22.9738	23.1361	22.0124	23.1722
2522004902	LSU ribosomal protein L18P [Thermacetogenium phaeum DSM 12270 : CP003732] (-)strand	7	52.1	13.502	106.22	23.002	23.6084	22.9418	24.0665	21.283	23.5279	23.833	23.7927	22.9493	24.4895	22.3235	23.5917	23.6585	23.6435	23.4619	23.6416	21.6584	24.1893
2522003490	dihydrodipicolinate reductase [Thermacetogenium phaeum DSM 12270 : CP003732] (+)strand	11	47.2	28.862	106.01	22.7565	22.9064	22.0512	23.2604	20.6228	22.3197	22.24	21.3872	22.0574	22.2856	19.6761	21.2623	23.1632	22.8226	22.9848	22.7124	20.7275	22.832
2522003464	uridylate kinase [Thermacetogenium phaeum DSM 12270 : CP003732] (+)strand	12	60.3	26.261	105.16	22.9146	22.7796	20.9448	23.0622	20.5084	22.7651	22.666	21.6647	21.1962	22.6995	20.1167	22.0508	23.3472	22.7245	21.9721	22.8403	21.1857	23.3111
2522003246	aspartyl/glutamyl-tRNA(Asn/Gln) amidotransferase subunit A [Thermacetogenium phaeum DSM 12270 : CP003732] (+)strand	18	43.5	54.487	104.81	22.5672	23.2489	21.282	23.5812	21.1766	21.2206	23.169	22.5843	21.7133	23.4531	21.5515	21.4949	23.2883	23.1985	22.162	23.1799	21.4937	22.167
2522004110	glutamyl-tRNA synthetase [Thermacetogenium phaeum DSM 12270 : CP003732] (-)strand	13	27.7	56.748	104.77	22.2767	23.0919	21.0031	24.3569	21.7545	21.5875	21.413	21.0012	21.5382	23.4354	20.8634	20.4542	22.7329	22.9581	21.7919	23.8253	22.0589	22.1612
2522004591	Predicted Fe-Mo cluster-binding protein, NifX family [Thermacetogenium phaeum DSM 12270 : CP003732] (-)strand	4	62.4	11.33	104.41	22.134	22.7922	21.823	22.3881	22.9404	22.124	23.9842	24.8142	23.3649	24.4657	23.7163	23.6609	22.0642	22.5491	22.2739	21.9441	22.8827	22.4998
2522003787	orotate phosphoribosyltransferase [Thermacetogenium phaeum DSM 12270 : CP003732] (-)strand	11	70.9	20.527	104.14	22.8701	23.0508	21.5084	22.8559	22.4751	21.8292	21.8075	21.6978	21.1689	21.4483	20.7088	20.3287	23.0312	22.8899	22.1022	22.0496	22.1012	22.0672
2522003199	phosphoribosylaminoimidazolecarboxamide formyltransferase / IMP cyclohydrolase [Thermacetogenium phaeum DSM 12270 : CP003732] (+)strand	18	40.5	57.845	103.78	23.2785	23.6065	22.3175	23.6341	22.3076	22.7787	23.1985	22.9855	22.2845	23.463	22.6746	22.5163	24.0829	23.9044	23.9324	23.8451	23.0657	23.8892
2522003461	hypothetical protein [Thermacetogenium phaeum DSM 12270 : CP003732] (+)strand	5	31.5	20.668	101.24	21.8609	21.9806	21.4682	22.4077	20.1806	21.6713	19.6034	19.0419	18.9207	20.3461	17.9558	18.9049	22.8501	22.6422	22.6149	22.4698	21.4248	22.6772
2522004818	Uncharacterized conserved protein YurZ, alkylhydroperoxidase/carboxymuconolactone decarboxylase family [Thermacetogenium phaeum DSM 12270 : CP003732] (+)strand	10	79.2	11.23	101.15	24.1103	24.9403	24.8889	24.487	24.1887	22.9453	24.1928	24.4586	24.5762	24.4669	24.3041	23.1938	24.44	24.6595	25.1792	24.3348	24.5029	23.5724
2522003249	homocitrate synthase NifV [Thermacetogenium phaeum DSM 12270 : CP003732] (+)strand	15	40.1	42.054	101.07	23.2939	24.101	21.7601	24.387	22.2272	21.9701	23.638	22.8144	22.1081	23.9931	22.8891	21.6488	24.5905	24.3736	23.273	24.4715	22.9483	23.3769
2522004498	glutamate-5-semialdehyde dehydrogenase [Thermacetogenium phaeum DSM 12270 : CP003732] (-)strand	17	45.3	45.049	100.98	23.5451	24.3037	23.4109	24.661	22.5686	23.2218	23.1585	22.5139	22.6223	23.991	21.605	22.525	24.145	24.1163	24.2293	24.2726	22.5029	23.8233
2522002680	protein of unknown function (DUF4430) [Thermacetogenium phaeum DSM 12270 : CP003732] (-)strand	8	37.8	24.047	100.93	20.7421	21.5599	19.6635	22.2266	19.7787	19.7958	20.5121	20.2403	19.7023	22.0232	19.6622	19.423	20.7916	21.5662	20.4143	21.7429	19.5494	19.4999
2522004061	TIGR01440 family protein [Thermacetogenium phaeum DSM 12270 : CP003732] (-)strand	7	38.8	20.9	100.67	21.7595	21.4613	21.6412	22.8529	21.4518	20.1448	23.1236	21.6149	22.6915	24.1609	20.8773	21.1245	22.2285	20.4862	22.1793	22.5632	19.5827	19.982
2522004060	L-serine dehydratase [Thermacetogenium phaeum DSM 12270 : CP003732] (-)strand	8	51.1	23.184	100.63	21.9408	21.452	21.4128	23.3964	19.4822	20.1062	22.2774	20.542	22.0383	23.3358	19.5838	19.8092	23.1297	21.5896	22.945	23.5698	20.116	21.3265
2522002372	seryl-tRNA synthetase [Thermacetogenium phaeum DSM 12270 : CP003732] (+)strand	14	40	48.125	100.22	21.5234	22.7709	21.6819	22.6578	20.8478	21.6891	20.2905	19.3913	20.6309	20.156	17.9754	19.0777	21.7018	22.1253	21.4203	21.896	20.247	21.7664
2522003597	histidyl-tRNA synthetase [Thermacetogenium phaeum DSM 12270 : CP003732] (+)strand	18	43.9	48.626	99.891	22.2533	23.2096	21.1442	23.2341	21.4561	21.9855	20.9917	20.3672	20.039	21.5979	18.9146	20.4243	22.7787	22.7907	22.0972	22.9028	21.1234	22.3468
2522003839	GTP cyclohydrolase I [Thermacetogenium phaeum DSM 12270 : CP003732] (-)strand	7	35.3	21.06	99.414	22.8606	23.2784	22.8327	23.2791	21.5071	23.0048	22.4102	21.6525	22.4942	22.5148	20.771	22.1018	22.0159	21.9592	22.3881	21.886	20.6234	22.2192
2522002623	UDPglucose 6-dehydrogenase [Thermacetogenium phaeum DSM 12270 : CP003732] (+)strand	16	39.2	49.22	97.886	23.4356	23.6708	21.9711	23.9734	21.6811	23.686	22.4325	21.6936	21.152	22.6603	20.9098	21.7044	23.8999	23.3902	22.3437	23.49	22.2749	24.0715
2522005222	2-oxoglutarate ferredoxin oxidoreductase subunit beta [Thermacetogenium phaeum DSM 12270 : CP003732] (-)strand	9	39.8	27.159	96.917	21.4118	23.1023	20.5671	23.2924	20.5485	20.6881	21.256	21.2739	20.0305	23.1853	20.036	20.1136	22.2253	22.9933	21.9162	23.0728	21.4261	21.8451
2522004941	LSU ribosomal protein L11P [Thermacetogenium phaeum DSM 12270 : CP003732] (-)strand	8	55.6	15.114	96.73	23.2155	23.35	22.3351	24.2028	22.3827	23.3031	23.2223	22.85	22.4632	23.8011	21.466	22.8918	23.7003	23.7671	23.5674	24.2204	22.5838	24.435
2522003344	threonyl-tRNA synthetase [Thermacetogenium phaeum DSM 12270 : CP003732] (+)strand	16	25.8	73.984	96.111	22.773	23.7858	21.8114	23.6961	21.4637	22.2958	21.2788	21.112	20.5122	21.6704	20.6621	20.07	22.9033	23.34	21.8475	23.1789	22.0748	22.6158
2522004511	formate dehydrogenase major subunit [Thermacetogenium phaeum DSM 12270 : CP003732] (+)strand	14	14.1	124.93	95.592	20.7868	21.071	20.3275	23.0082	19.5386	19.9525	21.3355	20.0347	20.4695	22.8007	19.6301	20.0068	22.3522	22.0597	22.0063	22.973	20.6265	21.77
2522005095	Nickel-dependent lactate racemase [Thermacetogenium phaeum DSM 12270 : CP003732] (-)strand	17	45	44.712	95.555	22.6042	23.0798	21.9515	22.974	21.6132	21.5419	22.7936	22.6872	22.323	23.0057	22.0913	21.7744	23.8966	23.8335	23.7418	23.3164	22.8239	23.3825
2522003181	molybdopterin molybdochelatase [Thermacetogenium phaeum DSM 12270 : CP003732] (+)strand	14	24.5	69.892	95.529	21.0029	22.0219	20.2203	22.5327	20.3124	20.3635	20.4423	20.2977	19.5898	21.392	19.4898	19.6757	22.3367	22.3407	21.6168	22.6903	21.0492	21.7151
2522003300	3-deoxy-D-arabinoheptulosonate-7-phosphate synthase [Thermacetogenium phaeum DSM 12270 : CP003732] (+)strand	18	54	37.663	94.826	23.2513	25.5713	23.249	24.3357	22.8111	22.9452	21.8128	22.7407	21.2245	23.3408	21.0036	20.9744	23.9153	26.172	23.9638	24.3817	22.5419	23.6336
2522002475	iron complex transport system substrate-binding protein [Thermacetogenium phaeum DSM 12270 : CP003732] (+)strand	10	32.3	40.392	94.383	24.6931	24.3467	22.8974	24.6187	22.4396	23.641	25.0556	25.0646	22.7547	24.8384	22.2423	24.3925	26.8283	25.7539	26.4515	26.1326	24.2327	26.0697
2522004891	SSU ribosomal protein S4P [Thermacetogenium phaeum DSM 12270 : CP003732] (-)strand	15	57.7	24.429	93.77	24.529	25.1637	23.7634	25.2535	22.588	24.8519	25.0761	24.3612	24.338	25.3874	22.7029	24.7289	25.1185	25.1023	24.3844	24.9522	22.6441	25.658
2522004149	nicotinate phosphoribosyltransferase [Thermacetogenium phaeum DSM 12270 : CP003732] (-)strand	12	45.4	38.744	93.315	21.2589	22.3488	21.3098	22.7243	20.2707	21.7914	19.5288	19.3419	19.5079	21.0259	18.4015	19.3837	22.0397	22.406	22.2383	22.7537	21.2026	22.494
2522004503	large subunit ribosomal protein L21 [Thermacetogenium phaeum DSM 12270 : CP003732] (-)strand	6	45	13.219	93.222	22.3398	22.7622	21.7345	23.0876	20.5667	22.6335	22.5892	21.9168	21.8858	23.0375	20.6635	22.3176	23.271	22.854	22.6321	23.1359	21.3469	23.7949
2522005121	L-ascorbate metabolism protein UlaG, beta-lactamase superfamily [Thermacetogenium phaeum DSM 12270 : CP003732] (-)strand	8	46.4	23.532	92.794	23.0116	23.1819	21.6391	23.0628	24.3228	21.6205	22.8272	23.5217	21.5472	22.8383	24.1858	21.8193	22.4751	22.376	21.5793	21.8094	23.7628	21.7597
2522003175	4Fe-4S dicluster domain-containing protein [Thermacetogenium phaeum DSM 12270 : CP003732] (+)strand	7	40.3	27.311	92.642	21.0593	21.5302	20.5226	22.0253	19.7515	20.0118	19.8972	19.0441	18.8961	20.7284	17.9077	18.6535	21.3119	20.9263	20.6797	21.5711	19.4429	20.3371
2522004811	Uncharacterized 2Fe-2 and 4Fe-4S clusters-containing protein, contains DUF4445 domain [Thermacetogenium phaeum DSM 12270 : CP003732] (-)strand	16	26.9	65.468	92.289	22.7646	23.5107	22.3501	23.5232	21.4924	22.4968	23.0917	22.0958	22.149	23.3878	20.9516	22.0232	23.4329	23.0766	22.553	23.0925	21.3353	23.0299
2522003781	hypothetical protein [Thermacetogenium phaeum DSM 12270 : CP003732] (-)strand	5	78.4	9.5989	91.322	21.1599	22.0028	20.4281	22.3479	20.4635	20.9942	21.1253	21.0289	20.7981	22.1423	19.7026	20.6036	21.2526	21.7234	21.2159	21.9154	20.3458	21.4651
2522004594	Predicted Fe-Mo cluster-binding protein, NifX family [Thermacetogenium phaeum DSM 12270 : CP003732] (-)strand	8	90.2	12.815	90.995	23.0671	24.7193	23.0945	24.2765	24.7894	23.3846	24.5022	26.4146	24.4959	25.8078	25.855	24.9246	23.6701	24.5999	24.1214	24.1112	24.8054	23.9996
2522003928	iron complex transport system substrate-binding protein [Thermacetogenium phaeum DSM 12270 : CP003732] (-)strand	11	45.1	34.537	90.89	21.5507	21.3732	21.4706	21.9051	20.1528	21.0855	21.429	20.0667	20.9685	21.1055	19.1281	20.3643	22.8615	21.7721	22.7293	21.9767	20.6225	22.5668
2522004187	formate dehydrogenase major subunit [Thermacetogenium phaeum DSM 12270 : CP003732] (-)strand	12	29	57.401	90.568	22.3827	23.7644	21.8364	23.0755	22.08	23.0579	22.2963	22.2378	21.6505	23.1007	21.6785	22.9806	23.2574	24.4386	22.5653	23.2014	22.8431	24.31
2522004066	glycine cleavage system H protein [Thermacetogenium phaeum DSM 12270 : CP003732] (-)strand	4	39.1	14.367	90.414	22.4441	21.491	23.3764	22.4035	19.9078	20.2428	23.9277	22.399	25.2472	23.6497	21.8295	20.3064	23.581	22.3724	24.3723	23.0594	20.6257	21.7895
2522003633	pyrroline-5-carboxylate reductase [Thermacetogenium phaeum DSM 12270 : CP003732] (+)strand	6	28.9	26.047	89.585	20.9931	21.6263	21.1012	21.6901	19.7957	20.8454	19.2352	18.562	19.1148	19.4478	16.5062	18.7886	20.9844	21.0682	20.6326	20.9696	19.3409	21.2783
2522004601	hypothetical protein [Thermacetogenium phaeum DSM 12270 : CP003732] (+)strand	5	63.3	10.977	89.382	21.7203	23.9258	21.2473	23.3097	21.7154	22.2217	20.9111	23.0552	20.6492	23.2311	21.0037	21.9997	22.1253	23.7069	21.6347	22.7289	21.6722	22.7485
2522004172	tyrosyl-tRNA synthetase [Thermacetogenium phaeum DSM 12270 : CP003732] (-)strand	13	37.2	46.101	88.829	21.2611	22.865	20.6267	23.1142	20.6513	21.1261	20.8732	21.2861	20.0197	22.1915	19.8185	19.9742	21.7079	22.4276	20.6813	22.4068	20.5045	21.4017
2522002557	Copper amine oxidase N-terminal domain-containing protein [Thermacetogenium phaeum DSM 12270 : CP003732] (+)strand	15	28.9	58.199	88.56	21.8851	22.354	22.2192	22.583	23.0521	21.6746	21.1318	20.9073	20.7227	21.602	21.5788	20.9936	21.8306	22.1207	21.2039	21.8586	22.4068	21.7249
2522002718	UDP-glucose 4-epimerase [Thermacetogenium phaeum DSM 12270 : CP003732] (+)strand	9	29.7	35.159	87.947	21.5265	22.098	21.2127	22.2583	22.2133	20.5641	20.899	20.9624	20.4297	20.9438	20.7078	19.8059	22.0924	21.962	21.4445	21.6252	21.8667	21.1507
2522003938	tryptophanyl-tRNA synthetase [Thermacetogenium phaeum DSM 12270 : CP003732] (-)strand	11	36.8	38.919	87.806	21.8119	22.7037	21.1155	22.639	20.2128	21.2381	20.5334	20.1328	20.3606	20.9648	19.1298	19.5594	21.8003	21.9703	21.5222	21.6687	20.0186	21.0356
2522004381	osmoprotectant transport system substrate-binding protein [Thermacetogenium phaeum DSM 12270 : CP003732] (-)strand	11	41.6	34.59	87.549	22.7873	23.3321	22.6563	23.7863	21.9567	22.4492	22.7246	21.9242	22.138	23.4074	21.5373	21.8599	22.7429	22.5898	22.7538	22.9091	21.366	22.4376
2522003890	4-hydroxy-3-polyprenylbenzoate decarboxylase [Thermacetogenium phaeum DSM 12270 : CP003732] (-)strand	9	42.1	21.184	86.968	23.1018	25.0492	22.0024	25.3083	22.8243	23.3978	23.1145	23.4725	21.3899	24.8546	21.4869	22.5807	23.7984	24.8654	22.7459	25.0115	22.7478	23.6954
2522003261	5-methyltetrahydrofolate--homocysteine methyltransferase [Thermacetogenium phaeum DSM 12270 : CP003732] (+)strand	9	49.5	22.432	86.941	22.1631	21.6824	21.0784	21.1117	20.4106	20.6238	20.9843	19.7801	19.812	19.3385	19.8132	19.0642	23.1697	21.8213	22.2874	20.8279	20.569	21.627
2522004592	MinD superfamily P-loop ATPase, contains an inserted ferredoxin domain [Thermacetogenium phaeum DSM 12270 : CP003732] (-)strand	6	27.6	31.413	86.366	20.1933	21.7456	19.5536	21.9932	19.9031	19.5079	19.2343	19.3756	18.3196	20.5098	18.5423	18.3935	19.5423	20.7536	19.0708	21.1165	18.99	18.8968
2522002406	fumarate reductase flavoprotein subunit [Thermacetogenium phaeum DSM 12270 : CP003732] (+)strand	18	29.7	61.097	86.282	22.8291	24.7574	22.431	22.5096	21.393	21.7456	21.1349	20.5032	19.751	19.1615	17.6335	18.3236	23.1371	24.6346	22.6544	22.0394	20.706	22.1649
2522003940	diaminopimelate decarboxylase [Thermacetogenium phaeum DSM 12270 : CP003732] (-)strand	12	25.4	48.197	86.182	22.2234	23.1761	22.1312	23.229	21.0301	22.3084	21.7816	21.4477	21.2959	22.3034	20.0546	21.366	22.8569	23.0932	22.5706	23.1019	21.6039	23.0888
2522002844	valyl-tRNA synthetase [Thermacetogenium phaeum DSM 12270 : CP003732] (+)strand	10	14	101.65	85.893	21.0823	21.4559	20.0913	21.8841	19.6307	20.9171	20.4457	19.3326	19.1219	20.9681	17.7566	19.5853	21.3916	21.3207	20.7313	21.3407	19.4825	21.0055
2522002715	5-methyltetrahydrofolate--homocysteine methyltransferase [Thermacetogenium phaeum DSM 12270 : CP003732] (-)strand	9	40.8	29.533	85.42	21.83	22.6517	21.136	22.921	20.8045	24.6048	20.3575	20.2864	19.6552	20.7503	18.6598	21.2961	22.6706	22.5986	21.8144	22.5879	21.3366	24.5423
2522002564	methyl-accepting chemotaxis sensory transducer with Cache sensor [Thermacetogenium phaeum DSM 12270 : CP003732] (+)strand	13	21	75.458	85.192	21.2971	21.9222	21.0412	22.5257	20.3348	21.3986	20.5257	19.6493	19.8986	21.2325	19.8629	20.2731	21.6968	21.7234	21.4971	21.9046	20.9069	21.7805
2522004828	peptide/nickel transport system substrate-binding protein [Thermacetogenium phaeum DSM 12270 : CP003732] (-)strand	15	28.1	57.195	85.123	22.2036	22.5605	21.6857	22.5361	21.6554	21.87	21.7495	20.1477	20.3842	21.3606	20.0099	20.5223	22.5428	22.1104	22.279	22.1793	21.2943	22.4666
2522003362	acyl carrier protein [Thermacetogenium phaeum DSM 12270 : CP003732] (+)strand	3	29.3	9.2382	84.887	24.4576	25.4253	24.8886	23.6301	26.5027	23.3069	24.234	25.5873	24.6625	24.4033	25.6982	24.3997	24.5702	25.1569	25.5975	23.6009	26.2894	24.0745
2522003485	polyribonucleotide nucleotidyltransferase [Thermacetogenium phaeum DSM 12270 : CP003732] (+)strand	16	24.6	77.457	83.421	21.7994	23.0175	21.3384	23.8391	21.3899	21.4161	19.9634	19.4061	19.1806	21.0861	19.0495	18.9429	21.7232	23.0593	21.2664	23.6073	21.2014	22.0771
2522002760	hypothetical protein [Thermacetogenium phaeum DSM 12270 : CP003732] (-)strand	9	42.4	31.991	83.133	20.5726	21.2898	20.0664	20.7521	20.3435	19.4683	19.8576	20.2911	19.1453	19.8881	19.5049	18.655	21.7911	21.674	21.4563	21.4129	21.2574	21.1022
2522003994	translation elongation factor P (EF-P) [Thermacetogenium phaeum DSM 12270 : CP003732] (-)strand	9	38.4	20.595	83.017	24.3022	23.841	24.4245	23.3137	22.1847	23.4354	24.0623	24.1852	24.3919	23.6927	22.6054	23.9025	24.6806	24.3011	24.7666	23.4521	22.7378	24.198
2522004951	lysyl-tRNA synthetase, class II [Thermacetogenium phaeum DSM 12270 : CP003732] (-)strand	15	29.1	56.299	82.865	22.7358	22.9683	21.4691	23.2717	21.099	22.0079	21.7446	20.799	20.804	21.7188	19.9579	20.7538	23.5937	22.9962	21.8876	22.972	21.446	22.7937
2522005037	nucleobase:cation symporter-1, NCS1 family [Thermacetogenium phaeum DSM 12270 : CP003732] (-)strand	8	13.5	51.564	81.994	23.6183	22.0316	22.9457	22.8191	20.3273	23.0304	23.5534	21.0187	22.7827	21.8435	20.5039	22.4764	23.9568	21.6345	23.1025	21.616	21.0517	23.0796
2522002724	Protein-arginine kinase activator protein McsA [Thermacetogenium phaeum DSM 12270 : CP003732] (+)strand	7	35.5	19.003	81.605	22.521	22.2576	22.14	22.6413	20.4259	22.2833	21.5233	20.4348	21.4544	20.8942	19.7037	20.9995	22.8367	21.427	22.477	21.4877	20.0278	22.8054
2522005233	hypothetical protein [Thermacetogenium phaeum DSM 12270 : CP003732] (-)strand	5	51.4	11.329	81.542	20.99	21.8831	21.0951	21.6996	19.9693	21.0197	21.8492	21.8689	21.3203	22.243	20.8797	21.5884	21.3776	21.3007	20.9591	21.3309	19.9926	21.1437
2522003638	Isoleucyl-tRNA synthetase [Thermacetogenium phaeum DSM 12270 : CP003732] (+)strand	16	19.5	107.57	81.375	22.0998	22.1733	20.321	22.6142	19.8051	21.0964	20.0513	18.957	19.0217	20.079	18.2131	18.9855	21.6206	21.078	20.3147	21.17	19.9967	20.9186
2522003318	methyl-accepting chemotaxis protein [Thermacetogenium phaeum DSM 12270 : CP003732] (+)strand	12	21.5	64.888	80.818	20.856	21.7676	20.6658	21.9381	20.1141	20.548	20.6065	20.3144	20.1634	21.4676	19.5139	19.8893	21.496	21.8306	21.5704	21.6772	20.3706	21.2717
2522003306	putative redox protein [Thermacetogenium phaeum DSM 12270 : CP003732] (+)strand	10	56.4	27.91	80.522	21.6397	22.1668	20.8467	21.6227	21.3468	20.3971	18.7657	18.8807	18.3962	19.103	18.1057	18.0512	22.375	22.82	22.1401	22.0192	22.1318	21.5341
2522002743	hypothetical protein [Thermacetogenium phaeum DSM 12270 : CP003732] (-)strand	6	88	10.312	80.214	22.6321	22.8074	21.7424	22.2459	23.6767	21.5459	23.3717	23.9241	22.2208	23.1282	24.3846	22.464	23.5953	23.3533	22.7986	22.6708	24.1742	22.8204
2522003984	oxaloacetate decarboxylase, alpha subunit [Thermacetogenium phaeum DSM 12270 : CP003732] (-)strand	16	29.8	71.466	80.085	22.1471	23.139	21.7729	23.3673	21.0436	22.2373	21.7102	21.2244	21.3493	22.3597	20.3686	21.3041	22.8805	22.8851	21.8114	23.067	21.4119	22.817
2522004619	hypothetical protein [Thermacetogenium phaeum DSM 12270 : CP003732] (-)strand	8	54.5	16.165	79.88	23.6056	24.3138	23.7653	23.7454	22.7161	22.6648	23.8149	24.3723	24.2378	23.8359	22.8038	23.1571	23.4848	23.5424	24.0531	22.9326	22.7409	22.7929
2522003484	small subunit ribosomal protein S15 [Thermacetogenium phaeum DSM 12270 : CP003732] (+)strand	4	42.7	10.603	79.75	22.5152	23.2782	22.2807	23.285	20.728	22.7492	23.4823	22.6225	23.1302	23.8435	20.8624	23.2634	23.5327	23.5773	23.2828	23.3625	21.6888	24.0325
2522004309	(R,R)-butanediol dehydrogenase / meso-butanediol dehydrogenase / diacetyl reductase [Thermacetogenium phaeum DSM 12270 : CP003732] (-)strand	14	41.8	37.903	78.545	22.6449	22.4626	21.1708	22.5642	20.3875	21.8359	21.1601	21.3908	20.1984	21.3667	19.6733	20.3548	23.2233	23.3199	21.9071	22.6123	20.949	22.7622
2522004919	small subunit ribosomal protein S10 [Thermacetogenium phaeum DSM 12270 : CP003732] (-)strand	7	58.8	11.662	78.472	23.7375	24.4419	23.542	24.3673	21.9892	24.3169	24.4519	24.2139	24.1256	24.7763	22.6481	24.8111	24.5486	24.7111	23.834	24.3762	22.9566	25.2423
2522005221	2-oxoglutarate ferredoxin oxidoreductase subunit gamma [Thermacetogenium phaeum DSM 12270 : CP003732] (-)strand	6	36.3	20.45	78.393	22.1257	23.7632	21.7955	23.8896	22.189	21.7676	22.2994	22.9399	22.2661	23.5045	21.4128	21.8281	22.709	23.8538	22.1266	23.514	22.5129	22.4548
2522003236	imidazole glycerol phosphate synthase subunit hisF [Thermacetogenium phaeum DSM 12270 : CP003732] (+)strand	9	46.4	27.046	77.177	20.7017	21.6697	20.1922	21.8896	20.7757	20.888	20.0348	20.2355	19.3759	20.7884	19.4663	19.7441	21.1789	21.5023	20.5902	21.3956	21.1494	21.1649
2522005093	5-methyltetrahydrofolate--homocysteine methyltransferase [Thermacetogenium phaeum DSM 12270 : CP003732] (-)strand	6	29.3	29.166	75.852	21.1568	21.2043	20.7509	20.9266	19.1384	20.1706	19.7067	19.2546	19.3831	19.6559	18.108	18.8984	21.1145	20.7592	21.1716	20.269	19.6313	20.5134
2522003364	stage V sporulation protein S [Thermacetogenium phaeum DSM 12270 : CP003732] (+)strand	4	45.3	8.9152	75.188	21.0974	22.673	19.624	22.7593	20.2552	20.6269	21.1492	20.6878	20.4449	21.227	19.3628	20.4342	20.8375	21.4762	19.2479	20.2591	20.0599	20.6487
2522004908	LSU ribosomal protein L14P [Thermacetogenium phaeum DSM 12270 : CP003732] (-)strand	11	70.5	13.314	75.102	23.4972	23.8847	22.5719	24.2927	21.9281	23.6685	24.3775	23.5283	23.5455	24.6017	22.3538	23.8274	24.6378	24.3054	23.1614	24.4092	22.4768	24.7958
2522004035	Protein of unknown function (DUF1292) [Thermacetogenium phaeum DSM 12270 : CP003732] (-)strand	2	38.2	10.37	74.244	22.6844	22.4203	21.4669	21.7982	22.8562	22.0142	23.4223	23.3776	22.6018	23.0338	23.0061	23.1157	23.6037	22.8024	22.2754	22.3511	23.27	22.901
2522003922	HutP protein [Thermacetogenium phaeum DSM 12270 : CP003732] (-)strand	7	48.6	14.766	73.63	22.1582	21.8317	21.1615	22.3473	19.8979	21.4955	21.4806	20.5312	21.0467	21.4964	19.2826	20.7767	22.4646	21.6509	22.964	21.7999	20.0704	21.8236
2522003876	porphobilinogen synthase [Thermacetogenium phaeum DSM 12270 : CP003732] (-)strand	5	21.5	36.111	72.925	19.4654	20.0092	18.5942	19.9075	18.1168	19.3757	17.8755	17.4652	16.3624	18.8657	17.3991	17.1658	19.2652	19.5016	19.2818	19.5515	18.1191	19.1544
2522003326	Cell fate regulator YlbF, YheA/YmcA/DUF963 family (controls sporulation, competence, biofilm development) [Thermacetogenium phaeum DSM 12270 : CP003732] (+)strand	7	50.8	14.587	71.466	22.1126	22.3108	21.7045	22.4603	20.3479	20.9296	20.0605	19.5403	19.3697	20.0303	18.8023	18.5864	22.2777	22.0598	22.3171	22.0585	20.8793	21.8335
2522004327	2-isopropylmalate synthase [Thermacetogenium phaeum DSM 12270 : CP003732] (-)strand	12	28.1	55.082	70.713	21.121	22.2382	20.9885	22.5148	19.9192	19.9538	17.6094	17.3811	19.0818	17.929	16.624	16.7328	22.5107	22.4782	21.3251	22.8564	20.6717	21.3849
2522005166	ribose-phosphate pyrophosphokinase [Thermacetogenium phaeum DSM 12270 : CP003732] (-)strand	8	31	35.484	70.483	21.6829	22.1467	20.0898	22.3435	21.0247	21.0628	21.6236	20.9713	20.1963	21.8401	21.0211	20.4028	22.4084	21.9734	20.948	22.2112	20.723	21.5857
2522002945	redox-sensing transcriptional repressor [Thermacetogenium phaeum DSM 12270 : CP003732] (+)strand	8	32.6	23.711	70.368	20.1712	20.8133	20.5101	21.3044	18.3498	20.1159	20.3208	19.6465	20.1202	20.5825	18.4131	19.3942	21.509	21.6153	21.9006	21.5486	20.0445	21.6782
2522003372	SSU ribosomal protein S16P [Thermacetogenium phaeum DSM 12270 : CP003732] (+)strand	5	51	11.827	70.274	23.5691	24.2843	23.5782	24.0153	23.1249	23.8278	20.9451	21.0451	21.293	21.2106	20.0672	20.5681	22.3506	22.2318	22.6768	21.9864	21.0917	22.5797
2522005242	phosphomannomutase / phosphoglucomutase [Thermacetogenium phaeum DSM 12270 : CP003732] (+)strand	15	34.6	51.046	70.03	22.6414	23.581	21.99	23.3853	22.4547	21.8853	22.5518	22.952	21.6808	22.8869	21.9167	21.803	23.0942	23.2825	22.5869	22.9209	22.2562	22.6244
2522004875	argininosuccinate lyase [Thermacetogenium phaeum DSM 12270 : CP003732] (-)strand	17	32.3	62.07	69.874	22.0001	23.0462	21.1311	23.6012	20.6772	21.4829	20.52	19.9559	19.4651	21.5435	18.3901	19.2414	22.1329	22.1968	21.2685	22.4717	20.3556	21.6188
2522003894	heterodisulfide reductase subunit C [Thermacetogenium phaeum DSM 12270 : CP003732] (-)strand	6	29.8	21.628	69.795	22.958	23.4772	22.0331	23.5803	21.7654	22.1414	21.9561	22.2074	21.5136	23.4815	20.985	21.3994	21.6368	22.7574	21.0435	22.4924	21.1364	21.475
2522004883	uncharacterized protein, PH0010 family/AmmeMemoRadiSam system protein A/AmmeMemoRadiSam system protein B [Thermacetogenium phaeum DSM 12270 : CP003732] (-)strand	12	27	50.397	69.742	22.5371	22.1627	22.2704	22.4773	21.9634	20.8567	22.7729	21.4435	22.5886	22.2624	20.9922	21.0587	23.7245	22.768	23.0441	22.677	21.2764	22.0771
2522002736	diadenylate cyclase [Thermacetogenium phaeum DSM 12270 : CP003732] (+)strand	11	32.8	46.125	69.694	21.5763	22.1472	20.9803	22.1679	20.8429	21.2796	17.1975	17.7273	16.5208	17.6088	14.6824	17.0884	21.4679	21.274	21.0527	21.2553	19.9658	21.5557
2522003618	cell division protein FtsZ [Thermacetogenium phaeum DSM 12270 : CP003732] (+)strand	11	32.8	36.126	69.551	20.9047	21.9366	20.6672	22.4826	20.5361	20.9543	21.0214	20.1555	20.6255	22.0815	19.2608	20.1138	21.4214	21.2968	20.4545	21.9744	19.718	21.0601
2522003424	ATP-dependent HslUV protease ATP-binding subunit HslU [Thermacetogenium phaeum DSM 12270 : CP003732] (+)strand	21	44.8	52.613	69.077	22.5499	23.2042	21.415	23.8696	21.3436	22.1471	22.5062	21.6635	20.9262	23.8268	20.3668	21.7535	23.2347	23.1945	21.9989	23.7133	21.4528	23.0678
2522003198	formyltetrahydrofolate-dependent phosphoribosylglycinamide formyltransferase [Thermacetogenium phaeum DSM 12270 : CP003732] (+)strand	11	60.3	26.835	68.618	22.5269	22.9727	22.2679	22.7239	23.2109	21.7526	22.0138	22.6229	21.6927	22.1994	22.307	21.7049	22.7002	22.7234	23.1544	22.3587	23.2718	22.4312
2522004133	sulfur carrier protein [Thermacetogenium phaeum DSM 12270 : CP003732] (-)strand	2	51.5	7.5255	68.564	19.4911	20.2339	18.102	20.1438	18.5917	18.4817	19.1728	18.6513	18.2462	19.1687	17.5858	18.0256	19.7166	19.2763	19.1146	18.9498	18.6703	19.4629
2522002536	Copper amine oxidase N-terminal domain-containing protein [Thermacetogenium phaeum DSM 12270 : CP003732] (-)strand	11	38.1	39.531	68.246	21.9324	21.8697	21.5322	22.4073	23.0218	21.5072	22.0144	21.6251	21.8108	22.2746	21.8222	21.57	22.0427	21.4654	21.5805	21.4858	22.5894	21.872
2522004922	SSU ribosomal protein S7P [Thermacetogenium phaeum DSM 12270 : CP003732] (-)strand	9	59	17.936	68.03	23.3392	23.6442	22.5813	24.1341	21.5351	23.1966	22.5516	21.6948	21.6601	22.9214	20.6391	21.8252	24.1036	24.1204	23.7206	24.2731	22.5399	24.3747
2522004776	CRISPR-associated protein, Csh2 family [Thermacetogenium phaeum DSM 12270 : CP003732] (-)strand	12	29.8	34.864	67.514	22.4295	23.9666	21.8682	24.2572	21.6356	22.2088	22.1121	21.3462	21.198	23.3834	20.5283	21.6396	22.5278	23.3142	22.3249	23.4569	21.3236	22.8798
2522002647	methyl-accepting chemotaxis protein [Thermacetogenium phaeum DSM 12270 : CP003732] (+)strand	13	28.3	60.748	67.456	20.8514	21.1896	20.1704	21.8733	19.5078	20.2414	20.6359	19.5918	19.495	21.5836	19.2424	19.9938	21.2846	21.2912	20.9996	21.35	20.1823	21.0327
2522003290	hypothetical protein [Thermacetogenium phaeum DSM 12270 : CP003732] (+)strand	10	29.1	45.065	66.408	22.0039	21.7662	20.9919	22.157	20.2681	21.2851	22.0151	21.2422	20.7013	22.0946	19.9061	20.9895	22.9514	22.3138	21.3711	22.5605	21.0665	22.3724
2522003028	phosphoglycerate mutase [Thermacetogenium phaeum DSM 12270 : CP003732] (+)strand	11	26.3	56.278	66.22	21.7239	22.6811	21.0676	22.0972	22.0197	20.9883	20.8626	21.1592	19.9953	20.7756	20.5055	19.3291	21.8884	22.3406	21.342	21.3358	21.6313	21.0091
2522003600	Uncharacterized conserved protein, contains tandem ACT domains [Thermacetogenium phaeum DSM 12270 : CP003732] (+)strand	6	42	15.763	65.84	22.3351	23.2914	21.7285	23.1028	21.784	21.1868	22.3528	22.7007	21.1399	23.5806	21.4258	20.8167	23.5665	23.629	22.9336	23.2887	22.5171	22.3768
2522004886	small subunit ribosomal protein S9 [Thermacetogenium phaeum DSM 12270 : CP003732] (-)strand	8	50.8	14.521	65.812	24.3072	24.5161	23.7332	24.5506	21.8078	24.6656	24.6054	23.9032	24.5737	24.7831	21.8619	24.6467	23.9422	23.9442	23.6726	23.6637	21.7706	24.5991
2522004077	thioredoxin [Thermacetogenium phaeum DSM 12270 : CP003732] (-)strand	5	41.3	12.365	65.202	23.0045	23.4135	22.992	23.2627	24.2092	22.2077	24.4323	25.8902	25.0535	24.3159	25.8421	24.0388	23.6966	23.7102	24.3631	23.119	24.6666	23.459
2522004787	CRISPR/Cas system CSM-associated protein Csm3, group 7 of RAMP superfamily [Thermacetogenium phaeum DSM 12270 : CP003732] (-)strand	7	46.1	21.308	64.769	20.6726	22.239	20.0043	22.7342	19.9161	20.7273	19.8472	19.0962	18.5008	21.1783	17.6893	19.2243	19.1042	19.6699	18.5479	19.9018	18.2219	19.3179
2522004907	LSU ribosomal protein L24P [Thermacetogenium phaeum DSM 12270 : CP003732] (-)strand	8	57.4	12.03	64.36	23.2644	23.3637	22.9998	23.9509	21.2578	23.2571	23.1794	22.1458	22.3893	23.684	20.8601	22.7405	22.6739	22.1746	21.719	22.5839	20.1001	23.0066
2522003463	translation elongation factor Ts (EF-Ts) [Thermacetogenium phaeum DSM 12270 : CP003732] (+)strand	12	58.6	22.54	64.148	24.1894	24.3854	23.5281	24.4493	22.1763	24.0964	24.186	22.8839	23.4246	24.3003	21.2475	23.6125	24.1377	23.8163	23.966	23.8873	21.8925	23.9629
2522003834	NADH-quinone oxidoreductase subunit F [Thermacetogenium phaeum DSM 12270 : CP003732] (-)strand	17	30.8	69.36	63.993	21.0106	22.1838	20.7672	22.3922	20.5229	20.9298	20.4766	20.1193	19.2787	21.4123	19.7056	19.7707	21.9124	22.3519	21.6739	22.4006	20.9385	21.8983
2522003721	[acyl-carrier-protein] S-malonyltransferase [Thermacetogenium phaeum DSM 12270 : CP003732] (-)strand	10	37	33.637	63.672	20.8366	22.263	20.6497	21.6388	20.4639	20.1988	17.824	17.3168	16.4528	18.8194	17.2705	17.2235	21.5179	22.55	20.8746	21.9705	21.0819	21.0018
2522002573	hypothetical protein [Thermacetogenium phaeum DSM 12270 : CP003732] (-)strand	4	44.6	13.304	63.506	19.1721	20.5453	19.6561	19.6941	18.7939	18.3775	17.7819	17.5148	18.2877	18.4596	16.9099	17.1919	20.4764	20.7189	20.2124	20.0029	19.2941	19.9249
2522004893	small subunit ribosomal protein S13 [Thermacetogenium phaeum DSM 12270 : CP003732] (-)strand	8	46.3	14.194	63.372	23.5159	23.7729	22.2587	24.1768	21.0906	23.5663	24.3057	23.3727	22.7105	24.7096	21.7725	23.624	24.2378	23.8759	23.5579	24.0347	21.9796	24.4512
2522004898	Adenylate kinase [Thermacetogenium phaeum DSM 12270 : CP003732] (-)strand	9	41.7	24.294	63.225	23.1181	23.8057	22.1879	22.9526	22.1179	22.0735	23.0832	23.5068	22.7292	22.864	21.6441	21.935	23.5563	23.6141	22.7222	22.6352	22.4907	22.7188
2522003235	1-(5-phosphoribosyl)-5-[(5-phosphoribosylamino)methylideneamino] imidazole-4-carboxamide isomerase [Thermacetogenium phaeum DSM 12270 : CP003732] (+)strand	5	21.3	26.851	63.214	20.8673	20.6481	19.52	20.7264	19.6846	19.9236	19.318	18.5257	18.1939	19.0167	17.3859	18.3366	20.2672	19.7042	19.2309	19.5797	18.3692	19.3894
2522004788	CRISPR-associated hydrolase of the HD superfamily [Thermacetogenium phaeum DSM 12270 : CP003732] (-)strand	14	19	81.951	63.137	21.1238	22.54	20.4329	23.1778	21.0268	21.2155	21.8037	21.184	20.7597	23.2291	20.1805	21.4298	21.9456	22.7174	21.4097	22.9428	21.7036	22.2057
2522003167	adenylyltransferase and sulfurtransferase [Thermacetogenium phaeum DSM 12270 : CP003732] (+)strand	9	44.5	28.303	63.108	20.7591	20.9518	20.192	20.9223	19.2065	19.799	21.3108	20.498	20.2716	21.2258	19.1222	20.2902	22.351	21.7097	22.4478	21.7829	20.0938	21.6301
2522002382	spoIIIJ-associated protein [Thermacetogenium phaeum DSM 12270 : CP003732] (+)strand	9	42.1	25.07	61.831	22.3795	23.2168	21.3421	23.1957	20.6524	21.1003	20.7594	20.6435	20.2511	21.4915	19.4587	19.4003	23.3247	23.3764	22.2831	23.2528	21.5571	21.6532
2522002514	molybdate transport system substrate-binding protein [Thermacetogenium phaeum DSM 12270 : CP003732] (+)strand	7	30.5	29.388	61.488	21.271	20.7617	19.7589	21.1677	19.0483	19.6392	19.9894	17.4394	17.4884	18.7455	16.9639	17.3443	22.8235	21.3885	20.8657	21.6829	20.2187	21.4723
2522005074	F-type H+-transporting ATPase subunit b [Thermacetogenium phaeum DSM 12270 : CP003732] (-)strand	10	48.4	18.548	60.995	23.9795	24.5565	23.7036	24.5207	22.6819	24.0444	24.3858	24.0484	24.1271	24.5411	22.4872	24.0681	24.7776	24.7531	24.6477	24.3473	23.1488	25.0198
2522003474	prolyl-tRNA synthetase [Thermacetogenium phaeum DSM 12270 : CP003732] (+)strand	12	22.4	64.923	60.834	21.7909	22.6472	20.9666	22.9442	21.1161	21.5304	22.1129	21.4471	20.8513	22.8339	20.4253	20.9767	22.5933	22.7554	21.3774	22.9777	20.8786	22.4076
2522005114	transcription termination factor Rho [Thermacetogenium phaeum DSM 12270 : CP003732] (-)strand	14	34.4	47.252	60.215	21.8315	23.2384	21.0467	23.4839	20.8824	21.3056	19.0939	19.3198	18.4622	20.7138	17.7759	18.5278	21.9998	22.8653	21.5744	22.9146	21.067	21.8325
2522002440	hypothetical protein [Thermacetogenium phaeum DSM 12270 : CP003732] (+)strand	12	27.7	50.424	59.932	21.4129	22.3337	20.3123	22.5061	20.3216	20.5898	20.7113	20.5243	19.9026	21.4768	19.1995	19.6751	21.3631	21.9958	21.0258	21.9701	20.4377	20.9604
2522004843	peptide/nickel transport system substrate-binding protein [Thermacetogenium phaeum DSM 12270 : CP003732] (-)strand	19	29.6	73.844	59.871	19.9238	19.3757	18.8337	19.9741	20.4673	19.4754	21.9638	20.7094	21.1741	21.9126	23.4619	20.7968	22.8905	22.1028	21.6711	21.9134	23.3551	22.0052
2522002872	cobalt/nickel transport protein [Thermacetogenium phaeum DSM 12270 : CP003732] (+)strand	3	37.3	11.969	59.541	19.4734	19.381	18.3148	21.892	18.8171	17.8327	19.8975	18.4967	19.1052	21.8086	18.1328	18.2528	19.0501	17.7866	17.0772	21.2712	17.5978	17.055
2522005243	Predicted glycosyl hydrolase, GH43/DUF377 family [Thermacetogenium phaeum DSM 12270 : CP003732] (+)strand	14	12.9	135.17	59.533	20.4707	22.0334	20.271	22.4684	20.2609	19.7324	17.9312	17.7668	19.0307	20.2803	16.8365	16.6337	20.4498	21.0352	20.4004	21.862	19.5532	20.1183
2522002961	Adenine deaminase [Thermacetogenium phaeum DSM 12270 : CP003732] (-)strand	13	22.3	63.752	59.224	22.1353	22.8478	21.9023	22.9716	20.563	21.8385	21.4197	20.641	20.6657	22.1351	19.3666	21.2712	21.6796	22.0987	20.8599	22.052	20.6439	21.527
2522003794	aspartate carbamoyltransferase [Thermacetogenium phaeum DSM 12270 : CP003732] (-)strand	9	31	34.392	59.048	20.8746	21.2984	20.0043	21.6934	20.2543	20.7246	18.4678	17.3239	17.4299	18.8569	17.8646	18.3413	22.319	22.0758	21.7658	22.0358	20.5443	22.2835
2522003185	molybdopterin adenylyltransferase [Thermacetogenium phaeum DSM 12270 : CP003732] (+)strand	7	54.5	17.693	58.88	21.468	21.6704	21.1707	21.8433	20.8228	20.5805	18.6486	18.7168	18.0954	19.3563	17.806	17.6771	21.5091	21.442	21.6454	21.618	20.6655	20.9461
2522004137	peptide/nickel transport system substrate-binding protein [Thermacetogenium phaeum DSM 12270 : CP003732] (+)strand	14	31.1	61.331	58.682	21.0306	21.4724	20.5111	21.3991	20.5751	20.7762	19.2921	17.8478	17.6053	18.8763	18.3041	17.9642	22.2376	21.2415	21.5924	21.2089	21.2261	21.7455
2522004330	acetolactate synthase, large subunit [Thermacetogenium phaeum DSM 12270 : CP003732] (-)strand	14	29	60.524	58.641	20.9553	21.7213	20.6983	22.5557	19.8202	20.8011	18.9	18.6866	18.0727	20.5409	18.3146	18.0249	21.6482	22.058	21.5178	22.7815	20.5794	21.376
2522003355	archaeal/vacuolar-like H+-ATPase subunit H [Thermacetogenium phaeum DSM 12270 : CP003732] (+)strand	8	48.1	17.598	57.756	21.896	22.5841	21.164	22.6502	20.4946	21.5184	22.8631	23.1836	21.8778	23.1575	21.6285	21.9998	23.977	23.4559	23.9566	23.3803	21.7021	23.9589
2522003308	hypothetical protein [Thermacetogenium phaeum DSM 12270 : CP003732] (+)strand	9	34.4	28.119	57.705	23.2992	23.8073	22.3521	23.91	21.2038	22.5968	22.9486	22.2419	21.5785	23.6506	20.7695	22.1207	23.207	23.4269	22.4733	23.1773	21.2546	22.8101
2522005004	pantoate--beta-alanine ligase [Thermacetogenium phaeum DSM 12270 : CP003732] (-)strand	14	46.7	31.879	57.649	22.4949	22.3839	21.1544	22.3915	21.6026	21.5423	22.4602	21.9288	21.3377	21.954	20.6055	21.4569	23.1403	22.4143	22.3522	22.3501	21.3808	22.4408
2522003682	phenylalanyl-tRNA synthetase, alpha subunit [Thermacetogenium phaeum DSM 12270 : CP003732] (+)strand	13	33.2	40.78	57.644	22.5997	23.051	21.897	23.284	20.7915	22.186	21.4098	20.8084	20.4122	22.249	19.4532	21.0303	23.3799	23.5601	22.8011	23.3031	21.6212	23.0385
2522004202	NAD(P)H-hydrate epimerase [Thermacetogenium phaeum DSM 12270 : CP003732] (-)strand	10	25.6	55.434	57.593	21.1234	21.6789	20.4788	22.2355	20.3572	20.8205	19.7346	19.2607	19.1343	20.6243	18.1511	19.218	19.5284	19.7388	19.1971	19.8901	18.1412	19.5238
2522004571	germination protein YpeB [Thermacetogenium phaeum DSM 12270 : CP003732] (-)strand	10	23.5	50.737	57.47	19.9108	21.4298	19.8287	21.9466	20.6179	19.3128	18.7521	19.8054	18.292	20.6629	19.1557	17.7856	19.7375	20.2476	19.4658	20.2954	19.8429	19.3901
2522004914	SSU ribosomal protein S19P [Thermacetogenium phaeum DSM 12270 : CP003732] (-)strand	7	59.6	10.789	57.144	23.4201	23.8287	23.215	23.9425	21.4435	23.6662	22.0969	21.4499	21.5168	22.2947	19.9929	21.8414	23.0591	22.5589	23.2714	22.5633	21.3583	23.0393
2522002422	selenium metabolism protein YedF [Thermacetogenium phaeum DSM 12270 : CP003732] (+)strand	8	49.7	21.627	57.009	21.4143	21.702	20.4803	22.334	20.2571	20.9001	22.4901	21.1681	21.0656	22.691	20.6775	21.2491	22.0994	21.5176	21.6727	21.8417	20.2894	21.6212
2522003116	superoxide reductase [Thermacetogenium phaeum DSM 12270 : CP003732] (+)strand	6	44.4	13.87	56.96	24.2599	22.2022	20.8614	22.3238	20.9416	23.0241	24.6212	22.4921	22.3562	23.2447	21.9048	25.0723	24.387	21.736	21.7653	21.7234	20.5095	23.666
2522003686	Putative GTP cyclohydrolase 1 type 2, NIF3 family [Thermacetogenium phaeum DSM 12270 : CP003732] (+)strand	7	23.7	35.272	56.89	22.2888	21.994	21.5019	22.5592	19.9858	21.9291	20.3368	19.2747	19.227	20.4293	18.4181	19.8814	23.2318	22.5018	22.9455	22.8469	21.4417	23.0479
2522003901	L-threonine synthase [Thermacetogenium phaeum DSM 12270 : CP003732] (-)strand	12	41	37.495	56.409	22.0705	22.6149	22.0764	22.3337	20.6372	21.7215	22.0954	21.6786	21.509	22.0401	19.9714	21.1481	23.0084	22.6895	22.8348	22.3458	20.8125	22.5471
2522004308	pyruvate dehydrogenase E1 component alpha subunit [Thermacetogenium phaeum DSM 12270 : CP003732] (-)strand	8	29.7	34.766	56.402	21.744	22.5255	20.3228	22.1607	20.0668	21.4097	21.1301	22.2461	20.4149	21.4625	20.218	20.7334	22.4566	23.6166	20.9322	22.0237	19.8454	22.2502
2522004062	lipoate-protein ligase A [Thermacetogenium phaeum DSM 12270 : CP003732] (-)strand	11	34.7	37.748	56.092	20.9881	21.6984	20.7518	23.4007	20.243	20.325	21.1484	21.1391	21.6005	23.2713	20.5147	20.4254	21.485	21.6751	21.4668	23.508	20.1972	20.6575
2522005071	F-type H+-transporting ATPase subunit gamma [Thermacetogenium phaeum DSM 12270 : CP003732] (-)strand	6	21.8	32.593	55.832	21.6243	21.8611	20.2476	22.6109	19.7141	21.2239	20.9866	20.0947	19.7863	21.5213	19.7296	20.353	22.0585	21.8881	20.9649	22.2111	19.8966	22.121
2522003590	protein translocase subunit secF [Thermacetogenium phaeum DSM 12270 : CP003732] (+)strand	8	30.5	31.398	55.718	22.1834	22.4067	21.6223	22.7156	20.3662	22.1334	21.389	19.8207	20.2207	21.5212	18.8069	20.7507	22.8462	22.2103	22.8501	22.1898	20.8863	23.1435
2522003728	NitT/TauT family transport system ATP-binding protein [Thermacetogenium phaeum DSM 12270 : CP003732] (-)strand	7	32.9	28.061	55.117	20.3155	21.0317	20.0334	21.6184	18.9737	19.6299	19.6062	18.7106	18.7912	20.6095	17.8473	18.6581	21.489	21.6889	21.2038	21.8212	18.9247	20.9567
2522002817	ATP-dependent Clp protease proteolytic subunit ClpP [Thermacetogenium phaeum DSM 12270 : CP003732] (+)strand	4	31.3	22.387	55.023	20.1214	21.0722	19.2983	20.7091	18.9219	19.7847	18.5557	18.9311	18.6106	19.2664	17.9679	18.1602	20.0528	20.7747	19.5611	20.333	19.196	20.2756
2522003693	O-acetyl-ADP-ribose deacetylase (regulator of RNase III), contains Macro domain [Thermacetogenium phaeum DSM 12270 : CP003732] (+)strand	7	56.2	19.212	54.671	20.2995	21.0141	19.7392	21.1041	19.7276	20.5989	18.7752	18.9709	17.9369	19.4363	17.1456	18.5146	21.192	21.2381	20.8811	20.9152	20.3082	21.019
2522002402	branched-chain amino acid transport system ATP-binding protein [Thermacetogenium phaeum DSM 12270 : CP003732] (+)strand	4	21.8	29.126	54.656	19.9611	20.2356	19.6667	20.5196	18.4343	19.3653	19.2499	17.953	18.5351	19.2675	16.5977	18.1494	19.9985	19.6249	19.8267	19.6582	18.5899	19.6227
2522004916	LSU ribosomal protein L23P [Thermacetogenium phaeum DSM 12270 : CP003732] (-)strand	9	69.4	11.279	54.232	23.9087	24.2729	23.5393	24.6353	21.1341	24.3239	24.368	23.6341	23.7151	24.6667	22.4367	24.2661	23.9121	23.3594	22.9587	23.2247	21.477	24.0516
2522004474	NADH-quinone oxidoreductase subunit I [Thermacetogenium phaeum DSM 12270 : CP003732] (-)strand	13	84.5	13.144	54.177	22.8216	24.5133	22.4303	24.3074	23.5546	22.0697	22.9193	23.1108	22.1432	24.1433	23.0309	21.0144	23.2377	24.374	23.0995	23.9931	23.6763	22.0602
2522005082	serine hydroxymethyltransferase [Thermacetogenium phaeum DSM 12270 : CP003732] (-)strand	13	30.8	45.683	53.939	21.8526	22.1521	20.3979	22.103	20.1664	21.2449	21.5818	20.9432	20.7808	21.3276	19.4713	20.4571	22.5212	22.11	21.8301	21.8802	20.3724	21.7895
2522003259	Uroporphyrinogen-III decarboxylase [Thermacetogenium phaeum DSM 12270 : CP003732] (+)strand	12	32.5	44.459	53.372	23.8503	24.5071	24.2757	24.0951	22.909	22.9677	23.703	23.1797	24.6162	23.8718	21.945	22.5162	23.8912	23.6716	24.0534	23.4788	22.2456	22.7696
2522004245	hypothetical protein [Thermacetogenium phaeum DSM 12270 : CP003732] (-)strand	8	24.9	35.267	53.215	20.735	21.0186	19.8051	21.1909	19.7021	19.7176	20.9528	20.1181	20.7277	21.4183	19.0559	19.6713	21.6451	21.4729	20.9081	21.8791	20.2593	20.7714
2522003377	signal peptidase I [Thermacetogenium phaeum DSM 12270 : CP003732] (+)strand	4	27.3	20.631	52.785	21.2628	21.4761	20.8841	21.9701	19.3867	21.0763	20.423	19.8255	20.108	20.7749	18.2045	20.0902	22.2059	22.1084	21.9704	21.9966	20.4023	22.432
2522004300	hypothetical protein [Thermacetogenium phaeum DSM 12270 : CP003732] (-)strand	5	53.5	10.569	52.657	21.5512	22.6387	20.6733	22.0193	21.6422	20.8567	21.8193	23.5683	20.8336	22.2075	21.552	21.1051	21.2543	22.8776	20.8259	21.1328	21.3813	20.8973
2522002997	putative sigma-54 modulation protein [Thermacetogenium phaeum DSM 12270 : CP003732] (+)strand	7	29.9	20.166	52.588	23.5477	24.1485	23.1016	23.9802	22.5287	24.3216	23.3663	23.1853	22.7668	23.4043	21.195	23.6553	24.0305	23.9399	23.4435	23.5183	22.2839	24.8653
2522003981	Uncharacterized conserved protein YloU, alkaline shock protein (Asp23) family [Thermacetogenium phaeum DSM 12270 : CP003732] (-)strand	7	31.5	20.04	52.254	22.8108	23.3113	22.1629	23.3985	21.6021	22.2569	21.2106	21.08	20.4412	21.6059	19.5988	20.2933	22.4495	21.9826	21.7062	22.0228	19.7564	22.4982
2522003993	transcriptional regulator AraC family [Thermacetogenium phaeum DSM 12270 : CP003732] (-)strand	5	28.2	17.992	51.186	23.722	23.4545	22.313	23.5859	21.1813	22.8286	23.0156	21.7206	21.7159	22.8243	20.5997	22.1312	23.9577	23.0234	22.9399	23.1027	20.9945	23.3863
2522004892	SSU ribosomal protein S11P [Thermacetogenium phaeum DSM 12270 : CP003732] (-)strand	6	41.9	13.873	50.726	22.3611	22.6482	21.5282	23.1666	19.8884	22.4693	22.4283	21.628	20.9687	22.7435	19.5431	22.0074	23.432	23.2691	22.592	23.5103	21.002	23.5652
2522004303	glycine cleavage system H protein [Thermacetogenium phaeum DSM 12270 : CP003732] (-)strand	6	56.4	15.832	50.673	22.6125	23.5381	21.8691	22.5583	22.2727	21.8714	23.3729	25.2778	23.7371	23.6363	22.8537	22.7879	22.7751	23.7833	22.7207	22.1751	22.4454	22.3479
2522004904	small subunit ribosomal protein S8 [Thermacetogenium phaeum DSM 12270 : CP003732] (-)strand	9	59.5	14.774	50.669	23.4859	23.3484	22.7801	24.1078	21.8117	23.7386	23.6269	22.6077	22.8163	23.785	21.1906	23.1955	23.8176	23.1735	22.8835	23.4416	21.8558	23.9197
2522002876	precorrin-6Y C5,15-methyltransferase (decarboxylating) [Thermacetogenium phaeum DSM 12270 : CP003732] (+)strand	12	29.5	48.889	50.502	20.7604	21.7444	20.69	22.1565	19.5066	20.1873	20.5099	20.1308	19.8225	21.7089	19.5475	19.4415	19.7648	20.1392	18.8852	20.4185	18.1628	18.73
2522003720	3-oxoacyl-[acyl-carrier-protein] reductase [Thermacetogenium phaeum DSM 12270 : CP003732] (-)strand	4	24.3	26.007	50.461	21.1879	22.6618	20.8728	22.8656	20.559	21.1728	19.6514	19.1745	19.7415	20.2188	18.181	18.7569	21.8226	22.5141	21.2607	22.4078	20.6041	21.5117
2522002482;2522002478	Anaerobic selenocysteine-containing dehydrogenase [Thermacetogenium phaeum DSM 12270 : CP003732] (+)strand	11	17.1	82.511	50.085	21.5769	22.0779	20.5275	20.6681	19.4261	19.6035	21.9599	20.81	20.6998	21.3147	20.4192	20.0961	22.6779	22.6122	21.8977	21.3521	20.7919	21.4589
2522003731	RNA-binding protein Hfq [Thermacetogenium phaeum DSM 12270 : CP003732] (-)strand	5	66.7	10.167	49.703	20.3154	20.7434	19.6747	21.5015	19.3946	19.9101	19.6418	19.5744	18.7336	20.8355	18.5635	19.2857	21.359	21.3837	20.5334	21.4717	20.0574	21.0863
2522002693	magnesium chelatase subunit I [Thermacetogenium phaeum DSM 12270 : CP003732] (+)strand	9	26.3	38.674	49.666	20.5098	21.6005	19.5705	22.1869	19.196	19.5301	16.9242	17.1614	16.7832	19.2176	15.8682	16.0395	21.0896	21.6189	20.6463	22.0761	20.3459	20.5609
2522004722	phenylacetate-CoA ligase [Thermacetogenium phaeum DSM 12270 : CP003732] (-)strand	8	17.1	52.592	49.649	21.6486	22.117	21.1726	23.1387	19.485	20.3086	20.0592	19.0031	18.6788	20.9599	18.1894	18.4965	22.6905	22.6674	20.9225	23.2075	20.864	21.4937
2522004911	LSU ribosomal protein L16P [Thermacetogenium phaeum DSM 12270 : CP003732] (-)strand	6	34.5	16.191	49.234	21.4781	21.9955	20.1201	22.2398	19.7317	21.2083	19.6488	18.9032	18.6987	19.9082	17.6559	18.42	21.3134	21.2703	19.6702	21.2271	19.534	21.2108
2522002655	conserved hypothetical protein (putative transposase or invertase) [Thermacetogenium phaeum DSM 12270 : CP003732] (+)strand	9	28.3	38.976	49.173	22.4654	22.8981	21.777	22.8502	21.2113	21.949	21.7973	20.9442	20.9018	21.7462	20.0194	20.69	23.0276	22.5606	22.4055	22.4019	21.1265	22.6721
2522004183	7-cyano-7-deazaguanine reductase [Thermacetogenium phaeum DSM 12270 : CP003732] (-)strand	5	31.9	15.543	48.586	19.1479	19.9053	18.3134	20.7467	18.2867	18.5985	19.4537	19.2633	18.338	20.4316	18.3701	19.2122	20.7882	21.0921	20.8551	20.9653	19.5238	20.9268
2522003662	D-alanine-D-alanine ligase [Thermacetogenium phaeum DSM 12270 : CP003732] (+)strand	11	34.2	35.389	48.397	21.5137	22.1371	21.414	22.0489	20.6787	21.062	22.2803	21.9274	22.0157	22.4375	20.8864	21.2522	22.6623	22.4428	22.8621	22.2961	21.378	22.4119
2522002677	energy-coupling factor transport system ATP-binding protein [Thermacetogenium phaeum DSM 12270 : CP003732] (-)strand	8	17	62.81	48.378	20.6054	21.5014	20.0144	22.5468	19.6145	19.8061	19.7862	19.3176	19.7222	21.2992	18.2375	19.7665	20.2176	20.2984	19.1384	21.2241	18.7681	19.6085
2522004161	Uncharacterized conserved protein, DUF39 family [Thermacetogenium phaeum DSM 12270 : CP003732] (-)strand	8	26.2	43.597	48.371	21.2895	24.0575	21.061	21.1779	19.5092	20.2148	19.3116	18.5602	18.8106	18.7525	17.1727	18.3862	21.4129	22.9222	21.447	21.3383	20.1494	20.9722
2522005245	hypothetical protein [Thermacetogenium phaeum DSM 12270 : CP003732] (-)strand	7	24.7	38.361	48.358	20.9878	20.6341	18.9456	20.8571	20.5875	20.0409	21.1	20.0253	19.2601	20.7076	20.5324	19.5626	21.4569	20.2674	19.2197	20.1377	20.4144	20.3482
2522003899	aspartate kinase [Thermacetogenium phaeum DSM 12270 : CP003732] (-)strand	9	27.1	43.186	48.33	21.6791	22.359	20.6286	22.5633	20.551	21.0267	19.1982	18.3914	17.4309	19.7163	16.6733	17.7961	21.9143	22.0343	21.0856	21.7938	19.9897	21.2637
2522003997	PmbA protein [Thermacetogenium phaeum DSM 12270 : CP003732] (-)strand	11	28.2	48.505	48.327	21.6153	22.142	20.8757	22.2481	20.2783	21.2242	21.8521	21.1533	20.6712	22.0232	19.3858	20.6589	21.9859	22.0203	21.1292	21.7129	19.8602	21.4924
2522003924	hypothetical protein [Thermacetogenium phaeum DSM 12270 : CP003732] (-)strand	4	21.6	17.55	48.236	21.1363	22.0135	21.0788	21.5476	19.5947	21.1188	21.9453	21.3845	21.3327	21.7919	20.4865	21.3722	21.9693	22.2256	21.6133	21.6524	20.153	22.017
2522002367	DNA gyrase subunit A [Thermacetogenium phaeum DSM 12270 : CP003732] (+)strand	14	20.1	91.144	48.011	20.5369	21.2869	20.7308	21.6145	19.5118	20.4203	21.195	20.2534	22.0962	21.6631	18.4936	20.2431	21.2394	21.3059	20.3816	21.1253	19.662	21.4022
2522005069	ATP synthase F1 subcomplex epsilon subunit [Thermacetogenium phaeum DSM 12270 : CP003732] (-)strand	7	48.6	16.124	47.977	22.0492	22.7067	21.2558	23.0545	20.301	21.9893	23.1455	22.3734	22.1951	23.5532	20.6598	22.6286	22.7368	22.9397	22.2996	22.7292	20.76	23.0297
2522002470	FAD binding domain-containing protein [Thermacetogenium phaeum DSM 12270 : CP003732] (+)strand	12	22.5	60.549	47.881	21.7627	23.2383	21.09	23.9358	21.3174	21.4469	21.3548	21.5729	20.6491	23.5414	20.6565	20.7511	21.7973	22.8825	21.4466	23.452	21.2433	21.4693
2522005013	nucleoside diphosphate kinase [Thermacetogenium phaeum DSM 12270 : CP003732] (-)strand	12	55	16.639	46.672	23.7371	24.3652	23.9895	24.0865	22.4924	23.5204	24.2713	24.2628	24.374	24.2449	23.0296	23.8554	24.2725	24.2147	24.623	23.7886	22.991	24.283
2522003595	D-tyrosyl-tRNA(Tyr) deacylase [Thermacetogenium phaeum DSM 12270 : CP003732] (+)strand	6	53	16.501	46.551	21.5932	21.6295	21.2048	21.538	19.3218	20.9884	19.5272	18.5136	18.9636	19.8948	18.1979	18.8216	21.9789	21.4061	22.1658	21.029	19.6903	21.3962
2522004777	CRISPR-associated protein Cas8b/Csh1, subtype I-B/HMARI [Thermacetogenium phaeum DSM 12270 : CP003732] (-)strand	5	39	15.716	46.386	21.5706	22.0376	22.1651	22.5025	22.6076	21.2571	22.0151	22.0152	21.5754	23.5431	21.1663	21.787	22.1177	22.6618	22.3156	22.1817	22.5749	21.9572
2522002752	tungstate transport system substrate-binding protein [Thermacetogenium phaeum DSM 12270 : CP003732] (-)strand	12	46.4	31.862	45.775	22.6254	22.3395	22.2157	24.2075	20.978	21.6982	24.2646	22.795	22.9192	25.1481	21.8036	22.3617	23.6816	22.7028	23.6509	23.9908	21.4363	22.6316
2522004593	MinD superfamily P-loop ATPase, contains an inserted ferredoxin domain [Thermacetogenium phaeum DSM 12270 : CP003732] (-)strand	8	38.8	31.159	45.605	21.3257	23.0297	20.6368	23.0736	21.1048	21.0117	17.2664	19.2037	16.2359	20.2462	17.3602	16.5951	21.3987	22.4929	20.7565	22.4293	20.7312	21.2407
2522003528	penicillin-binding protein 1A [Thermacetogenium phaeum DSM 12270 : CP003732] (-)strand	7	10.4	90.362	45.418	19.4774	19.9433	19.4434	20.619	19.0198	19.0186	17.757	17.4812	17.3978	18.3306	16.7201	16.9361	19.3991	19.0015	18.4076	19.1744	18.8727	18.9073
2522003045	Ethanolamine ammonia-lyase light chain [Thermacetogenium phaeum DSM 12270 : CP003732] (+)strand	9	30.5	31.024	45.271	20.7924	21.5437	20.3786	21.6675	19.6513	23.6845	19.2962	19.1012	18.797	20.2792	17.9436	22.2374	21.2065	21.6002	20.7958	21.0882	19.7707	24.1418
2522003476	NusA antitermination factor [Thermacetogenium phaeum DSM 12270 : CP003732] (+)strand	13	40.4	39.991	45.263	19.9223	21.6452	19.4191	21.603	19.3607	19.9133	20.2748	20.4178	19.92	21.5374	19.4915	19.5183	20.5692	21.2271	20.1357	21.0564	19.5742	20.5313
2522004996	quinolinate synthetase [Thermacetogenium phaeum DSM 12270 : CP003732] (-)strand	5	29.8	33.75	45.131	19.0482	19.653	18.4546	19.4362	18.2758	18.3806	17.9223	17.8899	17.3958	18.4801	16.8736	17.219	19.9731	20.2043	19.7642	19.8145	19.1847	20.0768
2522004516	hypothetical protein [Thermacetogenium phaeum DSM 12270 : CP003732] (-)strand	10	26.9	43.226	44.847	20.2659	21.0661	19.9732	21.3069	20.8051	19.308	18.6072	18.1802	18.2214	19.5494	18.8535	17.6362	20.6205	21.1363	20.0953	20.9444	20.771	20.1274
2522004166	Nicotinamidase-related amidase [Thermacetogenium phaeum DSM 12270 : CP003732] (-)strand	6	28.9	20.534	44.84	21.6581	22.8436	21.9676	22.2293	22.5318	21.1905	22.3736	23.182	22.2495	23.4269	22.6537	22.348	22.3914	22.9039	22.7456	22.5588	22.5243	22.1344
2522004128	hydroxymethylpyrimidine synthase [Thermacetogenium phaeum DSM 12270 : CP003732] (-)strand	14	36.3	47.654	44.402	21.6525	21.4369	20.5538	22.1744	19.5859	21.35	21.1662	19.693	19.4109	21.0395	18.8588	20.1195	22.6445	21.8498	21.4853	22.3167	20.6139	22.2665
2522003462	small subunit ribosomal protein S2 [Thermacetogenium phaeum DSM 12270 : CP003732] (+)strand	12	45	28.665	44.247	24.0159	24.4713	23.0818	24.671	22.0813	23.9981	22.8653	22.3137	22.2988	23.1866	20.4036	22.1821	24.2386	24.4012	22.828	24.1656	22.3806	24.405
2522003697	secondary thiamine-phosphate synthase enzyme [Thermacetogenium phaeum DSM 12270 : CP003732] (-)strand	5	46.3	14.705	44.129	20.8187	21.2788	20.3893	20.886	20.6653	19.689	19.4968	20.1664	19.0963	19.9154	19.6307	18.8506	20.5203	20.9787	20.4467	20.3834	21.0078	20.2023
2522005073	ATP synthase F1 subcomplex delta subunit [Thermacetogenium phaeum DSM 12270 : CP003732] (-)strand	7	31.9	21.735	44.11	22.7003	22.559	20.8619	23.0933	20.6038	22.3112	22.926	22.5409	21.4623	23.2285	21.3501	22.3212	22.7144	22.1203	21.8123	22.3238	21.0321	22.5314
2522002775	NADH-quinone oxidoreductase subunit F [Thermacetogenium phaeum DSM 12270 : CP003732] (+)strand	10	17.5	63.613	43.858	20.9283	21.9952	20.8166	21.6432	19.5826	20.3749	19.3148	18.4426	18.7303	19.5735	17.854	18.1507	21.1483	21.2593	20.6389	21.0699	19.2621	20.2153
2522004792	Predicted transcriptional regulator YheO, contains PAS and DNA-binding HTH domains [Thermacetogenium phaeum DSM 12270 : CP003732] (+)strand	6	27.8	23.533	43.854	22.7663	21.7122	20.9454	21.0388	19.9051	23.0958	23.246	21.673	22.438	22.3358	20.4019	23.177	23.9481	23.3892	23.038	22.4736	21.249	24.3994
2522003596	Glyoxylase, beta-lactamase superfamily II [Thermacetogenium phaeum DSM 12270 : CP003732] (+)strand	6	35.1	21.789	43.841	17.1996	18.375	17.9275	17.85	17.053	17.2726	19.1098	20.0282	18.7901	19.7621	19.8082	18.7311	20.7768	21.7157	20.9498	20.3611	21.5138	19.4906
2522003480	ribosome-binding factor A [Thermacetogenium phaeum DSM 12270 : CP003732] (+)strand	5	45.7	13.432	43.465	21.0676	21.3231	20.2858	21.5563	19.8509	21.0442	19.29	19.2012	18.947	20.3051	17.7711	18.9338	21.4602	21.4745	21.1762	21.4538	20.4989	21.5792
2522004164	Predicted RNA-binding protein [Thermacetogenium phaeum DSM 12270 : CP003732] (-)strand	5	76.6	7.5416	43.023	23.9717	24.4584	23.6183	23.9254	25.3367	22.5005	22.8239	23.5716	22.8127	23.3321	24.3057	22.2926	23.393	23.3949	23.1315	22.9271	23.9041	22.7563
2522002618	Uncharacterized protein involved in exopolysaccharide biosynthesis [Thermacetogenium phaeum DSM 12270 : CP003732] (+)strand	13	34.6	48.867	42.855	21.197	21.0479	20.4798	21.4586	20.09	21.156	20.9583	20.4019	20.5937	20.9441	19.9208	20.126	21.9625	21.2856	20.9136	21.3798	20.4148	22.0383
2522003982	Uncharacterized conserved protein YloU, alkaline shock protein (Asp23) family [Thermacetogenium phaeum DSM 12270 : CP003732] (-)strand	4	37.7	13.859	42.854	22.8066	23.6087	22.0008	23.758	21.3466	22.2944	22.7939	22.4938	21.5752	23.8303	21.292	21.8732	22.9935	23.5238	22.1891	23.5211	21.3803	22.5671
2522004897	methionyl aminopeptidase [Thermacetogenium phaeum DSM 12270 : CP003732] (-)strand	4	19.8	27.097	42.727	20.0722	21.045	19.5944	20.3845	22.016	19.3424	18.8907	19.6749	17.9991	19.1911	20.1348	17.903	18.2681	18.6701	18.3024	18.281	18.21	18.0746
2522004921	translation elongation factor 2 (EF-2/EF-G) [Thermacetogenium phaeum DSM 12270 : CP003732] (-)strand	13	21.3	77.123	42.725	21.5477	21.865	20.8341	22.1061	19.8761	20.6353	21.5463	20.4435	19.6664	21.8064	19.8631	19.7325	22.1471	21.7818	21.3978	22.0405	19.9752	21.4115
2522005009	dihydropteroate synthase [Thermacetogenium phaeum DSM 12270 : CP003732] (-)strand	10	29.3	44.989	42.551	21.8506	22.3497	20.7698	22.5565	20.4681	21.8828	18.3318	17.3662	17.6094	18.762	16.19	17.843	22.0384	21.966	21.0924	21.7629	20.2921	22.33
2522004910	large subunit ribosomal protein L29 [Thermacetogenium phaeum DSM 12270 : CP003732] (-)strand	4	54.5	9.3388	41.987	22.717	23.2505	21.9769	23.5541	21.1433	22.7377	23.3867	22.9596	22.3073	23.769	21.2512	22.791	23.4871	23.407	22.3528	23.4129	21.7189	23.3669
2522004246	hypothetical protein [Thermacetogenium phaeum DSM 12270 : CP003732] (-)strand	9	43.3	24.61	41.965	22.8003	23.3358	22.0404	23.219	21.7828	21.9093	21.0968	20.6176	20.0942	21.5933	19.4685	20.1586	22.8302	22.7166	21.9506	22.5843	21.6346	22.309
2522004889	LSU ribosomal protein L17P [Thermacetogenium phaeum DSM 12270 : CP003732] (-)strand	8	51.4	12.909	41.818	21.909	22.2249	21.4963	22.6911	20.6882	22.2596	21.673	21.298	21.2182	21.7557	19.3867	22.1156	23.8792	23.5716	23.5082	23.5982	21.9689	24.6423
2522003784	diaminopimelate epimerase [Thermacetogenium phaeum DSM 12270 : CP003732] (-)strand	5	19.1	32.934	41.576	21.2676	21.9417	20.7517	21.4359	20.2503	20.3313	18.512	18.631	17.9102	18.6473	18.2071	17.0915	21.1676	21.6187	21.1448	20.8081	20.3621	20.137
2522004181	dinuclear metal center protein, YbgI/SA1388 family [Thermacetogenium phaeum DSM 12270 : CP003732] (-)strand	9	24.5	40.474	41.105	21.2381	21.9456	20.1791	22.2956	19.9852	21.3543	21.4971	20.8048	20.5691	22.1607	19.5011	20.8541	22.3513	22.3893	22.0342	22.4689	20.5362	22.2972
2522003716	acetyl-CoA carboxylase carboxyl transferase subunit alpha [Thermacetogenium phaeum DSM 12270 : CP003732] (-)strand	8	29.2	36.059	40.876	19.9676	21.1211	19.4688	21.7226	19.3249	19.3028	17.1295	16.0294	15.5328	18.3598	14.8261	16.399	20.6227	21.2594	19.6804	21.6082	19.354	20.656
2522002954	septum site-determining protein MinD [Thermacetogenium phaeum DSM 12270 : CP003732] (+)strand	9	33.1	29.129	40.872	19.7528	21.3065	19.1529	21.5515	20.608	19.2194	18.8979	18.8995	17.4085	19.9811	17.1689	17.7313	21.4764	22.1686	20.8092	22.5255	21.9829	21.2009
2522004608	S-layer homology domain-containing protein [Thermacetogenium phaeum DSM 12270 : CP003732] (-)strand	12	15.2	80.91	40.489	21.8316	22.0916	22.1725	22.7441	21.4752	21.6191	23.2499	22.9431	23.3828	23.3189	22.3319	22.9963	22.3146	22.4217	23.5109	22.8457	21.2983	22.8111
2522004900	LSU ribosomal protein L15P [Thermacetogenium phaeum DSM 12270 : CP003732] (-)strand	8	53.4	15.664	40.489	24.154	24.6797	24.4353	24.8502	24.1955	24.2679	23.4641	22.3741	23.1979	23.7375	20.594	23.228	24.6455	25.1004	24.4625	25.0815	25.8628	25.119
2522002443	Adenylosuccinate synthetase [Thermacetogenium phaeum DSM 12270 : CP003732] (+)strand	10	25.4	46.996	40.249	20.8687	21.6058	20.7383	21.6253	19.9366	20.6543	21.0592	20.893	20.8907	21.2886	19.6792	20.4941	21.7899	21.84	22.2448	21.5591	20.6348	21.6614
2522004264	cysteine desulfurase [Thermacetogenium phaeum DSM 12270 : CP003732] (-)strand	6	17.5	41.125	39.924	20.3064	20.9864	19.7918	21.0325	19.6988	19.7471	19.7075	19.7491	18.8409	20.421	19.0747	18.7248	20.692	20.8764	19.9909	20.666	20.74	20.4657
2522002592	YvrJ protein family protein [Thermacetogenium phaeum DSM 12270 : CP003732] (-)strand	5	63.9	6.7598	39.901	20.2977	21.5284	19.6386	20.7064	22.8058	20.6355	18.4983	20.4763	18.2003	19.0871	21.1024	19.6397	20.5049	21.0929	21.1219	20.3073	22.1507	21.0217
2522004973	molybdate transport system substrate-binding protein [Thermacetogenium phaeum DSM 12270 : CP003732] (+)strand	10	36.3	29.442	39.888	21.8313	21.8617	22.0633	23.5908	20.2763	21.0154	22.823	20.8466	22.1548	23.8073	20.0876	21.3504	23.5757	22.6287	22.6707	23.9288	21.536	22.2361
2522004477	ech hydrogenase subunit C [Thermacetogenium phaeum DSM 12270 : CP003732] (-)strand	4	33.1	15.456	39.478	20.602	21.7418	19.836	21.5017	20.7362	19.2234	19.2455	19.4372	18.4329	21.1854	19.4616	18.3956	21.1762	21.6275	20.9426	21.2247	20.5228	20.6372
2522004576	Endonuclease IV [Thermacetogenium phaeum DSM 12270 : CP003732] (+)strand	8	28	31.28	39.317	22.1259	22.572	21.5182	22.2962	20.365	21.0563	21.7915	21.1371	21.1207	21.6999	19.9347	20.4623	22.475	21.7946	20.9158	21.4278	20.202	20.7167
2522002989	Predicted amidohydrolase [Thermacetogenium phaeum DSM 12270 : CP003732] (-)strand	8	33.6	27.624	38.926	20.2078	20.83	19.743	20.8691	19.0977	19.6185	20.7381	20.0466	19.4128	21.3526	18.3468	19.2921	21.4051	21.3861	21.2317	21.2975	19.5394	21.1199
2522005021	hydrogenase nickel incorporation protein HypB [Thermacetogenium phaeum DSM 12270 : CP003732] (-)strand	5	33.2	24.271	38.795	18.3034	19.88	17.5746	19.6281	18.7561	17.6104	16.0965	15.4721	15.5088	16.2712	14.4382	14.7428	18.888	20.1363	18.292	19.6066	19.1223	18.117
2522005135	S-layer homology domain-containing protein [Thermacetogenium phaeum DSM 12270 : CP003732] (-)strand	5	16.7	36.797	38.508	20.3453	21.1185	21.4618	21.2762	20.8062	20.0657	20.133	20.2342	21.3899	20.4652	19.7484	19.5235	18.9254	19.6062	19.795	19.3891	19.6877	18.5857
2522005244	Glycosyltransferase involved in cell wall bisynthesis [Thermacetogenium phaeum DSM 12270 : CP003732] (-)strand	8	20.3	51.35	38.146	20.3259	20.8012	20.0563	21.0386	19.5668	19.9286	20.8558	19.7426	20.7089	20.6941	19.7477	20.3928	20.4538	20.0282	19.9658	19.9825	19.1267	20.1044
2522004628	Protein of unknown function (DUF3006) [Thermacetogenium phaeum DSM 12270 : CP003732] (-)strand	5	65.2	7.5938	38.055	22.5151	25.4892	21.7409	25.2446	23.9876	22.0512	22.9845	25.6239	22.7771	25.6073	23.8661	22.3686	22.5965	25.5487	22.6441	25.0491	24.194	22.2923
2522003064	RNAse R [Thermacetogenium phaeum DSM 12270 : CP003732] (+)strand	13	17.4	83.14	38.035	20.8351	21.6316	20.4591	21.9541	19.9114	20.7789	20.4453	19.2828	19.2236	20.9178	18.2943	19.7236	21.2462	21.4024	20.9388	21.4056	19.8218	21.6651
2522004887	LSU ribosomal protein L13P [Thermacetogenium phaeum DSM 12270 : CP003732] (-)strand	6	39.6	16.506	38	23.0159	23.4778	21.8182	23.716	22.7837	23.6614	22.3192	21.6213	20.5317	22.8026	21.1513	22.8481	22.5358	22.0376	21.5567	22.1927	20.809	23.4179
2522003663	Predicted ATPase of the ABC class [Thermacetogenium phaeum DSM 12270 : CP003732] (+)strand	9	16.6	63.961	37.933	21.0107	21.6696	20.1559	22.0066	20.0177	20.8019	19.8765	18.5477	18.9705	20.2976	17.4681	19.3146	23.0322	22.9082	23.3554	22.878	21.1458	22.7812
2522002824	Multimeric flavodoxin WrbA [Thermacetogenium phaeum DSM 12270 : CP003732] (+)strand	8	31.3	19.69	37.891	22.5376	24.0821	21.7119	23.5527	24.3621	21.7597	22.159	23.1797	21.3431	22.8634	23.5656	21.0863	22.6412	23.8213	22.661	23.0624	24.083	21.567
2522003345	Uncharacterized conserved protein YloU, alkaline shock protein (Asp23) family [Thermacetogenium phaeum DSM 12270 : CP003732] (+)strand	4	35.6	12.897	37.859	19.6402	20.5341	18.3715	20.7137	17.9675	19.4826	20.0331	19.2639	18.1114	20.6143	17.2696	18.6648	19.0977	19.2898	17.2156	19.3386	17.487	18.1564
2522004784	CRISPR-associated RAMP protein, SSO1426 family [Thermacetogenium phaeum DSM 12270 : CP003732] (-)strand	7	25.6	29.901	37.841	21.0217	22.5673	20.5451	22.9554	21.1265	20.8755	21.2589	21.1571	20.4209	23.046	20.5216	20.556	21.8971	22.4085	21.2628	22.8235	21.5851	21.7557
2522004254	Cupin domain-containing protein [Thermacetogenium phaeum DSM 12270 : CP003732] (-)strand	5	51.3	12.6	37.639	21.7713	21.8889	20.0164	21.4855	23.4783	20.367	22.5618	23.1256	21.4918	22.307	23.6112	22.1839	22.3575	22.2153	21.4364	21.7111	23.669	21.3062
2522002721	protein of unknown function (DUF4358) [Thermacetogenium phaeum DSM 12270 : CP003732] (-)strand	6	39.4	17.708	37.003	19.4176	18.5859	18.8726	19.3903	17.3561	17.7656	19.8452	18.0874	20.9429	19.3945	17.3633	18.0861	21.5376	20.4312	21.0481	21.0665	19.6977	20.4949
2522004778	CRISPR-associated protein Csh1 [Thermacetogenium phaeum DSM 12270 : CP003732] (-)strand	13	22.8	54.002	36.957	21.6794	22.4509	20.8787	23.1815	21.3913	21.2383	21.6044	21.2516	21.0031	22.8539	21.6606	20.7763	21.7437	22.3552	21.2689	22.7664	20.653	22.1861
2522005014	membrane protease FtsH catalytic subunit [Thermacetogenium phaeum DSM 12270 : CP003732] (-)strand	10	16.7	66.717	36.707	21.0292	21.897	20.2924	22.584	19.1509	20.5577	19.2044	18.6924	18.0498	20.5593	19.1119	18.3948	21.4048	20.8615	20.5814	20.8544	19.1052	22.1018
2522005008	dihydroneopterin aldolase [Thermacetogenium phaeum DSM 12270 : CP003732] (-)strand	3	33.6	13.946	36.46	18.2231	18.2071	18.5534	17.7054	15.8209	18.6563	18.5503	16.9976	18.2637	17.3325	15.7829	18.5172	18.4137	17.6342	18.8068	17.6094	16.0996	18.7524
2522004293	Nicotinamidase-related amidase [Thermacetogenium phaeum DSM 12270 : CP003732] (-)strand	6	31.3	20.184	36.391	21.779	20.4733	20.1873	20.9449	18.625	20.9166	21.8656	20.0483	20.125	21.513	19.1028	20.5271	22.2722	20.7762	20.9746	20.9737	19.0434	21.1061
2522002360	protein of unknown function (DUF370) [Thermacetogenium phaeum DSM 12270 : CP003732] (+)strand	3	43	9.7763	36.359	19.2644	20.4431	18.9693	20.7477	18.5095	19.0777	17.8435	17.1093	17.0097	19.0427	16.3805	17.0125	20.0266	20.5615	19.7802	20.8448	19.0727	20.0465
2522002701	Adenosylcobinamide amidohydrolase [Thermacetogenium phaeum DSM 12270 : CP003732] (+)strand	7	22.2	40.385	36.169	21.0477	20.5677	19.3453	21.4325	18.9746	19.7321	19.35	17.0118	16.1462	20.2342	16.2989	16.9102	21.8915	20.7091	20.5343	21.2648	19.0372	20.7184
2522003289	Fe-S cluster assembly ATP-binding protein [Thermacetogenium phaeum DSM 12270 : CP003732] (+)strand	6	27.8	27.692	35.885	20.7547	20.9667	19.1038	21.5473	19.6907	20.1085	21.8874	21.0779	20.0081	22.1228	20.3281	20.8475	22.2929	21.8442	20.6388	22.0773	21.3861	21.5634
2522004127	Uncharacterized conserved protein YqgV, UPF0045/DUF77 family [Thermacetogenium phaeum DSM 12270 : CP003732] (-)strand	4	57.1	11.637	35.847	22.4249	21.7078	20.4419	21.7397	21.3014	21.6305	20.4179	18.7447	18.495	19.0605	18.456	20.1557	20.401	19.9261	19.6024	19.9762	19.7594	20.4252
2522004332	branched chain amino acid aminotransferase apoenzyme [Thermacetogenium phaeum DSM 12270 : CP003732] (-)strand	7	21.7	32.852	35.814	21.4552	22.5323	21.1908	21.9972	20.2715	21.0185	20.3243	20.0084	20.5396	20.5179	19.4358	19.7398	21.6693	22.3255	21.6731	21.6849	20.5195	22.5215
2522002457	Predicted Fe-Mo cluster-binding protein, NifX family [Thermacetogenium phaeum DSM 12270 : CP003732] (+)strand	4	34.7	12.983	35.713	20.8307	22.5296	19.7589	21.8103	21.8444	21.6464	19.9233	22.1506	19.4276	20.7612	20.669	20.2012	20.8498	22.0232	20.6971	21.1613	22.0041	21.3705
2522005252	hypothetical protein [Thermacetogenium phaeum DSM 12270 : CP003732] (+)strand	4	48.1	8.2193	35.548	20.659	21.8464	21.0955	21.2625	23.4583	19.91	20.7173	21.7755	21.1148	20.7956	22.075	19.9093	21.191	22.0542	22.2968	21.0992	22.6799	20.9899
2522002432	LSU ribosomal protein L9P [Thermacetogenium phaeum DSM 12270 : CP003732] (+)strand	10	52.9	16.605	35.314	22.705	23.1031	22.1248	23.276	22.1999	22.4556	21.9442	22.0559	21.9597	22.6813	20.9804	21.6173	23.1717	23.2363	22.9411	23.249	22.54	23.0593
2522003678	translation initiation factor IF-3 [Thermacetogenium phaeum DSM 12270 : CP003732] (+)strand	4	17.3	28.353	35.213	22.1485	22.1106	20.5624	23.2469	20.8333	22.146	21.6365	21.3916	20.7066	22.3338	20.0407	21.3888	22.887	22.3825	22.2704	23.1397	20.9408	23.1103
2522002773;2522003172;2522004290	molybdopterin synthase sulfur carrier subunit [Thermacetogenium phaeum DSM 12270 : CP003732] (+)strand	3	44.2	10.54	35.168	19.7075	20.0975	18.932	19.6264	18.2662	19.0125	18.6717	18.9608	17.8806	18.7139	16.9362	17.7982	21.7222	21.2996	21.2228	20.5339	19.6675	21.1814
2522003722	enoyl-[acyl-carrier protein] reductase II [Thermacetogenium phaeum DSM 12270 : CP003732] (-)strand	4	11.9	33.556	35.155	19.7091	21.494	19.4964	21.598	18.9931	18.8874	18.5969	18.1773	17.6078	19.8297	17.0085	17.4196	20.2357	21.0004	20.1296	21.1252	19.3762	19.7124
2522002620	Nucleoside-diphosphate-sugar epimerase [Thermacetogenium phaeum DSM 12270 : CP003732] (+)strand	6	19.9	33.017	35.112	20.5237	21.2639	19.323	22.2782	20.0495	20.4714	18.4677	17.2914	17.1989	19.2792	16.3554	17.998	21.6706	21.4029	20.4331	21.9206	20.4042	21.5573
2522003507	metal dependent phosphohydrolase [Thermacetogenium phaeum DSM 12270 : CP003732] (+)strand	13	18.9	58.468	35.067	21.849	23.5662	21.9066	23.5642	21.4541	21.3134	22.0736	21.5605	21.9434	22.8899	20.1337	20.685	22.2394	22.8059	21.3602	22.8179	21.068	21.6982
2522002703	ABC-2 type transport system ATP-binding protein [Thermacetogenium phaeum DSM 12270 : CP003732] (+)strand	7	29.7	31.308	34.725	22.3188	22.9993	20.5552	23.8704	20.641	20.889	20.8981	20.4949	20.0265	22.394	19.5532	20.0803	22.2919	22.7822	20.8028	23.1581	20.4113	21.2191
2522003360	LSU ribosomal protein L32P [Thermacetogenium phaeum DSM 12270 : CP003732] (+)strand	2	39.7	6.5157	34.44	20.8647	20.9702	19.9805	21.3991	18.7349	21.1666	21.0988	19.8884	20.2014	21.4474	19.0337	20.9379	21.4841	21.081	20.5446	21.5738	19.1469	22.0691
2522002883	adenosylcobyric acid synthase (glutamine-hydrolysing) [Thermacetogenium phaeum DSM 12270 : CP003732] (+)strand	8	16.1	55.678	34.342	20.3762	21.0698	19.4005	21.228	19.1539	19.379	20.4323	19.3483	19.2391	21.305	18.5521	18.7997	21.0967	20.8665	20.1225	21.1895	19.1037	20.0638
2522004606	D-methionine transport system ATP-binding protein [Thermacetogenium phaeum DSM 12270 : CP003732] (-)strand	12	39.1	37.557	34.13	20.403	20.8312	19.7732	21.1037	19.1562	20.0325	19.4332	18.6801	18.7257	19.8305	18.4845	18.7763	21.4518	21.358	21.3187	21.478	19.8698	21.231
2522003707	2,4-dienoyl-CoA reductase [Thermacetogenium phaeum DSM 12270 : CP003732] (+)strand	9	13.6	80.913	33.935	20.734	22.1984	20.5976	22.4396	20.532	20.321	18.7105	19.0082	17.5868	20.5828	18.2679	17.7196	19.7437	21.7509	18.9206	21.4483	19.4674	19.8315
2522004603	Wyosine [tRNA(Phe)-imidazoG37] synthetase, radical SAM superfamily [Thermacetogenium phaeum DSM 12270 : CP003732] (+)strand	10	36.5	34.568	33.887	21.3984	22.0785	20.6207	21.9444	22.4264	21.5275	20.9972	22.0946	20.5385	21.4747	21.7893	20.8672	21.0456	21.2339	21.3266	21.0061	22.0214	21.3994
2522004707	HlyD family secretion protein [Thermacetogenium phaeum DSM 12270 : CP003732] (-)strand	12	31.3	42.204	33.411	20.8398	21.6376	20.2418	22.0677	19.8321	20.7805	21.0344	20.8288	20.6	21.7919	20.0776	20.4822	20.5183	20.6942	20.1209	20.7202	19.5952	20.3842
2522003168	two-component system, NtrC family, sensor kinase [Thermacetogenium phaeum DSM 12270 : CP003732] (+)strand	10	16.4	63.19	33.177	20.8453	21.4718	19.6198	22.0527	19.2607	19.6411	18.1826	17.3933	17.5276	18.9821	16.4924	17.1562	21.6094	21.6071	20.9118	22.0379	19.6612	21.2112
2522002569	Uncharacterized conserved protein, DUF362 family [Thermacetogenium phaeum DSM 12270 : CP003732] (+)strand	8	27.3	42.643	33.169	19.9264	20.7003	19.4127	21.0217	18.9471	19.273	18.9725	18.5389	18.441	19.2133	16.709	17.8977	19.7316	19.5856	19.4317	19.5377	18.3687	19.4123
2522004881	N-acetyl-gamma-glutamyl-phosphate reductase [Thermacetogenium phaeum DSM 12270 : CP003732] (-)strand	11	32.9	37.724	33.035	21.48	22.0353	21.5349	22.1544	19.7862	20.844	21.9469	21.0641	21.1005	22.0237	20.3845	21.4224	22.4027	21.445	22.3847	21.6489	20.1015	22.2726
2522005010	HD domain-containing protein [Thermacetogenium phaeum DSM 12270 : CP003732] (-)strand	4	27	20.021	33.007	19.4186	20.8054	19.0532	20.305	20.652	18.992	16.6579	16.3561	16.2395	17.3104	17.649	15.8223	17.8056	18.9189	17.6415	17.8602	18.7398	17.4181
2522004191	NADH-quinone oxidoreductase subunit E [Thermacetogenium phaeum DSM 12270 : CP003732] (-)strand	7	45.4	17.96	32.928	21.6683	23.5914	21.6967	22.5581	21.4517	22.3673	20.9264	20.8641	20.1977	21.7263	20.2823	21.1254	22.1977	23.6889	21.6583	22.7797	22.0455	23.1472
2522004783	CRISPR-associated RAMP protein, SSO1426 family [Thermacetogenium phaeum DSM 12270 : CP003732] (-)strand	8	29.7	35.429	32.854	21.7295	22.9032	20.6409	23.8002	20.5181	21.3316	20.3104	20.1243	19.9255	21.7667	18.8037	19.8192	21.2115	21.968	20.9245	22.378	20.2995	21.2224
2522004207	hypothetical protein [Thermacetogenium phaeum DSM 12270 : CP003732] (-)strand	7	25.7	37.161	32.682	19.689	22.0725	18.7648	21.1428	21.883	18.8577	20.1655	21.7301	19.2179	21.1994	21.3147	18.8421	19.5523	20.4448	19.0858	19.8299	20.3478	19.1259
2522004307	pyruvate dehydrogenase E1 component beta subunit [Thermacetogenium phaeum DSM 12270 : CP003732] (-)strand	7	23.2	34.688	32.41	21.1718	21.883	20.81	21.8499	19.3974	20.7052	21.1701	21.7222	20.2156	21.0455	19.2064	20.5277	21.6574	22.7746	21.1044	21.3876	19.266	21.452
2522003599	phenylacetate-CoA ligase [Thermacetogenium phaeum DSM 12270 : CP003732] (+)strand	5	13.4	48.939	32.062	19.5242	21.3245	19.2205	21.4231	19.0434	19.0199	17.6641	18.3468	18.0749	20	16.9468	17.469	20.0147	20.6636	19.4633	20.6262	18.9159	19.2047
2522005116	fructose-bisphosphate aldolase, class II [Thermacetogenium phaeum DSM 12270 : CP003732] (-)strand	8	31.7	30.689	31.987	20.2406	21.0951	19.8329	21.2556	19.5152	19.8288	20.2285	19.7338	19.9006	21.0605	18.7166	19.273	22.2173	21.9432	21.728	22.0403	20.4138	21.9579
2522003565	Ankyrin repeat-containing protein [Thermacetogenium phaeum DSM 12270 : CP003732] (-)strand	9	20	48.315	31.938	19.9826	20.511	20.3563	21.1735	21.6979	19.9121	19.1809	19.2278	18.5208	19.9272	20.0538	18.8742	20.2216	20.1689	20.2915	20.2741	20.6324	20.0704
2522005122	arginyl-tRNA synthetase [Thermacetogenium phaeum DSM 12270 : CP003732] (-)strand	9	16.2	62.897	31.368	20.1435	20.8374	19.8579	20.8763	18.6468	19.7228	20.8876	20.0874	19.7856	21.0624	18.9953	20.0552	21.3348	21.0069	20.9118	20.6699	19.5316	20.7983
2522002507	formylmethanofuran dehydrogenase subunit E [Thermacetogenium phaeum DSM 12270 : CP003732] (+)strand	7	29.7	20.41	31.285	22.8788	22.6822	21.8949	21.962	20.4797	21.2325	22.7219	21.1842	21.2477	21.4333	19.6579	20.6697	24.3039	22.4676	22.8238	21.8262	20.703	22.2002
2522004165	protein of unknown function (DUF3842) [Thermacetogenium phaeum DSM 12270 : CP003732] (-)strand	4	30.7	14.864	31.262	20.2044	20.2652	19.8292	21.0551	19.4143	19.7838	18.525	17.6415	17.8583	18.8382	16.6538	17.3861	20.6512	20.3329	19.9886	20.8051	18.931	20.5054
2522003778	phosphopantothenoylcysteine decarboxylase / phosphopantothenate--cysteine ligase [Thermacetogenium phaeum DSM 12270 : CP003732] (-)strand	6	18.4	43.807	31.164	19.3617	20.1087	18.436	20.3959	18.6903	18.9833	17.6113	17.2916	16.9775	17.9437	16.3171	16.7216	19.2416	19.3759	18.1842	19.3695	17.9834	18.8901
2522003878	uroporphyrinogen III methyltransferase / synthase [Thermacetogenium phaeum DSM 12270 : CP003732] (-)strand	7	15.2	55.132	31.028	19.2628	20.5083	18.8487	20.9814	20.3781	18.6331	19.0709	19.432	18.4637	21.2532	19.9044	18.1725	20.8176	21.3272	20.1468	21.3558	20.6488	20.326
2522005167	bifunctional UDP-N-acetylglucosamine pyrophosphorylase / Glucosamine-1-phosphate N-acetyltransferase [Thermacetogenium phaeum DSM 12270 : CP003732] (-)strand	8	23.1	47.359	31.019	20.1393	20.1631	19.3992	20.4336	18.7545	19.3835	19.9238	18.8127	18.801	20.1426	17.4533	19.1114	20.4142	20.1482	19.8121	20.2906	18.9347	20.0637
2522004786	CRISPR-associated protein Csx10 [Thermacetogenium phaeum DSM 12270 : CP003732] (-)strand	12	28	43.467	30.851	22.3021	23.5234	21.5806	23.9526	21.357	21.9896	22.2448	22.0407	21.6193	23.5015	21.0605	21.5519	22.9032	23.2528	22.2954	23.6085	21.0894	22.5438
2522004895	bacterial translation initiation factor 1 (bIF-1) [Thermacetogenium phaeum DSM 12270 : CP003732] (-)strand	2	27	8.4119	30.793	19.4835	20.5176	18.635	21.0935	19.2312	19.7487	18.1777	18.5539	17.7145	19.7288	17.2062	18.0176	19.8938	19.9425	19.2068	20.6419	19.235	20.0395
2522003376	LSU ribosomal protein L19P [Thermacetogenium phaeum DSM 12270 : CP003732] (+)strand	6	51.3	13.19	30.775	23.6792	24.0044	22.9311	24.5369	21.7003	23.9811	23.7496	23.0059	22.979	24.1668	21.9161	23.5634	23.3042	23.2479	23.0864	23.3522	21.0566	23.6048
2522005005	ketopantoate hydroxymethyltransferase [Thermacetogenium phaeum DSM 12270 : CP003732] (-)strand	6	22.3	28.586	30.596	21.0959	21.3535	19.9887	21.53	20.4114	20.9506	20.7228	19.6139	19.4173	21.018	17.835	20.025	21.0451	20.647	20.2153	20.4191	19.518	21.0939
2522002361	DNA gyrase subunit B [Thermacetogenium phaeum DSM 12270 : CP003732] (+)strand	9	13.9	72.572	30.199	21.0268	21.6887	20.2353	21.9358	19.6765	21.0349	18.0204	17.1509	16.7803	18.8355	15.2017	17.0359	21.2312	21.5391	20.4446	21.1716	19.5708	21.3848
2522002584	protein of unknown function (DUF4330) [Thermacetogenium phaeum DSM 12270 : CP003732] (-)strand	5	27.8	17.673	29.996	20.6234	21.8371	20.2482	22.1764	19.8249	20.4645	20.0841	20.1079	19.8305	21.4658	18.7329	19.9482	21.9853	22.2853	21.623	21.9047	20.3228	21.8719
2522004597	Chromosome partitioning ATPase, Mrp family, contains Fe-S cluster [Thermacetogenium phaeum DSM 12270 : CP003732] (-)strand	5	17.8	30.765	29.796	18.4736	20.4971	17.961	20.346	17.4833	18.2985	17.6551	17.6924	17.0414	18.8746	16.2761	18.9099	20.6161	21.3933	19.7742	21.5064	19.4204	19.8601
2522003779	DNA-directed RNA polymerase subunit omega [Thermacetogenium phaeum DSM 12270 : CP003732] (-)strand	6	77.9	7.6469	29.118	20.7993	21.5902	19.3138	22.1311	19.529	20.3909	18.7589	18.3183	17.591	19.6814	16.4529	17.7983	21.9085	21.9725	20.792	22.1254	19.9953	21.403
2522003703	Copper amine oxidase N-terminal domain-containing protein [Thermacetogenium phaeum DSM 12270 : CP003732] (+)strand	10	22.7	48.713	29.095	21.0428	21.0332	20.6368	21.7976	21.1758	20.3477	20.7304	19.6687	20.1041	20.6654	20.2013	19.7223	21.9052	21.0657	21.0211	21.431	21.6221	21.1641
2522002890	putative regulatory protein, FmdB family [Thermacetogenium phaeum DSM 12270 : CP003732] (+)strand	9	75.8	9.6749	28.761	22.4991	21.9983	21.6025	22.3695	19.3147	21.5465	22.3153	20.3647	21.7698	22.1315	19.1899	22.0326	22.9967	22.1795	22.3505	22.2629	19.697	22.8097
2522004794	transporter, NhaC family [Thermacetogenium phaeum DSM 12270 : CP003732] (+)strand	5	12	50.688	28.743	20.8731	22.4651	20.5649	22.8466	20.2358	20.3968	21.1866	20.9024	20.566	22.9816	20.3054	20.0955	20.8569	22.1618	20.3778	21.9109	20.1017	20.3462
2522002988	Ni/Fe-hydrogenase 1 B-type cytochrome subunit [Thermacetogenium phaeum DSM 12270 : CP003732] (+)strand	5	20.6	25.472	28.693	22.3024	22.3981	21.783	22.4913	21.5919	22.9796	21.3378	20.4453	21.0879	21.3167	20.3832	21.4936	22.6967	22.2124	22.5878	21.9412	21.4227	23.3557
2522003747	hypothetical protein [Thermacetogenium phaeum DSM 12270 : CP003732] (-)strand	6	31	20.583	28.617	21.5739	22.364	21.6483	22.1119	22.0412	20.6337	18.6959	18.6894	19.5796	18.8862	19.2093	17.3743	21.545	21.7447	21.3896	21.1765	21.4319	20.7968
2522003044	Ethanolamine ammonia-lyase heavy chain [Thermacetogenium phaeum DSM 12270 : CP003732] (+)strand	5	13	50.697	28.394	20.1258	20.8777	19.9611	21.1361	18.8569	22.606	19.2171	18.8928	19.0894	19.7981	18.3682	21.056	21.0362	21.1619	20.5698	21.0605	20.2484	23.5216
2522004190	NAD(P)-dependent iron-only hydrogenase iron-sulfur protein [Thermacetogenium phaeum DSM 12270 : CP003732] (-)strand	6	43.2	14.831	28.354	21.4262	22.9694	20.7921	22.5294	21.1141	21.802	22.1892	22.1529	21.4541	22.7746	21.0929	22.0327	22.2622	23.3202	21.8862	22.6225	21.692	22.7954
2522004262	small redox-active disulfide protein 2 [Thermacetogenium phaeum DSM 12270 : CP003732] (-)strand	4	74.4	8.7482	28.083	20.5758	20.281	20.1044	19.9502	19.0346	19.5194	22.4953	22.1329	21.8549	22.5015	21.2589	21.6506	21.8546	21.5135	22.4685	20.8984	20.8172	21.206
2522003384	glycolate oxidase [Thermacetogenium phaeum DSM 12270 : CP003732] (+)strand	10	23	50.459	27.979	19.7886	21.1081	19.3237	21.4166	19.1869	19.0132	19.0149	18.7083	17.9147	20.1561	18.027	17.8083	20.5368	21.1075	19.9847	21.3045	19.895	19.9433
2522003200	phosphoribosylamine--glycine ligase [Thermacetogenium phaeum DSM 12270 : CP003732] (+)strand	6	14.7	44.908	27.821	19.0497	18.876	17.3171	18.8645	17.2416	17.6623	20.7567	20.3279	18.9167	20.4783	19.825	18.6515	19.7604	19.3038	18.8157	19.1823	17.8664	19.0248
2522002998	protein translocase subunit secA [Thermacetogenium phaeum DSM 12270 : CP003732] (+)strand	9	10.9	101.94	27.455	21.1411	21.6649	21.2232	22.04	19.4832	20.6534	21.1586	20.278	20.7426	21.303	18.668	19.9962	20.4109	20.3938	20.9741	20.5662	18.2687	20.3445
2522004600	7,8-dihydropterin-6-yl-methyl-4-(beta-D-ribofuranosyl)aminobenzene 5'-phosphate synthase [Thermacetogenium phaeum DSM 12270 : CP003732] (-)strand	6	32.1	30.664	27.441	19.6392	20.4023	20.3354	20.3173	18.3897	20.4052	17.6605	17.6328	18.0296	17.5493	14.9281	17.9491	19.6196	19.9176	19.9977	19.7411	18.7555	20.1308
2522005220	2-oxoglutarate ferredoxin oxidoreductase subunit delta [Thermacetogenium phaeum DSM 12270 : CP003732] (-)strand	6	74.7	9.5063	27.05	21.6697	23.0714	20.8182	23.1901	22.4276	20.8907	21.5984	21.9707	21.0546	22.7754	21.6067	21.1115	21.6082	22.2063	21.3883	22.0555	21.997	21.0911
2522004252	Acyl-CoA synthetase (AMP-forming)/AMP-acid ligase II [Thermacetogenium phaeum DSM 12270 : CP003732] (-)strand	9	16.3	58.974	26.946	19.1336	19.9186	18.8015	21.5127	17.883	18.9237	20.9809	20.3482	19.6646	23.5392	19.3376	19.7561	20.949	20.6736	20.0222	22.6019	18.9271	20.1705
2522002915	putative variant cofactor biosynthesis B12-binding domain/radical SAM domain protein 1 [Thermacetogenium phaeum DSM 12270 : CP003732] (+)strand	6	15.6	50.847	26.852	19.2822	20.0924	18.4991	20.5209	18.3556	18.39	19.7553	18.7322	18.8717	20.8246	17.5203	17.1857	15.6098	16.3422	15.1041	16.8226	14.796	14.792
2522003921	chorismate mutase [Thermacetogenium phaeum DSM 12270 : CP003732] (-)strand	3	32.8	13.845	26.491	20.0774	21.028	19.6842	21.3343	19.7281	19.5828	19.4541	18.9844	18.6704	20.0735	18.0735	18.5827	19.9562	19.9503	19.5057	20.2022	19.6922	19.5718
2522003371	signal recognition particle subunit FFH/SRP54 (srp54) [Thermacetogenium phaeum DSM 12270 : CP003732] (+)strand	7	14.9	49.765	26.083	19.3692	20.6841	18.8496	21.2172	18.2784	18.7934	19.9435	19.2195	19.1966	20.9736	17.978	18.2176	20.6592	21.0107	19.5819	21.3578	20.2588	20.1791
2522005156	tetrapyrrole methylase family protein / MazG family protein [Thermacetogenium phaeum DSM 12270 : CP003732] (-)strand	10	19.7	57.321	26.061	19.9676	21.5294	20.1756	21.1275	19.4173	20.808	19.467	19.8799	20.2069	20.6865	18.4762	19.0194	20.4165	21.4126	20.0708	20.9972	19.7586	20.0671
2522003173	NADH-quinone oxidoreductase subunit E [Thermacetogenium phaeum DSM 12270 : CP003732] (+)strand	6	35.2	19.873	26.004	21.6487	21.9088	20.4682	22.5558	20.4361	20.5221	21.5214	21.0332	20.2425	22.2158	21.15	20.6624	22.8484	22.3042	21.9672	22.9964	20.7401	22.3376
2522005089	peptide chain release factor 1 [Thermacetogenium phaeum DSM 12270 : CP003732] (-)strand	8	23.7	40.796	25.918	19.8497	20.2557	19.2879	20.1292	17.9665	19.2583	18.6972	18.1176	18.1294	18.8455	16.3942	18.2685	19.9976	20.1416	19.5776	19.9678	18.8043	19.9777
2522003772	FHA domain-containing protein [Thermacetogenium phaeum DSM 12270 : CP003732] (-)strand	7	26	29.201	25.89	20.1881	20.753	19.7891	21.2381	19.4149	19.6926	20.429	20.136	20.2674	20.9312	19.2938	20.0032	21.0457	21.2261	21.2802	21.0958	19.7356	20.9516
2522003312	Radical SAM superfamily enzyme, MoaA/NifB/PqqE/SkfB family [Thermacetogenium phaeum DSM 12270 : CP003732] (+)strand	6	13.9	52.455	25.654	20.7858	21.7495	20.3902	21.7217	19.6452	20.2611	19.7859	19.9475	19.3674	20.7192	18.4478	19.5529	20.983	21.6716	20.9883	21.2031	19.9036	21.1073
2522002513	Putative heavy-metal chelation [Thermacetogenium phaeum DSM 12270 : CP003732] (+)strand	6	25.9	27.2	25.514	20.9546	20.1438	18.7471	19.7004	18.7093	18.2433	18.7079	17.6647	16.9386	17.9464	16.9569	16.8369	22.5445	20.9026	19.9491	20.2374	19.6798	19.8202
2522004924	LSU ribosomal protein L7AE [Thermacetogenium phaeum DSM 12270 : CP003732] (-)strand	3	40	8.7892	25.164	22.741	22.6593	22.2543	22.9614	22.0234	21.6281	21.3864	21.4764	21.3049	21.6186	20.6917	20.8813	22.5102	22.328	23.0363	22.1674	21.8519	22.1542
2522004467	small subunit ribosomal protein S20 [Thermacetogenium phaeum DSM 12270 : CP003732] (+)strand	6	38.6	9.8655	24.949	22.1445	22.1063	21.523	22.6565	21.2421	22.3832	22.3193	21.2187	21.3195	22.5084	20.1559	22.0727	22.4505	21.7485	22.0593	22.1101	19.9054	22.7947
2522003902	homoserine dehydrogenase [Thermacetogenium phaeum DSM 12270 : CP003732] (-)strand	7	18.6	47.306	24.79	20.0309	21.1301	19.5234	21.5174	20.1274	19.7678	19.5482	19.2865	18.935	20.663	18.2001	18.352	20.5002	20.8328	19.6679	20.7331	19.2863	19.7678
2522003617	cell division protein FtsA [Thermacetogenium phaeum DSM 12270 : CP003732] (+)strand	7	16.3	45.08	24.606	20.2259	21.4084	19.1521	21.9819	20.8899	20.1224	18.2001	19.1065	16.6993	21.4077	19.9046	17.1116	20.7862	20.3655	20.2118	20.5538	18.6241	20.2601
2522002912	nucleobase:cation symporter-1, NCS1 family [Thermacetogenium phaeum DSM 12270 : CP003732] (+)strand	5	9.8	49.146	24.258	21.4623	22.6192	21.3817	23.715	20.7341	21.1393	20.8841	20.5052	20.1583	22.2058	19.0491	20.6262	20.4056	20.5447	20.2283	21.284	19.557	19.9651
2522002381	protein translocase subunit yidC [Thermacetogenium phaeum DSM 12270 : CP003732] (+)strand	3	12.2	25.917	24.069	22.001	22.7275	21.3678	23.0011	21.0615	21.9204	19.601	19.3727	19.0955	20.5995	17.9288	19.0631	20.649	21.3578	20.8392	21.2933	19.4216	20.7935
2522003844	protein of unknown function (DUF3786) [Thermacetogenium phaeum DSM 12270 : CP003732] (-)strand	5	23.6	25.101	24.016	18.7	20.1215	18.2858	19.786	18.7391	18.2908	18.3823	18.5544	17.4712	19.4454	17.4541	16.9649	20.8817	21.7872	20.3131	21.4268	20.3947	20.2312
2522002357	chromosomal replication initiator protein [Thermacetogenium phaeum DSM 12270 : CP003732] (+)strand	10	23.9	51	23.674	19.7598	21.3421	19.3681	22.156	19.2567	19.1654	19.6389	19.4051	19.0042	21.5521	18.5932	18.8496	19.9259	20.5469	19.5972	21.1186	18.6637	19.2805
2522002404	acetoin utilization protein AcuB [Thermacetogenium phaeum DSM 12270 : CP003732] (+)strand	8	37	23.957	23.519	21.4144	21.9868	21.5454	22.2076	20.4114	21.3212	21.2987	20.9298	20.7941	21.6973	19.5482	20.7444	22.2216	21.8768	22.2254	21.8669	21.1179	22.4051
2522003190	GMP synthase (glutamine-hydrolyzing) [Thermacetogenium phaeum DSM 12270 : CP003732] (+)strand	10	20	58.793	23.43	19.4256	20.0211	19.0985	20.2513	18.0247	19.0518	18.3872	16.6055	16.6598	18.3097	16.1097	17.6162	20.4822	20.3269	19.645	20.2807	20.0348	20.2482
2522004447	Phenylpyruvate tautomerase PptA, 4-oxalocrotonate tautomerase family [Thermacetogenium phaeum DSM 12270 : CP003732] (-)strand	3	23.9	12.033	23.287	20.6737	20.7473	20.9352	20.7254	19.9061	19.3957	19.2657	19.2808	18.8607	19.3726	17.6616	18.8365	19.0747	18.6628	18.8783	18.4579	17.8027	19.2897
2522003169	two-component system, NtrC family, response regulator [Thermacetogenium phaeum DSM 12270 : CP003732] (+)strand	7	15.2	54.755	23.139	20.4733	22.0381	20.8777	22.6929	20.2421	19.7683	17.1183	16.7025	16.0549	19.82	15.6571	15.252	18.6909	19.6735	18.0097	19.9502	17.2095	18.0536
2522003059	Transcriptional regulator, contains XRE-family HTH domain [Thermacetogenium phaeum DSM 12270 : CP003732] (+)strand	4	24.3	16.329	23.019	20.7816	21.5781	20.4559	21.7593	20.3219	20.2372	20.4814	20.5731	20.2261	21.1131	19.8696	19.7589	20.6228	21.1198	20.8749	20.9413	19.9962	20.4527
2522004994	nicotinate-nucleotide pyrophosphorylase [carboxylating] [Thermacetogenium phaeum DSM 12270 : CP003732] (-)strand	6	22	30.384	23.012	18.8875	20.047	19.1533	19.4858	18.0521	18.8825	19.1677	18.6812	18.676	20.1336	17.9653	18.668	20.1322	20.149	20.0219	19.9451	19.2252	20.1174
2522004326	3-isopropylmalate dehydratase, large subunit [Thermacetogenium phaeum DSM 12270 : CP003732] (-)strand	7	20.4	45.601	22.995	19.6405	20.7768	19.5368	21.0427	18.9274	19.4201	18.8995	18.6868	18.1882	19.9802	17.348	17.5826	19.9429	20.6516	19.458	21.0128	18.9045	19.2763
2522004501	LSU ribosomal protein L27P [Thermacetogenium phaeum DSM 12270 : CP003732] (-)strand	4	40.6	10.745	22.924	20.874	21.2306	20.1288	21.4588	19.3097	20.6947	21.5189	20.3835	20.3606	22.3881	19.315	20.5379	22.4191	22.196	21.8546	21.7362	20.3798	22.3953
2522004599	hypothetical protein [Thermacetogenium phaeum DSM 12270 : CP003732] (-)strand	4	36.7	15.669	22.874	20.8299	21.0353	19.5002	21.0333	20.6951	20.0181	18.8307	19.3666	17.2502	18.9554	18.0082	17.1969	19.6483	19.6157	18.951	19.3837	20.0703	19.2095
2522004942	transcription antitermination protein nusG [Thermacetogenium phaeum DSM 12270 : CP003732] (-)strand	5	27.6	22.379	22.802	19.8475	20.9493	19.0308	20.2295	19.339	19.6687	18.1043	18.2101	17.6955	18.0084	17.059	17.0116	20.9813	20.7382	19.3016	19.8276	19.1375	20.9275
2522003598	aspartyl-tRNA synthetase [Thermacetogenium phaeum DSM 12270 : CP003732] (+)strand	8	14.4	68.787	22.758	20.9414	21.6021	20.5055	21.883	20.1871	20.2567	19.8819	18.7053	19.03	20.4981	17.7771	18.6783	21.0539	20.8901	20.274	21.3368	19.1059	20.0903
2522004479	ech hydrogenase subunit A [Thermacetogenium phaeum DSM 12270 : CP003732] (-)strand	5	6.5	72.612	22.186	21.2831	22.4951	20.6383	22.0175	22.6828	20.2669	20.7045	20.4437	20.3917	21.6305	20.2832	19.8897	20.0495	20.9904	19.8572	20.5471	21.3078	18.9774
2522003284	transcription attenuation protein (tryptophan RNA-binding attenuator protein) [Thermacetogenium phaeum DSM 12270 : CP003732] (+)strand	3	45.3	8.3254	22.163	19.2255	19.7856	19.029	19.9663	18.1134	18.6045	17.553	16.6985	16.6454	17.4464	15.7893	16.6177	20.4589	20.5275	19.9673	20.7364	19.2345	20.337
2522004958	formate dehydrogenase major subunit [Thermacetogenium phaeum DSM 12270 : CP003732] (+)strand	5	38.3	14.659	22.108	18.6045	18.5035	17.032	18.898	15.9604	16.4631	19.4939	18.2294	17.0847	19.1093	16.0154	17.3512	20.4135	18.6226	19.9485	19.5931	17.2097	18.9072
2522004266	Protein-tyrosine-phosphatase [Thermacetogenium phaeum DSM 12270 : CP003732] (-)strand	5	31.6	14.816	21.988	22.9542	22.4214	21.4984	22.0376	23.314	21.3259	22.7765	22.1881	21.6934	22.6753	23.8275	21.1994	23.1153	22.3202	22.0664	21.8812	23.2674	22.0436
2522003961	peptidase T-like protein [Thermacetogenium phaeum DSM 12270 : CP003732] (-)strand	8	22.9	42.019	21.969	21.5191	21.5588	19.9052	21.8063	20.7036	20.994	21.0629	20.3473	20.3925	20.5636	19.549	19.4274	22.4401	21.9366	20.6503	21.7067	21.3357	21.4179
2522002455	hypothetical protein [Thermacetogenium phaeum DSM 12270 : CP003732] (+)strand	4	43.7	8.2484	21.935	20.2543	20.7728	19.8832	21.0457	18.9808	20.141	19.961	20.3277	20.6001	20.9163	19.3858	19.305	21.5009	21.2894	21.7889	21.4044	20.1479	21.3774
2522004785	hypothetical protein [Thermacetogenium phaeum DSM 12270 : CP003732] (-)strand	5	33.8	17.943	21.838	21.6161	22.6608	21.0005	23.3892	21.1615	21.4089	21.1739	21.1944	20.5321	22.5542	20.4203	20.88	22.3888	22.527	21.1673	23.1296	22.083	22.24
2522004598	hypothetical protein [Thermacetogenium phaeum DSM 12270 : CP003732] (-)strand	6	46.5	11.672	21.812	21.6633	23.2263	20.737	24.1714	21.1909	22.8327	21.7166	22.3495	20.7283	23.7903	20.8026	22.7205	22.7846	23.6079	22.3313	24.0275	21.9668	23.9935
2522004782	RAMP superfamily protein [Thermacetogenium phaeum DSM 12270 : CP003732] (-)strand	9	22.7	40.772	21.763	21.0055	22.5461	20.6879	23.1894	21.1133	21.1168	20.6716	19.9634	19.5502	22.1597	21.1546	19.6565	21.5597	22.3752	20.7105	22.632	21.0522	21.5728
2522003629	copper chaperone [Thermacetogenium phaeum DSM 12270 : CP003732] (+)strand	6	62.2	9.0794	21.755	21.4667	22.0545	21.1804	21.7548	21.943	21.0723	21.3335	21.2834	21.4405	21.2928	20.7493	20.8507	21.6402	22.2904	22.5538	21.121	21.2335	21.4875
2522003301	prephenate dehydrogenase [Thermacetogenium phaeum DSM 12270 : CP003732] (+)strand	8	18.3	39.269	21.656	19.4374	21.0638	18.5669	20.187	18.531	18.2977	19.7624	20.3104	18.5392	20.6879	18.354	17.8519	21.2406	22.7497	20.3014	21.1836	19.6906	20.2847
2522005140	UDP-N-acetylglucosamine 1-carboxyvinyltransferase [Thermacetogenium phaeum DSM 12270 : CP003732] (-)strand	9	18.3	45.217	21.527	21.121	21.5217	20.7046	21.8358	20.7693	20.7229	20.4521	19.7883	19.5968	21.1006	18.9738	19.6656	22.0717	21.8865	21.5988	22.0343	20.5416	21.9373
2522004510	NADH-quinone oxidoreductase subunit F [Thermacetogenium phaeum DSM 12270 : CP003732] (+)strand	9	14.6	63.566	21.484	19.237	19.5945	18.9398	21.3479	18.4396	18.1983	20.389	19.4419	19.9147	21.811	19.166	19.4053	20.8238	20.257	20.6003	21.54	19.693	20.0687
2522002403	branched-chain amino acid transport system ATP-binding protein [Thermacetogenium phaeum DSM 12270 : CP003732] (+)strand	6	22	26.438	21.444	21.4072	21.7394	21.4698	21.5765	20.1785	20.8794	21.8578	21.1623	21.3527	21.8666	19.6257	20.9515	22.1251	21.5543	21.8168	21.4705	20.2196	21.6508
2522005091	large subunit ribosomal protein L31 [Thermacetogenium phaeum DSM 12270 : CP003732] (-)strand	4	53.7	7.6199	20.849	22.0901	22.5527	21.8767	22.8615	18.998	22.4465	21.8447	20.1309	20.788	22.163	18.0931	21.2813	21.8811	21.5248	20.5754	21.4315	18.5609	22.3898
2522004596	MJ0570-related uncharacterized domain-containing protein [Thermacetogenium phaeum DSM 12270 : CP003732] (-)strand	7	33.8	24.877	20.797	20.7699	21.7369	20.1818	21.5339	21.8746	20.2398	22.0946	23.0244	21.7908	22.1996	22.8017	21.2246	22.1779	21.9502	21.7373	21.2093	22.2653	21.234
2522004923	SSU ribosomal protein S12P [Thermacetogenium phaeum DSM 12270 : CP003732] (-)strand	6	32.3	13.978	20.609	22.1039	22.7067	21.3286	22.8952	20.1964	22.4734	21.0935	20.1962	20.4342	21.4482	20.217	21.014	22.4299	22.4023	21.7367	22.2351	20.2103	22.9986
2522002847	thymidylate synthase (FAD) [Thermacetogenium phaeum DSM 12270 : CP003732] (+)strand	2	8.4	26.505	20.404	19.3184	19.8799	19.1573	21.0162	18.0844	18.7385	18.5044	17.8862	17.5638	20.1785	16.7717	17.56	19.0532	19.0965	18.6212	19.8589	18.0965	18.4
2522003009	C-terminal processing peptidase-3. Serine peptidase. MEROPS family S41A [Thermacetogenium phaeum DSM 12270 : CP003732] (+)strand	7	20.2	44.157	20.051	20.4781	21.2818	20.1561	21.4852	19.7948	20.2815	17.4327	16.9371	17.0503	18.3591	16.1125	16.7559	20.5543	20.5494	20.399	20.7569	19.3828	20.4456
2522003680	LSU ribosomal protein L20P [Thermacetogenium phaeum DSM 12270 : CP003732] (+)strand	4	32.8	13.776	19.922	19.3401	19.9337	19.499	19.8608	17.3701	20.5218	18.494	17.1941	19.2243	18.5423	16.5922	19.71	20.9089	20.5285	20.6616	20.48	18.6806	21.8173
2522003268	Hydrogenase maturation protein HypC [Thermacetogenium phaeum DSM 12270 : CP003732] (+)strand	3	35.6	7.957	19.855	19.3124	20.2343	18.3444	19.8034	20.8022	17.9135	19.1229	19.231	18.608	19.7137	18.8636	18.146	19.5424	19.8056	18.9286	19.3952	20.2565	18.4992
2522003287	6-phosphofructokinase [Thermacetogenium phaeum DSM 12270 : CP003732] (+)strand	5	15.8	34.307	19.79	21.4584	22.3944	20.8052	22.7792	19.9349	21.3668	21.9207	21.3601	21.0072	23.1463	19.7891	21.4488	21.7376	22.4306	21.8025	22.5343	20.2833	22.0171
2522002410	prevent-host-death family protein [Thermacetogenium phaeum DSM 12270 : CP003732] (-)strand	3	42.7	8.4307	19.463	20.704	21.596	20.1983	21.8948	19.8549	20.2255	19.2791	18.8213	19.1845	20.0591	17.629	18.8383	21.5581	22.0431	21.2805	21.8038	20.1214	21.6471
2522004625	tRNA nucleotidyltransferase (CCA-adding enzyme) [Thermacetogenium phaeum DSM 12270 : CP003732] (-)strand	9	16.6	52.225	19.42	20.8318	22.2398	20.3994	22.8173	20.255	20.5281	20.5908	20.2685	20.1733	22.2184	19.0835	20.0355	19.8833	20.7337	18.9351	21.1993	18.7462	19.338
2522004298	glycine cleavage system H protein [Thermacetogenium phaeum DSM 12270 : CP003732] (-)strand	3	23.9	15.969	19.412	18.6018	19.4259	18.0351	18.9085	18.7011	17.6135	19.0407	19.8665	18.4005	19.4849	18.7919	17.917	19.647	20.041	18.818	19.5519	19.4101	19.6255
2522002362	Ca2+-transporting ATPase [Thermacetogenium phaeum DSM 12270 : CP003732] (+)strand	5	6.7	97.621	19.354	14.97	15.7497	14.5928	15.8531	14.7438	13.726	18.7317	18.1514	17.5912	18.6033	16.3707	18.0755	17.8801	17.9681	18.4327	17.6554	16.6386	17.5582
2522005084	protein-tyrosine phosphatase [Thermacetogenium phaeum DSM 12270 : CP003732] (-)strand	6	32.8	25.588	19.025	19.7131	20.2527	18.661	20.4792	18.5635	18.9097	18.6597	18.133	16.2015	18.4873	16.0699	17.0179	20.5911	20.663	20.0167	20.5574	19.5395	19.7503
2522003639	ACT domain-containing protein [Thermacetogenium phaeum DSM 12270 : CP003732] (+)strand	7	44.1	16.925	18.98	21.9044	21.8446	20.6754	22.02	19.9153	21.5301	20.5043	19.6737	19.4978	20.2765	17.5403	19.5359	21.9691	21.3798	20.9898	21.3289	19.4073	21.6375
2522003925	cob(I)alamin adenosyltransferase [Thermacetogenium phaeum DSM 12270 : CP003732] (-)strand	6	35.5	20.744	18.956	18.8668	20.5357	17.7654	20.5895	18.0925	18.2668	19.0642	18.7206	17.7269	20.2194	17.3415	17.6584	20.741	21.5314	20.135	21.2047	19.7843	20.3382
2522002845	serine O-acetyltransferase [Thermacetogenium phaeum DSM 12270 : CP003732] (+)strand	6	29.4	25.088	18.779	20.3435	21.226	20.1674	22.8386	19.9553	19.8241	20.2738	20.1273	19.9101	21.8808	19.3706	20.1333	20.5197	20.9049	20.347	22.1201	19.4155	20.5971
2522003373	hypothetical protein [Thermacetogenium phaeum DSM 12270 : CP003732] (+)strand	6	56.6	8.2527	18.717	21.9934	22.5086	20.9007	22.6832	20.4364	20.5802	22.771	22.5208	21.4937	23.5201	21.0659	21.337	22.9231	23.0182	21.5461	23.011	21.2438	21.3796
2522002578	RND family efflux transporter, MFP subunit [Thermacetogenium phaeum DSM 12270 : CP003732] (+)strand	8	19.7	51.563	18.672	20.62	21.703	20.5108	21.5568	19.6784	20.58	18.1393	18.1633	18.271	18.5871	17.1766	18.0468	18.8908	18.7161	18.2369	18.3668	17.4662	18.2741
2522003615	UDP-N-acetylglucosamine 1-carboxyvinyltransferase [Thermacetogenium phaeum DSM 12270 : CP003732] (+)strand	6	15.5	45.444	18.665	19.8046	20.0955	19.6146	20.6402	20.0092	19.5172	19.9749	18.4504	19.055	20.2493	18.8307	18.9699	20.3493	20.0525	19.5764	20.4522	18.2157	19.7732
2522002802	Uncharacterized protein, UPF0261 family [Thermacetogenium phaeum DSM 12270 : CP003732] (-)strand	6	12.8	47.602	18.57	16.7099	16.9094	16.5831	16.8771	16.0604	15.4368	18.2384	18.0421	18.0416	18.2875	16.7862	16.9601	21.0985	21.1546	21.3128	20.5892	20.0689	20.3522
2522002996	cold shock protein (beta-ribbon, CspA family) [Thermacetogenium phaeum DSM 12270 : CP003732] (+)strand	2	26.2	7.2952	18.567	19.9998	21.5992	20.1903	22.3642	21.8807	20.2148	22.9614	22.7995	22.5301	23.9726	24.2759	21.7494	21.537	22.3468	20.7489	22.0029	21.6912	21.194
2522002565	Uncharacterized conserved protein, DUF433 family [Thermacetogenium phaeum DSM 12270 : CP003732] (+)strand	4	44.4	9.1375	18.519	21.2116	21.0795	20.203	21.185	20.5388	20.3143	21.2374	21.6973	20.3725	21.2994	20.4765	20.897	22.0675	21.5863	21.9174	21.4467	20.9565	21.3428
2522004986	anthranilate synthase/phosphoribosyltransferase [Thermacetogenium phaeum DSM 12270 : CP003732] (-)strand	5	9.4	58.735	18.441	18.9717	20.8551	18.6858	21.3193	18.6099	18.5155	18.056	18.6592	19.0019	19.1825	17.0237	19.0721	15.9583	17.5676	16.3254	17.2458	15.6787	16.0991
2522004121;2522004118	thiamine pyrophosphokinase [Thermacetogenium phaeum DSM 12270 : CP003732] (-)strand	4	19.6	23.845	18.261	20.2037	20.8003	18.9073	21.3607	18.6832	19.2341	19.715	19.8244	19.1033	20.6866	18.4369	18.6428	20.7812	20.8328	20.0207	21.2792	19.6655	20.209
2522005249	Protein of unknown function (DUF1638) [Thermacetogenium phaeum DSM 12270 : CP003732] (+)strand	5	26.5	20.468	17.968	18.9283	23.275	19.3842	19.9326	19.6038	18.5229	18.9341	19.1843	18.607	19.6567	20.2062	17.5757	21.5971	24.3138	20.9811	22.1123	21.2488	22.4486
2522002706	peptide/nickel transport system substrate-binding protein [Thermacetogenium phaeum DSM 12270 : CP003732] (+)strand	5	7.7	58.451	17.948	21.2855	20.5339	19.3548	20.9178	19.809	20.2728	20.4607	18.1658	17.9216	19.2839	18.827	19.0235	20.0057	18.572	18.471	18.7598	18.2238	19.0446
2522004580	formylmethanofuran dehydrogenase subunit E [Thermacetogenium phaeum DSM 12270 : CP003732] (-)strand	4	22.4	22.812	17.906	18.1903	19.3098	18.1593	19.4106	17.782	17.1648	18.5163	18.1543	18.5116	19.0449	18.0043	18.1444	19.205	19.3228	18.7505	19.3645	18.2997	18.3462
2522003277	hypothetical protein [Thermacetogenium phaeum DSM 12270 : CP003732] (+)strand	4	37	11.066	17.633	21.8984	22.7967	21.7026	23.0236	21.5256	21.1918	21.1833	21.2065	20.938	21.6257	20.3775	20.5502	21.2339	21.4079	20.3087	21.3474	20.0943	21.6907
2522002431	c-di-AMP phosphodiesterase, consists of a GGDEF-like and DHH domains [Thermacetogenium phaeum DSM 12270 : CP003732] (+)strand	6	11.5	61.252	17.57	20.0175	20.6509	18.9915	20.8531	18.4564	19.7659	19.1128	19.0105	18.4906	19.5411	18.591	18.3156	20.7946	20.8597	20.093	20.7689	19.0231	20.1897
2522002916	Radical SAM superfamily enzyme YgiQ, UPF0313 family [Thermacetogenium phaeum DSM 12270 : CP003732] (+)strand	4	7.6	55.951	17.45	20.4866	21.6183	19.7251	22.3724	20.0083	19.9949	16.7881	17.0891	16.7596	19.2696	14.4086	15.5278	19.681	21.0666	19.3021	21.274	18.9571	19.4321
2522002506	xanthine dehydrogenase accessory factor [Thermacetogenium phaeum DSM 12270 : CP003732] (+)strand	8	26.6	28.929	17.269	20.9462	21.9838	21.0992	19.3494	17.4119	20.0171	21.4098	19.728	21.3778	20.5732	18.516	19.9795	22.5753	21.8621	21.5407	21.028	19.8795	21.6471
2522004473	sec-independent protein translocase protein TatA [Thermacetogenium phaeum DSM 12270 : CP003732] (-)strand	5	30.2	13.806	17.095	21.0242	21.7068	20.822	22.0017	21.2687	20.2267	21.5236	21.8453	21.6281	22.2915	21.5417	20.8311	21.4812	21.5652	21.713	21.4085	21.1172	21.0829
2522002917	flagellar protein YvyF [Thermacetogenium phaeum DSM 12270 : CP003732] (+)strand	5	31.2	17.158	17.006	17.3844	18.4466	17.4273	17.4105	16.6434	16.0109	18.9715	19.2049	18.7296	19.3708	17.6758	18.0564	19.0117	19.2131	18.4011	18.4415	18.037	18.5774
2522003513	peptidoglycan endopeptidase LytE [Thermacetogenium phaeum DSM 12270 : CP003732] (+)strand	4	16.9	29.475	16.808	16.557	16.3199	16.1949	16.9452	17.3903	16.0786	18.1806	17.1166	17.6441	17.9264	17.8442	17.4967	19.8144	19.3626	18.7583	19.8483	18.5459	18.9072
2522003006	Septal ring factor EnvC, activator of murein hydrolases AmiA and AmiB [Thermacetogenium phaeum DSM 12270 : CP003732] (+)strand	6	13.5	42.802	16.807	19.8918	20.1678	20.2141	20.4373	20.7404	19.9405	19.4592	19.8168	19.6777	19.9631	19.6169	19.4163	20.8103	20.6161	20.4938	20.237	21.1855	20.7878
2522005046	rod shape-determining protein MreB [Thermacetogenium phaeum DSM 12270 : CP003732] (-)strand	4	13.2	36.471	16.678	18.6049	19.9172	17.3472	20.5102	18.3696	17.8811	15.9976	15.8246	14.8991	16.9659	14.8803	14.3197	18.0083	18.6496	16.1799	19.3549	17.383	17.2769
2522003791	carbamoyl-phosphate synthase large subunit [Thermacetogenium phaeum DSM 12270 : CP003732] (-)strand	6	6.3	115.86	16.345	18.692	19.0332	17.8422	19.3804	18.0942	18.1539	18.1777	17.0852	16.8711	18.4919	17.1183	17.2998	19.9799	20.2672	18.8464	20.4303	18.8739	19.7662
2522002417	Predicted phosphoribosyltransferase [Thermacetogenium phaeum DSM 12270 : CP003732] (-)strand	5	29.5	26.063	16.227	19.6752	20.5298	19.4237	20.3169	19.144	19.2038	17.9647	17.6934	17.2784	17.8664	17.5452	17.0038	18.7505	18.934	18.6941	18.2874	18.0223	18.6012
2522002937	RNA polymerase primary sigma factor [Thermacetogenium phaeum DSM 12270 : CP003732] (+)strand	7	15	41.256	16.21	21.0163	21.1923	19.1858	21.9793	18.5947	20.2313	22.0476	20.7011	21.1639	22.2818	19.0309	21.2841	21.2683	20.4592	19.915	21.014	18.6473	20.7605
2522002550	Predicted nuclease of the RNAse H fold, HicB family [Thermacetogenium phaeum DSM 12270 : CP003732] (+)strand	3	64	8.0851	16.202	19.4457	19.8282	18.5822	19.5091	20.7398	18.1876	18.1577	18.8745	17.1795	19.1245	19.5048	17.271	18.7623	18.8475	18.4357	19.0387	18.48	18.5838
2522003998	microcin-processing peptidase 2. Unknown type peptidase. MEROPS family U62 [Thermacetogenium phaeum DSM 12270 : CP003732] (-)strand	7	13.1	50.369	15.912	20.6819	21.5298	20.4949	21.359	19.007	19.884	20.9973	20.2838	19.6963	21.2353	18.7928	19.5363	21.7957	21.8137	20.2978	21.5811	19.762	21.2618
2522003047	acetaldehyde dehydrogenase (acetylating) [Thermacetogenium phaeum DSM 12270 : CP003732] (+)strand	6	11.3	53.981	15.908	16.9208	17.8327	16.8108	17.8762	16.0205	19.9435	19.9553	18.7761	19.0662	19.8694	17.706	21.2878	19.6988	19.9506	19.4812	19.1874	18.058	21.3094
2522003003	transketolase [Thermacetogenium phaeum DSM 12270 : CP003732] (+)strand	5	14.5	34.83	15.821	21.2687	22.0796	20.5209	22.3047	19.6468	20.8163	21.0692	20.3766	19.9412	21.7527	18.9846	20.1448	21.8843	21.5052	20.4149	21.5921	20.4901	21.2533
2522004432	cysteine synthase A [Thermacetogenium phaeum DSM 12270 : CP003732] (-)strand	6	25.9	32.919	15.631	18.757	19.5519	18.6207	19.8447	18.44	18.2848	19.5368	19.1133	20.0095	19.7818	18.2564	19.4554	18.3919	18.1375	18.2419	18.3074	17.1836	17.9869
2522004476	Respiratory-chain NADH dehydrogenase, subunit [Thermacetogenium phaeum DSM 12270 : CP003732] (-)strand	3	25.6	13.561	15.43	21.7831	23.6416	21.2035	23.1822	22.244	20.2606	22.1055	22.591	21.2681	23.4069	22.0515	20.1421	23.0707	24.0817	22.8572	23.6415	22.9846	21.3929
2522004495	ribosome-associated protein [Thermacetogenium phaeum DSM 12270 : CP003732] (-)strand	3	23.5	12.824	15.386	19.6968	20.1968	19.3357	20.3435	18.3661	19.8364	20.3641	19.9707	19.7606	20.9967	18.3713	19.8564	20.2769	20.0074	19.6571	21.4607	18.986	20.6825
2522002874	cobalt/nickel transport system ATP-binding protein [Thermacetogenium phaeum DSM 12270 : CP003732] (+)strand	4	16.4	32.053	15.348	20.736	21.2885	20.7337	21.2467	19.5394	20.1347	18.7043	17.5003	18.6932	19.0912	16.8572	17.5845	21.0192	20.9936	21.2791	20.9577	19.1424	20.712
2522005061	4Fe-4S binding domain-containing protein [Thermacetogenium phaeum DSM 12270 : CP003732] (+)strand	5	15.6	39.051	15.081	19.1616	20.8175	19.0012	21.2402	18.6969	19.2834	18.8826	18.7202	18.5281	20.6593	17.7773	17.4799	19.5866	20.71	18.9411	20.7329	19.6605	19.017
2522002871	cobalt/nickel transport system permease protein [Thermacetogenium phaeum DSM 12270 : CP003732] (+)strand	2	6.7	28.84	14.95	20.4937	20.5263	19.2292	22.1808	18.8159	19.7884	20.1994	18.8588	19.5403	21.7132	17.7666	19.1483	21.2458	20.6205	19.961	22.3748	19.2395	20.522
2522004132	thiazole-phosphate synthase [Thermacetogenium phaeum DSM 12270 : CP003732] (-)strand	3	11.3	27.152	14.928	19.4168	20.0018	18.3073	21.2753	18.2914	19.733	19.9971	19.2863	19.143	21.0921	16.8544	19.1433	20.6163	20.5315	19.6424	21.2537	19.6621	21.0574
2522002587	hypothetical protein [Thermacetogenium phaeum DSM 12270 : CP003732] (+)strand	4	16	25.348	14.752	20.3083	20.1556	20.3818	20.1827	19.2157	19.6859	20.9684	20.1856	20.8206	20.9197	19.9454	20.2481	21.5522	20.718	21.4456	20.5596	20.1869	21.0982
2522003880	glutamyl-tRNA reductase [Thermacetogenium phaeum DSM 12270 : CP003732] (-)strand	8	17.6	49.324	14.616	20.6386	21.4437	20.7126	21.7265	20.2413	20.0482	19.6053	19.4927	18.6756	20.5989	18.5182	18.3715	20.5258	21.3076	20.203	20.9692	19.2243	20.0156
2522002595	Sporulation and spore germination [Thermacetogenium phaeum DSM 12270 : CP003732] (-)strand	4	21.9	21.619	14.592	18.6996	20.2243	18.3704	21.4559	18.42	17.7311	17.5322	18.3521	17.697	19.5586	17.3916	16.8076	18.8836	20.4615	18.2746	19.9859	18.8073	18.6919
2522002456	Predicted nucleic acid-binding protein, contains PIN domain [Thermacetogenium phaeum DSM 12270 : CP003732] (+)strand	6	40.4	17.025	14.177	21.4286	21.9786	21.1882	22.1934	19.6459	21.1134	20.3431	19.6095	18.9502	21.1977	18.5689	19.4155	21.5772	21.293	21.0939	21.5222	19.4219	21.1796
2522004578	FdhD protein [Thermacetogenium phaeum DSM 12270 : CP003732] (+)strand	8	25.3	29.782	14.019	20.319	21.7225	19.9106	22.0358	19.5954	19.6646	17.6346	17.7215	16.8937	19.2279	16.4825	16.8863	21.0244	22.0789	20.7173	22.3911	20.3605	20.8193
2522003027	triosephosphate isomerase [Thermacetogenium phaeum DSM 12270 : CP003732] (+)strand	5	23.7	27.474	13.985	18.5507	18.6053	16.664	18.8127	16.5813	18.1261	20.0184	19.1726	18.6993	19.0827	17.0729	18.5973	20.2918	20.694	19.4159	19.816	18.9303	20.3027
2522003775	peptide deformylase [Thermacetogenium phaeum DSM 12270 : CP003732] (-)strand	2	18.1	16.176	13.792	19.7568	20.3995	19.0764	19.9965	19.7394	19.9026	19.9112	20.4585	19.7305	20.311	19.5166	19.7525	19.7183	20.0401	19.4927	19.4143	19.5199	20.0355
2522002881	cobalt-precorrin 6A reductase [Thermacetogenium phaeum DSM 12270 : CP003732] (+)strand	5	21.4	28.69	13.719	18.0349	19.1666	17.5894	19.0689	17.126	18.0901	13.3425	14.0292	13.0352	16.8992		13.3731	14.2436	15.5495	14.4453	16.1472	13.7541	13.5243
2522004944	large subunit ribosomal protein L33 [Thermacetogenium phaeum DSM 12270 : CP003732] (-)strand	2	36.7	5.8418	13.683	22.0161	21.0733	21.8175	21.216	22.0279	21.7503	22.4629	22.0576	22.2753	22.7289	22.0228	22.7219	22.7911	21.0746	22.6166	21.061	21.3866	22.6784
2522003361	phosphate:acyl-[acyl carrier protein] acyltransferase [Thermacetogenium phaeum DSM 12270 : CP003732] (+)strand	6	15.9	35.425	13.68	20.1003	20.9502	19.9055	21.2432	20.6829	22.3343	18.43	17.3594	18.0771	18.4868	16.4355	20.4553	20.9639	20.9727	19.9606	21.0692	19.2061	21.6806
2522003983	acetyl-CoA carboxylase, biotin carboxylase subunit [Thermacetogenium phaeum DSM 12270 : CP003732] (-)strand	4	10.9	49.409	13.667	19.1615	19.6699	18.8538	19.5253	17.4264	19.2743	19.0152	17.4584	17.8719	18.644	16.6196	17.9852	19.6246	19.6215	19.1328	19.4384	18.5627	19.7208
2522003964	Copper transport outer membrane protein, MctB [Thermacetogenium phaeum DSM 12270 : CP003732] (-)strand	7	23.7	32.35	13.638	19.8686	19.8664	19.1198	20.4004	19.9787	19.3123	17.8844	17.4439	17.8254	18.3491	16.8927	17.2864	21.426	21.5851	21.1391	21.2696	20.2023	21.2571
2522003667	hypothetical protein [Thermacetogenium phaeum DSM 12270 : CP003732] (+)strand	4	45.9	10.164	13.467	21.1728	21.0198	20.4847	21.3681	19.3844	19.9703	21.1419	20.1081	21.9152	21.2939	18.8417	20.664	20.6697	20.1549	20.2511	20.3751	19.0504	19.7427
2522002950	rod shape-determining protein MreC [Thermacetogenium phaeum DSM 12270 : CP003732] (+)strand	6	18.6	30.533	13.349	20.775	21.3906	20.6308	21.6824	19.8936	20.6934	20.7517	20.5219	20.2358	21.3798	19.8166	20.4846	21.4264	21.1433	21.4955	21.1646	20.1672	21.1782
2522005083	ribose-5-phosphate isomerase [Thermacetogenium phaeum DSM 12270 : CP003732] (-)strand	4	22.1	17.719	13.28	19.177	20.3623	18.7769	20.1372	19.6604	19.3356	19.1419	20.0323	18.362	19.9929	20.2166	18.7564	19.7602	20.0994	19.0094	19.8345	19.9579	19.3399
2522002739	Uncharacterized conserved protein YacL, contains PIN and TRAM domains [Thermacetogenium phaeum DSM 12270 : CP003732] (+)strand	4	11.7	40.893	13.248	18.4364	19.4943	17.0915	20.9732	17.2908	17.863	18.5346	17.9913	17.2949	19.844	16.0704	17.3726	20.3248	20.8601	19.1372	20.8328	18.4683	19.9359
2522003274	hypothetical protein [Thermacetogenium phaeum DSM 12270 : CP003732] (+)strand	7	13.3	69.379	13.217	17.931	18.7948	17.4466	19.1024	17.2781	17.4091	16.6809	15.756	15.6447	17.6536	14.2871	15.6148	19.3786	19.3607	18.5498	19.5437	18.0437	19.0836
2522003625	ribonucleoside-triphosphate reductase class III catalytic subunit [Thermacetogenium phaeum DSM 12270 : CP003732] (+)strand	7	8.5	75.914	13.161	20.5443	21.8843	20.1449	22.5341	19.869	20.0292	19.5084	19.4543	19.1741	20.9526	17.772	18.1032	20.0015	20.7444	18.8993	20.8823	18.0786	19.3691
2522004781	hypothetical protein [Thermacetogenium phaeum DSM 12270 : CP003732] (-)strand	5	26.2	18.844	13.147	21.1941	22.4535	20.9598	22.9427	20.5934	21.4693	21.6634	21.7453	21.3462	23.2221	20.4736	21.194	21.9461	22.1853	21.4371	22.5719	21.0964	22.1081
2522002774	NADH-quinone oxidoreductase subunit E [Thermacetogenium phaeum DSM 12270 : CP003732] (+)strand	3	31	18.899	13.14	19.8025	20.5874	19.7778	20.1365	20.2321	19.369	17.4304	17.0959	17.555	18.0883	15.2064	16.267	20.7455	20.9886	20.2833	21.0431	19.8669	20.0449
2522002805	2,3-diketo-5-methylthiopentyl-1-phosphate enolase [Thermacetogenium phaeum DSM 12270 : CP003732] (-)strand	4	11.9	47.995	13.11	18.8034	19.0427	17.9296	19.5297	17.8936	18.4662	18.7698	17.7648	17.3394	18.879	16.3569	17.757	18.3471	18.6314	18.2922	18.8303	17.495	18.4178
2522002651;2522002668	looped-hinge helix DNA binding domain-containing protein, AbrB family [Thermacetogenium phaeum DSM 12270 : CP003732] (+)strand	3	30.4	10.037	13.013	19.2682	20.7252	18.9363	21.0537	19.4036	19.2382	17.6621	17.0457	17.1611	18.7745	16.1092	17.4136	21.6102	21.2419	20.6775	21.0041	19.1322	21.6301
2522005120	CTP synthase [Thermacetogenium phaeum DSM 12270 : CP003732] (-)strand	5	8.7	59.843	12.987	20.065	20.5061	18.6799	20.355	18.7309	19.3257	18.1363	17.2772	17.9842	18.6228	16.1515	17.2314	20.4394	20.6399	19.6065	20.6119	19.2364	20.3294
2522003735	N-methylhydantoinase A/oxoprolinase/acetone carboxylase, beta subunit [Thermacetogenium phaeum DSM 12270 : CP003732] (-)strand	6	10.6	61.97	12.892	20.1766	21.0235	19.6177	21.6698	19.0897	19.3837	17.2557	16.529	16.2324	19.3224	15.2376	15.9866	20.2348	20.6386	19.7582	21.1746	19.0415	19.332
2522002930	glycyl-tRNA synthetase beta chain [Thermacetogenium phaeum DSM 12270 : CP003732] (+)strand	8	11.2	78.287	12.891	20.4909	21.1524	19.6106	21.6735	19.4828	20.6692	19.1502	17.9965	18.1205	19.6736	17.0553	18.7282	20.778	20.5949	19.3373	20.6558	19.1991	20.3808
2522003583	stage II sporulation protein D [Thermacetogenium phaeum DSM 12270 : CP003732] (+)strand	7	14.6	52.742	12.822	17.3689	18.2689	16.7197	17.8737	18.3346	17.0312	16.496	16.1251	16.3776	17.6987	17.1274	15.716	16.8695	17.0277	16.1759	16.9504	16.5361	16.8384
2522003179	hypothetical protein [Thermacetogenium phaeum DSM 12270 : CP003732] (+)strand	4	51.6	6.7779	12.735	20.9879	20.5699	21.0559	20.8674	19.636	19.5035	20.8047	20.5027	20.8347	20.8478	19.7617	19.6618	20.9942	20.4705	21.416	20.2888	19.5402	20.0002
2522002426	small subunit ribosomal protein S18 [Thermacetogenium phaeum DSM 12270 : CP003732] (+)strand	4	46.7	8.9726	12.705	22.3989	22.7132	22.5582	23.0468	19.4565	22.7078	23.1975	21.8551	22.6524	23.4974	19.6897	22.8083	22.4579	21.839	21.8314	22.0614	20.31	22.5357
2522002593	Protein of unknown function (DUF2922) [Thermacetogenium phaeum DSM 12270 : CP003732] (-)strand	3	48.6	7.7417	12.548	18.9323	20.024	19.3105	19.8662	19.337	19.5547	20.3594	20.1298	20.5927	20.3595	20.1331	20.4735	18.9494	19.7137	18.6316	19.5864	19.088	18.3965
2522003231	ATP phosphoribosyltransferase [Thermacetogenium phaeum DSM 12270 : CP003732] (+)strand	3	12.8	24.841	12.468	19.123	19.5216	18.4638	19.8136	17.5372	18.5738	17.5921	17.5845	16.5974	18.633	17.1432	17.4995	18.6964	18.6434	17.4076	18.7621	16.7429	18.5144
2522002882	precorrin-8X methylmutase [Thermacetogenium phaeum DSM 12270 : CP003732] (+)strand	5	15	36.651	12.333	19.6771	20.6726	18.9072	21.4032	18.6056	19.4239	19.7571	18.5899	19.1046	20.3746	17.7197	18.4391	17.0946	17.7153	16.832	18.1568	15.9113	16.6997
2522004879	N-acetylglutamate kinase [Thermacetogenium phaeum DSM 12270 : CP003732] (-)strand	7	22.4	31.31	12.253	20.1167	20.4962	19.6068	20.5635	18.815	19.6916	18.7017	18.1937	18.4217	19.3574	16.8006	17.4427	21.2668	21.2507	20.8227	21.1466	19.6017	21.1863
2522003646	glutamine synthetase [Thermacetogenium phaeum DSM 12270 : CP003732] (-)strand	5	10.2	49.699	12.164	21.2524	21.3219	20.347	21.3693	18.5815	20.2335	17.3648	16.127	15.9082	17.9283	14.7175	16.1436	21.0597	20.9622	20.4399	20.9739	19.0448	20.7441
2522002751	membrane-bound serine protease (ClpP class) [Thermacetogenium phaeum DSM 12270 : CP003732] (-)strand	5	9.9	46.14	12.149	20.5058	21.389	19.6285	22.0519	20.0346	20.1457	19.1372	18.9875	18.5851	20.6626	18.5891	18.4696	20.3193	21.1906	19.9043	21.2637	19.9528	20.2843
2522003243	HDIG domain-containing protein [Thermacetogenium phaeum DSM 12270 : CP003732] (+)strand	5	6	80.092	12.131	21.5781	22.2994	21.1806	22.7039	21.4306	21.4807	21.6709	21.5281	21.7549	22.2283	21.6692	21.799	21.6837	21.6879	21.6209	21.8497	21.6873	21.5161
2522004453	molecular chaperone DnaJ [Thermacetogenium phaeum DSM 12270 : CP003732] (-)strand	6	15.8	42.7	12.124	20.3881	21.068	20.0253	21.4127	18.8914	20.0358	17.0149	16.4801	16.4215	17.7807	15.1759	16.3966	17.9439	17.3914	17.8414	17.2301	16.0525	17.9929
2522004694	zinc resistance-associated protein [Thermacetogenium phaeum DSM 12270 : CP003732] (-)strand	5	33.5	18.479	12.121	18.698	18.1611	18.133	18.8502	19.1171	18.4565	20.6395	19.9962	20.6107	20.9526	20.0058	20.0304	20.102	19.7233	19.8251	19.8342	19.7632	20.2801
2522002878	precorrin-4/cobalt-precorrin-4 C11-methyltransferase [Thermacetogenium phaeum DSM 12270 : CP003732] (+)strand	4	14.7	28.113	12.113	21.5185	21.9323	21.2342	22.183	20.5888	21.0509	21.3064	20.5609	20.6502	22.1693	20.2098	20.2316	20.8557	21.3555	20.59	21.9333	20.4454	20.7051
2522002390	hypothetical protein [Thermacetogenium phaeum DSM 12270 : CP003732] (-)strand	4	9.1	44.094	12.018	17.3724	18.2384	16.6444	18.1249	16.6148	16.8964	18.799	18.4865	19.427	19.2875	16.4811	19.0858	18.0018	17.7513	17.499	17.7227	17.1284	17.4334
2522003679	large subunit ribosomal protein L35 [Thermacetogenium phaeum DSM 12270 : CP003732] (+)strand	1	18.5	7.59	11.738	17.2975	18.8764	17.0506	18.6586	17.5255	17.4245	18.2827	17.38	18.5071	18.4811	17.0787	17.8403	19.1542	18.8041	18.4131	18.7294	18.1993	19.2566
2522004392	HlyD family secretion protein [Thermacetogenium phaeum DSM 12270 : CP003732] (-)strand	3	8.9	44.889	11.406	17.4272	18.222	17.9314	18.3516	17.5679	17.1383	17.5884	17.0369	18.155	17.6137	16.4097	17.3122	18.601	18.4001	18.4618	18.2213	17.4484	18.4596
2522003717	acetyl-CoA carboxylase carboxyl transferase subunit beta [Thermacetogenium phaeum DSM 12270 : CP003732] (-)strand	6	19.9	31.762	11.371	21.4628	22.4966	21.0181	22.7516	20.0585	20.9251	21.5465	21.4837	20.9699	22.3325	19.7378	20.976	22.5606	23.3659	22.6184	23.2558	21.0617	22.6846
2522003684	cell division protein ZapA [Thermacetogenium phaeum DSM 12270 : CP003732] (+)strand	4	34.2	12.856	11.361	19.6887	19.7321	18.4605	19.6277	18.2034	19.0775	20.3918	20.0855	19.3452	20.8704	19.2416	19.3587	21.6495	21.4102	21.1845	21.2304	20.1992	21.2829
2522004120;2522004117	S-layer homology domain-containing protein [Thermacetogenium phaeum DSM 12270 : CP003732] (+)strand	3	12.8	24.104	11.326	20.7555	19.5852	20.2969	20.8012	18.3266	18.7215	20.6893	18.5564	20.3015	20.0518	18.1869	18.2427	20.9534	19.1826	19.1817	19.825	18.0701	19.0978
2522003835	NADH-quinone oxidoreductase subunit E [Thermacetogenium phaeum DSM 12270 : CP003732] (-)strand	5	27.9	20.619	11.27	18.594	20.0402	18.829	19.8294	17.9082	18.5	18.3678	17.9371	17.4414	19.4884	17.0141	17.6401	19.7624	20.5969	19.3958	20.5025	19.1378	19.8546
2522003195	phosphoribosylformylglycinamidine synthase subunit II [Thermacetogenium phaeum DSM 12270 : CP003732] (+)strand	6	7.9	78.616	11.168	19.6678	20.0687	19.2895	20.0115	18.1362	18.8665	20.0059	19.1707	19.3328	20.4293	17.9296	19.0445	20.7269	20.5868	19.9668	20.4427	18.9809	20.3468
2522002598	4Fe-4S dicluster domain-containing protein [Thermacetogenium phaeum DSM 12270 : CP003732] (+)strand	2	21.5	8.9841	11.081	17.3658	19.8178	16.3645	19.513	18.4373	16.6254	19.1096	20.0338	17.5816	20.9261	19.607	17.8305	19.6621	21.0257	18.8095	21.2521	20.6767	19.1866
2522004114	putative regulatory protein, FmdB family [Thermacetogenium phaeum DSM 12270 : CP003732] (-)strand	2	27	6.915	11.071	19.7928	20.4429	18.4456	21.424	18.3478	17.7956	17.8799	16.3603	16.9225	19.4174	15.9087	16.2689	20.1017	19.9859	18.665	21.2148	18.4058	18.6024
2522003241	hypothetical protein [Thermacetogenium phaeum DSM 12270 : CP003732] (+)strand	5	39.8	13.7	10.901	18.2117	18.9475	18.4126	20.3349	17.1264	17.6713	18.5129	18.3671	18.8648	18.934	16.9394	17.6722	19.5186	19.6409	19.4981	19.7596	17.8901	19.2364
2522003354	Phosphopantetheine adenylyltransferase [Thermacetogenium phaeum DSM 12270 : CP003732] (+)strand	2	12.2	18.146	10.707	19.9373	21.4311	19.9294	20.8561	18.6956	20.1623	18.2183	18.7025	18.2689	19.6782	17.3652	17.7317	19.606	19.9511	19.5844	19.7926	19.4034	19.2448
2522005119	Lipid II:glycine glycyltransferase (Peptidoglycan interpeptide bridge formation enzyme) [Thermacetogenium phaeum DSM 12270 : CP003732] (-)strand	3	7.2	41.902	10.604	17.8777	18.5253	17.8482	18.6843	17.657	18.1234	17.126	17.3312	16.4772	18.0405	15.8324	16.1406	20.1658	19.9988	19.6931	19.6445	18.0513	20.0197
2522004602	putative regulatory protein, FmdB family [Thermacetogenium phaeum DSM 12270 : CP003732] (+)strand	2	29.9	9.6669	10.583	15.3987	16.0757	14.6034	16.2265	14.8434	14.7209	17.3904	18.1198	17.6555	18.2172	16.3138	17.7916	16.2285	17.5097	16.4866	16.6234	16.4514	16.8258
2522003995	Xaa-Pro aminopeptidase [Thermacetogenium phaeum DSM 12270 : CP003732] (-)strand	5	12.9	39.618	10.448	20.0217	20.6468	19.8863	20.8438	18.2846	19.6186	19.5786	19.4622	19.1069	20.1058	18.67	18.9372	19.3621	19.619	19.0648	19.6062	18.2842	19.525
2522004223	CoA-substrate-specific enzyme activase, putative [Thermacetogenium phaeum DSM 12270 : CP003732] (-)strand	6	22.7	34.428	10.116	17.2556	18.7966	17.0529	19.3323	16.7423	16.8198	14.5163	14.8648	14.4269	17.3725	14.5409	14.3609	18.3411	19.4492	18.1292	19.7647	17.1744	18.2508
2522004966	formate hydrogenlyase subunit 5 [Thermacetogenium phaeum DSM 12270 : CP003732] (+)strand	5	10.6	66.091	10.077	18.35	18.9822	17.1836	18.5153	16.7248	18.0586	18.3982	17.3619	16.0449	18.641	16.1626	16.0698	15.5947	16.3979	16.4483	15.6966	13.7628	16.0829
2522003369	L-fuculose-phosphate aldolase [Thermacetogenium phaeum DSM 12270 : CP003732] (+)strand	2	9.9	24.937	9.9994	19.2172	19.5516	18.3292	20.25	17.9409	19.0053	17.6852	17.1231	17.6078	17.8819	16.396	16.3168	20.0614	20.1435	19.3526	20.3418	18.8181	19.762
2522003180	molybdopterin molybdochelatase [Thermacetogenium phaeum DSM 12270 : CP003732] (+)strand	4	10.3	44.497	9.9617	16.0547	15.4818	15.1956	16.6907	14.1826	14.4292	20.2664	19.2153	19.3771	20.4602	18.2095	18.3172	19.7546	19.4172	18.6194	19.8924	18.0949	18.7906
2522004305	pyruvate dehydrogenase E2 component (dihydrolipoamide acetyltransferase) [Thermacetogenium phaeum DSM 12270 : CP003732] (-)strand	5	10.6	41.196	9.9334	19.9776	20.591	18.887	20.8774	18.8996	19.4368	20.1541	21.0744	19.2371	20.8569	18.9586	19.4812	17.7491	18.6651	16.3626	18.4435	17.1665	17.3227
2522003861	CO dehydrogenase maturation factor [Thermacetogenium phaeum DSM 12270 : CP003732] (-)strand	4	13.4	26.861	9.8777	20.1141	20.9994	19.1653	21.0964	19.1291	19.0952	17.2335	17.4295	16.333	17.8004	15.7791	16.3071	20.5552	20.4719	19.8806	20.4514	19.1736	19.6561
2522003708	fumarate reductase flavoprotein subunit [Thermacetogenium phaeum DSM 12270 : CP003732] (+)strand	3	4.5	57.521	9.8657	18.2642	20.1936	18.1224	20.2725	19.2529	18.2512	17.8012	17.7002	16.7838	19.2728	17.5635	17.2423	16.8714	17.8275	16.5078	17.5355	16.3799	16.6586
2522003774	methionyl-tRNA formyltransferase [Thermacetogenium phaeum DSM 12270 : CP003732] (-)strand	5	12.8	34.63	9.8368	21.4058	22.0579	20.3628	22.633	19.386	20.1664	22.2709	21.5513	19.5647	23.2784	20.0705	19.8747	23.636	23.5046	21.6483	23.7104	21.1805	21.9314
2522002859	HEAT repeat-containing protein [Thermacetogenium phaeum DSM 12270 : CP003732] (+)strand	4	27.5	20.673	9.7521	15.2258	15.6691	15.254	15.8596		14.8379	19.0747	18.2544	17.8989	17.6364	17.2279	18.0806	19.1252	17.8402	19.0422	18.809	17.1008	18.3243
2522003750	riboflavin synthase alpha chain [Thermacetogenium phaeum DSM 12270 : CP003732] (-)strand	4	17.6	23.396	9.6202	18.6216	19.7028	18.0702	19.9217	17.3376	18.4046	18.4772	18.225	18.0879	19.6384	17.8724	17.693	19.1761	19.5394	18.8071	19.5578	17.4001	18.8344
2522004197	Protein of unknown function (DUF3006) [Thermacetogenium phaeum DSM 12270 : CP003732] (-)strand	2	26	8.3987	9.499	19.9732	20.7914	20.4331	20.1181	18.854	19.495	18.5486	18.7536	19.0747	19.1769	17.2536	18.188	20.1862	20.4863	20.3692	19.9113	19.6541	19.9515
2522004943	preprotein translocase subunit SecE [Thermacetogenium phaeum DSM 12270 : CP003732] (-)strand	4	21.4	17.756	9.2681	20.0313	20.9233	19.8071	21.0306	20.0483	20.1097	20.8036	20.0054	19.9174	21.5563	18.5688	20.296	19.7782	19.7096	19.451	19.72	18.2652	20.3084
2522002459	CO dehydrogenase maturation factor [Thermacetogenium phaeum DSM 12270 : CP003732] (+)strand	3	10.3	27.834	9.1308	16.5145	17.7953	16.4615	17.8622	18.1899	15.7995	16.8152	16.1588	16.5426	17.9178	18.4118	15.8165	20.0526	19.8895	19.2815	19.8353	21.5049	19.6267
2522004953	transcription elongation factor GreA [Thermacetogenium phaeum DSM 12270 : CP003732] (-)strand	6	27.2	17.63	9.0852	20.1728	20.9408	20.0289	20.4648	18.8318	20.1466	19.2424	19.0968	18.2829	18.6537	17.7907	18.3866	21.6585	22.0755	21.3091	21.4206	20.2947	21.5206
2522002764	N-acetylmuramoyl-L-alanine amidase [Thermacetogenium phaeum DSM 12270 : CP003732] (+)strand	3	3.9	74.528	9.0829	18.4393	19.2153	18.1389	19.7315	19.6191	18.2393	18.3028	18.3277	18.0453	19.2963	18.9849	18.0092	18.6924	18.8173	18.7057	19.3682	19.7538	18.7707
2522003867	EDD domain protein, DegV family [Thermacetogenium phaeum DSM 12270 : CP003732] (-)strand	4	12	33.475	8.9953	20.304	20.7903	20.5532	20.067	18.6099	19.91	18.8969	18.6586	18.5932	18.2966	16.7114	17.9217	21.4156	21.3826	21.9705	20.6219	19.8522	21.3013
2522004157	DNA-binding regulatory protein, YebC/PmpR family [Thermacetogenium phaeum DSM 12270 : CP003732] (-)strand	3	13.8	28.056	8.8362	19.1549	20.2347	19.5725	20.461	18.6429	19.2329	14.8011	14.8529	15.4402	15.2582	14.0981	14.4179	19.3988	19.7204	19.2395	19.5444	18.4768	19.4662
2522004163	sec-independent protein translocase protein TatA [Thermacetogenium phaeum DSM 12270 : CP003732] (-)strand	3	24.6	6.9641	8.6094	21.3613	21.2327	21.2194	22.2312	19.1795	21.5085	22.4222	20.5302	21.5132	22.543	19.5437	21.9209	23.5622	22.8424	22.2649	23.0724	20.6311	24.0682
2522003734	Acetoin utilization deacetylase AcuC [Thermacetogenium phaeum DSM 12270 : CP003732] (-)strand	3	6.4	51.717	8.504	16.8858	17.4908	16.3651	18.0495	15.9629	16.1728	16.348	15.3298	15.4988	17.5423	14.2956	14.6717	18.0005	18.4489	17.5756	18.6472	17.1204	17.8719
2522003640	hypothetical protein [Thermacetogenium phaeum DSM 12270 : CP003732] (+)strand	4	8.8	47.664	8.4368	19.7	20.1425	19.2851	20.4202	17.7282	19.6429	19.6988	18.5214	19.9062	20.0121	17.8537	19.1903	20.3344	19.933	20.1043	20.055	19.4821	20.3079
2522002590	O-Antigen ligase [Thermacetogenium phaeum DSM 12270 : CP003732] (+)strand	5	5.3	102.5	8.2506	18.9842	19.1987	19.1588	19.9075	18.0297	18.5947	16.5775	15.4266	16.6301	16.5364	15.3349	16.1364	19.7039	19.7842	19.7733	20.0567	18.8346	19.5362
2522004038	Uncharacterized protein, UPF0297 family [Thermacetogenium phaeum DSM 12270 : CP003732] (-)strand	2	16.3	11.616	8.211	20.9442	21.3172	21.0011	20.6451	19.7855	19.9089	17.6439	17.4469	17.312	18.1166	16.0108	15.8786	20.3018	20.1307	21.2131	19.6037	19.1151	19.8447
2522004377	urocanate hydratase [Thermacetogenium phaeum DSM 12270 : CP003732] (-)strand	4	5.5	76.254	8.1574	19.3994	19.7285	19.3436	19.5139	18.4492	18.7312	19.4076	18.6762	18.89	19.233	17.94	18.5846	20.2002	19.9831	20.2414	19.7219	18.6785	19.7929
2522004894	LSU ribosomal protein L36P [Thermacetogenium phaeum DSM 12270 : CP003732] (-)strand	2	48.6	4.2933	7.9154	21.9623	22.0424	21.0366	22.451	20.6518	21.6301	21.7207	21.5122	21.6432	22.0362	20.4132	21.702	21.305	20.5108	20.2179	20.7186	19.1784	20.9243
2522003183	cyclic pyranopterin phosphate synthase [Thermacetogenium phaeum DSM 12270 : CP003732] (+)strand	2	11.4	18.093	7.8141	17.9109	18.6632	17.0802	19.0756	17.3172	17.3613	18.1238	16.9186	17.2759	18.771	15.7051	16.5224	19.8475	19.6589	19.7382	20.0815	18.74	19.5185
2522003673	replication restart DNA helicase PriA [Thermacetogenium phaeum DSM 12270 : CP003732] (+)strand	3	55.9	3.7764	7.5504	20.0281	19.2432	19.326	18.8575	18.5563	18.161	19.8538	17.6082	19.9252	18.8214	18.1839	18.6549	20.1207	18.8247	18.0665	18.6433	18.0079	19.0202
2522002501	hypothetical protein [Thermacetogenium phaeum DSM 12270 : CP003732] (+)strand	4	31.3	14.523	7.5087	18.7839	18.5941	18.6515	18.4897	16.9227	17.8695	18.4884	16.9271	18.3259	18.5624	16.7488	17.1818	20.9689	20.0435	21.4061	20.1895	19.8796	20.1016
2522004034	Vancomycin resistance protein YoaR , contains peptidoglycan-binding and VanW domains [Thermacetogenium phaeum DSM 12270 : CP003732] (-)strand	4	8.2	54.729	7.4885	17.6181	18.1424	16.8778	18.8387	16.8279	16.8714	18.6028	18.501	17.9312	19.306	18.0114	17.8186	20.5219	20.6459	20.1132	20.992	19.9589	20.1705
2522004270	hypothetical protein [Thermacetogenium phaeum DSM 12270 : CP003732] (-)strand	2	5.1	36.941	7.3379	19.6758	20.4429	19.2389	21.3412	19.4077	20.1345	19.0197	18.6118	18.0424	20.1222	16.7965	17.5767	18.6025	18.9242	18.4722	19.1354	17.6145	20.1797
2522003603	MraZ protein [Thermacetogenium phaeum DSM 12270 : CP003732] (+)strand	5	29.5	16.524	7.3332	20.0699	21.0604	19.8547	21.4114	18.7256	19.4911	19.0916	18.4967	18.9667	20.3056	17.4506	18.0056	20.2382	20.708	20.1015	20.6442	19.4358	20.18
2522003002	transketolase subunit A [Thermacetogenium phaeum DSM 12270 : CP003732] (+)strand	3	10.8	30.598	7.2454	19.6636	21.0703	19.0965	21.4636	18.0269	19.823	20.5343	20.0273	19.5359	21.3227	18.5065	19.7731	21.1395	21.4609	19.3249	21.5221	18.9378	20.6662
2522004626	Leucyl aminopeptidase (aminopeptidase T) [Thermacetogenium phaeum DSM 12270 : CP003732] (-)strand	4	11.7	33.606	7.139	17.4451	18.947	17.1528	19.2189	19.1468	16.4931	17.6367	17.9866	17.164	18.6096	19.0456	16.7176	18.9925	19.6382	19.2948	18.8902	18.964	18.3672
2522003529	K+/H+ antiporter YhaU, regulatory subunit KhtT [Thermacetogenium phaeum DSM 12270 : CP003732] (-)strand	3	12.6	25.277	7.1348	18.494	19.1535	17.4374	19.7344	17.4086	18.1289	18.8641	18.7663	18.2653	19.8858	17.7275	17.9498	16.8568	17.0383	16.4245	17.3595	15.3178	17.0786
2522003233	imidazoleglycerol-phosphate dehydratase [Thermacetogenium phaeum DSM 12270 : CP003732] (+)strand	2	9.7	20.928	6.8047	17.1918	16.7559	16.8062	16.7273	14.1132	15.9212	17.3082	16.1765	16.6926	16.9106	14.5603	15.9287	19.2429	18.5289	19.2316	18.226	16.9716	18.2378
2522004734	C4-dicarboxylate-binding protein DctP [Thermacetogenium phaeum DSM 12270 : CP003732] (-)strand	2	4.6	38.487	6.7608	16.7666	17.0175	17.0022	17.2465	15.4606	16.171	19.7623	19.0867	19.0149	20.2085	17.0858	18.7824	16.8352	16.4454	16.8011	16.4036	15.23	16.812
2522004431	Uncharacterized conserved protein, contains FIST_N domain [Thermacetogenium phaeum DSM 12270 : CP003732] (-)strand	3	8.4	40.424	6.5689	17.4596	17.1315	16.1911	17.6803	16.5753	17.1065	18.8159	18.148	16.4922	18.9887	17.6275	17.8249	17.2694	16.7771	16.4635	16.6619	16.2112	17.0066
2522003230	ATP phosphoribosyltransferase regulatory subunit [Thermacetogenium phaeum DSM 12270 : CP003732] (+)strand	5	10.1	44.035	6.5566	19.6606	20.2993	19.2328	20.3403	18.584	19.3054	19.8101	19.2286	19.0004	20.0281	18.1133	18.7367	19.3328	19.4953	19.0454	19.5446	18.5075	19.4755
2522005148	protein of unknown function (DUF4349) [Thermacetogenium phaeum DSM 12270 : CP003732] (+)strand	2	5.7	39.022	6.5182	16.4199	17.3868	17.3784	17.3235	18.3376	16.4966	15.4352	15.2785	15.7645	15.6161	17.2205	14.9797	18.5197	18.6654	17.8805	18.3571	18.3172	18.3283
2522004425	transcriptional modulator of MazE/toxin, MazF [Thermacetogenium phaeum DSM 12270 : CP003732] (-)strand	3	27	12.649	6.4953	19.0296	18.7862	18.4886	19.4589	17.8891	19.0092	17.0031	16.0439	16.4067	17.028	15.7903	16.5394	18.8378	18.9765	18.3295	19.4252	17.7612	18.5285
2522002551	Predicted nucleic acid-binding protein, contains PIN domain [Thermacetogenium phaeum DSM 12270 : CP003732] (-)strand	3	19.6	17.79	6.4204	18.5865	19.0296	18.7	19.6158	17.2061	18.5113	18.6276	17.1479	18.1975	18.7526	16.5782	17.91	18.1713	17.6785	17.9318	17.5644	16.6636	18.2179
2522004509	NADH-quinone oxidoreductase subunit E [Thermacetogenium phaeum DSM 12270 : CP003732] (+)strand	3	11.2	19.972	6.4197	18.6432	19.2518	18.5251	20.3237	17.3696	17.7375	19.474	17.7447	17.277	20.558	15.7242	17.6787	20.3793	19.732	20.1799	21.0347	18.503	19.3508
2522005106	putrescine aminotransferase [Thermacetogenium phaeum DSM 12270 : CP003732] (-)strand	4	8.4	50.016	6.3481	19.8802	20.7536	19.8427	20.6352	19.4128	19.5923	21.3228	19.6334	18.8546	20.0704	18.0349	19.03	21.3399	20.7985	20.3727	20.5426	19.247	20.5014
2522003013	hypothetical protein [Thermacetogenium phaeum DSM 12270 : CP003732] (+)strand	2	15.3	14.162	6.309	19.5821	18.2625	17.5235	18.3382	17.1261	18.6548	18.1738	16.0396	17.3886	17.2018	14.8957	18.1107	19.5803	19.0253	18.3494	18.3602	17.905	19.0876
2522004963	hydrogenase-4 component E [Thermacetogenium phaeum DSM 12270 : CP003732] (+)strand	1	4.2	23.309	6.2589	18.7607	18.5238	17.9679	18.9828	16.1732	16.9509	18.3541	16.3661	16.494	17.8873	14.8677	16.0612	19.1621	18.2824	18.694	18.3022	16.5463	18.0275
2522003374	16S rRNA processing protein RimM [Thermacetogenium phaeum DSM 12270 : CP003732] (+)strand	2	11.8	19.455	6.1971	18.4122	18.7324	18.5671	18.3475	16.9186	17.4128	17.4564	17.1606	16.2474	18.3029	16.2771	16.2582	16.8111	16.5179	16.9358	16.0168	15.3054	15.1717
2522004544	putative P-loop containing nucleoside triphosphate hydrolase [Thermacetogenium phaeum DSM 12270 : CP003732] (-)strand	3	2.4	127.83	6.1716	16.3229	17.2105	15.3182	17.7422	14.6564	15.8611	14.6046	14.2177		15.8861	12.9277		15.499	15.4814	13.7349	15.8349	13.0434	14.5736
2522002694	magnesium chelatase subunit D [Thermacetogenium phaeum DSM 12270 : CP003732] (+)strand	3	3.6	70.309	5.9706	18.5613	18.9316	17.63	18.5879	19.115	16.3962	19.2105	20.3008	21.3035	19.6692	20.1644	18.4056	19.2077	20.3013	20.3251	19.7675	19.5749	18.7927
2522002733	fumarate reductase flavoprotein subunit [Thermacetogenium phaeum DSM 12270 : CP003732] (+)strand	2	3.8	55.067	5.7242	17.9588	18.2317	17.8308	18.0932	15.9531	17.1108	19.0779	17.588	18.6827	18.3195	16.3636	17.6251	18.4483	18.2385	18.3055	17.2774	16.094	17.9463
2522002678	energy-coupling factor transport system permease protein [Thermacetogenium phaeum DSM 12270 : CP003732] (-)strand	1	3.2	34.344	5.6282	18.8912	19.8424	17.5446	20.6152	17.2194	18.1815	17.7132	17.4789	16.4688	19.9722	17.2633	16.8523	17.9279	19.1455	16.867	19.5957	16.2933	17.1299
2522002932	hypothetical protein [Thermacetogenium phaeum DSM 12270 : CP003732] (+)strand	3	8.1	30.438	5.4945	20.4795	20.8878	19.5509	20.8739	18.9983	19.5689	18.686	18.1309	18.2304	18.6187	16.7889	17.1669	19.3946	19.4018	18.8158	18.768	17.654	18.7663
2522004569	phosphomethylpyrimidine synthase [Thermacetogenium phaeum DSM 12270 : CP003732] (-)strand	2	4.2	45.231	5.4648	22.0346	23.2145	21.6038	24.3064	21.6591	21.4131	21.2522	21.3478	20.6595	23.2313	20.252	19.5143	21.8753	22.2671	20.8691	23.5647	21.5922	21.0653
2522004554	polar amino acid transport system ATP-binding protein [Thermacetogenium phaeum DSM 12270 : CP003732] (+)strand	2	7.4	26.902	5.291	19.5077	19.7337	18.2109	20.6461	20.1103	18.8069	20.7372	19.5914	18.9539	21.5499	19.2929	18.9811	20.8269	20.6988	19.9373	21.2795	20.6601	19.9009
2522003147	Uncharacterized conserved protein, contains HEPN domain [Thermacetogenium phaeum DSM 12270 : CP003732] (+)strand	2	17.4	13.282	5.2576	17.6882	18.7251	17.0938	18.3078	17.3765	17.3656	17.9762	18.1863	17.0392	19.6136	17.4768	17.695	18.013	18.3297	16.9739	18.0586	17.5158	17.5151
2522004147	putative regulatory protein, FmdB family [Thermacetogenium phaeum DSM 12270 : CP003732] (-)strand	2	33.8	7.5484	4.8339	17.9394	18.5712	18.2549	18.6023	17.3743	17.4764	16.8915	16.3536	17.0611	17.5906	16.678	15.7873	19.9195	19.9156	19.9908	19.9827	19.0083	19.6988
2522002914	Predicted metal-binding protein [Thermacetogenium phaeum DSM 12270 : CP003732] (+)strand	3	6.6	56.991	4.7707	15.8724	17.8715	15.6327	18.6735	15.6149	14.596	16.9762	16.2691	16.2202	18.3303	16.4584	16.0937	17.2297	17.6191	16.4203	18.1459	15.612	16.8244
2522004611	GTP-binding protein Era [Thermacetogenium phaeum DSM 12270 : CP003732] (-)strand	3	16.8	31.566	4.7175	17.549	17.9069	16.5352	18.6945	16.1036	17.0458	17.4734	16.8289	16.044	18.1989	16.7649	15.7745	18.5609	18.9955	18.211	18.821	16.9913	18.2874
2522004374	trimethylamine---corrinoid protein Co-methyltransferase [Thermacetogenium phaeum DSM 12270 : CP003732] (-)strand	4	5.6	54.139	4.6749	19.9669	20.179	19.0853	20.9453	18.6549	19.1489	20.8308	19.5373	19.4574	21.1507	18.2167	20.4567	19.6525	19.245	18.9866	18.9168	17.5487	19.3107
2522004342	Predicted antitoxin, contains HTH domain [Thermacetogenium phaeum DSM 12270 : CP003732] (-)strand	2	18.8	10.753	4.5232	19.3645	20.5689	19.2616	20.4142	18.7814	18.78	18.1319	18.6972	17.8239	19.058	17.1138	17.4481	18.418	18.5524	18.1421	18.14	17.2302	18.3173
2522004896	hypothetical protein [Thermacetogenium phaeum DSM 12270 : CP003732] (-)strand	1	11	11.576	4.489	16.7279	17.5826	16.1266	17.3858	15.185	16.5927	18.2963	17.5736	17.6403	18.7946	16.2694	18.1632	17.2938	17.1688	16.6024	16.7569	15.1143	17.3736
2522004296	biotin synthase [Thermacetogenium phaeum DSM 12270 : CP003732] (-)strand	1	3.2	38.588	4.4723	16.7264	17.96	16.5669	17.0113	15.7043	16.3324	18.2662	18.9786	17.4086	17.987	16.4155	16.5097	16.8026	17.354	16.085	15.927	15.7357	15.8864
2522003020	UPF0042 nucleotide-binding protein [Thermacetogenium phaeum DSM 12270 : CP003732] (+)strand	2	5.8	33.161	4.3079	18.3369	17.4612	17.7736	18.0659	15.5073	17.9148	18.2809	16.4583	17.9213	17.8958	15.2381	17.5215	19.6818	18.4791	19.3256	18.6147	16.6877	19.3894
2522002425	single-strand binding protein [Thermacetogenium phaeum DSM 12270 : CP003732] (+)strand	2	11.4	16.396	4.2205	20.6581	21.0154	21.1101	21.7035	19.4093	20.3508	15.5731	15.8431	14.6328	17.0473	12.9353	12.5062	20.7977	21.3426	20.7593	20.957	19.1525	20.6331
2522005075	ATP synthase F0 subcomplex C subunit [Thermacetogenium phaeum DSM 12270 : CP003732] (-)strand	2	20.5	7.9956	4.1801	21.995	22.6301	21.9912	22.6038	20.2002	21.7946	23.2636	22.4336	22.6743	23.5937	21.5142	22.7555	23.1837	23.1426	22.7896	23.1965	21.09	23.3185
2522004967	hydrogenase-4 component H [Thermacetogenium phaeum DSM 12270 : CP003732] (+)strand	2	10.9	20.293	4.0709	18.4544	18.0489	17.5093	18.7192	16.887	17.2897	17.8644	16.3718	15.9629	17.6354	14.5032	14.891	21.3557	20.7046	21.1656	20.6653	19.6622	21.2388
2522002740	2-C-methyl-D-erythritol 2,4-cyclodiphosphate synthase [Thermacetogenium phaeum DSM 12270 : CP003732] (+)strand	2	5.6	40.959	3.5923	15.7333	16.2531	14.3338	15.7864	13.0249	14.9995	16.9319	16.4081	16.7688	16.2578	12.4343	16.2559	14.9805	15.3117	14.6133	15.2614	12.9851	15.1859
2522003606	stage V sporulation protein D (sporulation-specific penicillin-binding protein) [Thermacetogenium phaeum DSM 12270 : CP003732] (+)strand	4	5.8	75.394	3.4967	19.876	20.4208	19.5708	20.6691	18.6567	19.4821	18.6563	16.9839	19.1453	18.1193	16.5774	16.9976	18.2566	18.138	18.1466	17.9504	16.3422	17.7658
2522004015	chorismate synthase [Thermacetogenium phaeum DSM 12270 : CP003732] (-)strand	3	7.1	41.868	3.4952	16.4778	16.6793	16.0887	17.2086	15.6744	15.5198	17.3597	16.9497	16.7894	18.3734	15.4171	16.9481	17.2752	17.5349	17.6337	18.4669	16.0222	17.5964
2522003969	transcriptional regulator, ArgR family [Thermacetogenium phaeum DSM 12270 : CP003732] (-)strand	2	11.3	17.006	3.277	19.3633	19.6816	18.79	19.8002	17.8078	18.5633	19.9359	19.3214	18.8938	20.0718	17.8851	18.8837	18.9826	18.7461	18.3903	18.9474	17.4997	18.7508
2522004905	small subunit ribosomal protein S14 [Thermacetogenium phaeum DSM 12270 : CP003732] (-)strand	1	13.1	7.1015	3.2096	20.7476	20.6481	19.9772	21.0855	19.8096	20.9476	21.4922	19.1594	20.5194	21.4922	18.4831	21.5014	21.4957	20.7217	20.5807	20.9551	19.9659	22.2535
2522003297	C_GCAxxG_C_C family probable redox protein [Thermacetogenium phaeum DSM 12270 : CP003732] (-)strand	1	6.7	16.18	3.1604	18.5679	18.4131	17.9216	18.0903	17.4612	16.2514	16.6754	15.4024	15.2685	16.687	16.2637	14.6026	18.6301	18.5007	17.7078	17.9895	17.6271	17.0003
2522003260	hypothetical protein [Thermacetogenium phaeum DSM 12270 : CP003732] (+)strand	1	16.9	7.0681	3.157	19.8764	20.7188	20.2014	20.3327	18.8775	18.4439	19.3991	19.3325	18.8365	19.4315	17.9884	17.8032	20.1348	20.0308	19.922	19.8099	18.6352	18.8495
2522002575	Carboxymuconolactone decarboxylase family protein [Thermacetogenium phaeum DSM 12270 : CP003732] (-)strand	2	23.7	6.6088	3.1485	22.682	22.2293	22.2096	22.3058	20.3936	22.0673	23.3321	21.6727	21.929	22.1153	20.6667	21.5103	23.9939	22.5223	23.1585	22.0586	20.6352	23.0732
2522002704	ABC-type polysaccharide/polyol phosphate export permease [Thermacetogenium phaeum DSM 12270 : CP003732] (+)strand	2	5.7	26.899	3.1453	21.0742	21.1876	20.617	22.017	18.6423	19.639	19.8547	18.8088	19.086	20.9663	17.3186	18.4879	20.21	19.8357	20.8614	20.8588	18.061	19.2677
2522004584	zinc transport system substrate-binding protein [Thermacetogenium phaeum DSM 12270 : CP003732] (-)strand	2	4.3	38.254	3.1177	16.1737	16.9387	15.8311	17.3027	15.2056	16.4074	18.6044	18.2749	17.8532	19.5236	16.9893	17.8086	19.1368	18.7069	18.7215	19.8924	17.3205	18.9262
2522003918	3-phosphoshikimate 1-carboxyvinyltransferase [Thermacetogenium phaeum DSM 12270 : CP003732] (-)strand	1	2.3	45.79	3.1023	18.1615	18.5043	17.1708	18.3237	15.5415	17.108	17.8839	16.7257	16.3644	18.056	15.1846	16.7663	17.7573	17.6598	16.9722	17.5845	15.5191	17.0742
2522004134	Hydrogenase maturation factor [Thermacetogenium phaeum DSM 12270 : CP003732] (-)strand	2	4.1	36.328	3.0171	19.7259	20.8211	18.9672	22.1193	18.5013	19.5805	18.61	18.2962	17.5556	19.8724	16.9505	18.526	18.9772	19.8672	18.5761	20.7885	17.7182	18.894
2522004410	Cu+-exporting ATPase [Thermacetogenium phaeum DSM 12270 : CP003732] (-)strand	2	1.8	92.11	2.8822	22.0618	22.083	19.3267	24.0224	20.7221	21.6088	21.1941	20.1178	19.0452	22.8394	19.4444	20.6119	22.0306	21.7155	20.9451	23.0218	20.1017	21.8385
2522003612	UDP-N-acetylglucosamine-N-acetylmuramylpentapeptide N-acetylglucosamine transferase [Thermacetogenium phaeum DSM 12270 : CP003732] (+)strand	1	2.1	41.209	2.6861	18.5271	19.1177	17.5381	19.4868	16.7137	17.8507	17.9309	16.9617	17.3322	18.5422	15.5836	16.684	18.7465	18.7253	17.9805	18.872	16.7978	18.3947
2522004620	small subunit ribosomal protein S21 [Thermacetogenium phaeum DSM 12270 : CP003732] (-)strand	2	29.3	6.9151	2.6246	20.0426	21.0466	19.6077	20.9795	19.3249	19.8071	19.1917	18.2769	18.691	19.636	17.1283	18.3497	19.4861	19.4609	18.8163	19.3799	17.2235	19.604
2522003907	putative radical SAM enzyme, TIGR03279 family [Thermacetogenium phaeum DSM 12270 : CP003732] (-)strand	2	3.2	49.648	2.5488	19.0318	20.3505	18.036	20.1591	18.2202	18.8439	19.665	20.4571	19.0306	20.5349	18.6	18.7411	18.7345	20.1628	18.395	18.8768	17.9213	19.1595
2522003488	Predicted Zn-dependent peptidase [Thermacetogenium phaeum DSM 12270 : CP003732] (+)strand	2	3.8	47.534	2.5153	19.1866	20.1528	18.5382	20.0642	18.1168	18.5912	19.4865	19.2798	18.1804	19.807	17.4209	18.3354	18.4277	18.4827	17.3716	18.4568	16.6612	18.149
2522003790	dihydroorotate dehydrogenase electron transfer subunit [Thermacetogenium phaeum DSM 12270 : CP003732] (-)strand	3	10.7	28.15	2.4694	18.0521	18.3746	17.5963	18.4755	16.5147	17.5356	18.5147	17.3898	16.9429	18.3541	15.5122	17.0563	18.4514	18.6836	18.1161	18.6972	17.4561	17.7845
2522004573	4-hydroxybenzoate polyprenyltransferase [Thermacetogenium phaeum DSM 12270 : CP003732] (+)strand	2	5	32.849	2.3825	18.8607	20.3006	18.2246	21.1352	18.2222	18.53	18.3665	18.1921	17.376	19.7352	17.7984	17.2919	19.3938	20.1823	18.689	20.3996	17.955	19.4885
2522004304	alkylhydroperoxidase AhpD family core domain-containing protein [Thermacetogenium phaeum DSM 12270 : CP003732] (-)strand	1	7.9	12.391	2.3322	16.6468	17.9392	15.8146	17.5492	15.3097	15.8542	15.4044	18.8543	15.2145	17.1808	15.6169	15.142	15.1256	16.7024	14.719	16.8394	15.2107	15.9894
2522005022	hydrogenase nickel incorporation protein HypA/HybF [Thermacetogenium phaeum DSM 12270 : CP003732] (-)strand	2	15.9	12.956	2.2911	16.7475	17.5574	16.5553	17.6241	16.9991	16.6763	16.9897	17.7482	16.0135	17.3457	16.3359	13.4188	16.3386	16.7124	13.5653	15.9689	15.7887	14.4572
2522003996	3-dehydroquinate dehydratase [Thermacetogenium phaeum DSM 12270 : CP003732] (-)strand	2	17.3	16.576	2.2405	18.8869	20.1441	19.127	19.9791	17.4667	18.6539	17.498	16.8531	16.7775	17.985	15.7813	16.6308	19.6947	20.1779	19.7634	19.8646	18.0253	19.8151
2522005087	Predicted cation transporter [Thermacetogenium phaeum DSM 12270 : CP003732] (+)strand	1	2.3	37.338	2.2099	19.6777	20.3266	19.5875	20.2335	18.189	19.4873	20.9587	20.0664	20.2435	20.9418	18.7123	20.1196	20.4238	20.5643	20.6614	20.2035	19.8306	20.7321
2522005152	S-layer homology domain-containing protein [Thermacetogenium phaeum DSM 12270 : CP003732] (-)strand	2	11.5	27.81	2.1909	15.7429	16.9117	15.343	16.7697	15.8016	15.3303	16.676	16.0652	16.3155	16.9159	16.918	15.8775	16.1449	16.1764	15.6644	16.0217	16.1062	15.7792
2522003240	DNA ligase (NAD+) [Thermacetogenium phaeum DSM 12270 : CP003732] (+)strand	2	2.2	74.453	2.0575	18.9409	19.4326	18.0563	19.9992	17.9729	19.026	19.4152	18.759	18.616	20.0402	17.872	18.3921	19.7557	18.6964	18.9746	18.9763	17.648	18.9818
2522002959	radical SAM-linked protein [Thermacetogenium phaeum DSM 12270 : CP003732] (+)strand	2	7.5	26.762	2.0464	20.8896	21.9529	19.9555	22.7613	19.9641	20.8411	18.6863	18.1185	17.314	20.5054	15.8419	18.0367	19.2468	20.494	18.6397	21.0095	17.5561	19.3126
2522002600	hypothetical protein [Thermacetogenium phaeum DSM 12270 : CP003732] (+)strand	2	30.8	10.51	2.0254	17.5903	18.8607	19.4908	19.3155	17.1287	17.9429	18.3482	18.3035	18.0928	19.1804	17.4659	18.4744	17.0758	16.9507	16.7379	17.1637	16.1021	17.4826
2522002518	MOSC domain-containing protein YiiM [Thermacetogenium phaeum DSM 12270 : CP003732] (+)strand	2	12.4	16.49	2.0041	19.3727	19.1724	17.6941	18.8869	18.9066	18.0242	19.4229	18.9329	17.2576	18.8544	18.3702	17.7	20.9235	20.1938	19.536	19.6026	19.6515	19.756
2522005062	formate dehydrogenase, alpha subunit [Thermacetogenium phaeum DSM 12270 : CP003732] (+)strand	2	2.7	58.494	1.9866	18.6663	20.0668	18.3366	20.5459	18.1057	18.0974	19.615	19.4637	18.8269	21.0562	18.5065	18.6758	19.312	19.574	18.7453	20.0355	18.4424	18.9266

## Sheet: area
MajorityProteinIDs	Annotation	Peptides	SequenceCoverage___	Mol_Weight_kDa_	Score	serine axenic TP1126	serine axenic TP2126	serine axenic TP3126	serine axenic power2_TP1_126	serine axenic power2_TP2_126	serine axenic power2_TP3_126	serine syn TP1127	serine syn TP2127	serine syn TP3127	serine syn power2_TP1_127	serine syn power2_TP2_127	serine syn power2_TP3_127	glycine axenic TP1128	glycine axenic TP2128	glycine axenic TP3128	glycine axenic power2_TP1_128	glycine axenic power2_TP2_128	glycine axenic power2_TP3_128	glycine syn TP1129	glycine syn TP2129	glycine syn TP3129	glycine syn power2_TP1_129	glycine syn power2_TP2_129	glycine syn power2_TP3_129	acetate syn TP1130	acetate syn TP2130	acetate syn TP3130	acetate syn power2_TP1_130	acetate syn power2_TP2_130	acetate syn power2_TP3_130	methanol axenic TP1131	methanol axenic TP2131	methanol axenic TP3131	methanol axenic power2_TP1_131	methanol axenic power2_TP2_131	methanol axenic power2_TP3_131
2522002399	amino acid/amide ABC transporter substrate-binding protein, HAAT family [Thermacetogenium phaeum DSM 12270 : CP003732] (+)strand	15	52	43.388	323.31	24.6069	24.4987	24.8821	2.5551e+07	2.3706e+07	3.0922e+07	25.1321	23.6877	24.6096	3.6771e+07	1.3512e+07	2.5599e+07	24.8458	24.4785	25.3567	3.0154e+07	2.3375e+07	4.2965e+07	25.4929	25.1823	24.9698	4.722e+07	3.8073e+07	3.2859e+07	23.6583	22.9156	23.0969	1.3239e+07	7.9119e+06	8.97121e+06	24.2593	23.7186	24.6742	2.008e+07	1.3804e+07	2.6772e+07
2522002497	trimethylamine-N-oxide reductase (cytochrome c) [Thermacetogenium phaeum DSM 12270 : CP003732] (+)strand	38	50.9	97.816	323.31	24.12	24.6992	25.0475	1.8233e+07	2.7239e+07	3.4678e+07	26.4313	25.5353	26.4986	9.0494e+07	4.8627e+07	9.4812e+07	23.9866	23.7691	24.494	1.6622e+07	1.4296e+07	2.3628e+07	25.7933	25.9537	25.7834	5.815e+07	6.499e+07	5.7753e+07	24.8947	24.6722	25.2133	3.1192e+07	2.6734e+07	3.8902e+07	23.2884	23.5399	24.1427	1.0245e+07	1.2196e+07	1.8521e+07
2522002556	Copper amine oxidase N-terminal domain-containing protein [Thermacetogenium phaeum DSM 12270 : CP003732] (+)strand	48	76.8	75.631	323.31	28.088	28.255	28.1293	2.8532e+08	3.2033e+08	2.9361e+08	27.6534	27.7036	27.5807	2.1111e+08	2.1858e+08	2.0073e+08	27.787	28.4816	27.8558	2.3159e+08	3.7482e+08	2.4291e+08	27.8124	27.8888	27.5044	2.3571e+08	2.4852e+08	1.9039e+08	28.0474	27.929	28.0615	2.7741e+08	2.5555e+08	2.8012e+08	27.454	28.7422	28.2502	1.8385e+08	4.4901e+08	3.1926e+08
2522002616	S-layer homology domain-containing protein [Thermacetogenium phaeum DSM 12270 : CP003732] (+)strand	24	41.9	59.622	323.31	24.9245	25.7863	24.985	3.1844e+07	5.7868e+07	3.3208e+07	26.6281	27.3725	26.4485	1.0372e+08	1.7376e+08	9.15759e+07	24.5316	25.5265	24.3288	2.4252e+07	4.8333e+07	2.1072e+07	26.6224	27.2557	26.014	1.0331e+08	1.6024e+08	6.7763e+07	27.6523	28.4848	27.4876	2.1095e+08	3.7564e+08	1.8819e+08	24.998	26.1335	25.201	3.3509e+07	7.3616e+07	3.857e+07
2522002681	S-layer homology domain-containing protein [Thermacetogenium phaeum DSM 12270 : CP003732] (-)strand	42	42.2	109.06	323.31	27.3983	26.9416	26.9141	1.7689e+08	1.2889e+08	1.2646e+08	27.0935	27.1359	26.6744	1.432e+08	1.4748e+08	1.071e+08	26.5449	26.7058	26.9694	9.7904e+07	1.0946e+08	1.314e+08	27.0272	27.0355	26.4501	1.3677e+08	1.3756e+08	9.1679e+07	28.1635	27.831	27.8589	3.0065e+08	2.3877e+08	2.4343e+08	25.5202	26.6	25.8396	4.8122e+07	1.0172e+08	6.0047e+07
2522002695	iron complex transport system substrate-binding protein [Thermacetogenium phaeum DSM 12270 : CP003732] (+)strand	21	65.8	41.305	323.31	25.1144	24.3636	24.9729	3.6323e+07	2.1586e+07	3.2929e+07	24.3606	23.186	23.9514	2.1541e+07	9.5429e+06	1.6221e+07	23.5439	22.9436	24.2843	1.223e+07	8.067e+06	2.0431e+07	25.5971	25.2803	24.946	5.0757e+07	4.075e+07	3.2322e+07	23.0393	22.5698	22.7976	8.6204e+06	6.2257e+06	7.2906e+06	23.439	23.7797	24.001	1.1372e+07	1.4401e+07	1.6789e+07
2522002726	ATP-dependent Clp protease ATP-binding subunit ClpC [Thermacetogenium phaeum DSM 12270 : CP003732] (+)strand	47	58.9	91.724	323.31	27.2858	27.7357	27.6911	1.6362e+08	2.235e+08	2.1669e+08	25.4999	25.4705	25.7058	4.7449e+07	4.6494e+07	5.473e+07	24.5246	25.1661	25.2522	2.4135e+07	3.765e+07	3.9963e+07	25.9512	26.5441	25.8839	6.4878e+07	9.7853e+07	6.1921e+07	23.998	24.5529	24.3489	1.6754e+07	2.4613e+07	2.1367e+07	26.8145	27.1154	27.5479	1.1802e+08	1.4539e+08	1.9622e+08
2522002754	chaperonin GroEL [Thermacetogenium phaeum DSM 12270 : CP003732] (-)strand	35	63.6	58.459	323.31	28.3961	28.9733	28.4339	3.5324e+08	5.2702e+08	3.6262e+08	28.832	27.8786	28.33	4.7784e+08	2.4677e+08	3.3742e+08	26.2879	27.192	27.2821	8.19299e+07	1.5332e+08	1.632e+08	29.5621	30.0256	28.7919	7.9267e+08	1.093e+09	4.6476e+08	26.5621	26.0685	25.4467	9.9083e+07	7.037e+07	4.5733e+07	27.6855	28.3889	28.2192	2.1585e+08	3.5149e+08	3.1248e+08
2522002772;2522003171	aldehyde:ferredoxin oxidoreductase [Thermacetogenium phaeum DSM 12270 : CP003732] (+)strand	34	68.7	64.886	323.31	26.6364	27.1424	27.1415	1.0432e+08	1.4814e+08	1.4805e+08	27.9239	27.8806	27.5633	2.5465e+08	2.4711e+08	1.9832e+08	28.0061	28.3217	28.155	2.6957e+08	3.355e+08	2.9888e+08	26.9465	27.3044	26.6364	1.2933e+08	1.6575e+08	1.0432e+08	25.1147	25.637	25.316	3.633e+07	5.218e+07	4.1771e+07	25.5623	25.9213	26.0548	4.9548e+07	6.3545e+07	6.9709e+07
2522002777	Alcohol dehydrogenase, class IV [Thermacetogenium phaeum DSM 12270 : CP003732] (+)strand	17	62.2	44.188	323.31	25.7696	27.0021	26.6151	5.7205e+07	1.3441e+08	1.0279e+08	27.6139	28.6704	27.6546	2.0541e+08	4.2721e+08	2.1129e+08	27.049	27.6536	27.6668	1.3885e+08	2.1114e+08	2.1307e+08	26.8551	28.1227	27.0026	1.2139e+08	2.9227e+08	1.3446e+08	24.0984	25.1818	24.8583	1.7962e+07	3.806e+07	3.0415e+07	27.0477	27.8841	27.5522	1.3873e+08	2.4771e+08	1.9681e+08
2522002816	trigger factor [Thermacetogenium phaeum DSM 12270 : CP003732] (+)strand	26	66.2	52.857	323.31	24.5293	24.8679	25.0416	2.4214e+07	3.0618e+07	3.4535e+07	24.9917	24.3596	25.1885	3.3362e+07	2.1527e+07	3.8237e+07	23.3886	23.8175	24.2072	1.0982e+07	1.4784e+07	1.9369e+07	25.168	24.9513	25.0286	3.7698e+07	3.244e+07	3.4226e+07	22.9854	23.0262	23.2137	8.3044e+06	8.5421e+06	9.72759e+06	24.5321	24.0209	25.1276	2.4261e+07	1.7022e+07	3.6658e+07
2522002885	fructose 1,6-bisphosphate aldolase/phosphatase [Thermacetogenium phaeum DSM 12270 : CP003732] (-)strand	19	70.1	40.551	323.31	24.6558	24.2847	24.9585	2.6432e+07	2.0437e+07	3.2603e+07	24.0058	23.2457	24.2919	1.6845e+07	9.9459e+06	2.0539e+07	24.2273	23.5874	25.0104	1.964e+07	1.2604e+07	3.3798e+07	24.3307	24.1217	24.3563	2.1099e+07	1.8254e+07	2.1477e+07	22.7213	21.8441	23.117	6.9151e+06	3.7646e+06	9.0971e+06	24.4964	23.8742	25.3034	2.3667e+07	1.5376e+07	4.1408e+07
2522002913	nicotinate-nucleotide-dimethylbenzimidazole phosphoribosyltransferase [Thermacetogenium phaeum DSM 12270 : CP003732] (+)strand	17	61.8	38.478	323.31	23.8416	24.2069	24.8326	1.5033e+07	1.9364e+07	2.9879e+07	24.7708	24.51	25.0459	2.8626e+07	2.3891e+07	3.464e+07	22.2646	22.6684	23.3237	5.0387e+06	6.6661e+06	1.0499e+07	25.2715	25.374	25.3426	4.0502e+07	4.3486e+07	4.2547e+07	23.1034	23.1004	23.7109	9.0121e+06	8.9931e+06	1.3731e+07	22.5009	22.8046	23.4924	5.9352e+06	7.3262e+06	1.1801e+07
2522002987	hydrogenase large subunit [Thermacetogenium phaeum DSM 12270 : CP003732] (+)strand	24	51.3	52.1	323.31	24.9928	25.6662	25.3939	3.3388e+07	5.3248e+07	4.4089e+07	24.966	24.694	24.8111	3.2772e+07	2.7142e+07	2.9436e+07	25.2231	25.764	25.2319	3.9165e+07	5.698e+07	3.9407e+07	25.0912	25.5084	24.698	3.5743e+07	4.773e+07	2.7217e+07	24.4131	24.4886	24.356	2.234e+07	2.354e+07	2.1472e+07	25.4632	25.7666	25.9289	4.6258e+07	5.7084e+07	6.388e+07
2522003029	enolase [Thermacetogenium phaeum DSM 12270 : CP003732] (+)strand	15	54.4	44.908	323.31	23.3002	22.631	23.495	1.0329e+07	6.4956e+06	1.1822e+07	23.9203	22.1898	23.6046	1.5875e+07	4.7839e+06	1.2755e+07	22.9701	22.1932	23.3558	8.2167e+06	4.7953e+06	1.0735e+07	24.0964	23.2627	23.5656	1.7937e+07	1.0064e+07	1.2415e+07	21.6843	21.0974	22.1361	3.37e+06	2.2437e+06	4.6094e+06	23.0143	22.3638	23.5487	8.472e+06	5.3971e+06	1.2271e+07
2522003186	chaperonin GroEL [Thermacetogenium phaeum DSM 12270 : CP003732] (+)strand	37	75	57.061	323.31	26.7269	26.7777	26.9055	1.1107e+08	1.1505e+08	1.2571e+08	27.1862	25.7	26.8876	1.5271e+08	5.4509e+07	1.2416e+08	25.4697	25.6724	26.0331	4.6468e+07	5.3476e+07	6.8665e+07	28.1528	27.9988	27.6404	2.9843e+08	2.6822e+08	2.0921e+08	24.3561	24.3122	24.4961	2.1474e+07	2.083e+07	2.3663e+07	26.2419	26.1444	26.7879	7.9357e+07	7.4171e+07	1.1587e+08
2522003357	phosphate acetyltransferase [Thermacetogenium phaeum DSM 12270 : CP003732] (+)strand	26	80.3	37.419	323.31	26.3043	27.4771	26.8889	8.2865e+07	1.8682e+08	1.2427e+08	25.9455	26.6424	26.1235	6.462e+07	1.0475e+08	7.3109e+07	26.2784	27.3216	27.3777	8.1392e+07	1.6773e+08	1.7439e+08	25.8599	27.0128	25.9254	6.0899e+07	1.3541e+08	6.3727e+07	24.2333	25.1658	24.4625	1.9722e+07	3.764e+07	2.3118e+07	24.7872	25.9898	25.5527	2.8953e+07	6.6635e+07	4.9219e+07
2522003358	acetate kinase [Thermacetogenium phaeum DSM 12270 : CP003732] (+)strand	18	45	50.282	323.31	25.1978	25.5964	25.9119	3.8486e+07	5.0734e+07	6.3132e+07	26.5045	26.4528	26.4713	9.5205e+07	9.1852e+07	9.304e+07	24.3511	24.6783	25.9182	2.14e+07	2.6848e+07	6.3409e+07	26.0476	25.9999	25.778	6.936e+07	6.7103e+07	5.7538e+07	26.6362	26.8961	27.0963	1.043e+08	1.2489e+08	1.4348e+08	24.4643	24.7569	25.0744	2.3146e+07	2.8351e+07	3.5331e+07
2522003591	nicotinate-nucleotide-dimethylbenzimidazole phosphoribosyltransferase [Thermacetogenium phaeum DSM 12270 : CP003732] (+)strand	17	57.3	36.707	323.31	23.7771	23.9625	24.6555	1.4375e+07	1.6347e+07	2.6427e+07	24.6285	23.2278	24.5198	2.5937e+07	9.8235e+06	2.4055e+07	22.7474	22.8554	23.1856	7.0414e+06	7.5885e+06	9.54021e+06	25.8357	25.4591	25.35	5.9887e+07	4.6126e+07	4.2768e+07	22.8165	22.1398	22.919	7.3866e+06	4.6212e+06	7.9305e+06	23.3457	23.1147	23.5908	1.066e+07	9.0826e+06	1.2634e+07
2522003729	NitT/TauT family transport system substrate-binding protein [Thermacetogenium phaeum DSM 12270 : CP003732] (-)strand	17	53.7	36.054	323.31	24.6057	24.5051	25.418	2.5531e+07	2.3811e+07	4.4832e+07	25.4537	24.0241	25.4431	4.5953e+07	1.706e+07	4.5619e+07	24.3315	23.788	24.2895	2.1111e+07	1.4484e+07	2.0505e+07	26.0145	25.5013	25.7782	6.7789e+07	4.7496e+07	5.7546e+07	23.7126	23.0703	23.9639	1.3747e+07	8.8072e+06	1.6363e+07	24.0371	23.5678	24.6775	1.7214e+07	1.2434e+07	2.6833e+07
2522003831	translation elongation factor 2 (EF-2/EF-G) [Thermacetogenium phaeum DSM 12270 : CP003732] (-)strand	38	65.9	74.84	323.31	25.9488	26.731	26.9863	6.4769e+07	1.1139e+08	1.3295e+08	26.4095	26.8365	26.5304	8.9137e+07	1.1984e+08	9.69289e+07	23.9406	24.7994	24.7792	1.6101e+07	2.9199e+07	2.8793e+07	26.2861	26.567	26.2074	8.183e+07	9.9419e+07	7.7485e+07	24.5343	24.8144	24.8593	2.4298e+07	2.9503e+07	3.0437e+07	24.1561	24.4741	25.1116	1.8694e+07	2.3304e+07	3.6253e+07
2522003856	5,10-methylenetetrahydrofolate reductase (ferredoxin) [Thermacetogenium phaeum DSM 12270 : CP003732] (-)strand	17	65.8	34.839	323.31	23.5677	22.9045	23.7111	1.2433e+07	7.8515e+06	1.3733e+07	25.0844	23.3152	24.7397	3.5576e+07	1.0437e+07	2.8015e+07	23.1163	22.8087	23.7137	9.0928e+06	7.3469e+06	1.3757e+07	25.2288	24.8708	24.6929	3.9321e+07	3.068e+07	2.712e+07	23.222	22.4253	22.9706	9.7842e+06	5.6322e+06	8.2196e+06	23.3645	22.5484	23.7065	1.08e+07	6.1339e+06	1.3689e+07
2522003858	Coenzyme F420-reducing hydrogenase, delta subunit [Thermacetogenium phaeum DSM 12270 : CP003732] (-)strand	37	58.5	71.993	323.31	24.2474	23.7671	24.7474	1.9916e+07	1.4276e+07	2.8165e+07	25.7273	23.2846	25.8713	5.5552e+07	1.0218e+07	6.138e+07	23.5894	23.0566	24.1675	1.2622e+07	8.72441e+06	1.8843e+07	26.109	25.2404	26.0894	7.2377e+07	3.9639e+07	7.1399e+07	23.6606	22.4149	24.0796	1.326e+07	5.5919e+06	1.7729e+07	23.7306	22.7264	24.4256	1.3919e+07	6.9396e+06	2.2534e+07
2522003862	CO-methylating acetyl-CoA synthase corrinoid iron-sulfur protein large subunit precursor [Thermacetogenium phaeum DSM 12270 : CP003732] (-)strand	21	51.2	47.672	323.31	24.3329	25.33	25.8831	2.1132e+07	4.2178e+07	6.1885e+07	25.6156	24.7969	25.7924	5.1412e+07	2.9149e+07	5.8115e+07	22.9898	24.0012	23.7136	8.3297e+06	1.6791e+07	1.3756e+07	25.2372	26.2356	26.3075	3.955e+07	7.9012e+07	8.30511e+07	24.2677	23.8653	24.602	2.0198e+07	1.5282e+07	2.5464e+07	24.0274	23.6682	24.8563	1.7099e+07	1.333e+07	3.0373e+07
2522003863	CO-methylating acetyl-CoA synthase precursor /acetyl-CoA decarbonylase/synthase beta subunit [Thermacetogenium phaeum DSM 12270 : CP003732] (-)strand	30	41.7	83.32	323.31	25.551	25.7749	26.3301	4.916e+07	5.7413e+07	8.4361e+07	27.1138	25.8568	27.2085	1.4523e+08	6.0766e+07	1.5509e+08	24.9196	24.6205	25.7557	3.1735e+07	2.5794e+07	5.6654e+07	27.1312	27.2571	27.0759	1.47e+08	1.604e+08	1.4147e+08	25.7418	25.3493	25.8942	5.6111e+07	4.2746e+07	6.2365e+07	25.3129	25.0907	26.1192	4.1682e+07	3.5732e+07	7.2889e+07
2522003864	Ni-dependent carbon monoxide dehydrogenase precursor [Thermacetogenium phaeum DSM 12270 : CP003732] (-)strand	42	64.7	74.137	323.31	25.8051	26.2977	26.9329	5.863e+07	8.2489e+07	1.2812e+08	27.2832	26.1978	27.8124	1.6333e+08	7.6973e+07	2.3571e+08	25.1166	25.4411	26.4605	3.6379e+07	4.5556e+07	9.2341e+07	27.3083	27.6402	27.7907	1.662e+08	2.0918e+08	2.3219e+08	25.8655	25.7063	26.5126	6.1137e+07	5.4747e+07	9.5736e+07	25.6486	25.7513	26.693	5.26e+07	5.6484e+07	1.0849e+08
2522003886	formate dehydrogenase major subunit [Thermacetogenium phaeum DSM 12270 : CP003732] (-)strand	39	58.3	88.533	323.31	24.0073	23.0136	23.9958	1.6862e+07	8.468e+06	1.6728e+07	26.33	24.1162	26.2121	8.4356e+07	1.8185e+07	7.7735e+07	24.173	23.8263	24.2028	1.8914e+07	1.4874e+07	1.9309e+07	25.957	24.7477	25.3314	6.5136e+07	2.8171e+07	4.222e+07	26.1013	24.9312	25.993	7.1988e+07	3.1991e+07	6.6786e+07	23.7096	22.364	23.819	1.3718e+07	5.3979e+06	1.4799e+07
2522003891	4-hydroxy-3-polyprenylbenzoate decarboxylase [Thermacetogenium phaeum DSM 12270 : CP003732] (-)strand	27	61.5	54.007	323.31	24.0967	23.5837	24.1181	1.794e+07	1.2572e+07	1.8209e+07	26.265	24.4209	25.9056	8.0641e+07	2.246e+07	6.2858e+07	23.8405	23.1068	23.8488	1.5021e+07	9.0334e+06	1.5108e+07	26.4879	26.163	26.0934	9.4115e+07	7.5134e+07	7.1599e+07	23.9861	22.9091	23.7368	1.6616e+07	7.8764e+06	1.3979e+07	23.6158	22.9828	23.8805	1.2855e+07	8.2893e+06	1.5444e+07
2522003977	methylenetetrahydrofolate dehydrogenase (NADP+) / methenyltetrahydrofolate cyclohydrolase [Thermacetogenium phaeum DSM 12270 : CP003732] (-)strand	12	49.2	33.148	323.31	23.9192	23.7995	24.6721	1.5863e+07	1.46e+07	2.6732e+07	24.7161	23.8666	24.827	2.7561e+07	1.5295e+07	2.9763e+07	23.6835	23.1658	24.8703	1.3472e+07	9.4105e+06	3.0669e+07	24.3256	23.8985	24.139	2.1025e+07	1.5637e+07	1.8474e+07	23.9121	23.4383	24.2739	1.5786e+07	1.1367e+07	2.0285e+07	23.3386	22.9084	23.9969	1.0608e+07	7.8723e+06	1.6741e+07
2522003978	methylenetetrahydrofolate dehydrogenase (NADP+) / methenyltetrahydrofolate cyclohydrolase [Thermacetogenium phaeum DSM 12270 : CP003732] (-)strand	20	79.2	30.895	323.31	25.1347	26.0091	25.853	3.6839e+07	6.7533e+07	6.0607e+07	26.7145	27.0456	26.6479	1.1012e+08	1.3853e+08	1.0515e+08	25.1285	26.0046	25.9051	3.6679e+07	6.7321e+07	6.2837e+07	25.8082	26.5872	25.8259	5.8756e+07	1.0082e+08	5.9478e+07	25.9792	26.6862	26.2671	6.615e+07	1.0798e+08	8.0756e+07	24.8946	25.5447	25.4931	3.119e+07	4.8948e+07	4.7226e+07
2522004063	dihydrolipoamide dehydrogenase [Thermacetogenium phaeum DSM 12270 : CP003732] (-)strand	18	50	48.703	323.31	23.9821	24.8758	24.3166	1.657e+07	3.0786e+07	2.0894e+07	23.6396	23.4463	23.7904	1.3069e+07	1.143e+07	1.4509e+07	24.8794	25.0086	25.6176	3.0864e+07	3.3756e+07	5.1483e+07	25.3937	25.8233	24.9592	4.4082e+07	5.9373e+07	3.2618e+07	21.6352	22.5729	22.1669	3.2571e+06	6.2392e+06	4.7087e+06	22.3391	23.2646	23.2741	5.3057e+06	1.0077e+07	1.0144e+07
2522004064	glycine dehydrogenase (decarboxylating) beta subunit [Thermacetogenium phaeum DSM 12270 : CP003732] (-)strand	21	55.9	53.585	323.31	24.9477	25.8284	25.3566	3.2359e+07	5.9582e+07	4.2964e+07	24.6675	24.399	24.4383	2.6647e+07	2.2122e+07	2.2733e+07	25.3068	25.8216	26.307	4.1506e+07	5.9305e+07	8.3025e+07	26.9736	27.5376	26.3494	1.3178e+08	1.9482e+08	8.5501e+07	22.7266	23.6635	23.1367	6.9405e+06	1.3287e+07	9.2224e+06	23.0544	24.0223	24.217	8.7107e+06	1.7039e+07	1.9501e+07
2522004065	glycine dehydrogenase (decarboxylating) alpha subunit [Thermacetogenium phaeum DSM 12270 : CP003732] (-)strand	24	49.4	47.953	323.31	25.5622	26.4163	26.0074	4.9544e+07	8.9558e+07	6.7456e+07	25.1542	25.3371	25.0264	3.7339e+07	4.2386e+07	3.4173e+07	25.8778	26.1978	26.8908	6.1657e+07	7.6972e+07	1.2443e+08	27.4368	28.0409	26.9557	1.8168e+08	2.7616e+08	1.3016e+08	23.1199	24.4511	23.2248	9.1154e+06	2.2936e+07	9.8028e+06	23.6013	24.8788	24.3348	1.2726e+07	3.0851e+07	2.116e+07
2522004067	aminomethyltransferase [Thermacetogenium phaeum DSM 12270 : CP003732] (-)strand	22	68.5	41.007	323.31	26.6509	27.7201	27.4037	1.0537e+08	2.2109e+08	1.7755e+08	25.6691	25.8034	25.8102	5.3353e+07	5.856e+07	5.8836e+07	28.0434	29.533	29.3266	2.7664e+08	7.768e+08	6.7326e+08	26.7163	27.5696	26.628	1.1026e+08	1.9919e+08	1.0371e+08	23.9948	24.657	24.5974	1.6717e+07	2.6454e+07	2.5384e+07	24.6224	25.2211	25.6501	2.5827e+07	3.9113e+07	5.2657e+07
2522004115	NADPH-dependent 2,4-dienoyl-CoA reductase, sulfur reductase [Thermacetogenium phaeum DSM 12270 : CP003732] (-)strand	50	72.3	90.258	323.31	25.8627	25.9599	26.0488	6.1016e+07	6.5267e+07	6.9417e+07	27.228	25.8808	27.1279	1.572e+08	6.1789e+07	1.4666e+08	24.9405	25.1292	25.4508	3.2198e+07	3.6698e+07	4.5863e+07	28.0698	28.2641	27.7447	2.8174e+08	3.2236e+08	2.249e+08	24.8652	25.1248	24.9167	3.0562e+07	3.6587e+07	3.1672e+07	25.1278	25.1642	25.5334	3.6663e+07	3.7598e+07	4.8565e+07
2522004328	ketol-acid reductoisomerase [Thermacetogenium phaeum DSM 12270 : CP003732] (-)strand	21	75.3	36.963	323.31	24.2445	23.7512	24.4221	1.9876e+07	1.412e+07	2.248e+07	25.1568	23.5152	24.593	3.7406e+07	1.1989e+07	2.5306e+07	24.3314	23.6512	24.5714	2.1109e+07	1.3174e+07	2.493e+07	25.0949	24.6548	24.6799	3.5836e+07	2.6414e+07	2.6878e+07	22.9224	22.4323	22.9932	7.9492e+06	5.6599e+06	8.349e+06	24.1775	23.5493	24.3133	1.8974e+07	1.2276e+07	2.0847e+07
2522004454	molecular chaperone DnaK [Thermacetogenium phaeum DSM 12270 : CP003732] (-)strand	41	67.9	66.318	323.31	26.1544	26.3519	26.4118	7.4689e+07	8.5646e+07	8.92799e+07	26.4704	25.965	26.1989	9.2978e+07	6.55e+07	7.7028e+07	24.9352	25.647	26.0434	3.2081e+07	5.2542e+07	6.9159e+07	26.974	26.8188	26.3427	1.3182e+08	1.1838e+08	8.5105e+07	24.6951	24.6093	24.7874	2.7163e+07	2.5594e+07	2.8957e+07	25.4539	25.5691	26.0348	4.596e+07	4.9781e+07	6.8746e+07
2522004506	Acyl-CoA reductase [Thermacetogenium phaeum DSM 12270 : CP003732] (+)strand	33	74.1	54.052	323.31	24.5433	25.3049	26.7379	2.445e+07	4.145e+07	1.1192e+08	24.7886	23.9156	25.0889	2.8981e+07	1.5824e+07	3.5688e+07	23.8352	23.5921	26.2199	1.4966e+07	1.2645e+07	7.8159e+07	27.8428	27.2707	28.1161	2.4072e+08	1.6192e+08	2.9094e+08	23.7542	22.9952	24.3434	1.4149e+07	8.36101e+06	2.1286e+07	23.4529	23.8813	24.7467	1.1482e+07	1.5452e+07	2.8152e+07
2522004574	putative protease [Thermacetogenium phaeum DSM 12270 : CP003732] (+)strand	28	49.8	73.526	323.31	25.2462	25.8284	25.8666	3.9797e+07	5.9585e+07	6.1182e+07	26.7897	26.0326	26.6558	1.1601e+08	6.8641e+07	1.0573e+08	25.0233	25.1785	25.9691	3.4101e+07	3.7975e+07	6.5689e+07	26.9101	27.4812	26.8774	1.2611e+08	1.8735e+08	1.2328e+08	24.6135	24.6167	24.7922	2.5669e+07	2.5725e+07	2.9053e+07	23.9199	24.2847	24.5384	1.5871e+07	2.0437e+07	2.4366e+07
2522004575	4-aminobutyrate aminotransferase [Thermacetogenium phaeum DSM 12270 : CP003732] (+)strand	27	78.2	47.65	323.31	25.8693	26.7334	26.6014	6.1298e+07	1.1157e+08	1.0182e+08	26.4504	26.3906	26.5999	9.17019e+07	8.7976e+07	1.0171e+08	25.8553	26.2995	27.0005	6.0703e+07	8.2593e+07	1.3426e+08	26.6203	27.3921	26.847	1.0316e+08	1.7614e+08	1.2071e+08	24.4886	25.3342	25.1033	2.3539e+07	4.2302e+07	3.6046e+07	24.2844	25.3902	25.2016	2.0433e+07	4.3976e+07	3.8588e+07
2522004630	hypothetical protein [Thermacetogenium phaeum DSM 12270 : CP003732] (-)strand	11	78.8	17.757	323.31	23.5612	23.3778	23.6066	1.2377e+07	1.09e+07	1.2773e+07	26.2065	25.3476	25.772	7.7438e+07	4.2695e+07	5.7298e+07	22.9094	22.8903	23.2104	7.8778e+06	7.7743e+06	9.7056e+06	26.167	26.3191	25.7623	7.5343e+07	8.3722e+07	5.6914e+07	23.678	23.5207	23.8062	1.3421e+07	1.2035e+07	1.4668e+07	22.7867	22.9713	23.2864	7.2358e+06	8.2232e+06	1.0231e+07
2522004793	L-cysteine desulfidase [Thermacetogenium phaeum DSM 12270 : CP003732] (+)strand	19	49.9	46.308	323.31	26.7915	27.2519	27.3557	1.1616e+08	1.5982e+08	1.7175e+08	25.6311	25.4156	25.5939	5.1967e+07	4.4757e+07	5.0646e+07	26.6672	26.9817	27.932	1.0657e+08	1.3253e+08	2.5607e+08	26.4185	27.0861	26.646	8.9696e+07	1.4247e+08	1.0501e+08	23.5645	24.251	24.1458	1.2406e+07	1.9965e+07	1.8562e+07	26.6137	26.9872	27.3388	1.0269e+08	1.3303e+08	1.6974e+08
2522004795	Enamine deaminase RidA, house cleaning of reactive enamine intermediates, YjgF/YER057c/UK114 family [Thermacetogenium phaeum DSM 12270 : CP003732] (+)strand	9	69.7	16.197	323.31	25.0953	25.7956	25.2776	3.5845e+07	5.8243e+07	4.0673e+07	27.3949	29.3135	27.5569	1.7648e+08	6.6717e+08	1.9745e+08	24.9141	26.1126	26.2414	3.1614e+07	7.2557e+07	7.9331e+07	26.7352	27.7374	26.9607	1.1171e+08	2.2377e+08	1.3061e+08	25.8718	26.4931	26.5528	6.1401e+07	9.4453e+07	9.8446e+07	24.7055	25.2347	24.9572	2.7358e+07	3.9483e+07	3.2573e+07
2522004920	translation elongation factor 1A (EF-1A/EF-Tu) [Thermacetogenium phaeum DSM 12270 : CP003732] (-)strand	26	81	44.181	323.31	26.8889	27.3922	27.3319	1.2427e+08	1.7615e+08	1.6893e+08	26.9754	27.2126	26.7366	1.3195e+08	1.5553e+08	1.1182e+08	24.8295	26.2752	25.3216	2.9815e+07	8.1215e+07	4.1933e+07	27.008	27.1748	26.5573	1.3496e+08	1.5151e+08	9.875e+07	25.7531	26.1087	25.577	5.6554e+07	7.2361e+07	5.0055e+07	25.1045	25.1357	25.6966	3.6075e+07	3.6864e+07	5.4381e+07
2522005011	Formate-tetrahydrofolate ligase [Thermacetogenium phaeum DSM 12270 : CP003732] (-)strand	42	78.2	64.266	323.31	26.6162	27.1252	26.9909	1.0287e+08	1.4639e+08	1.3337e+08	27.4095	26.6406	27.0183	1.7827e+08	1.0462e+08	1.3593e+08	26.4132	26.4702	26.9657	8.9362e+07	9.2965e+07	1.3106e+08	27.1569	27.5424	26.7579	1.4964e+08	1.9547e+08	1.1348e+08	25.646	25.7837	25.5339	5.2507e+07	5.7764e+07	4.858e+07	27.1118	27.2451	27.4218	1.4503e+08	1.5907e+08	1.798e+08
2522005024	Coenzyme F420-reducing hydrogenase, alpha subunit [Thermacetogenium phaeum DSM 12270 : CP003732] (-)strand	25	60.4	48.775	323.31	26.0367	26.7033	26.8286	6.8838e+07	1.0927e+08	1.1918e+08	27.0799	25.9876	27.045	1.4186e+08	6.6535e+07	1.3847e+08	24.4059	25.112	25.3171	2.2228e+07	3.6263e+07	4.1804e+07	27.1335	27.4421	27.0336	1.4723e+08	1.8234e+08	1.3738e+08	24.1357	24.3283	24.6158	1.8432e+07	2.1065e+07	2.5709e+07	23.4964	24.0064	24.3919	1.1834e+07	1.6852e+07	2.2013e+07
2522005026	NAD(P)H-flavin reductase [Thermacetogenium phaeum DSM 12270 : CP003732] (-)strand	36	58	70.44	323.31	25.5157	26.2334	27.1285	4.7971e+07	7.8892e+07	1.4672e+08	26.8792	25.9279	27.6323	1.2344e+08	6.3837e+07	2.0804e+08	24.4313	24.9401	26.7516	2.2623e+07	3.219e+07	1.1299e+08	27.2324	27.6651	27.8715	1.5768e+08	2.1283e+08	2.4556e+08	24.3722	24.6599	25.4469	2.1715e+07	2.6507e+07	4.5737e+07	23.9486	24.3329	25.6623	1.619e+07	2.1132e+07	5.3105e+07
2522003849	spermidine synthase [Thermacetogenium phaeum DSM 12270 : CP003732] (-)strand	18	66.4	31.425	321.41	25.3025	24.8797	25.7083	4.1381e+07	3.0871e+07	5.4822e+07	25.0876	24.0312	25.0668	3.5655e+07	1.7144e+07	3.5144e+07	24.2593	23.8428	25.3017	2.008e+07	1.5045e+07	4.136e+07	25.0823	24.7096	24.9198	3.5524e+07	2.7436e+07	3.174e+07	23.5773	22.7251	23.5783	1.2516e+07	6.9331e+06	1.2525e+07	25.0209	24.2643	25.4834	3.4044e+07	2.0151e+07	4.6911e+07
2522004440	HSP20 family protein [Thermacetogenium phaeum DSM 12270 : CP003732] (-)strand	14	80.3	17.083	320.76	24.5717	24.9537	24.5404	2.4936e+07	3.2495e+07	2.44e+07	28.34	27.9483	28.3408	3.3978e+08	2.5898e+08	3.3997e+08	24.2087	24.5077	24.1341	1.9389e+07	2.3854e+07	1.8411e+07	28.6361	28.67	28.3924	4.1719e+08	4.2711e+08	3.5235e+08	25.4579	25.4694	26.1384	4.6087e+07	4.6457e+07	7.3868e+07	24.1406	24.1612	24.3816	1.8495e+07	1.8761e+07	2.1857e+07
2522002933	pyruvate phosphate dikinase [Thermacetogenium phaeum DSM 12270 : CP003732] (+)strand	40	55.8	97.653	312.14	24.1422	22.9704	24.4534	1.8515e+07	8.2185e+06	2.2972e+07	24.9552	22.6239	24.814	3.2528e+07	6.4636e+06	2.9495e+07	22.9329	22.0435	23.8598	8.0075e+06	4.3226e+06	1.5224e+07	25.21	23.775	24.6385	3.8811e+07	1.4354e+07	2.6117e+07	22.6829	21.1481	22.9942	6.7336e+06	2.3238e+06	8.3552e+06	23.8493	22.3769	24.451	1.5113e+07	5.4466e+06	2.2935e+07
2522005033	Cysteine synthase [Thermacetogenium phaeum DSM 12270 : CP003732] (-)strand	18	51.7	51.018	305.68	24.5558	24.5271	24.8646	2.4662e+07	2.4177e+07	3.0548e+07	24.0002	22.4142	23.2497	1.678e+07	5.5893e+06	9.9736e+06	22.6326	22.8675	23.3169	6.5026e+06	7.6526e+06	1.0449e+07	23.5999	22.8949	22.6642	1.2714e+07	7.7993e+06	6.6469e+06	22.0348	21.2371	21.8953	4.2967e+06	2.4718e+06	3.9007e+06	22.391	22.1945	22.7559	5.5001e+06	4.7995e+06	7.0827e+06
2522005025	Coenzyme F420-reducing hydrogenase, gamma subunit [Thermacetogenium phaeum DSM 12270 : CP003732] (-)strand	17	66	27.775	291.94	24.8351	24.9665	25.6503	2.993e+07	3.2785e+07	5.2662e+07	26.0248	24.4592	25.9498	6.8274e+07	2.3065e+07	6.4816e+07	23.5763	23.27	24.3074	1.2508e+07	1.0115e+07	2.0762e+07	26.2149	26.0211	26.0831	7.7886e+07	6.8096e+07	7.1087e+07	23.222	22.8201	23.7313	9.784e+06	7.4053e+06	1.3926e+07	23.1265	22.9059	23.5003	9.1573e+06	7.8589e+06	1.1866e+07
2522003859	methyltetrahydrofolate--corrinoid iron-sulfur protein Co-methyltransferase [Thermacetogenium phaeum DSM 12270 : CP003732] (-)strand	10	37.1	28.992	288.27	25.4655	25.7318	25.8208	4.6333e+07	5.5726e+07	5.9272e+07	26.6915	26.8873	26.484	1.0838e+08	1.2413e+08	9.3861e+07	25.1762	25.4362	26.6351	3.7913e+07	4.5399e+07	1.0422e+08	26.3951	26.4272	26.0937	8.82499e+07	9.0235e+07	7.1611e+07	27.0064	26.9149	27.2044	1.3481e+08	1.2653e+08	1.5465e+08	24.8679	24.9536	25.1197	3.0619e+07	3.2492e+07	3.6457e+07
2522003915	4-hydroxy-3-methylbut-2-enyl diphosphate reductase [Thermacetogenium phaeum DSM 12270 : CP003732] (-)strand	19	31.1	77.771	284.04	24.9641	24.7817	25.8445	3.2729e+07	2.8843e+07	6.0251e+07	24.107	22.4207	24.6906	1.8069e+07	5.6145e+06	2.7078e+07	22.8676	22.8421	24.3765	7.6529e+06	7.5188e+06	2.178e+07	24.0226	23.7569	24.2178	1.7042e+07	1.4176e+07	1.9511e+07	22.2847	21.4782	22.9472	5.1095e+06	2.9213e+06	8.087e+06	24.6166	23.2263	25.4263	2.5724e+07	9.8132e+06	4.5089e+07
2522003025	glyceraldehyde-3-phosphate dehydrogenase (NAD+) [Thermacetogenium phaeum DSM 12270 : CP003732] (+)strand	14	49	35.971	282.52	23.2777	23.6704	24.0173	1.0169e+07	1.3351e+07	1.698e+07	23.8717	23.9399	24.2138	1.535e+07	1.6093e+07	1.9457e+07	22.6952	23.2262	24.0367	6.7912e+06	9.8125e+06	1.721e+07	23.9354	24.2932	23.8849	1.6043e+07	2.0558e+07	1.5491e+07	22.0614	22.056	22.8932	4.3768e+06	4.3604e+06	7.79011e+06	22.6652	23.0285	23.6005	6.6511e+06	8.5561e+06	1.2719e+07
2522004552	amino acid ABC transporter substrate-binding protein, PAAT family [Thermacetogenium phaeum DSM 12270 : CP003732] (+)strand	14	63.3	30.285	281.42	24.0547	23.8733	24.1627	1.7425e+07	1.5367e+07	1.878e+07	23.7865	22.5031	23.3696	1.4469e+07	5.9443e+06	1.0838e+07	24.4107	23.9402	24.7054	2.2303e+07	1.6096e+07	2.7356e+07	24.5906	24.2052	23.6707	2.5264e+07	1.9341e+07	1.3353e+07	22.1882	21.4855	22.281	4.7787e+06	2.9361e+06	5.0962e+06	23.976	23.6638	24.2869	1.6501e+07	1.329e+07	2.0469e+07
2522004482	leucyl-tRNA synthetase [Thermacetogenium phaeum DSM 12270 : CP003732] (-)strand	36	45	94.339	278.12	24.5395	24.0198	25.0473	2.4385e+07	1.7009e+07	3.4673e+07	24.4118	22.8237	24.5361	2.232e+07	7.4237e+06	2.4328e+07	23.9739	23.2777	25.5451	1.6477e+07	1.0169e+07	4.8959e+07	24.7204	23.9498	24.6008	2.7643e+07	1.6203e+07	2.5444e+07	22.4318	21.7504	23.0243	5.6577e+06	3.528e+06	8.5312e+06	24.155	23.3968	24.877	1.868e+07	1.1044e+07	3.0813e+07
2522002744	phage shock protein A (PspA) family protein [Thermacetogenium phaeum DSM 12270 : CP003732] (-)strand	16	61.4	26.393	276.92	23.6738	23.5566	23.4243	1.3382e+07	1.2338e+07	1.1257e+07	24.9253	23.9894	24.1423	3.1862e+07	1.6654e+07	1.8517e+07	22.2279	22.5446	22.7591	4.9122e+06	6.1177e+06	7.0988e+06	24.9295	24.8106	24.0787	3.1954e+07	2.9426e+07	1.7718e+07	23.4167	22.9443	22.6763	1.1198e+07	8.0707e+06	6.7026e+06	24.0187	23.2595	23.6288	1.6996e+07	1.0042e+07	1.2971e+07
2522003494	dihydrodipicolinate synthase [Thermacetogenium phaeum DSM 12270 : CP003732] (+)strand	13	59.2	31.495	273.74	23.3713	23.489	24.1655	1.0851e+07	1.1773e+07	1.8817e+07	23.1878	23.0689	23.4198	9.5551e+06	8.7991e+06	1.1222e+07	23.3169	23.499	24.4668	1.0449e+07	1.1855e+07	2.3186e+07	23.1075	23.3242	23.0425	9.0378e+06	1.0502e+07	8.6395e+06	21.9977	21.8804	22.4275	4.1875e+06	3.8607e+06	5.6411e+06	22.4961	22.6382	23.4173	5.9155e+06	6.528e+06	1.1202e+07
2522004595	Peptidase propeptide and YPEB domain-containing protein [Thermacetogenium phaeum DSM 12270 : CP003732] (-)strand	36	53.4	81.139	271.6	24.7292	24.7429	25.4885	2.7811e+07	2.8077e+07	4.7077e+07	24.1582	23.1366	23.9423	1.8722e+07	9.2219e+06	1.612e+07	25.0998	25.5247	25.0205	3.5957e+07	4.8271e+07	3.4035e+07	24.2082	24.107	23.7282	1.9382e+07	1.8069e+07	1.3896e+07	22.4215	22.2473	22.6631	5.6174e+06	4.9784e+06	6.6417e+06	23.2296	23.279	23.8536	9.83541e+06	1.0178e+07	1.5158e+07
2522003493	aspartate semialdehyde dehydrogenase [Thermacetogenium phaeum DSM 12270 : CP003732] (+)strand	19	54.6	36.995	265.25	24.4769	24.3175	24.4264	2.335e+07	2.0907e+07	2.2547e+07	23.7605	23.2087	23.5836	1.4211e+07	9.6946e+06	1.2571e+07	24.1737	24.1472	24.3481	1.8924e+07	1.8579e+07	2.1356e+07	23.5198	23.4668	23.3346	1.2027e+07	1.1593e+07	1.0578e+07	22.0911	21.9739	22.0139	4.4678e+06	4.1192e+06	4.2348e+06	23.1812	23.0669	23.3679	9.5113e+06	8.7867e+06	1.0825e+07
2522004334	Rubrerythrin [Thermacetogenium phaeum DSM 12270 : CP003732] (+)strand	11	68.6	15.202	262.41	25.4678	26.4211	25.9832	4.6405e+07	8.9857e+07	6.6334e+07	25.8099	26.5534	25.436	5.8825e+07	9.8484e+07	4.5395e+07	25.972	26.4975	26.7225	6.582e+07	9.474e+07	1.1073e+08	25.19	26.2694	25.0812	3.8277e+07	8.0888e+07	3.5498e+07	24.8991	26.0124	24.916	3.1287e+07	6.7688e+07	3.1657e+07	24.1646	25.1911	25.1955	1.8805e+07	3.8306e+07	3.8425e+07
2522002370	aspartate aminotransferase [Thermacetogenium phaeum DSM 12270 : CP003732] (+)strand	11	43.9	41.966	261.93	21.5363	20.5468	23.0788	3.0414e+06	1.5318e+06	8.8596e+06	22.5389	20.5734	23.3498	6.0937e+06	1.5603e+06	1.069e+07	21.325	20.1159	22.9292	2.6271e+06	1.1363e+06	7.987e+06	22.5799	21.6785	23.0922	6.2695e+06	3.3564e+06	8.9423e+06	20.8415	19.5952	21.5099	1.879e+06	792050	2.9862e+06	22.0107	20.6672	23.3516	4.2255e+06	1.6651e+06	1.0704e+07
2522004915	LSU ribosomal protein L2P [Thermacetogenium phaeum DSM 12270 : CP003732] (-)strand	20	72.7	29.995	260.94	24.6974	24.6038	24.6274	2.7205e+07	2.5497e+07	2.5917e+07	24.991	23.5277	24.2821	3.3346e+07	1.2093e+07	2.0401e+07	24.0474	23.9049	24.2972	1.7337e+07	1.5707e+07	2.0615e+07	25.4392	25.0883	24.5773	4.5496e+07	3.5672e+07	2.5032e+07	22.797	22.109	22.0479	7.2873e+06	4.5235e+06	4.3359e+06	24.7889	24.1809	24.844	2.8986e+07	1.9018e+07	3.0116e+07
2522003848	histidinol phosphate aminotransferase apoenzyme [Thermacetogenium phaeum DSM 12270 : CP003732] (-)strand	23	58.2	41.798	257.22	24.7583	25.1457	25.7018	2.8378e+07	3.7119e+07	5.4577e+07	24.456	24.6818	24.8125	2.3014e+07	2.6913e+07	2.9466e+07	23.46	24.0457	24.6524	1.1539e+07	1.7317e+07	2.6371e+07	24.1777	24.6829	24.2305	1.8976e+07	2.6934e+07	1.9684e+07	23.4636	23.4061	23.5694	1.1568e+07	1.1116e+07	1.2448e+07	23.7539	24.0038	24.5946	1.4146e+07	1.6821e+07	2.5334e+07
2522004475	ech hydrogenase subunit E [Thermacetogenium phaeum DSM 12270 : CP003732] (-)strand	21	62.2	40.35	254.23	23.6597	23.1908	24.1276	1.3252e+07	9.5749e+06	1.8329e+07	25.156	23.4946	25.0941	3.7385e+07	1.1819e+07	3.5816e+07	23.1611	22.5984	23.8535	9.3799e+06	6.3504e+06	1.5157e+07	24.922	24.3764	24.6676	3.1789e+07	2.1779e+07	2.665e+07	24.056	23.1035	24.0256	1.7441e+07	9.01269e+06	1.7078e+07	22.6563	21.7565	23.322	6.6106e+06	3.543e+06	1.0486e+07
2522004331	dihydroxyacid dehydratase [Thermacetogenium phaeum DSM 12270 : CP003732] (-)strand	18	35.3	65.198	247.62	23.0857	23.2078	23.6098	8.9021e+06	9.6884e+06	1.2801e+07	23.6638	22.5115	23.8101	1.329e+07	5.9793e+06	1.4708e+07	23.3964	23.2349	24.3886	1.1041e+07	9.8722e+06	2.1964e+07	23.7939	23.4955	23.5767	1.4544e+07	1.1826e+07	1.2511e+07	21.8929	21.4115	22.3007	3.8942e+06	2.7894e+06	5.1664e+06	22.932	22.7179	23.6369	8.0026e+06	6.8989e+06	1.3044e+07
2522004472	Do/DeqQ family serine protease [Thermacetogenium phaeum DSM 12270 : CP003732] (-)strand	13	34.4	41.092	245.31	24.4386	24.8514	24.9965	2.2738e+07	3.0271e+07	3.3473e+07	24.3859	24.9464	24.6104	2.1923e+07	3.2331e+07	2.5614e+07	24.3908	25.2533	24.7589	2.1997e+07	3.9994e+07	2.839e+07	24.5342	24.7608	24.6742	2.4295e+07	2.8428e+07	2.6772e+07	24.7301	24.8588	24.9266	2.783e+07	3.0425e+07	3.1889e+07	23.9819	25.2116	24.7845	1.6568e+07	3.8854e+07	2.8898e+07
2522003115	Rubrerythrin [Thermacetogenium phaeum DSM 12270 : CP003732] (+)strand	11	56.3	22.201	243.86	25.4043	25.8559	26.1446	4.4407e+07	6.0728e+07	7.4183e+07	23.3918	23.3003	23.134	1.1006e+07	1.033e+07	9.2053e+06	23.005	23.4511	23.64	8.4176e+06	1.1468e+07	1.3072e+07	23.5681	23.9854	23.2646	1.2437e+07	1.6608e+07	1.0077e+07	24.0943	24.271	23.9315	1.7911e+07	2.0244e+07	1.5999e+07	24.0394	24.4583	24.9638	1.7242e+07	2.305e+07	3.2723e+07
2522005072	ATP synthase F1 subcomplex alpha subunit [Thermacetogenium phaeum DSM 12270 : CP003732] (-)strand	22	45.4	56.104	242.96	24.9526	24.562	25.3516	3.2469e+07	2.4768e+07	4.2814e+07	25.6625	23.9501	25.3169	5.3112e+07	1.6207e+07	4.1796e+07	23.9498	23.6583	24.2405	1.6203e+07	1.3239e+07	1.9821e+07	25.6776	25.0698	25.0009	5.3668e+07	3.5217e+07	3.3575e+07	23.1202	22.7769	23.407	9.1177e+06	7.1867e+06	1.1123e+07	24.4414	23.7117	24.7857	2.2782e+07	1.3738e+07	2.8922e+07
2522003893	heterodisulfide reductase subunit B [Thermacetogenium phaeum DSM 12270 : CP003732] (-)strand	12	51	31.973	237.78	22.9527	22.8108	24.0718	8.1179e+06	7.3576e+06	1.7633e+07	24.3911	23.3009	24.8049	2.2002e+07	1.0334e+07	2.9311e+07	22.3098	22.4553	23.4701	5.1991e+06	5.7505e+06	1.162e+07	24.4394	24.1421	24.5361	2.275e+07	1.8514e+07	2.4327e+07	23.098	23.4179	23.5295	8.9781e+06	1.1207e+07	1.2108e+07	22.3725	21.9153	23.4549	5.4298e+06	3.9551e+06	1.1498e+07
2522004188	4Fe-4S dicluster domain-containing protein [Thermacetogenium phaeum DSM 12270 : CP003732] (-)strand	15	59.9	38.752	237.11	22.084	20.8385	22.7055	4.4457e+06	1.875e+06	6.8399e+06	23.4821	20.3601	23.7885	1.1717e+07	1.3459e+06	1.4489e+07	21.8249	20.3609	22.265	3.7149e+06	1.3466e+06	5.0399e+06	22.9661	21.2527	22.6649	8.19391e+06	2.4986e+06	6.6498e+06	21.5352	19.7747	22.0963	3.0391e+06	896960	4.4837e+06	22.3897	20.7432	23.2952	5.495e+06	1.7552e+06	1.0293e+07
2522004189	NAD(P)-dependent iron-only hydrogenase diaphorase component flavoprotein [Thermacetogenium phaeum DSM 12270 : CP003732] (-)strand	24	47.4	65.436	236.22	23.6634	23.3307	24.3068	1.3286e+07	1.055e+07	2.0753e+07	25.3202	23.0367	25.4926	4.1894e+07	8.605e+06	4.721e+07	23.1977	22.5444	23.8079	9.6206e+06	6.1171e+06	1.4686e+07	24.9622	24.3546	24.8746	3.2686e+07	2.1452e+07	3.0762e+07	23.3748	22.2336	23.7907	1.0877e+07	4.9315e+06	1.4512e+07	24.1162	23.504	24.8787	1.8185e+07	1.1896e+07	3.0848e+07
2522004877	ornithine carbamoyltransferase [Thermacetogenium phaeum DSM 12270 : CP003732] (-)strand	15	58.1	34.68	235.2	22.519	22.6397	23.506	6.0103e+06	6.5349e+06	1.1913e+07	22.8855	22.1239	23.2788	7.7486e+06	4.5705e+06	1.0177e+07	22.4192	22.6523	23.9973	5.6086e+06	6.5921e+06	1.6746e+07	22.8595	22.541	23.0868	7.6103e+06	6.1027e+06	8.90891e+06	21.5087	20.8857	22.1169	2.9837e+06	1.9374e+06	4.5484e+06	21.9926	22.0215	23.0847	4.1728e+06	4.2572e+06	8.8957e+06
2522003247	aspartyl/glutamyl-tRNA(Asn/Gln) amidotransferase subunit B [Thermacetogenium phaeum DSM 12270 : CP003732] (+)strand	21	52.7	53.56	230.41	23.0772	22.6581	23.9009	8.8499e+06	6.6187e+06	1.5664e+07	23.5164	21.8709	23.5015	1.1999e+07	3.8354e+06	1.1876e+07	21.6054	21.2959	22.586	3.1905e+06	2.5745e+06	6.2958e+06	23.9927	22.8901	23.7287	1.6693e+07	7.7732e+06	1.3901e+07	21.7051	20.5853	22.3272	3.419e+06	1.5732e+06	5.2622e+06	21.7616	20.9385	23.0286	3.5554e+06	2.0097e+06	8.5563e+06
2522002498	Fe-S-cluster-containing dehydrogenase component [Thermacetogenium phaeum DSM 12270 : CP003732] (+)strand	21	72.6	30.223	229.5	23.3408	23.6923	24.3586	1.0624e+07	1.3555e+07	2.1511e+07	25.8357	24.8812	25.9524	5.9885e+07	3.0902e+07	6.4931e+07	22.8543	22.8695	23.7984	7.5827e+06	7.663e+06	1.4589e+07	25.5624	25.4779	25.4725	4.955e+07	4.6732e+07	4.6557e+07	25.0823	24.8871	25.3686	3.5523e+07	3.1029e+07	4.3322e+07	22.4801	22.3735	23.6211	5.8504e+06	5.4335e+06	1.2902e+07
2522005034	threonine synthase [Thermacetogenium phaeum DSM 12270 : CP003732] (-)strand	17	48.1	46.239	229.38	24.1081	24.1288	24.0487	1.8083e+07	1.8344e+07	1.7353e+07	22.8875	21.5898	22.1406	7.7592e+06	3.1563e+06	4.6238e+06	22.3095	22.8781	23.2295	5.1978e+06	7.7087e+06	9.835e+06	22.4645	23.0172	22.335	5.7876e+06	8.4892e+06	5.2907e+06	20.984	20.5624	20.7194	2.074e+06	1.5485e+06	1.7265e+06	21.6328	21.3438	21.4711	3.2517e+06	2.6614e+06	2.907e+06
2522005035	glycine hydroxymethyltransferase [Thermacetogenium phaeum DSM 12270 : CP003732] (-)strand	19	51.8	46.049	227.87	25.6766	25.4166	26.0603	5.3632e+07	4.4788e+07	6.9971e+07	24.863	23.4376	24.3652	3.0514e+07	1.1361e+07	2.161e+07	23.2363	23.6745	24.3063	9.8813e+06	1.3389e+07	2.0746e+07	23.5797	23.8516	23.5503	1.2537e+07	1.5137e+07	1.2284e+07	21.8333	21.9412	22.3597	3.7365e+06	4.0269e+06	5.3818e+06	22.8471	22.6754	23.5731	7.5449e+06	6.6984e+06	1.248e+07
2522004123	thiamine-phosphate pyrophosphorylase [Thermacetogenium phaeum DSM 12270 : CP003732] (-)strand	13	78.8	23.058	227.05	23.0791	22.5547	24.0978	8.8615e+06	6.1608e+06	1.7954e+07	22.846	23.0094	23.106	7.5394e+06	8.4436e+06	9.0279e+06	21.201	21.362	22.2176	2.4106e+06	2.6952e+06	4.877e+06	22.9718	22.6653	23.1731	8.226e+06	6.6516e+06	9.4579e+06	22.4856	21.5637	23.0501	5.8726e+06	3.0996e+06	8.685e+06	22.3192	22.0426	23.1696	5.2329e+06	4.3201e+06	9.43511e+06
2522003783	LL-diaminopimelate aminotransferase apoenzyme [Thermacetogenium phaeum DSM 12270 : CP003732] (-)strand	15	45.8	43.019	226.55	23.5505	23.5352	24.6057	1.2286e+07	1.2156e+07	2.5531e+07	23.6113	22.9673	24.3207	1.2815e+07	8.2004e+06	2.0953e+07	23.8011	23.2584	24.6994	1.4617e+07	1.0034e+07	2.7243e+07	23.7595	23.7186	24.7909	1.4201e+07	1.3804e+07	2.9027e+07	21.5062	21.8884	22.2995	2.9785e+06	3.8822e+06	5.1619e+06	23.0132	22.9836	24.0426	8.4656e+06	8.29371e+06	1.728e+07
2522004577	Imidazolonepropionase [Thermacetogenium phaeum DSM 12270 : CP003732] (+)strand	23	61.7	42.32	226.05	24.68	24.4841	25.2637	2.6879e+07	2.3466e+07	4.0283e+07	24.8595	23.7256	24.7959	3.044e+07	1.3871e+07	2.9127e+07	23.8347	23.7998	24.9344	1.4961e+07	1.4603e+07	3.2063e+07	25.5206	25.3233	25.386	4.8135e+07	4.1983e+07	4.3849e+07	22.9826	22.4993	23.1467	8.2878e+06	5.9289e+06	9.2864e+06	23.483	23.0478	24.2582	1.1724e+07	8.6711e+06	2.0065e+07
2522005039	putative selenium metabolism hydrolase [Thermacetogenium phaeum DSM 12270 : CP003732] (-)strand	13	38.5	44.018	224.17	24.5024	24.5615	25.2297	2.3766e+07	2.476e+07	3.9345e+07	24.7297	24.4359	24.4785	2.7822e+07	2.2696e+07	2.3375e+07	22.8995	23.2174	23.6377	7.824e+06	9.753e+06	1.3051e+07	24.1001	24.1171	23.7778	1.7983e+07	1.8196e+07	1.4382e+07	23.6704	23.6972	23.6971	1.3351e+07	1.3601e+07	1.36e+07	22.5484	22.743	23.2503	6.1342e+06	7.0198e+06	9.9781e+06
2522002698	cobaltochelatase CobN [Thermacetogenium phaeum DSM 12270 : CP003732] (+)strand	37	32.6	140.43	221.55	23.7996	22.7791	23.8614	1.4601e+07	7.1979e+06	1.524e+07	23.8177	22.0755	23.5007	1.4786e+07	4.4196e+06	1.1869e+07	22.9694	21.8148	23.5182	8.2124e+06	3.689e+06	1.2014e+07	24.1341	23.1963	23.7062	1.8412e+07	9.6111e+06	1.3686e+07	22.2485	20.9182	22.3619	4.9826e+06	1.9815e+06	5.3902e+06	22.5143	21.4855	23.0534	5.9906e+06	2.9362e+06	8.7052e+06
2522003151	K(+)-stimulated pyrophosphate-energized sodium pump [Thermacetogenium phaeum DSM 12270 : CP003732] (+)strand	12	19.1	67.209	219.88	23.7095	24.9993	24.289	1.3717e+07	3.3538e+07	2.0498e+07	24.5321	24.8404	24.4118	2.4261e+07	3.0041e+07	2.232e+07	23.2989	24.5411	24.4499	1.032e+07	2.4412e+07	2.2917e+07	24.7081	25.8078	24.1048	2.7409e+07	5.874e+07	1.8041e+07	22.8788	23.5721	22.6609	7.7126e+06	1.2471e+07	6.6313e+06	23.402	24.6045	24.0423	1.1084e+07	2.5509e+07	1.7277e+07
2522003873	glutamate-1-semialdehyde 2,1-aminomutase [Thermacetogenium phaeum DSM 12270 : CP003732] (-)strand	14	45.3	46.616	213.23	23.6416	24.0159	23.9538	1.3087e+07	1.6963e+07	1.6249e+07	24.3826	24.7371	24.1828	2.1872e+07	2.7964e+07	1.9043e+07	23.5664	23.9229	24.0341	1.2422e+07	1.5904e+07	1.7179e+07	24.0989	24.2645	23.3613	1.7968e+07	2.0153e+07	1.0776e+07	22.7053	23.0004	23.0136	6.8386e+06	8.3909e+06	8.4681e+06	23.2822	23.2598	23.3401	1.0201e+07	1.0044e+07	1.0619e+07
2522003252	isocitrate dehydrogenase (NAD+) [Thermacetogenium phaeum DSM 12270 : CP003732] (+)strand	19	56.5	36.088	213.06	23.8161	23.59	24.1919	1.4769e+07	1.2627e+07	1.9164e+07	24.4583	23.13	24.1776	2.305e+07	9.1794e+06	1.8975e+07	23.1156	23.1962	24.448	9.0883e+06	9.61079e+06	2.2886e+07	23.949	23.6552	23.746	1.6195e+07	1.3211e+07	1.4069e+07	21.993	21.7559	22.2318	4.1739e+06	3.5414e+06	4.9254e+06	23.469	22.8397	24.0039	1.1611e+07	7.5062e+06	1.6823e+07
2522003367	methylthioadenosine phosphorylase [Thermacetogenium phaeum DSM 12270 : CP003732] (+)strand	15	69.3	29.529	209.95	23.2555	23.4751	23.7808	1.0014e+07	1.166e+07	1.4412e+07	23.3947	23.2907	23.378	1.1028e+07	1.0261e+07	1.0901e+07	23.6006	23.4854	23.9617	1.272e+07	1.1744e+07	1.6338e+07	23.4903	23.6123	23.2384	1.1784e+07	1.2824e+07	9.8957e+06	22.0729	22.3046	22.3289	4.4116e+06	5.1802e+06	5.2682e+06	22.6441	22.8601	23.2396	6.5545e+06	7.6132e+06	9.904e+06
2522003520	inosine-5'-monophosphate dehydrogenase [Thermacetogenium phaeum DSM 12270 : CP003732] (+)strand	24	55.9	52.279	209.51	23.3986	23.0763	24.0079	1.1058e+07	8.8445e+06	1.6869e+07	23.6871	22.5732	23.8735	1.3506e+07	6.2402e+06	1.5369e+07	22.4166	22.1031	23.7503	5.5983e+06	4.505e+06	1.4111e+07	24.2078	23.7412	24.0498	1.9377e+07	1.4022e+07	1.7367e+07	21.8893	21.1069	21.9699	3.8846e+06	2.2585e+06	4.1078e+06	22.8526	22.4234	23.8584	7.5741e+06	5.6251e+06	1.5209e+07
2522002424	SSU ribosomal protein S6P [Thermacetogenium phaeum DSM 12270 : CP003732] (+)strand	5	81.2	11.17	208.64	24.7153	24.5047	25.1105	2.7545e+07	2.3804e+07	3.6225e+07	23.5029	24.8604	24.002	1.1887e+07	3.0459e+07	1.68e+07	21.8992	23.6213	23.6267	3.9113e+06	1.2904e+07	1.2952e+07	24.2105	24.2841	24.0243	1.9413e+07	2.0429e+07	1.7062e+07	24.0373	24.0141	24.2021	1.7217e+07	1.6942e+07	1.93e+07	24.639	24.9289	25.396	2.6127e+07	3.1941e+07	4.4153e+07
2522003777	methionine adenosyltransferase [Thermacetogenium phaeum DSM 12270 : CP003732] (-)strand	14	35.2	44.335	205.55	23.1829	23.101	23.6463	9.5227e+06	8.99721e+06	1.3129e+07	23.4578	22.2696	23.4851	1.1521e+07	5.0562e+06	1.1741e+07	22.2869	21.7739	22.3594	5.1172e+06	3.5859e+06	5.3807e+06	23.8209	23.6812	23.5469	1.4819e+07	1.3451e+07	1.2255e+07	21.4318	21.651	21.5317	2.8288e+06	3.293e+06	3.0317e+06	23.2588	23.0671	23.9508	1.0037e+07	8.7881e+06	1.6215e+07
2522005070	ATP synthase F1 subcomplex beta subunit [Thermacetogenium phaeum DSM 12270 : CP003732] (-)strand	17	46.5	52.511	204.77	23.4089	23.2416	24.1977	1.1137e+07	9.91769e+06	1.9241e+07	24.2654	22.5798	24.4777	2.0166e+07	6.2689e+06	2.3362e+07	22.4768	22.2498	23.3512	5.8371e+06	4.9873e+06	1.0701e+07	24.1867	23.8957	24.237	1.9095e+07	1.5607e+07	1.9773e+07	22.2248	21.1265	22.2199	4.9016e+06	2.2893e+06	4.8849e+06	22.9223	22.5824	23.6293	7.9487e+06	6.2803e+06	1.2976e+07
2522004890	DNA-directed RNA polymerase subunit alpha [Thermacetogenium phaeum DSM 12270 : CP003732] (-)strand	24	75.9	35.29	203.74	23.1989	23.0496	24.3641	9.6289e+06	8.6818e+06	2.1594e+07	24.3033	22.7228	24.4641	2.0703e+07	6.9224e+06	2.3143e+07	22.4694	21.9823	23.4862	5.8072e+06	4.1431e+06	1.175e+07	24.8245	23.9268	24.6241	2.9712e+07	1.5947e+07	2.5858e+07	22.4122	21.5445	22.7815	5.5816e+06	3.0588e+06	7.2096e+06	22.9482	22.0933	23.9016	8.09301e+06	4.4745e+06	1.5671e+07
2522005164	large subunit ribosomal protein L25 [Thermacetogenium phaeum DSM 12270 : CP003732] (-)strand	11	73	23.185	202.94	23.4876	24.2153	24.0817	1.1762e+07	1.9478e+07	1.7755e+07	24.0331	24.4793	24.3405	1.7166e+07	2.3388e+07	2.1243e+07	23.6516	24.5557	24.4336	1.3178e+07	2.466e+07	2.2659e+07	24.1216	24.4824	24.0478	1.8252e+07	2.3439e+07	1.7343e+07	21.9169	22.4139	22.5791	3.9594e+06	5.588e+06	6.2661e+06	23.6051	23.8397	24.1874	1.276e+07	1.5013e+07	1.9104e+07
2522003465	ribosome recycling factor [Thermacetogenium phaeum DSM 12270 : CP003732] (+)strand	15	67.6	21.114	200.13	25.8655	26.2242	25.9411	6.1136e+07	7.8392e+07	6.4423e+07	25.6731	26.8306	25.4966	5.3502e+07	1.1935e+08	4.7342e+07	25.787	26.2397	26.7792	5.7897e+07	7.9239e+07	1.1517e+08	24.8909	25.398	24.4558	3.111e+07	4.4214e+07	2.3011e+07	24.6318	24.8751	24.8101	2.5996e+07	3.0771e+07	2.9416e+07	24.3188	25.3875	24.9775	2.0926e+07	4.3893e+07	3.3036e+07
2522003370	5-methylthioadenosine/S-adenosylhomocysteine deaminase [Thermacetogenium phaeum DSM 12270 : CP003732] (+)strand	18	49.2	46.985	199.57	23.0421	23.422	23.9864	8.637e+06	1.1239e+07	1.662e+07	23.8114	23.6341	24.0289	1.4721e+07	1.3019e+07	1.7117e+07	22.1934	22.6471	22.7495	4.7959e+06	6.5685e+06	7.0515e+06	23.5723	23.3291	23.3625	1.2473e+07	1.0538e+07	1.0785e+07	22.4024	22.1015	22.7098	5.5436e+06	4.4999e+06	6.8602e+06	21.9812	22.2586	22.7537	4.1399e+06	5.0176e+06	7.0721e+06
2522005036	N-acyl-D-amino-acid deacylase [Thermacetogenium phaeum DSM 12270 : CP003732] (-)strand	21	39.6	58.872	198.15	25.7448	25.2338	26.8283	5.6229e+07	3.9458e+07	1.1916e+08	24.6498	23.2633	24.7394	2.6323e+07	1.0068e+07	2.801e+07	23.0331	22.7252	23.633	8.58329e+06	6.9339e+06	1.3009e+07	24.0355	23.8228	24.0346	1.7195e+07	1.4838e+07	1.7184e+07	22.7262	22.3007	23.2557	6.9387e+06	5.1662e+06	1.0015e+07	22.9084	22.4999	23.8187	7.8724e+06	5.9312e+06	1.4796e+07
2522005223	2-oxoglutarate ferredoxin oxidoreductase subunit alpha [Thermacetogenium phaeum DSM 12270 : CP003732] (-)strand	19	55.7	40.839	197.95	22.8314	23.2741	23.3909	7.4636e+06	1.0144e+07	1.0999e+07	24.8817	22.9126	24.7168	3.0912e+07	7.8957e+06	2.7574e+07	22.5038	22.8494	22.7494	5.9474e+06	7.5573e+06	7.0512e+06	25.0495	24.9616	24.7975	3.4725e+07	3.2673e+07	2.9161e+07	22.3685	21.4423	22.6296	5.4147e+06	2.8496e+06	6.4892e+06	21.9927	21.978	22.4605	4.1732e+06	4.1309e+06	5.7713e+06
2522003860	CO-methylating acetyl-CoA synthase corrinoid iron-sulfur protein small subunit precursor /acetyl-CoA decarbonylase/synthase delta subunit [Thermacetogenium phaeum DSM 12270 : CP003732] (-)strand	14	42	35.217	195.95	23.6166	24.97	25.2697	1.2862e+07	3.2865e+07	4.0452e+07	25.0059	24.3367	25.2822	3.3693e+07	2.1188e+07	4.0805e+07	22.4428	23.5849	23.5413	5.701e+06	1.2582e+07	1.2208e+07	24.5109	25.7262	25.4754	2.3907e+07	5.5507e+07	4.6652e+07	22.7543	23.3527	23.8314	7.0751e+06	1.0712e+07	1.4927e+07	22.9751	23.3649	24.2567	8.2449e+06	1.0803e+07	2.0045e+07
2522004906	LSU ribosomal protein L5P [Thermacetogenium phaeum DSM 12270 : CP003732] (-)strand	10	55.1	20.403	195.86	23.7357	24.0027	24.1772	1.3969e+07	1.6809e+07	1.897e+07	24.3001	23.3684	24.0458	2.0657e+07	1.0829e+07	1.7318e+07	23.0361	23.237	23.2771	8.601e+06	9.886e+06	1.0165e+07	24.8686	24.5997	24.3235	3.0634e+07	2.5425e+07	2.0994e+07	22.1039	21.7319	22.3432	4.5076e+06	3.483e+06	5.3209e+06	23.9461	23.4512	24.3602	1.6162e+07	1.1469e+07	2.1535e+07
2522003920	4Fe-4S dicluster domain-containing protein [Thermacetogenium phaeum DSM 12270 : CP003732] (-)strand	3	84.5	6.328	194.23	19.5406	20.7188	19.9855	762610	1.7257e+06	1.0381e+06	21.3226	21.9778	20.8916	2.6227e+06	4.1302e+06	1.9453e+06	18.2035	20.6689	19.4554	301850	1.6671e+06	718890	19.602	20.5258	19.4858	795750	1.5097e+06	734180	21.9092	22.6105	22.4181	3.9385e+06	6.4038e+06	5.6044e+06	18.4922	19.9007	19.167	368740	978800	588610
2522002368	pyridoxal phosphate synthase yaaD subunit [Thermacetogenium phaeum DSM 12270 : CP003732] (+)strand	19	61.2	31.271	193.34	24.0107	24.6648	24.5198	1.6902e+07	2.6597e+07	2.4054e+07	24.8364	24.2481	24.5779	2.9957e+07	1.9925e+07	2.5043e+07	23.3633	23.9378	24.13	1.0791e+07	1.6069e+07	1.8359e+07	25.1865	25.475	24.6175	3.8185e+07	4.6637e+07	2.5739e+07	22.56	23.7766	22.7991	6.1834e+06	1.437e+07	7.2983e+06	23.9633	24.3793	24.6012	1.6356e+07	2.1822e+07	2.5451e+07
2522003170;2522002771	Fe-S-cluster-containing hydrogenase component 2 [Thermacetogenium phaeum DSM 12270 : CP003732] (+)strand	12	81.9	17.397	191.97	24.9267	25.7883	25.5589	3.1892e+07	5.7948e+07	4.943e+07	26.2764	26.1095	26.1182	8.1279e+07	7.24e+07	7.2839e+07	26.0369	26.5641	26.685	6.8846e+07	9.9215e+07	1.0789e+08	25.2398	26.0465	25.3701	3.9621e+07	6.9309e+07	4.3367e+07	22.9024	23.7176	23.5053	7.8401e+06	1.3795e+07	1.1907e+07	23.4095	24.5729	24.0671	1.1142e+07	2.4957e+07	1.7576e+07
2522003174	NADH-quinone oxidoreductase subunit F [Thermacetogenium phaeum DSM 12270 : CP003732] (+)strand	24	44.8	68.688	191.56	23.857	22.3712	23.7046	1.5194e+07	5.4252e+06	1.3671e+07	24.4521	21.7867	23.4623	2.2952e+07	3.6179e+06	1.1557e+07	23.6273	22.0181	22.9671	1.2958e+07	4.2473e+06	8.1993e+06	24.8894	23.5367	24.0398	3.1078e+07	1.2169e+07	1.7246e+07	22.2258	20.7651	21.865	4.905e+06	1.782e+06	3.8195e+06	23.02	21.3285	22.8669	8.5055e+06	2.6334e+06	7.6492e+06
2522005041	L-cysteine desulfidase [Thermacetogenium phaeum DSM 12270 : CP003732] (-)strand	17	39	45.079	191.13	23.5572	23.2303	24.2711	1.2343e+07	9.8404e+06	2.0246e+07	25.8983	23.9863	25.7396	6.2539e+07	1.6619e+07	5.6025e+07	23.0364	22.4859	24.1834	8.6031e+06	5.874e+06	1.9052e+07	26.6831	25.862	26.0647	1.0775e+08	6.0988e+07	7.0187e+07	23.3494	22.4198	23.9356	1.0687e+07	5.6108e+06	1.6045e+07	23.3301	22.8758	24.0026	1.0545e+07	7.6967e+06	1.6808e+07
2522002926	Ni-dependent carbon monoxide dehydrogenase precursor [Thermacetogenium phaeum DSM 12270 : CP003732] (+)strand	18	33.8	65.965	191.08	23.1541	23.0919	23.2648	9.3343e+06	8.9401e+06	1.0079e+07	24.443	22.8544	23.9609	2.2808e+07	7.5832e+06	1.6329e+07	22.9642	23.5204	22.9875	8.183e+06	1.2032e+07	8.3165e+06	24.6865	24.0317	23.9448	2.7e+07	1.715e+07	1.6147e+07	22.7463	21.7995	22.4522	7.0361e+06	3.6502e+06	5.7382e+06	22.777	22.2987	22.9509	7.1874e+06	5.1592e+06	8.10809e+06
2522002757	hypothetical protein [Thermacetogenium phaeum DSM 12270 : CP003732] (-)strand	9	59.7	19.124	189.45	22.4188	22.7443	22.832	5.6072e+06	7.0261e+06	7.4667e+06	22.8602	22.0768	23.1229	7.6137e+06	4.4237e+06	9.1345e+06	22.7319	22.5422	23.5495	6.9658e+06	6.1078e+06	1.2277e+07	23.0793	23.0845	23.0942	8.8626e+06	8.8947e+06	8.9547e+06	21.0538	21.5923	21.7692	2.1769e+06	3.1617e+06	3.5742e+06	21.9546	22.0474	22.5493	4.0644e+06	4.3345e+06	6.1377e+06
2522003885	formate dehydrogenase (quinone-dependent) iron-sulfur subunit [Thermacetogenium phaeum DSM 12270 : CP003732] (-)strand	14	55.6	29.384	188.59	22.4828	22.8922	22.4149	5.8612e+06	7.7846e+06	5.5918e+06	24.6051	23.3793	24.3064	2.5519e+07	1.0911e+07	2.0747e+07	22.3591	22.45	22.4916	5.3799e+06	5.7296e+06	5.8973e+06	24.4027	24.3266	23.5812	2.2179e+07	2.104e+07	1.255e+07	24.4497	24.5215	24.1249	2.2913e+07	2.4082e+07	1.8295e+07	22.1378	22.0876	21.9711	4.6148e+06	4.4569e+06	4.111e+06
2522002725	protein arginine kinase [Thermacetogenium phaeum DSM 12270 : CP003732] (+)strand	18	56.1	39.604	188.3	24.6173	23.9636	24.2937	2.5737e+07	1.6359e+07	2.0565e+07	24.1166	22.1347	22.9481	1.8189e+07	4.6049e+06	8.0923e+06	23.9218	23.3361	23.8231	1.5892e+07	1.0589e+07	1.4841e+07	24.3755	23.7479	23.234	2.1765e+07	1.4087e+07	9.866e+06	22.5222	21.6795	21.9679	6.0237e+06	3.3588e+06	4.1021e+06	24.1803	23.3002	23.9745	1.901e+07	1.0329e+07	1.6483e+07
2522004926	DNA-directed RNA polymerase subunit beta [Thermacetogenium phaeum DSM 12270 : CP003732] (-)strand	25	26.1	132.45	186.32	22.8583	21.9931	23.1291	7.6039e+06	4.1743e+06	9.1737e+06	23.8572	21.5206	23.6167	1.5196e+07	3.0084e+06	1.2863e+07	22.0715	20.7115	22.3784	4.4073e+06	1.717e+06	5.4522e+06	24.2626	22.7344	23.6166	2.0127e+07	6.9783e+06	1.2862e+07	21.7435	20.4403	22.1158	3.5112e+06	1.4228e+06	4.5449e+06	22.375	21.7087	22.8209	5.4395e+06	3.4275e+06	7.4093e+06
2522004436	hypothetical protein [Thermacetogenium phaeum DSM 12270 : CP003732] (-)strand	9	34.5	26.33	181.8	24.0048	23.1937	24.2945	1.6833e+07	9.59369e+06	2.0577e+07	22.5974	21.1059	22.0602	6.3458e+06	2.2569e+06	4.3729e+06	24.7654	24.1113	24.7424	2.8519e+07	1.8123e+07	2.8067e+07	22.7992	22.2169	22.3153	7.2986e+06	4.8746e+06	5.219e+06	22.8051	21.5065	22.6421	7.3285e+06	2.9793e+06	6.5455e+06	21.8165	21.448	22.1785	3.6934e+06	2.8609e+06	4.7467e+06
2522002755	chaperonin GroES [Thermacetogenium phaeum DSM 12270 : CP003732] (-)strand	16	93.6	10.319	181.7	28.3636	29.4821	29.3397	3.4537e+08	7.4988e+08	6.7942e+08	28.5193	29.5227	28.5064	3.8473e+08	7.7127e+08	3.8132e+08	28.5665	29.6936	29.2764	3.9753e+08	8.6829e+08	6.5022e+08	28.1746	29.1681	28.2467	3.0297e+08	6.0322e+08	3.1849e+08	25.9536	26.7818	26.3177	6.4985e+07	1.1538e+08	8.3642e+07	27.2332	28.782	28.3541	1.5776e+08	4.6157e+08	3.431e+08
2522004909	small subunit ribosomal protein S17 [Thermacetogenium phaeum DSM 12270 : CP003732] (-)strand	6	53.7	12.435	176.2	22.646	22.5388	22.2461	6.5632e+06	6.0933e+06	4.9743e+06	22.7374	21.5008	21.6672	6.9924e+06	2.9675e+06	3.3303e+06	21.9568	21.2826	21.8657	4.0707e+06	2.5509e+06	3.8215e+06	23.1469	22.8114	22.0018	9.288e+06	7.3604e+06	4.1996e+06	20.2983	19.9855	20.1719	1.2894e+06	1.0381e+06	1.1813e+06	22.7975	22.4339	22.9147	7.2902e+06	5.6661e+06	7.9069e+06
2522002941	5-methyltetrahydrofolate--homocysteine methyltransferase [Thermacetogenium phaeum DSM 12270 : CP003732] (+)strand	14	62.6	29.297	176.04	22.6421	22.0565	23.621	6.5456e+06	4.3619e+06	1.2901e+07	22.6999	21.675	23.2588	6.8132e+06	3.3483e+06	1.0037e+07	22.4525	21.728	24.5062	5.7396e+06	3.4737e+06	2.3828e+07	22.9751	22.1627	23.4278	8.245e+06	4.6951e+06	1.1284e+07	20.9579	20.0786	22.2118	2.0369e+06	1.1073e+06	4.8575e+06	21.9152	21.3582	23.0631	3.9549e+06	2.6881e+06	8.7638e+06
2522003250	3-isopropylmalate/(R)-2-methylmalate dehydratase large subunit [Thermacetogenium phaeum DSM 12270 : CP003732] (+)strand	13	42.6	44.589	170.97	22.4076	22.8809	22.6824	5.5637e+06	7.7241e+06	6.7309e+06	22.9609	22.0524	22.3146	8.1643e+06	4.3494e+06	5.2162e+06	22.0824	21.9732	21.8425	4.4407e+06	4.1172e+06	3.7604e+06	22.7725	22.8564	22.1302	7.165e+06	7.5936e+06	4.5903e+06	21.459	20.5585	20.9275	2.8828e+06	1.5443e+06	1.9944e+06	21.5007	21.8192	21.8223	2.9673e+06	3.7002e+06	3.7082e+06
2522004925	DNA-directed RNA polymerase subunit beta' [Thermacetogenium phaeum DSM 12270 : CP003732] (-)strand	34	29.4	132.88	170.38	23.906	22.8922	24.0674	1.5719e+07	7.7846e+06	1.758e+07	24.8251	22.3195	24.0957	2.9724e+07	5.2341e+06	1.7928e+07	23.1179	21.8578	22.9617	9.10281e+06	3.8005e+06	8.1687e+06	25.3936	24.0388	24.4512	4.4079e+07	1.7235e+07	2.2938e+07	22.8315	21.0305	22.3168	7.4638e+06	2.1419e+06	5.2242e+06	23.5156	22.0189	23.7224	1.1992e+07	4.2495e+06	1.3841e+07
2522004039	alanyl-tRNA synthetase [Thermacetogenium phaeum DSM 12270 : CP003732] (-)strand	30	37.5	97.621	169.89	23.2279	22.3316	23.7723	9.8242e+06	5.2783e+06	1.4328e+07	23.9915	21.6175	23.748	1.6679e+07	3.2175e+06	1.4088e+07	22.0778	21.2859	22.3755	4.4266e+06	2.5568e+06	5.4412e+06	24.5171	22.9744	23.9986	2.401e+07	8.241e+06	1.6761e+07	22.0131	20.4625	21.9052	4.2326e+06	1.4449e+06	3.9276e+06	22.7112	21.4378	23.1894	6.8668e+06	2.8407e+06	9.5655e+06
2522004901	small subunit ribosomal protein S5 [Thermacetogenium phaeum DSM 12270 : CP003732] (-)strand	13	84.2	17.303	169.89	24.5226	24.9391	24.9631	2.4102e+07	3.2168e+07	3.2707e+07	24.9975	24.8914	24.7594	3.3497e+07	3.1121e+07	2.8401e+07	24.0708	24.4684	23.9616	1.7621e+07	2.3212e+07	1.6337e+07	25.1905	25.1245	24.5751	3.829e+07	3.6578e+07	2.4995e+07	23.0068	22.9607	23.3876	8.42839e+06	8.1634e+06	1.0974e+07	24.8017	24.9054	25.3523	2.9246e+07	3.1424e+07	4.2834e+07
2522003683	phenylalanyl-tRNA synthetase beta subunit [Thermacetogenium phaeum DSM 12270 : CP003732] (+)strand	26	38.5	88.988	169.47	23.3113	23.1263	24.0132	1.0409e+07	9.1559e+06	1.6931e+07	23.8832	22.7015	24.0217	1.5472e+07	6.8206e+06	1.7031e+07	22.9297	22.781	23.7366	7.9899e+06	7.207e+06	1.3977e+07	24.3191	23.8135	24.1649	2.093e+07	1.4743e+07	1.8809e+07	22.4559	21.665	22.7879	5.7531e+06	3.3251e+06	7.2419e+06	23.2747	22.8651	24.0056	1.0148e+07	7.64e+06	1.6842e+07
2522002986	hydrogenase small subunit [Thermacetogenium phaeum DSM 12270 : CP003732] (+)strand	16	49.6	37.433	169.28	24.1398	24.2053	25.3102	1.8484e+07	1.9343e+07	4.1604e+07	24.1393	23.1607	24.4626	1.8478e+07	9.37699e+06	2.3119e+07	24.1514	24.0677	25.2215	1.8633e+07	1.7583e+07	3.9124e+07	24.2244	24.4853	24.3114	1.9601e+07	2.3486e+07	2.0819e+07	22.9839	22.7783	23.3832	8.2953e+06	7.1938e+06	1.0941e+07	24.6929	24.5247	26.1624	2.712e+07	2.4136e+07	7.5104e+07
2522004455	molecular chaperone GrpE [Thermacetogenium phaeum DSM 12270 : CP003732] (-)strand	12	76.9	24.24	168.7	23.9227	24.8334	24.6062	1.5902e+07	2.9896e+07	2.5539e+07	24.3816	24.4246	24.46	2.1857e+07	2.2519e+07	2.3077e+07	22.9194	24.4292	24.3324	7.9327e+06	2.259e+07	2.1124e+07	24.8013	25.406	24.5951	2.9238e+07	4.446e+07	2.5344e+07	22.3784	22.8729	22.7235	5.4522e+06	7.6812e+06	6.9254e+06	23.5787	24.3727	24.6774	1.2528e+07	2.1723e+07	2.6831e+07
2522003748	6,7-dimethyl-8-ribityllumazine synthase [Thermacetogenium phaeum DSM 12270 : CP003732] (-)strand	10	62.3	17.858	166.23	22.5871	19.9689	22.9023	6.301e+06	1.0262e+06	7.8393e+06	24.0105	19.5123	23.8415	1.69e+07	747790	1.5032e+07	21.707	19.1677	22.641	3.4233e+06	588930	6.5406e+06	24.2986	21.4944	23.8955	2.0635e+07	2.9543e+06	1.5605e+07	22.1616	17.9903	21.6943	4.6915e+06	260390	3.3934e+06	21.9888	18.9903	22.619	4.162e+06	520790	6.4416e+06
2522003177	Formate-tetrahydrofolate ligase [Thermacetogenium phaeum DSM 12270 : CP003732] (+)strand	30	49.5	64.559	165.08	24.0183	24.2731	25.3588	1.6991e+07	2.0273e+07	4.3029e+07	23.8239	22.8213	23.5368	1.4849e+07	7.4115e+06	1.217e+07	22.9932	22.4961	24.8795	8.3492e+06	5.9158e+06	3.0866e+07	24.6755	24.4504	24.548	2.6796e+07	2.2925e+07	2.4529e+07	22.0292	22.2741	22.9699	4.2801e+06	5.0718e+06	8.2152e+06	22.5306	22.4968	23.4342	6.0588e+06	5.9185e+06	1.1334e+07
2522004917	large subunit ribosomal protein L4 [Thermacetogenium phaeum DSM 12270 : CP003732] (-)strand	12	61.2	23.054	164.18	23.0834	23.7995	24.0508	8.88809e+06	1.46e+07	1.7378e+07	23.5885	22.8079	23.8362	1.2614e+07	7.3428e+06	1.4977e+07	22.5249	22.9034	23.4812	6.0349e+06	7.8452e+06	1.171e+07	23.7577	24.0281	23.6947	1.4183e+07	1.7107e+07	1.3577e+07	21.4895	21.2757	21.7888	2.9443e+06	2.5388e+06	3.623e+06	23.2467	23.5526	24.3509	9.9527e+06	1.2304e+07	2.1397e+07
2522004324	3-isopropylmalate dehydrogenase [Thermacetogenium phaeum DSM 12270 : CP003732] (-)strand	10	37.3	38.853	158.79	22.6992	23.5449	23.5273	6.8101e+06	1.2238e+07	1.209e+07	22.6167	22.1859	22.866	6.4312e+06	4.771e+06	7.6445e+06	21.2895	22.1992	21.9121	2.5632e+06	4.8152e+06	3.9464e+06	22.7183	22.8712	22.5711	6.9006e+06	7.672e+06	6.2313e+06	20.4949	21.2687	20.876	1.4777e+06	2.5265e+06	1.9244e+06	21.697	22.0112	22.43	3.3997e+06	4.2271e+06	5.6506e+06
2522004912	SSU ribosomal protein S3P [Thermacetogenium phaeum DSM 12270 : CP003732] (-)strand	16	63.7	25.151	158.25	24.0226	24.4091	25.2592	1.7042e+07	2.2277e+07	4.0158e+07	24.4418	23.761	24.9956	2.2788e+07	1.4216e+07	3.3452e+07	23.4475	23.5103	24.0153	1.1439e+07	1.1948e+07	1.6956e+07	24.7181	24.6897	24.9126	2.7599e+07	2.706e+07	3.1581e+07	22.4415	22.8834	23.2601	5.696e+06	7.7375e+06	1.0046e+07	24.1531	24.2417	25.496	1.8656e+07	1.9837e+07	4.7323e+07
2522004057	hypothetical protein [Thermacetogenium phaeum DSM 12270 : CP003732] (-)strand	15	40.7	41.104	158.08	24.0705	23.7638	24.6055	1.7618e+07	1.4243e+07	2.5527e+07	24.0317	22.971	23.8024	1.715e+07	8.2219e+06	1.463e+07	23.316	22.9854	24.3168	1.0443e+07	8.3041e+06	2.0897e+07	24.0189	23.3782	23.7651	1.6998e+07	1.0903e+07	1.4256e+07	22.5556	21.1179	22.5082	6.1645e+06	2.2758e+06	5.9654e+06	21.977	21.2701	22.958	4.1281e+06	2.529e+06	8.1479e+06
2522004715	branched-chain amino acid transport system substrate-binding protein [Thermacetogenium phaeum DSM 12270 : CP003732] (+)strand	12	37.8	41.547	157.71	23.4011	22.903	23.2365	1.1077e+07	7.8432e+06	9.8826e+06	23.0348	22.5893	21.2846	8.5936e+06	6.3106e+06	2.5545e+06	22.5034	21.9982	23.6695	5.9458e+06	4.189e+06	1.3342e+07	23.3296	22.4371	21.3841	1.0542e+07	5.6785e+06	2.7369e+06	21.614	20.7042	20.3403	3.2097e+06	1.7084e+06	1.3275e+06	21.1082	20.2684	21.5595	2.2605e+06	1.263e+06	3.0908e+06
2522005206	methionyl-tRNA synthetase [Thermacetogenium phaeum DSM 12270 : CP003732] (-)strand	18	30.1	74.066	157.05	22.468	21.7996	22.7416	5.8014e+06	3.6504e+06	7.013e+06	23.1979	21.0455	22.5038	9.6218e+06	2.1644e+06	5.9472e+06	21.2793	20.8626	22.0525	2.5451e+06	1.9067e+06	4.3498e+06	23.3731	22.4114	22.7256	1.0864e+07	5.5785e+06	6.9355e+06	21.0439	20.221	21.0239	2.162e+06	1.2222e+06	2.1322e+06	21.7854	20.8428	22.4364	3.6145e+06	1.8807e+06	5.676e+06
2522003855	heterodisulfide reductase subunit A [Thermacetogenium phaeum DSM 12270 : CP003732] (-)strand	20	59.6	36.711	157.01	23.7835	23.8796	24.2588	1.4439e+07	1.5434e+07	2.0074e+07	25.293	23.6447	25.1033	4.111e+07	1.3115e+07	3.6045e+07	22.8704	23.1084	23.3899	7.6679e+06	9.0432e+06	1.0992e+07	25.7105	25.3164	25.1678	5.4907e+07	4.1784e+07	3.7694e+07	23.1663	22.7463	23.1138	9.4136e+06	7.0358e+06	9.0774e+06	23.3003	22.9578	23.8833	1.033e+07	8.1467e+06	1.5474e+07
2522003232	histidinol dehydrogenase [Thermacetogenium phaeum DSM 12270 : CP003732] (+)strand	11	28.8	46.374	155.34	22.8376	21.3726	23.3799	7.4954e+06	2.7151e+06	1.0916e+07	22.9168	20.7182	23.0563	7.9186e+06	1.7251e+06	8.72259e+06	22.7882	20.8408	23.3049	7.2433e+06	1.878e+06	1.0363e+07	23.0476	21.7007	22.9062	8.6698e+06	3.4086e+06	7.8605e+06	21.5367	19.2635	22.0533	3.0422e+06	629350	4.3523e+06	22.9158	21.0878	23.7081	7.9132e+06	2.2287e+06	1.3704e+07
2522004880	glutamate N-acetyltransferase [Thermacetogenium phaeum DSM 12270 : CP003732] (-)strand	18	56.3	42.602	155.02	23.3243	23.1399	23.9368	1.0503e+07	9.24299e+06	1.6058e+07	23.3222	22.9725	23.1187	1.0488e+07	8.2305e+06	9.1083e+06	22.9592	22.6498	23.769	8.1547e+06	6.5808e+06	1.4295e+07	23.1774	22.9508	22.7497	9.4862e+06	8.1073e+06	7.0523e+06	21.9555	22.0208	22.1222	4.0669e+06	4.2552e+06	4.5651e+06	22.7525	22.5925	22.9621	7.0663e+06	6.3243e+06	8.1711e+06
2522004876	argininosuccinate synthase [Thermacetogenium phaeum DSM 12270 : CP003732] (-)strand	12	37.8	44.463	153.7	22.4755	22.3618	23.2585	5.8316e+06	5.3899e+06	1.0035e+07	23.1821	21.7574	23.113	9.5172e+06	3.5451e+06	9.07191e+06	21.0146	21.2527	21.0175	2.1185e+06	2.4986e+06	2.1227e+06	23.4848	22.8914	23.3097	1.1739e+07	7.7805e+06	1.0397e+07	21.6912	20.5719	20.7011	3.386e+06	1.5587e+06	1.7047e+06	21.4302	20.9625	22.1775	2.8257e+06	2.0433e+06	4.7435e+06
2522003887	formate dehydrogenase major subunit [Thermacetogenium phaeum DSM 12270 : CP003732] (-)strand	10	60.1	22.096	152.22	22.702	21.2317	20.8567	6.8231e+06	2.4625e+06	1.8989e+06	24.6499	21.7226	22.4729	2.6325e+07	3.4607e+06	5.8212e+06	22.3548	20.5109	20.556	5.3637e+06	1.4942e+06	1.5416e+06	24.5897	23.1533	21.4654	2.5248e+07	9.3293e+06	2.8956e+06	24.1104	22.177	21.9762	1.8112e+07	4.7418e+06	4.1257e+06	22.5459	20.2357	20.2024	6.1233e+06	1.2347e+06	1.2065e+06
2522004918	large subunit ribosomal protein L3 [Thermacetogenium phaeum DSM 12270 : CP003732] (-)strand	11	56.9	22.747	150.33	23.1611	22.9234	23.8018	9.3799e+06	7.9551e+06	1.4624e+07	23.6272	21.9793	23.5005	1.2957e+07	4.1346e+06	1.1867e+07	22.4758	21.8203	23.2068	5.8328e+06	3.7032e+06	9.6813e+06	24.124	23.742	23.6726	1.8283e+07	1.403e+07	1.3371e+07	21.4614	20.9617	21.7281	2.8875e+06	2.0422e+06	3.4738e+06	23.2819	22.3968	23.8818	1.0199e+07	5.522e+06	1.5457e+07
2522003510	stage V sporulation protein S [Thermacetogenium phaeum DSM 12270 : CP003732] (+)strand	3	40.7	8.7572	149.67	20.8688	21.479	20.5579	1.9148e+06	2.923e+06	1.5436e+06	22.636	21.3524	21.4867	6.5178e+06	2.6774e+06	2.9386e+06	21.0884	21.8552	20.8653	2.2296e+06	3.7939e+06	1.9102e+06	22.2673	22.1457	20.8179	5.0479e+06	4.6401e+06	1.8485e+06	20.9304	20.9413	20.3176	1.9984e+06	2.0136e+06	1.3068e+06	21.7188	21.779	21.332	3.4516e+06	3.5987e+06	2.6398e+06
2522002750	SPFH domain, Band 7 family protein [Thermacetogenium phaeum DSM 12270 : CP003732] (-)strand	12	52.4	29.726	149.6	23.2533	23.1082	23.447	9.9983e+06	9.0419e+06	1.1435e+07	24.0613	22.6806	23.6596	1.7506e+07	6.7228e+06	1.3251e+07	23.1182	22.2499	23.3538	9.1051e+06	4.9877e+06	1.072e+07	24.6409	24.2625	23.9603	2.616e+07	2.0125e+07	1.6322e+07	22.2765	21.9268	22.2625	5.0805e+06	3.9867e+06	5.0312e+06	22.6325	22.1644	23.1101	6.5021e+06	4.7007e+06	9.0541e+06
2522003959	ADP-ribose pyrophosphatase [Thermacetogenium phaeum DSM 12270 : CP003732] (-)strand	10	71.2	20.539	148.91	22.7067	22.5084	22.7769	6.8452e+06	5.9663e+06	7.1867e+06	23.1707	22.7482	22.5665	9.44241e+06	7.0451e+06	6.2116e+06	21.4335	22.5438	22.0011	2.8322e+06	6.1143e+06	4.1976e+06	22.6833	22.5242	22.0945	6.7353e+06	6.0318e+06	4.4781e+06	22.2657	21.5387	21.7959	5.0424e+06	3.0464e+06	3.6409e+06	21.6225	21.9819	21.7569	3.2287e+06	4.1419e+06	3.544e+06
2522004449	histidine triad (HIT) family protein [Thermacetogenium phaeum DSM 12270 : CP003732] (-)strand	10	78.8	12.274	148.57	24.9888	24.7194	24.8715	3.3295e+07	2.7624e+07	3.0696e+07	24.7338	25.3546	24.5154	2.79e+07	4.2903e+07	2.3981e+07	24.2758	23.6942	25.4308	2.0312e+07	1.3573e+07	4.5231e+07	24.6506	24.7047	24.0712	2.6337e+07	2.7344e+07	1.7626e+07	26.0982	25.9694	25.9659	7.1837e+07	6.5702e+07	6.554e+07	24.0039	24.5392	24.4081	1.6823e+07	2.438e+07	2.2262e+07
2522003479	translation initiation factor IF-2 [Thermacetogenium phaeum DSM 12270 : CP003732] (+)strand	23	31.9	79.144	147.97	23.3307	21.578	23.9246	1.055e+07	3.1306e+06	1.5923e+07	24.1502	21.4233	24.0921	1.8618e+07	2.8122e+06	1.7883e+07	22.4893	20.8732	23.4636	5.888e+06	1.9207e+06	1.1568e+07	24.5578	22.5976	24.2319	2.4696e+07	6.3468e+06	1.9703e+07	21.8025	20.544	22.5661	3.6576e+06	1.5288e+06	6.2098e+06	23.1032	21.0376	23.8911	9.0108e+06	2.1525e+06	1.5557e+07
2522005208	transcriptional pleiotropic regulator of transition state genes [Thermacetogenium phaeum DSM 12270 : CP003732] (+)strand	8	79.1	9.6672	147.21	25.2649	26.0838	24.7939	4.0317e+07	7.112e+07	2.9088e+07	26.0777	26.6551	25.4022	7.082e+07	1.0568e+08	4.4342e+07	24.8699	25.7615	25.3942	3.0661e+07	5.6883e+07	4.4099e+07	25.6418	26.5334	24.6966	5.2355e+07	9.7127e+07	2.719e+07	24.703	25.2186	24.215	2.7312e+07	3.9044e+07	1.9474e+07	24.5328	25.3738	24.1848	2.4272e+07	4.3478e+07	1.907e+07
2522003857	Methylene-tetrahydrofolate reductase C terminal [Thermacetogenium phaeum DSM 12270 : CP003732] (-)strand	12	51.1	24.887	147.19	24.6081	24.1105	25.1833	2.5573e+07	1.8113e+07	3.81e+07	26.1547	23.9681	26.2897	7.4706e+07	1.641e+07	8.2032e+07	23.946	23.2103	24.9404	1.6161e+07	9.7052e+06	3.2197e+07	26.5431	25.7737	26.401	9.77831e+07	5.7367e+07	8.8612e+07	23.9741	23.0825	24.6554	1.6479e+07	8.8822e+06	2.6425e+07	24.3115	23.4628	24.9447	2.082e+07	1.1561e+07	3.2292e+07
2522002949	rod shape-determining protein MreB [Thermacetogenium phaeum DSM 12270 : CP003732] (+)strand	12	46.6	36.322	146.88	22.8021	21.1847	23.8121	7.3134e+06	2.3836e+06	1.4728e+07	23.7978	20.5568	23.6733	1.4583e+07	1.5425e+06	1.3377e+07	21.8581	19.5262	22.1427	3.8013e+06	755060	4.6304e+06	23.791	21.2052	23.4395	1.4515e+07	2.4177e+06	1.1376e+07	21.5656	19.9822	21.8581	3.1037e+06	1.0357e+06	3.8014e+06	21.7176	19.4112	22.6028	3.4487e+06	697210	6.3699e+06
2522004329	acetolactate synthase, small subunit [Thermacetogenium phaeum DSM 12270 : CP003732] (-)strand	9	61.7	18.871	145.3	22.6911	22.3035	22.6726	6.7716e+06	5.1763e+06	6.6854e+06	22.9922	21.9121	22.6289	8.3431e+06	3.9463e+06	6.4858e+06	22.618	22.0154	23.1471	6.4373e+06	4.2393e+06	9.2893e+06	23.4021	23.1939	22.8496	1.1085e+07	9.5951e+06	7.5583e+06	20.7982	20.9675	21.1071	1.8234e+06	2.0504e+06	2.2587e+06	22.2644	21.8369	22.4561	5.0379e+06	3.7459e+06	5.754e+06
2522005159	peptidyl-prolyl cis-trans isomerase C [Thermacetogenium phaeum DSM 12270 : CP003732] (-)strand	16	47.3	38.775	145.06	21.9462	21.7118	22.8876	4.0409e+06	3.4349e+06	7.7597e+06	22.3705	21.0851	22.8204	5.4224e+06	2.2246e+06	7.4068e+06	21.5866	21.1495	22.5649	3.1492e+06	2.3262e+06	6.2045e+06	22.6529	22.2452	22.6508	6.5949e+06	4.9714e+06	6.5854e+06	20.9982	20.0575	21.4895	2.0945e+06	1.0912e+06	2.9444e+06	20.7526	20.6251	22.2099	1.7667e+06	1.6172e+06	4.8511e+06
2522003649	glutamate synthase (NADPH) GltB2 subunit [Thermacetogenium phaeum DSM 12270 : CP003732] (+)strand	22	47.7	57.237	144.4	23.3917	23.1909	24.0583	1.1005e+07	9.5757e+06	1.7469e+07	23.8749	22.5226	24.0158	1.5384e+07	6.0254e+06	1.6962e+07	22.4881	21.9464	23.2104	5.8828e+06	4.0412e+06	9.7055e+06	24.0398	23.7918	23.9882	1.7246e+07	1.4523e+07	1.6641e+07	21.9958	21.7519	22.378	4.182e+06	3.5315e+06	5.4507e+06	23.4887	22.8414	24.2121	1.1771e+07	7.5155e+06	1.9434e+07
2522005170	DNA-binding transcriptional regulator, GntR family [Thermacetogenium phaeum DSM 12270 : CP003732] (-)strand	14	62.7	26	142.19	22.9523	23.0815	24.0527	8.1159e+06	8.8762e+06	1.7401e+07	23.224	22.4642	23.9233	9.7979e+06	5.7863e+06	1.5909e+07	21.3286	21.7569	22.2776	2.6336e+06	3.544e+06	5.0844e+06	23.6971	23.5372	24.132	1.36e+07	1.2173e+07	1.8385e+07	21.4301	21.0245	22.3452	2.8256e+06	2.133e+06	5.3283e+06	22.0417	22.1776	23.2918	4.3173e+06	4.7436e+06	1.0269e+07
2522004176	putative ABC transport system substrate-binding protein [Thermacetogenium phaeum DSM 12270 : CP003732] (+)strand	10	54.7	37.068	141.5	21.1035	21.1243	22.0073	2.2531e+06	2.2859e+06	4.2157e+06	21.0211	20.1005	21.1099	2.128e+06	1.1242e+06	2.2632e+06	21.8805	21.87	23.3439	3.8609e+06	3.833e+06	1.0647e+07	21.7362	21.6095	22.1351	3.4933e+06	3.1997e+06	4.6062e+06	19.3873	19.4567	20.0584	685740	719540	1.0919e+06	20.9708	21.0729	22.1267	2.0552e+06	2.2059e+06	4.5794e+06
2522004059	L-serine dehydratase [Thermacetogenium phaeum DSM 12270 : CP003732] (-)strand	12	51	31.147	138.26	22.225	22.468	23.1562	4.9022e+06	5.8015e+06	9.3481e+06	21.8592	21.3446	22.3505	3.8044e+06	2.663e+06	5.3478e+06	21.5804	21.7971	23.1342	3.1359e+06	3.644e+06	9.20639e+06	23.2713	23.0832	23.3818	1.0124e+07	8.8866e+06	1.093e+07	20.5676	20.9085	21.0787	1.554e+06	1.9683e+06	2.2147e+06	20.5598	21.2874	22.7101	1.5457e+06	2.5594e+06	6.8613e+06
2522004056	peptide/nickel transport system substrate-binding protein [Thermacetogenium phaeum DSM 12270 : CP003732] (-)strand	14	32.7	63.137	136.76	22.2573	21.4564	22.8031	5.0133e+06	2.8776e+06	7.3185e+06	22.5215	20.7255	22.3456	6.0206e+06	1.7338e+06	5.3296e+06	21.9656	21.01	22.6562	4.0955e+06	2.1118e+06	6.6099e+06	22.9941	21.7673	22.7024	8.3541e+06	3.5694e+06	6.8248e+06	20.6936	19.785	21.4529	1.6959e+06	903391	2.8705e+06	20.9012	20.0584	21.6489	1.9583e+06	1.0919e+06	3.2883e+06
2522002511	iron complex transport system substrate-binding protein [Thermacetogenium phaeum DSM 12270 : CP003732] (+)strand	13	44.8	42.203	134.63	22.5578	22.1939	24.3667	6.1741e+06	4.7978e+06	2.1632e+07	22.5535	20.889	24.1229	6.1559e+06	1.9419e+06	1.8269e+07	21.2581	21.1148	23.2216	2.508e+06	2.2708e+06	9.7814e+06	22.7732	21.9628	23.4842	7.1685e+06	4.0874e+06	1.1734e+07	21.794	21.3233	22.1191	3.6361e+06	2.624e+06	4.5554e+06	21.1892	20.7012	23.2801	2.3911e+06	1.7048e+06	1.0186e+07
2522003589	preprotein translocase subunit SecD [Thermacetogenium phaeum DSM 12270 : CP003732] (+)strand	16	40.3	47.323	132.74	22.6874	22.8062	23.4948	6.7544e+06	7.3341e+06	1.1821e+07	22.8114	21.9405	23.0979	7.3608e+06	4.0249e+06	8.9773e+06	21.895	21.8372	23.4308	3.9e+06	3.7466e+06	1.1308e+07	23.3691	23.0743	23.2205	1.0834e+07	8.8321e+06	9.7739e+06	22.0128	21.3081	22.4198	4.2317e+06	2.5964e+06	5.611e+06	22.6568	22.5138	23.7556	6.6126e+06	5.9888e+06	1.4163e+07
2522002714	5-methyltetrahydrofolate--homocysteine methyltransferase [Thermacetogenium phaeum DSM 12270 : CP003732] (-)strand	9	53	23.412	132.42	23.2921	24.4614	24.6994	1.0271e+07	2.31e+07	2.7244e+07	23.4951	23.3709	23.8166	1.1823e+07	1.0848e+07	1.4774e+07	22.2293	23.0425	23.1698	4.9169e+06	8.6395e+06	9.4363e+06	24.8438	23.9492	24.185	3.0111e+07	1.6197e+07	1.9073e+07	22.8712	22.1785	23.1749	7.6719e+06	4.7466e+06	9.4698e+06	26	26.3387	26.3815	6.7107e+07	8.4866e+07	8.7422e+07
2522003164	UDP-N-acetyl-D-mannosaminuronic acid dehydrogenase [Thermacetogenium phaeum DSM 12270 : CP003732] (-)strand	18	45.4	47.964	132.21	24.0806	23.8322	24.3938	1.7741e+07	1.4935e+07	2.2042e+07	23.3287	22.0393	23.0969	1.0535e+07	4.31e+06	8.9715e+06	23.7294	22.9354	24.4685	1.3908e+07	8.0215e+06	2.3214e+07	23.8388	23.3135	23.1151	1.5004e+07	1.0425e+07	9.085e+06	21.813	21.2598	21.9968	3.6843e+06	2.511e+06	4.1849e+06	22.6846	21.9934	23.1456	6.7411e+06	4.1752e+06	9.2797e+06
2522002679	Prenyltransferase and squalene oxidase repeat-containing protein [Thermacetogenium phaeum DSM 12270 : CP003732] (-)strand	12	28.9	49.513	131.76	23.9851	23.2313	24.2229	1.6605e+07	9.8476e+06	1.958e+07	23.9881	22.6522	23.3606	1.6639e+07	6.5915e+06	1.0771e+07	22.9777	22.5695	23.2532	8.25979e+06	6.2245e+06	9.99789e+06	24.2093	23.3221	24.0935	1.9396e+07	1.0487e+07	1.79e+07	24.9979	23.5588	24.8919	3.3506e+07	1.2357e+07	3.1133e+07	22.9062	22.7671	23.3155	7.8604e+06	7.138e+06	1.0439e+07
2522004938	LSU ribosomal protein L12P [Thermacetogenium phaeum DSM 12270 : CP003732] (-)strand	10	81	13.174	131.69	26.302	26.5478	26.4906	8.2733e+07	9.8102e+07	9.42919e+07	26.6656	25.8036	26.2169	1.0645e+08	5.8567e+07	7.7996e+07	26.0441	26.1036	26.3763	6.9193e+07	7.2107e+07	8.7107e+07	26.8454	26.8021	26.3447	1.2058e+08	1.1701e+08	8.5219e+07	24.163	23.8535	24.2901	1.8784e+07	1.5157e+07	2.0514e+07	26.2432	26.1411	26.9772	7.9431e+07	7.4004e+07	1.3211e+08
2522002866	methyl-accepting chemotaxis sensory transducer with Cache sensor [Thermacetogenium phaeum DSM 12270 : CP003732] (+)strand	17	33.4	72.626	130.16	21.8052	20.5027	22.9852	3.6646e+06	1.4857e+06	8.3029e+06	21.9225	19.3314	22.336	3.9748e+06	659680	5.2941e+06	21.3744	19.6285	22.7423	2.7185e+06	810520	7.0165e+06	22.2324	20.6861	22.5063	4.9274e+06	1.6871e+06	5.9578e+06	20.6701	18.5759	20.9953	1.6685e+06	390760	2.0904e+06	21.3043	19.4491	22.4357	2.5896e+06	715770	5.673e+06
2522005115	transaldolase [Thermacetogenium phaeum DSM 12270 : CP003732] (-)strand	14	71.1	23.904	127.46	23.9115	23.4287	24.0632	1.5779e+07	1.1291e+07	1.7528e+07	23.86	22.7029	23.5633	1.5226e+07	6.8273e+06	1.2395e+07	23.1226	22.564	23.6665	9.1326e+06	6.2008e+06	1.3315e+07	24.5771	23.6966	24.1301	2.5029e+07	1.3595e+07	1.836e+07	22.5133	22.0411	22.4219	5.9865e+06	4.3156e+06	5.6191e+06	23.8663	23.0667	24.3083	1.5292e+07	8.7858e+06	2.0775e+07
2522004587	HSP20 family protein [Thermacetogenium phaeum DSM 12270 : CP003732] (-)strand	13	74	16.894	126.19	23.0136	23.6393	23.2521	8.4682e+06	1.3066e+07	9.98999e+06	24.9998	24.3372	24.5031	3.355e+07	2.1194e+07	2.3777e+07	22.5743	23.2582	23.1519	6.2453e+06	1.0033e+07	9.31989e+06	25.622	26.0822	24.9671	5.164e+07	7.1043e+07	3.2798e+07	22.7807	23.0683	22.9574	7.2058e+06	8.7952e+06	8.1447e+06	23.1418	23.2247	23.5425	9.2549e+06	9.80271e+06	1.2218e+07
2522004959	formate dehydrogenase major subunit [Thermacetogenium phaeum DSM 12270 : CP003732] (+)strand	20	39.1	65.132	125.79	22.8392	21.6302	24.0432	7.5036e+06	3.246e+06	1.7287e+07	23.0007	20.1353	23.0387	8.3924e+06	1.1517e+06	8.6167e+06	21.5306	20.0811	23.5304	3.0295e+06	1.1092e+06	1.2116e+07	23.0165	20.8507	22.9889	8.4852e+06	1.891e+06	8.3243e+06	20.7991	17.9488	21.26	1.8246e+06	253000	2.5113e+06	21.2851	19.0179	22.3973	2.5553e+06	530830	5.5241e+06
2522004940	large subunit ribosomal protein L1 [Thermacetogenium phaeum DSM 12270 : CP003732] (-)strand	14	61	25.091	125.27	23.4964	24.196	24.5082	1.1834e+07	1.9218e+07	2.3862e+07	24.0793	23.0442	24.5553	1.7725e+07	8.6497e+06	2.4653e+07	23.4966	23.662	24.682	1.1835e+07	1.3273e+07	2.6917e+07	24.4018	24.3473	24.7497	2.2166e+07	2.1343e+07	2.8209e+07	21.4976	21.9294	22.3034	2.9609e+06	3.994e+06	5.1758e+06	23.8005	23.651	24.8559	1.461e+07	1.3172e+07	3.0364e+07
2522004267	tRNA 2-thiouridine synthesizing protein A [Thermacetogenium phaeum DSM 12270 : CP003732] (-)strand	6	78.1	7.9831	125.24	23.4037	24.7383	23.251	1.1097e+07	2.7987e+07	9.98249e+06	22.7924	24.1645	22.7049	7.2644e+06	1.8804e+07	6.8367e+06	21.5203	22.9408	22.3012	3.0079e+06	8.0513e+06	5.1681e+06	23.9198	25.8423	23.3508	1.587e+07	6.0161e+07	1.0698e+07	24.7802	26.9352	24.0609	2.8812e+07	1.2832e+08	1.75e+07	21.2638	23.0043	21.2879	2.5179e+06	8.4139e+06	2.5604e+06
2522005155	bacterial nucleoid protein Hbs [Thermacetogenium phaeum DSM 12270 : CP003732] (-)strand	3	40	9.4848	124.71	25.9373	26.9277	27.0715	6.4253e+07	1.2766e+08	1.4104e+08	26.5734	26.5948	26.9523	9.9863e+07	1.0135e+08	1.2985e+08	26.4007	27.1131	27.6643	8.85911e+07	1.4516e+08	2.1271e+08	26.7383	27.365	26.9001	1.1195e+08	1.7286e+08	1.2524e+08	24.6512	24.4524	25.3053	2.6348e+07	2.2956e+07	4.1462e+07	25.7365	26.3821	26.846	5.5907e+07	8.7461e+07	1.2063e+08
2522002371	D-3-phosphoglycerate dehydrogenase [Thermacetogenium phaeum DSM 12270 : CP003732] (+)strand	16	31.5	58.34	120.35	22.8774	22.6661	22.8757	7.7051e+06	6.6554e+06	7.6962e+06	24.0046	22.3104	23.3506	1.6831e+07	5.201e+06	1.0696e+07	22.1581	21.495	22.8638	4.6801e+06	2.9556e+06	7.6328e+06	24.4251	23.8161	23.65	2.2526e+07	1.4769e+07	1.3163e+07	21.8994	20.9898	21.7083	3.9119e+06	2.0824e+06	3.4264e+06	22.9807	22.3143	23.2412	8.2771e+06	5.2151e+06	9.9153e+06
2522003251	3-isopropylmalate/(R)-2-methylmalate dehydratase small subunit [Thermacetogenium phaeum DSM 12270 : CP003732] (+)strand	10	72.3	18.262	119.8	22.3375	21.7814	22.11	5.2997e+06	3.6045e+06	4.5265e+06	22.5141	21.2665	22.0642	5.9901e+06	2.5227e+06	4.3853e+06	21.9149	21.0346	21.7854	3.954e+06	2.148e+06	3.6147e+06	22.5534	21.9025	21.9429	6.1553e+06	3.9202e+06	4.0315e+06	20.3066	20.058	20.4581	1.2969e+06	1.0916e+06	1.4405e+06	21.7566	21.0985	21.6539	3.5432e+06	2.2453e+06	3.2998e+06
[truncated: 551 more rows]

## Sheet: z score
MajorityProteinIDs	Annotation	Peptides	SequenceCoverage___	Mol_Weight_kDa_	Score	serine axenic power2_TP1_126	serine axenic power2_TP2_126	serine axenic power2_TP3_126	average	STD	z_serine axenic1	z_serine axenic2	z_serine axenic3	z average	z STD	serine syn power2_TP1_127	serine syn power2_TP2_127	serine syn power2_TP3_127	average	STD	z_serine syn1	z_serine syn2	z_serine syn3	z average	z STD	glycine axenic power2_TP1_128	glycine axenic power2_TP2_128	glycine axenic power2_TP3_128	average	STD	z_glycine axenic 1	z_glycine axenic 2	z_glycine axenic 3	z average	z STD	glycine syn power2_TP1_129	glycine syn power2_TP2_129	glycine syn power2_TP3_129	average	STD	z_glycine syn1	z_glycine syn2	z_glycine syn3	z average	z STD	acetate syn power2_TP1_130	acetate syn power2_TP2_130	acetate syn power2_TP3_130	average
[truncated: 721 more rows]
[truncated: 16 more columns]

[truncated: 1 more sheets: max and min]
