# Supplementary material for: Amino acid metabolism of the thermophilic acetogen Thermacetogenium phaeum
Source: PLoS One. 2025 Dec 3;20(12):e0336914. doi: 10.1371/journal.pone.0336914 (PMC12674515; doi:10.1371/journal.pone.0336914)
Supplement: S2 File — (XLSX) [file pone.0336914.s021.xlsx]

## Sheet: raw data
Majority protein IDs	Peptides	Sequence coverage [%]	Mol. weight [kDa]	Score	TP1 Intensity 126	TP1 Intensity 127	TP1 Intensity 128	TP1 Intensity 129	TP1 Intensity 130	TP1 Intensity 131	TP2 Intensity 126	TP2 Intensity 127	TP2 Intensity 128	TP2 Intensity 129	TP2 Intensity 130	TP2 Intensity 131	TP3 Intensity 126	TP3 Intensity 127	TP3 Intensity 128	TP3 Intensity 129	TP3 Intensity 130	TP3 Intensity 131	TP4 Intensity 126	TP4 Intensity 127	TP4 Intensity 128	TP4 Intensity 129	TP4 Intensity 130	TP4 Intensity 131
2522002399	30	80.2	43.388	323.31	17.571	20.6192	21.919	19.4331	20.7477	19.3951	17.7207	19.9714	19.6084	18.9545	20.1822	19.2893	18.3878	18.8167	19.3378	18.7158	20.1453	18.9758	18.4185	19.677	19.6902	19.0418	20.2036	19.4505
2522002497	53	58.7	97.816	323.31	17.8991	20.4295	19.9098	20.7218	21.9538	21.139	18.5206	20.2682	20.142	20.7784	22.255	21.621	19.1521	19.9087	20.437	20.6896	22.2018	22.0397	18.9511	19.6794	20.4048	20.7833	22.2188	21.4541
2522002556	69	84.4	75.631	323.31	21.6406	21.4681	20.7199	22.1872	21.3914	20.8824	22.8453	21.6259	21.0303	21.9271	21.45	21.3378	23.0562	21.8302	21.0452	21.9449	21.2242	21.2847	22.9133	22.1964	21.5246	21.9404	21.634	21.5782
2522002616	32	50.3	59.622	323.31	18.9932	21.1013	19.6748	21.2931	20.727	19.7303	20.9701	21.3311	20.2041	21.1044	20.6125	20.3414	21.1778	21.5646	20.4807	21.0081	20.608	20.484	21.0618	21.7704	21.1616	20.8692	20.6811	20.5898
2522002681	39	33.2	109.06	323.31	19.1793	21.1118	19.9557	20.6725	21.1012	20.0039	20.0156	20.561	20.1683	20.495	20.9345	20.4463	19.7542	21.19	19.9579	19.9566	20.4286	20.0046	19.9767	20.9037	20.7756	20.3269	20.7609	20.4242
2522002713	38	76.8	52.44	323.31	15.1816	16.4824	18.982	15.6915	16.9699	16.3102	18.1709	19.9271	22.7072	19.5889	20.3377	20.1533	18.5497	19.2781	22.3735	19.025	20.0286	19.8424	18.6581	19.499	22.5722	19.5223	20.3089	20.2153
2522002714	25	91.3	23.412	323.31	17.4619	19.6511	21.5168	18.7656	19.8541	19.1632	19.3808	20.7923	24.1637	20.3367	21.0618	20.9221	19.4399	20.2576	24.2833	19.9559	20.6961	20.6814	19.6252	20.5439	24.262	20.4114	21.1088	21.05
2522002715	16	60.7	29.533	323.31	12.4238	14.6024	15.7464	13.4661	14.1394	13.8282	17.328	19.1488	21.7234	18.6172	19.618	19.3485	17.993	18.6274	21.7476	18.5271	19.4869	19.3662	18.0793	18.8769	21.7308	18.923	19.7686	19.5041
2522002718	24	86.1	35.159	323.31	17.0082	19.746	18.6345	19.1339	19.8407	19.2045	17.4817	19.6219	19.1208	19.0117	19.5451	19.5138	18.1458	19.3892	18.9678	18.7948	19.392	19.4516	18.3608	19.4434	19.4843	19.1987	20.0324	19.7556
2522002744	22	76.8	26.393	323.31	17.3136	19.9699	20.5493	18.9643	20.1284	19.0983	17.7677	19.2249	19.0903	18.25	19.6717	18.9085	18.4967	18.2967	19.1453	18.2196	19.8594	19.129	18.2609	18.7807	19.5373	18.5732	19.9613	19.3981
2522002754	59	90.4	58.459	323.31	19.2012	21.668	21.7378	20.8051	22.5008	21.1095	19.2568	21.3854	21.4235	20.7743	22.4686	21.7127	19.8789	20.3416	21.2497	20.5006	22.4819	21.6139	19.7766	20.92	22.6436	20.8852	22.7158	21.6434
2522002772;2522003171	50	73.7	64.886	323.31	19.5917	23.5927	20.8559	20.9232	22.7779	22.0245	19.7325	23.3814	21.0092	21.2029	22.6978	22.2633	20.1763	22.8457	20.9847	20.9158	22.6856	22.5914	20.3597	22.8384	21.085	21.3302	22.686	22.4265
2522002777	29	71.4	44.188	323.31	18.6015	22.8217	19.8648	19.8372	22.4312	20.9103	18.9306	22.6558	20.0676	19.9884	22.6246	21.2448	19.3705	21.9515	20.0007	19.7911	22.825	21.6955	19.2114	22.2861	19.9383	19.8242	22.3196	21.3613
2522002816	36	72.6	52.857	323.31	17.7291	20.4046	19.7977	19.4629	21.2191	20.065	18.244	19.8469	19.9158	19.4023	20.9235	20.3178	18.6086	18.9741	19.4721	18.9967	20.7263	19.9476	18.3902	19.0644	19.6665	19.3012	20.8025	20.1202
2522002885	23	76.4	40.551	323.31	17.3545	20.0454	20.8162	18.9707	19.8599	19.1046	17.8115	19.5488	19.3354	18.978	19.7568	19.4574	18.5437	18.9039	18.8166	18.8942	20.1697	19.2948	18.0796	18.6958	18.5846	18.9681	19.7767	19.1603
2522002913	22	79.9	38.478	323.31	17.186	20.6185	18.7275	18.9649	20.5637	19.4115	17.6612	19.9538	19.779	19.0341	20.6767	20.3024	17.8739	19.7435	19.763	18.6573	20.3087	20.2717	18.0495	19.126	19.8907	18.9799	20.4143	20.1695
2522002926	27	55.2	65.965	323.31	17.2644	20.1115	19.706	18.8137	19.9857	19.088	16.4527	19.3713	18.4605	18.0874	19.3593	18.9043	17.2574	18.6937	18.5295	18.0582	19.5059	19.1432	17.1744	18.5375	18.3737	18.1991	19.2702	18.7919
2522002933	50	65.7	97.653	323.31	17.8617	20.7477	19.7733	19.7093	21.2329	19.9981	18.1773	20.3082	19.9015	19.6504	21.194	20.5631	18.5904	19.4546	19.768	19.3967	21.1192	20.3394	18.73	19.7273	19.9618	19.7295	21.1131	20.3269
2522002986	28	74.1	37.433	323.31	17.8102	20.2192	21.8916	19.6433	20.2162	19.1871	17.42	19.5207	20.3489	18.5857	19.5785	19.0823	17.4495	18.0042	20.1803	18.0658	19.1664	18.519	17.9263	19.269	20.484	18.7658	19.7241	19.1199
2522002987	35	74.1	52.1	323.31	17.9987	20.5792	22.6606	19.7362	20.7962	19.8613	17.9189	20.1865	20.9383	19.1666	20.0929	19.5081	17.9765	18.8317	20.6857	18.5996	19.7822	19.012	18.2738	19.8436	21.0025	19.184	20.1368	19.6781
2522003044	22	70	50.697	323.31	16.3159	19.7166	18.4409	18.6313	20.3953	18.8525	16.1432	18.8269	18.0634	17.7231	19.4408	18.33	16.7782	18.029	17.5101	18.0049	19.0533	18.3	17.0766	18.786	18.3884	18.4599	20.1774	19.2069
2522003177	51	84.5	64.559	323.31	18.2316	22.2306	19.759	19.5861	20.3495	20.8037	18.454	21.4782	19.3146	19.1939	19.9555	20.9783	18.9185	20.7868	19.2823	18.79	19.8456	21.1322	19.0199	21.0175	19.4581	19.0332	19.8546	20.9762
2522003186	45	79.4	57.061	323.31	18.4359	20.6325	20.5072	19.8006	21.6419	20.2689	18.5411	20.3113	20.0926	19.8714	21.4677	20.7826	19.1056	19.7428	20.2139	19.6669	21.6077	20.8034	18.9234	19.831	20.0074	19.8915	21.4101	20.6321
2522003232	22	55.6	46.374	323.31	16.9189	19.7724	20.0111	18.4485	19.7639	18.7837	16.7023	19.1173	19.3805	18.2269	19.5893	19.0152	17.433	18.4303	19.6122	18.0789	19.7174	19.2696	17.5727	18.8675	19.1976	18.5358	19.79	19.2167
2522003246	23	72.1	54.487	323.31	17.091	20.0654	18.7867	18.8351	20.4159	19.2591	17.2114	19.441	19.1882	18.5596	20.1768	19.656	17.2539	18.334	18.6991	17.9279	19.6184	19.1496	17.5991	18.3203	18.7295	18.3833	19.8188	19.2189
2522003247	32	77.9	53.56	323.31	17.5483	20.7803	19.3382	19.3901	20.8603	19.7012	17.6318	19.8701	19.5462	19.0552	20.5848	19.8212	18.195	19.2413	19.4392	18.6426	20.3219	19.7999	18.1049	18.9233	19.5637	18.96	20.3865	19.7012
2522003261	26	98.1	22.432	323.31	17.1934	21.5711	19.291	19.5302	20.2612	19.1485	18.2749	22.2076	19.6716	19.568	20.4065	19.9169	19.0281	21.4163	19.7689	19.5468	20.3866	19.7112	18.887	22.0026	19.8953	19.4477	20.4537	19.8623
2522003357	41	92.5	37.419	323.31	20.2635	22.7212	21.4945	22.0099	22.7528	21.7953	20.4947	22.3543	21.8568	21.9132	22.3787	22.0249	21.1365	21.8348	22.0134	21.9277	22.5181	22.4087	21.0125	21.4547	21.9574	21.9931	22.6046	22.1352
2522003358	36	72.2	50.282	323.31	18.6982	22.2235	20.5027	21.057	22.1088	21.0878	18.8472	21.8291	21.2229	20.8451	21.9063	21.3773	19.4532	21.078	21.3734	20.6365	21.9535	21.5598	19.5588	21.0332	21.4037	21.0049	22.1616	21.4395
2522003370	27	70.2	46.985	323.31	17.2564	20.3007	18.8827	18.5368	20.0234	19.1194	17.6132	19.9565	19.3413	18.6473	20.0713	19.4297	18.1955	19.6304	19.2221	18.3618	20.041	19.9884	18.3845	19.037	19.3462	18.7924	20.0837	19.6885
2522003591	21	75.8	36.707	323.31	17.3805	20.753	19.1189	19.3226	20.9431	19.5615	17.5199	19.6071	19.4952	19.0293	20.6561	19.7852	18.1944	19.156	19.3745	18.7779	20.6526	19.9136	18.2974	19.0885	19.5321	19.1565	20.614	19.6075
2522003602	22	71.6	39.801	323.31	17.5425	19.7721	19.0752	19.5549	19.8476	19.3094	18.2514	20.3315	20.3368	19.9242	20.1998	20.3147	19.1693	19.5848	20.1903	19.364	19.7157	19.9157	19.1522	19.8701	20.3211	19.4923	19.9479	20.1786
2522003618	17	65.4	36.126	323.31	17.514	19.5344	18.0428	18.4591	19.1157	18.954	17.9509	18.6503	19.0986	18.224	18.6654	18.893	19.0142	18.7366	19.7254	18.5208	19.2707	19.3074	18.2739	18.2263	19.6059	18.5153	18.7891	19.2034
2522003649	28	63.5	57.237	323.31	17.8254	20.4852	20.0993	19.4025	20.6871	19.7293	17.7219	19.7611	19.4543	19.0672	20.5973	20.3797	17.845	18.7158	18.997	18.3496	20.2153	19.5978	17.6582	18.9965	19.0841	18.6877	20.2079	19.9505
2522003729	23	69.5	36.054	323.31	18.0233	20.614	20.1942	19.3092	20.8729	19.3725	18.6205	20.0094	19.6528	19.1834	20.49	19.5094	18.8511	19.196	19.3697	18.7089	20.3145	19.6012	18.6418	19.2285	19.486	18.8732	20.2626	19.2676
2522003831	70	87.8	74.84	323.31	19.597	22.8956	21.21	21.3951	23.1066	21.9397	20.3104	22.6595	22.1349	21.4545	23.0561	22.4275	20.663	22.0454	22.0366	21.0628	22.7952	22.6417	20.7139	21.5743	22.2196	21.437	23.0618	22.387
2522003848	31	76.9	41.798	323.31	18.1387	21.6867	20.0548	20.1182	21.6389	20.0802	18.7708	20.5919	20.2417	19.843	21.3161	20.4866	19.1284	20.2971	20.1412	19.381	21.1677	20.6504	19.017	20.0137	20.4288	19.7452	21.2779	20.5923
2522003849	23	81	31.425	323.31	16.8691	20.462	19.0954	18.8107	21.1075	19.1616	17.2116	19.8928	19.0042	18.71	21.0938	19.6569	18.3356	19.4971	19.3086	18.9123	20.9491	20.1613	18.0863	19.1847	19.0496	18.9536	21.028	19.8952
2522003855	32	77.4	36.711	323.31	17.6441	20.2393	21.0665	19.9521	21.1111	19.6507	17.8444	20.0387	19.7368	20.1069	20.9362	20.1345	18.2444	19.0501	19.6106	19.7797	21.0231	19.9094	17.9378	19.3441	19.5514	19.9607	20.7875	19.893
2522003856	30	85.3	34.839	323.31	17.9198	20.6223	21.3842	20.475	21.5125	20.0645	18.0212	20.3925	20.0066	20.3507	21.3998	20.3877	18.4746	19.2031	19.5863	19.7891	21.3077	20.1495	18.6654	20.0047	20.1167	20.4131	21.3834	20.3416
2522003857	19	73.1	24.887	323.31	16.8197	19.4949	20.4051	19.2153	20.5163	19.0727	16.8529	19.2652	19.058	19.2066	20.436	19.6062	17.0677	18.0052	18.645	18.6833	20.2671	19.2398	17.3868	19.1261	19.2846	19.4074	20.4686	19.519
2522003858	49	79.6	71.993	323.31	18.2681	21.1049	21.8872	20.8155	21.9739	20.7169	18.4	20.7601	20.3361	20.7383	21.759	20.9221	19.0103	19.8208	20.2416	20.4977	21.9943	20.9472	19.0341	20.357	20.2896	20.7115	21.7303	20.8546
2522003859	20	59.1	28.992	323.31	20.2652	21.6672	20.3244	21.5838	21.5374	20.5101	19.5429	21.9344	21.0906	21.9367	21.5518	21.2066	20.0354	21.5008	20.5154	21.4797	21.0971	20.6473	20.2505	21.3376	20.7882	21.699	21.3593	20.7317
2522003860	19	59	35.217	323.31	18.5143	21.4551	20.0517	20.5818	22.0249	20.5131	18.9965	20.9043	20.2994	20.7218	21.9921	20.9608	19.1162	20.0647	20.2968	20.3548	21.8608	21.1527	19.291	20.1483	20.4082	20.7739	21.7962	21.0618
2522003862	40	75.4	47.672	323.31	18.8528	22.4344	21.0675	21.386	22.8849	21.2428	19.0533	21.4855	20.7583	21.2344	22.5463	21.4805	19.3928	20.3984	20.6292	20.7424	22.3952	21.4621	19.7559	20.7416	20.8518	21.538	22.5566	21.4919
2522003863	58	75.8	83.32	323.31	18.885	21.856	21.703	21.2197	22.7785	20.995	18.9878	21.2447	20.7824	21.1121	22.4086	21.098	19.5114	20.2285	20.576	20.689	22.2855	21.0369	20.8372	21.3305	21.1016	21.6269	22.8855	21.4346
2522003864	61	75.2	74.137	323.31	18.9937	22.0584	22.1655	21.4972	22.7971	20.9864	19.3604	21.6242	21.2478	21.4712	22.5262	21.3529	20.0618	20.693	21.062	21.2183	22.7855	21.5351	19.7915	21.3266	21.2736	21.6778	22.709	21.4846
2522003886	55	62.9	88.533	323.31	18.5137	20.8193	20.6486	21.9413	22.6018	20.6991	18.9182	20.6567	20.4671	22.0379	22.5843	21.2987	19.319	20.0761	20.4905	21.6963	22.5568	21.162	19.3561	20.184	20.5369	22.0937	22.3755	21.1216
2522003891	31	65	54.007	323.31	17.3109	19.9276	19.9098	19.7408	21.305	19.6787	17.6005	19.199	18.9408	19.5257	20.9854	19.9654	17.7751	18.4304	18.6693	19.1455	20.9377	19.9506	17.7858	18.6146	19.0624	19.6045	21.0096	19.8812
2522003893	20	59.9	31.973	323.31	17.4841	20.6077	20.083	20.4412	21.0391	19.5994	18.2705	20.4673	19.8932	20.2626	20.9404	20.1291	18.3343	19.8551	19.9019	19.9876	20.9023	20.2883	18.6248	20.0856	20.072	20.0956	20.8686	20.1599
2522003959	16	75	20.539	323.31	17.1197	18.8298	18.1003	19.0327	19.4624	18.4209	17.6988	19.0272	19.2718	19.1339	19.4517	19.4953	18.0241	18.9707	19.3876	18.9326	19.4752	19.3876	17.9478	18.596	19.1631	18.9654	19.538	19.5545
2522003977	17	69.5	33.148	323.31	17.7864	21.1861	19.9137	19.6781	21.0268	20.0513	17.8879	20.5857	20.2231	19.7973	20.7609	20.1452	17.983	20.1783	20.1181	19.3637	20.4701	20.2242	18.2498	19.7516	20.2537	20.0588	20.8066	20.0975
2522003978	41	97.2	30.895	323.31	19.0398	22.6589	21.5254	21.7428	22.8802	21.3133	19.5576	22.0622	20.8247	21.5781	22.5067	21.595	19.9086	21.4399	20.7543	21.3206	22.5125	21.5108	20.4633	21.2946	21.455	21.6493	22.8432	21.7041
2522004057	26	72.6	41.104	323.31	17.358	19.9283	18.4345	18.5198	19.2688	18.9146	17.6813	20.4129	20.0916	18.878	19.9337	19.7568	18.6049	20.0188	19.8136	18.7008	19.7728	19.7681	18.8753	19.9673	20.1661	19.1704	20.109	19.6351
2522004115	55	76.4	90.258	323.31	18.3868	21.3084	21.2753	20.5564	21.5239	20.2332	18.5772	20.9351	20.4343	20.5454	21.3072	20.8259	19.0199	19.9198	20.1776	20.0823	21.134	20.3428	19.3098	20.5119	20.63	20.7565	21.4128	20.7988
2522004189	32	65.8	65.436	323.31	17.1279	19.3687	18.9335	19.8795	20.8365	18.8594	17.6257	19.5027	19.6424	19.9004	20.7897	19.5197	17.7753	18.6275	19.3828	19.3275	20.6033	19.155	17.8847	18.9097	19.6199	19.9023	20.6011	19.3574
2522004309	26	76.7	37.903	323.31	16.395	19.7681	18.6606	18.6622	20.8197	18.7494	17.5138	20.8328	18.8733	18.9859	21.0608	19.6376	17.6446	19.2284	18.6143	18.6481	21.2283	19.3062	18.1377	21.0806	19.3197	19.3003	21.2305	19.8182
2522004324	19	63.6	38.853	323.31	17.5758	20.5221	18.9578	19.7413	20.4332	19.8628	17.9571	20.2807	20.0655	19.6915	20.3091	20.2846	18.8584	19.9108	20.024	19.4713	20.1577	20.1952	18.6787	19.5145	19.9787	19.319	20.1726	20.1957
2522004328	20	74.4	36.963	323.31	17.2886	19.4919	20.9045	18.8877	19.8484	18.8831	16.7052	18.8129	18.6136	18.44	19.3181	18.7687	17.1941	18.1395	18.2369	18.155	19.5997	18.6672	16.7945	18.083	18.0567	17.984	19.0484	18.2976
2522004331	24	53.2	65.198	323.31	17.0414	20.0227	20.6461	18.7154	20.3323	19.2755	17.2523	19.4963	19.9029	18.7436	20.3564	19.5619	17.8148	18.5227	19.3968	18.377	20.1081	19.5061	17.8367	18.9124	19.4402	18.8289	20.1964	19.458
2522004440	16	89.1	17.083	323.31	17.88	21.1718	19.8911	20.2055	22.211	20.3871	17.8318	19.9877	19.6437	19.9857	21.9526	20.5275	18.3946	19.1241	19.5376	19.4843	21.6418	20.5095	18.5686	19.6738	20.0307	19.9272	21.976	20.6495
2522004454	43	69.2	66.318	323.31	17.7807	20.8867	20.004	19.5359	21.4961	19.9222	18.2451	20.5179	20.228	19.565	21.2832	20.6574	18.7068	19.7064	19.983	19.0991	20.9827	20.3044	18.5022	19.4635	20.2796	19.3111	21.0327	20.1576
2522004475	26	67.8	40.35	323.31	17.6114	20.5098	21.7273	20.3304	21.325	19.737	17.7773	20.2253	19.8763	20.4164	21.0583	19.9728	18.4332	19.5163	19.592	20.1542	21.0071	19.7802	18.1203	19.4084	19.4369	20.1808	20.8902	19.5599
2522004506	35	75.8	54.052	323.31	17.5853	20.1746	19.5354	19.086	21.9262	19.9713	17.6214	19.549	19.1928	18.7487	21.2866	20.8584	17.8764	19.2841	19.1351	18.7907	21.7779	20.4738	17.4251	18.6706	18.8032	18.2371	20.4362	19.8643
2522004574	41	62.8	73.526	323.31	18.6768	20.718	21.018	20.9536	22.6398	20.6021	18.8055	20.4405	20.7542	21.0022	22.5219	21.142	19.0216	19.7337	20.421	20.503	22.4335	21.0694	19.1324	20.083	20.7133	20.8759	22.4796	21.096
2522004575	40	94.2	47.65	323.31	18.4763	20.4983	21.643	20.4547	21.941	20.3074	19.8579	20.6989	20.8121	20.9498	22.0998	20.9139	19.4119	19.4213	20.3039	20.3039	21.7585	20.381	19.9944	20.4051	20.2169	20.4709	21.9261	20.4828
2522004630	15	87.6	17.757	323.31	17.0747	19.0776	18.9363	19.6694	21.0916	19.1097	17.2975	18.9115	18.756	19.5896	21.0946	19.4464	17.493	17.8068	18.4273	19.1347	20.7453	19.1472	17.6405	18.274	18.8627	19.5828	21.0574	19.4593
2522004793	34	66.7	46.308	323.31	18.888	22.2355	19.6478	19.4009	20.2424	19.3625	19.0349	21.5979	20.9253	19.5478	20.3492	20.0136	20.5107	20.8371	21.0762	19.3242	20.2139	19.9277	20.3027	20.3162	21.0237	19.5357	20.2831	19.7222
2522004795	14	76.3	16.197	323.31	17.6488	20.0765	19.3412	21.5646	21.9644	20.9587	18.2762	19.9121	19.2223	21.5628	21.9326	21.2975	18.275	19.0301	18.66	20.9081	21.286	20.7259	18.8293	19.6339	19.4034	21.325	22.1641	21.5303
2522004811	31	65.5	65.468	323.31	17.7352	20.6674	19.4158	19.1555	20.7539	19.4471	17.8352	19.6849	19.3923	18.9267	20.4291	19.6611	18.2486	19.2685	19.4601	18.9957	20.5233	19.9396	18.1463	19.0248	19.5311	18.9922	20.3867	19.704
2522004827	14	61.5	27.548	323.31	16.5108	19.0188	18.4515	20.3513	19.6059	19.4057	17.4392	19.1492	18.5648	20.8287	19.6878	20.3265	17.7098	18.6484	18.5278	20.629	19.3839	19.6042	18.1048	18.7922	18.6268	20.3918	19.6856	20.0727
2522004920	42	92.5	44.181	323.31	19.5255	22.6972	20.7697	21.3475	22.6645	21.9183	19.8342	22.1637	22.4521	21.4367	22.8639	21.808	20.3854	21.4378	22.2834	21.0878	22.5682	22.6288	20.476	21.1845	22.4871	21.5425	22.9409	22.3616
2522004959	38	53.4	65.132	323.31	18.4064	22.311	19.9753	19.8291	20.9991	20.3376	17.3288	20.7937	18.5125	18.4467	19.5678	19.8416	18.1188	20.272	18.7616	18.3951	19.786	20.0983	17.8553	19.8204	18.2715	18.1416	19.4075	19.4887
2522005011	65	93.3	64.266	323.31	19.596	22.2946	24.0542	21.6799	22.808	21.5585	19.4305	21.7937	22.1565	21.4444	22.5488	21.4146	19.8976	20.6621	21.7751	21.0374	22.501	21.4886	19.9391	21.3459	21.8935	21.4152	22.4293	21.3557
2522005021	16	74.7	24.271	323.31	16.5454	19.4245	18.1969	19.3486	18.8185	18.9998	17.3251	19.7849	18.897	19.5942	19.5608	19.8256	17.2865	18.7204	18.6266	18.5994	18.5602	18.9116	17.817	19.0608	19.2359	19.4537	19.1466	19.7114
2522005024	43	78.7	48.775	323.31	18.3811	21.1741	21.6029	20.6428	22.167	20.1139	18.6175	20.9408	20.5141	20.5568	22.057	20.505	19.0039	20.0585	20.4026	20.3273	22.1235	20.322	18.9569	20.3429	20.5297	20.6511	22.1846	20.3553
2522005026	61	75.6	70.44	323.31	19.1102	21.5934	22.4306	21.2891	22.7473	20.8116	19.0051	21.0472	20.9535	21.0634	22.409	20.8962	19.4645	20.1333	20.6941	20.7408	22.4717	20.8243	19.5955	20.5998	20.8018	21.1942	22.3089	20.8509
2522005036	37	72.5	58.872	323.31	17.8709	21.5521	19.6888	19.2526	20.7995	20.182	18.4245	20.9562	20.0899	19.426	20.9032	20.9725	18.3959	19.8172	19.3551	18.5354	20.1651	20.4746	18.9828	19.9888	19.8576	19.3616	20.6231	20.6418
2522005039	26	64.3	44.018	323.31	18.0787	20.5705	18.8628	19.6671	20.8981	20.293	18.1934	20.1835	20.1012	19.3691	20.7106	20.5581	18.8563	19.8345	20.1328	18.9032	20.2344	20.5691	19.1506	19.6318	20.4332	19.4505	20.6923	20.7156
2522005155	14	88.9	9.4848	323.31	19.0832	21.2908	21.616	19.9119	21.2139	20.2375	21.0538	20.6119	19.6931	19.8815	20.9739	20.3214	21.2059	19.8598	19.3854	19.4083	20.7925	20.051	21.5851	20.3709	20.2979	20.1286	21.3643	20.5723
2522003252	21	58	36.088	318.42	17.1235	20.4626	19.0402	19.0499	20.7111	19.5163	17.8783	19.8118	19.7425	19.2101	20.4911	20.082	18.3735	19.0891	19.4333	18.7548	20.224	19.9584	18.338	18.9811	19.7092	19.1667	20.4513	19.9282
2522005025	23	79.3	27.775	311.53	17.2307	20.1214	20.5169	19.6054	20.973	19.0994	17.2353	19.7246	19.6141	19.7104	21.0143	19.4367	17.776	18.702	19.5593	19.3363	21.0999	19.3441	18.07	19.2349	19.677	19.5817	20.8178	19.2712
2522003236	22	74.6	27.046	309.84	16.814	19.271	18.5006	19.1827	19.1018	18.8905	17.8812	19.617	19.3097	19.4492	19.5114	19.6318	17.8232	18.7698	18.7269	18.587	18.7246	19.0779	18.1917	19.3133	19.3105	19.2366	19.3245	19.6637
2522003783	25	75.2	43.019	309.7	17.189	20.6799	19.1851	19.0698	20.7379	19.5588	18.3047	20.4912	20.1621	19.5295	20.9253	20.2566	18.2729	19.5359	19.8701	18.7514	20.3886	20.0666	18.3501	19.4751	19.8852	19.236	20.7487	20.0651
2522003322	30	73.9	49.278	308.88	17.5224	20.4544	18.8231	19.5848	20.3436	19.6913	18.5402	20.3596	19.4084	19.8403	20.5123	20.352	18.9094	19.8798	19.2231	19.6026	20.2964	19.9419	18.7753	19.3191	19.2248	19.6076	20.5107	20.0777
2522003259	24	70.1	44.459	306.5	17.1622	21.0704	19.4763	19.4215	20.2773	19.1444	17.0067	20.3376	18.7428	18.7409	19.5503	19.1034	16.5804	18.5391	17.7215	17.5155	18.4891	17.8515	16.892	19.2977	18.0084	17.7764	18.9059	18.2316
2522002557	28	63.7	58.199	301.35	16.5055	18.1096	17.711	18.4673	18.38	17.9027	17.8548	18.5119	18.7621	18.8689	18.9223	19.1339	18.462	19.1748	18.8654	18.7824	19.0055	19.0733	18.5448	19.4108	19.0938	18.8591	19.2104	19.4232
2522004207	12	48.1	37.161	299.26	16.2898	17.3125	16.5779	18.0732	17.6306	17.9607	16.9632	18.1588	17.8031	18.6214	18.8275	19.1684	17.0632	17.3871	17.64	18.0972	18.0232	18.6299	17.0071	17.4264	17.3373	18.4285	18.4007	19.1839
2522003029	18	58.4	44.908	297.63	16.8877	19.4713	19.6579	18.3478	19.2647	18.5401	16.5813	18.9103	18.2087	18.2512	19.2251	18.787	16.8246	17.9966	17.782	17.866	19.0496	18.4244	17.0937	18.393	18.2265	18.2549	19.3996	18.622
2522003170;2522002771	16	86.2	17.397	292.03	17.1787	21.3353	18.4299	18.6743	20.3803	19.3266	18.3111	21.1458	19.2135	19.3312	20.8946	20.5414	18.33	20.1651	18.6308	18.815	21.0145	20.2918	18.3495	20.643	18.9173	19.1748	20.6814	20.2605
2522002996	6	78.5	7.2952	282.6	17.786	19.9298	19.1747	20.2382	20.4166	19.7132	18.5886	20.2273	19.4368	20.0114	20.1132	20.079	17.6845	18.4671	17.9538	18.6085	18.6579	18.6691	18.716	19.6198	19.598	19.5204	20.0548	20.2231
2522003025	19	71	35.971	282.11	16.2201	19.3652	18.2951	18.0399	20.0773	18.3284	16.2118	18.5806	18.2481	17.8576	19.4553	18.4425	16.7936	17.7248	18.1319	17.6208	19.6856	18.4076	17.1857	18.2716	18.4317	18.2584	19.9131	18.8426
2522003670	11	76.8	21.835	279.54	16.619	19.3176	17.3064	18.9197	18.9666	18.3904	18.2842	19.2443	18.0137	19.0331	18.8503	18.943	18.4643	19.3808	17.9078	19.0464	18.6684	18.343	18.1536	19.0047	18.189	18.8129	19.012	18.949
2522003026	21	69.7	42.273	276.7	16.4145	19.5304	17.8667	18.2436	19.6099	18.4632	17.5977	19.5047	19.5502	18.6256	19.8633	19.4151	17.8577	18.2677	19.4768	18.0436	19.4703	18.9606	18.0965	18.477	19.4322	18.7096	19.9692	19.2878
2522002941	23	87.5	29.297	276.11	16.9748	20.2514	18.725	18.6097	20.1779	19.1502	17.6015	19.4017	18.8265	18.2941	19.8473	19.3306	17.6397	18.7229	18.6547	18.0366	19.6217	19.689	17.6617	18.3765	18.8927	18.3526	19.8269	19.388
2522003151	14	22	67.209	268.15	17.0345	19.0601	19.518	18.5663	20.1618	18.6907	16.5952	18.9782	18.6817	18.3413	19.9468	19.5392	16.8007	17.7291	18.2766	18.1715	19.9728	19.2895	16.8951	18.3886	18.5416	18.3007	19.7195	19.1757
2522004123	15	79.2	23.058	267.09	16.0841	19.3898	17.8332	18.4815	19.1628	18.6362	17.5812	19.4057	18.3672	18.482	19.121	19.2522	18.2241	19.3053	18.5212	18.4789	19.0857	19.0454	18.2178	19.3826	18.8172	18.556	19.3368	19.4387
2522004308	21	80.6	34.766	265.03	16.4394	19.9345	19.3638	18.5678	20.2955	18.6386	17.5693	21.0403	18.9826	19.0131	20.3562	19.5797	16.8996	18.7416	17.9511	17.7346	19.6996	18.7742	17.9497	21.168	19.1797	19.0004	20.1514	19.4886
2522004843	35	54.7	73.844	264.94	18.147	20.0915	19.5997	20.8582	20.4415	20.5776	19.1026	19.9956	19.7436	20.7227	20.3941	21.2767	19.3776	19.5166	19.6774	20.8775	20.1458	20.6508	19.4114	19.4195	19.6973	20.4482	20.0563	20.8324
2522003915	25	33.3	77.771	263.71	16.5715	20.0106	18.7145	18.9387	20.0645	19.0149	16.6788	18.6859	18.4771	18.171	19.2612	19.0967	17.5105	18.0355	18.5567	18.0299	19.2025	19.042	17.4325	18.0366	18.9976	18.0233	19.1228	18.9991
2522003249	29	73	42.054	263.08	17.3836	20.7146	19.4603	19.0836	20.561	19.6469	17.6092	20.1988	19.8471	19.0979	20.6969	20.1906	18.1547	19.1513	19.3996	18.5653	20.379	20.0815	18.4232	19.2444	19.6821	19.1006	20.7621	20.1473
2522004472	20	46.5	41.092	261.32	18.2763	19.7681	18.6221	19.1634	20.0239	18.9303	19.5545	19.7153	18.8915	18.9681	19.498	19.4325	19.9445	19.6929	19.0082	18.884	19.3908	19.3443	19.7444	19.8857	19.2823	18.8879	19.4024	19.6095
2522003462	22	79.5	28.665	260.77	17.5767	20.0215	18.7027	18.5588	20.3912	18.8375	19.0009	19.5674	19.5698	18.8337	20.4632	19.7578	19.3762	19.0412	19.2801	18.3811	20.0784	19.4527	19.6964	19.4803	19.6513	18.8747	20.3315	19.5197
2522004877	23	81.9	34.68	259.37	16.9587	20.0709	19.3666	18.657	20.204	18.9774	17.3023	19.699	19.1103	18.906	20.5473	19.8046	18.0103	19.1216	18.9264	18.671	20.2977	20.0028	17.4284	18.3739	18.4239	18.3507	19.8326	19.184
2522003494	19	71.8	31.495	257.83	16.9118	19.7164	18.778	18.2741	19.6315	18.1102	16.8195	18.7677	18.2529	17.8843	19.0656	18.4382	17.4715	18.6091	17.8097	17.6771	18.8027	18.2907	17.5859	18.6232	18.3537	18.1311	19.4563	18.7534
2522004603	19	71.4	34.568	254.46	15.8842	18.5626	17.7791	19.2336	18.9891	19.106	16.9907	18.7624	18.9649	18.9023	19.0393	20.5381	17.0527	18.541	19.2434	19.1696	19.0006	19.9891	16.9672	17.9424	18.5419	18.667	18.7865	19.7475
2522003115	16	84.3	22.201	254.18	19.8558	22.5747	20.7093	18.7849	19.8737	19.0849	19.1157	21.3201	20.0481	18.1655	18.8926	19.1225	19.9154	21.2522	20.0068	18.3061	18.8763	19.3673	19.8429	20.7136	20.2914	18.339	19.2565	19.294
2522005070	21	66.2	52.511	252.4	16.6443	19.0006	18.5725	18.1189	19.6374	18.3837	17.3023	19.1274	19.069	18.4746	19.7987	19.3226	17.5281	17.9203	18.9368	17.993	19.5081	18.9012	17.3208	18.0392	18.7587	18.2414	19.5855	18.6169
2522002760	14	65.4	31.991	251.72	16.9139	20.02	18.5803	18.6861	19.729	18.6987	17.3395	19.6829	18.7425	18.747	19.6288	19.1561	17.5052	18.9362	18.2636	18.1201	19.4204	18.8238	17.9737	18.9927	18.8392	18.8029	19.7959	19.1603
2522004296	12	41.5	38.588	250.78	16.9154	19.9738	18.2052	17.8864	18.7516	17.8624	16.6917	18.6721	19.2953	17.4655	18.1102	17.9211	16.7189	18.2866	19.3757	16.9731	18.1706	17.7549	17.4811	18.8848	19.8161	18.1186	18.9131	18.4209
2522003589	18	41	47.323	243.04	16.5773	19.1115	20.4813	18.4505	19.2631	18.5142	16.0375	17.5061	17.5579	17.1056	17.9195	17.462	16.6478	17.2541	17.9617	18.0806	18.6817	17.676	16.7081	17.6609	18.0138	17.435	18.4556	17.859
2522003683	29	55.8	88.988	240.32	16.9391	19.5214	18.9002	18.7163	19.5645	18.9347	17.2423	19.176	18.5444	18.6966	19.4263	19.4116	16.8398	18.0401	17.8498	18.0631	18.815	18.8018	17.5367	18.783	18.7466	18.7217	19.5281	19.2308
2522004166	14	58.3	20.534	238.05	17.1361	19.5965	17.9365	18.8641	19.2004	18.6366	16.8044	19.2494	18.5529	18.3592	18.8839	18.5769	18.1495	18.9304	19.0231	18.4808	19.1842	19.0185	17.906	19.0405	19.0497	18.5299	19.3196	19.1901
2522002460	27	70.4	40.729	237.86	16.7208	18.7587	20.3997	18.3735	19.1137	18.6474	16.4194	17.7033	17.9699	18.0384	18.285	18.6744	16.4804	17.2664	17.544	17.8489	18.3458	18.3628	17.0044	17.2404	18.1162	18.3446	18.5904	18.668
2522005072	24	45.6	56.104	237.69	16.9051	19.7856	18.6105	18.6892	20.7432	18.8905	18.003	20.3008	20.0053	19.0847	20.8784	20.0329	17.5628	18.3659	19.5717	17.9495	20.113	19.194	18.2434	19.2286	19.4835	18.9007	20.7425	19.7925
2522002755	11	93.6	10.319	236.06	17.3244	20.3817	19.38	19.4487	20.5508	19.8821	17.6833	20.5832	19.8715	19.4406	20.5988	19.8855	17.9265	19.748	19.7309	19.3216	20.4669	20.1311	18.4474	19.9475	20.2926	19.9623	20.9589	20.1757
2522004035	7	100	10.37	236.04	16.8487	19.7785	19.0167	20.0523	20.5801	19.8533	17.3774	19.9999	19.7035	19.0603	20.0197	19.8984	18.5504	19.2668	20.0374	19.6367	20.0528	20.1255	18.5666	19.4109	19.7505	18.7315	19.9149	20.054
2522003887	15	76.8	22.096	234.64	16.0226	18.1718	17.8536	18.8044	19.7021	17.7989	15.8731	17.8937	17.9666	18.4545	19.2783	18.4595	15.4546	16.4286	17.2915	18.0585	19.091	18.04	16.1902	17.09	17.868	18.535	19.2407	18.276
2522004334	17	76.6	15.202	233.78	17.3031	20.465	19.6545	19.1356	20.4733	19.4875	18.0844	19.9278	19.2604	18.8645	20.0871	19.5563	17.9784	19.2963	19.163	18.7642	20.1433	19.4817	18.201	19.2755	19.3791	19.0303	20.3822	19.7246
2522004381	21	57.8	34.59	233.18	17.0508	20.1406	20.599	19.3035	20.0746	19.1915	17.1188	19.5621	18.3823	18.8815	19.363	18.7633	18.1325	18.8613	18.4604	19.0797	19.83	19.1852	17.5053	18.6948	18.257	18.7389	19.148	18.9597
2522004797	21	60.3	51.039	231.47	17.0862	19.3931	18.0497	18.0589	18.972	18.3047	18.185	19.4561	18.4188	18.317	18.9062	18.8747	18.0268	18.6765	17.8704	17.6802	18.4375	18.585	18.284	19.3242	18.3093	18.1798	18.8865	18.8526
2522004868	9	65.6	15.118	225.2	17.2006	19.8615	18.0352	19.6431	19.2989	18.5045	17.9654	19.5171	17.7376	19.3051	18.7471	18.8494	18.8789	19.459	18.1282	19.417	18.8096	18.902	18.487	19.3406	17.8419	19.0641	18.9574	18.9046
2522003046	12	53.2	23.253	225.12	17.778	21.16	19.6003	19.8141	21.4285	19.6677	17.1912	20.144	18.3658	18.2528	20.431	18.9967	17.1886	19.7227	18.053	17.663	20.4247	18.6787	17.4868	19.1239	18.5076	18.3821	21.0607	19.0212
2522002623	22	40.5	49.22	220.45	16.4456	19.325	18.4834	17.9582	19.6218	18.6424	17.4638	18.903	19.2058	18.1153	19.938	19.1537	18.0258	18.4189	19.1292	18.2092	19.8854	19.6469	17.6801	18.4839	19.0611	18.1764	19.8431	19.1738
2522002866	20	41.1	72.626	217.49	16.3149	19.4061	19.7317	18.2658	19.1318	18.634	16.4656	19.2017	18.5129	17.8778	18.9167	18.7507	16.1772	17.3691	17.4305	17.1079	18.3846	18.063	16.5652	18.3907	18.1908	17.7391	18.7766	18.3024
2522002369	15	86.4	20.199	217	16.0486	18.8808	17.5833	17.8869	19.0499	18.2023	17.2749	18.8873	18.4319	18.1976	19.2983	18.995	16.651	17.29	17.2284	17.0464	18.1992	18.0032	17.3493	17.8241	18.1942	17.9236	19.0048	18.9948
2522005164	14	92.1	23.185	215.12	16.7923	19.7977	18.4483	17.9429	19.5955	18.2619	17.2078	18.4523	17.1745	17.2788	18.692	18.0262	17.1975	18.5309	17.2969	16.9263	18.523	17.9309	17.9185	18.0418	17.6196	17.7037	19.122	18.3263
2522005121	15	90	23.532	214.94	17.232	19.3795	18.3652	19.278	19.5112	18.592	17.6157	19.6156	18.9932	19.0683	19.4232	19.1797	18.0197	19.0522	18.632	18.7711	18.9345	18.8804	17.9517	19.2296	18.6837	18.6676	19.1498	19.316
2522003055	12	67	22.588	214.14	16.405	20.4654	18.8601	17.9355	20.9094	18.3977	16.7651	19.4179	18.1876	17.8546	20.9413	18.6685	17.5966	19.186	18.4445	18.1746	21.1111	18.9263	17.1289	18.6975	18.2534	18.0364	20.9219	18.9096
2522002422	12	69.2	21.627	213.95	16.0764	19.4351	17.9157	17.8359	18.9977	18.1678	16.3847	19.3959	18.7508	17.8802	18.969	18.7063	17.0053	18.7199	18.4884	17.5522	18.7212	18.6687	17.2526	18.2846	18.6414	17.9574	19.0228	18.7468
2522004958	7	72.9	14.659	212.59	15.2268	19.8514	16.6446	15.9092	17.1917	17.0958	15.2447	18.6891	16.1369	16.2035	17.336	17.6093	15.5583	18.301	16.1029	15.9782	17.3844	17.8496	16.1095	18.2932	16.741	16.5897	17.7418	17.9838
2522003493	20	58.8	36.995	212.37	16.8184	19.7249	18.4426	18.1776	19.6265	18.8918	16.6828	19.1496	18.4021	18.0612	19.4347	18.8944	17.5392	18.5914	18.3808	17.7913	19.1683	19.0272	17.8702	18.3806	18.7658	18.4333	19.5923	19.3212
2522004008	10	63.6	15.773	210.84	14.9583	18.4315	19.0729	17.1719	19.3177	17.5412	16.0436	18.3331	17.893	17.3045	19.0165	18.1717	16.1821	17.3739	17.5627	16.974	18.8297	18.2234	16.161	17.3302	17.5344	16.7942	18.1883	18.2314
2522004327	18	44.5	55.082	209.65	16.06	18.9996	19.1517	17.6965	19.2689	18.1467	17.1857	18.2537	18.2343	17.6318	19.2197	18.4331	16.599	17.1819	17.758	17.0976	18.8001	18.3344	16.8342	17.6285	18.3381	17.8647	19.2726	18.5473
2522005249	18	76.8	20.468	207.52	18.7267	17.9169	17.1443	17.6711	18.3507	18.1628	20.6622	18.6825	18.5783	18.5196	19.1861	19.8241	20.425	17.6512	18.0781	17.8467	18.5657	19.0718	20.5911	18.2146	18.6207	18.2558	19.1817	19.4547
2522005095	21	66.5	44.712	206.25	17.1069	19.5358	18.4248	19.0688	19.6334	18.8786	17.6883	19.5087	19.2638	19.2155	19.7824	19.7057	18.2291	19.2127	19.3276	19.1076	19.8939	19.6707	18.3699	18.5833	19.0658	19.2074	19.7489	19.5159
2522004890	27	80.1	35.29	206.01	16.8215	19.9744	18.9343	18.8391	20.4452	19.0359	16.8438	19.5181	19.0089	18.419	20.1025	19.2668	17.2557	18.3105	18.8193	18.0261	19.7777	19.3821	17.1459	18.3532	18.649	18.197	19.6523	19.0236
2522002859	13	88.4	20.673	204.54	15.7033	19.0373	17.5124	18.1107	18.9027	17.9253	16.4824	19.3234	17.9194	18.2114	19.1344	18.5908	16.4445	18.3167	17.5625	17.6666	18.7754	18.2608	16.6464	18.5012	17.4564	17.6997	18.6574	18.309
2522002371	27	56.7	58.34	203.4	17.1706	19.9224	19.8335	19.0463	20.282	19.3475	17.8979	19.6565	18.9527	18.8907	20.134	19.5181	18.029	18.1919	18.2663	18.0811	19.5803	18.9041	18.0577	19.1817	18.8222	18.516	19.8477	19.0486
2522004246	16	67.3	24.61	201.31	16.9094	19.7461	19.5942	18.3491	19.8871	18.3919	17.385	18.8771	18.5938	17.7541	19.3139	18.2753	18.5537	18.9115	19.0953	18.1504	19.6992	18.8077	18.1545	18.5384	19.1217	18.0993	19.4355	18.5078
2522002750	18	64	29.726	200.49	16.981	19.7636	20.279	18.8482	20.2209	19.3193	17.029	18.9578	18.486	18.0636	19.4215	18.631	17.5756	18.4869	19.0106	18.1878	19.9934	19.2753	17.4681	18.7047	18.5535	18.2957	19.4371	18.7871
2522004996	11	52.8	33.75	198.91	15.8235	18.3458	17.2981	17.9079	18.3512	17.5736	16.4405	18.4652	17.8807	18.2018	18.4479	18.4012	16.0481	17.0169	16.9826	17.0483	17.3919	17.2718	17.0548	18.0498	18.2291	18.3936	19.1717	18.5824
2522004619	17	79	16.165	193.89	17.6947	20.5815	19.6009	19.3495	19.9893	19.0756	19.4262	19.8343	19.1668	18.8278	19.8056	19.3011	19.9765	19.7	19.3113	18.9652	20.0007	19.4986	20.027	19.2171	19.3326	19.0801	20.0989	19.5283
2522003199	21	49.2	57.845	193.43	16.6447	19.6084	18.2879	18.2372	19.9456	18.5562	16.7488	18.956	18.4289	17.9154	19.6046	18.9944	17.0226	17.972	18.2541	17.834	19.759	18.9314	16.9674	17.879	18.1619	17.8878	19.459	18.791
2522004883	21	63.3	50.397	193.29	16.48	19.343	17.8483	18.0331	18.979	19.0015	17.0109	19.4008	18.4917	18.1988	19.086	19.5501	17.3356	18.3963	18.4309	17.8295	18.7443	19.4059	17.2787	18.198	18.6127	18.1402	18.973	19.662
2522003885	19	76.3	29.384	192.57	16.2632	18.7394	18.2459	20.2833	20.8077	18.5085	16.3645	18.3299	17.8408	19.7816	20.2293	18.8204	16.6755	17.3732	17.6603	19.7148	20.3443	18.6678	17.12	17.7999	18.265	20.0091	20.1938	18.9055
2522004498	15	58.8	45.049	191.1	16.4239	19.4784	18.6995	18.2856	19.9233	18.713	16.0792	18.2745	18.2285	17.5594	19.0919	18.5124	16.7126	17.5063	18.0763	17.3476	19.3109	18.5238	16.9112	18.0759	18.4583	17.9041	19.2977	18.7128
2522002498	21	73.3	30.223	191.02	16.4599	19.3686	18.5956	19.2732	21.058	19.6458	17.2848	19.2726	18.9954	19.3958	21.1975	20.325	17.6947	18.7873	19.1816	19.229	20.9263	20.792	17.4634	18.405	18.7759	19.0059	20.7801	20.2626
2522004901	17	76.4	17.303	190.91	18.6972	20.0823	19.0176	18.6969	20.5135	18.7636	19.4346	18.976	18.9625	18.4127	19.9489	19.0289	19.7335	18.7283	18.7594	17.9692	19.6409	19.1605	19.6383	18.6207	19.0041	18.6	19.8341	19.0502
2522004577	23	71.3	42.32	188	17.0009	19.6573	19.9755	18.7169	20.1089	18.8335	17.8158	19.5097	19.06	18.7385	19.8737	19.292	18.7635	18.5792	19	18.4739	20.0838	19.3106	17.6488	18.8095	18.8853	18.3711	19.628	18.8401
2522003737	10	71.5	14.002	185.75	15.2927	18.1768	17.8278	17.0345	18.5729	17.3931	15.6974	17.132	17.3276	16.3994	17.7535	16.5894	16.8229	16.9238	17.5291	16.5959	17.9307	17.0024	16.5057	16.2234	17.0667	16.1453	17.5644	16.5096
2522004591	6	66.1	11.33	182.39	15.7736	18.5374	17.6958	18.4066	18.7836	18.2532	16.0935	17.9606	17.5284	17.82	18.0437	18.3503	17.2672	18.3412	18.2638	18.4492	18.8437	18.7723	17.125	18.5265	18.1943	18.4769	19.0321	18.8633
2522003902	19	51.6	47.306	181.6	16.8315	19.8907	18.17	18.3265	19.7731	18.8812	17.1151	18.8517	18.8493	17.8337	19.3858	19.0693	17.8852	18.6204	18.945	17.9478	19.4064	19.1656	17.6841	18.0935	19.1033	18.0979	19.2647	19.0239
2522003465	19	76.2	21.114	181.32	17.305	20.2736	19.2831	18.8723	20.9521	19.858	18.4362	20.5457	20.0263	18.6608	20.3906	20.0031	19.0554	19.5066	19.7251	18.5644	20.1377	20.3305	18.5761	18.8348	19.6926	18.3621	19.9663	19.862
2522005223	21	59.2	40.839	180.91	15.6105	18.418	17.5486	17.8539	18.8258	17.8024	17.2275	18.8125	18.4776	18.5044	19.3127	19.1416	17.4179	18.1763	18.3898	18.1559	19.1771	19.0914	16.6176	17.4577	17.6438	17.7046	18.55	18.2909
2522002372	21	59.1	48.125	180.25	16.2442	19.6485	18.3195	17.914	19.6411	18.3852	15.5451	17.9428	17.368	17.1162	18.5594	18.2212	15.7645	17.0076	16.947	16.499	18.4152	17.7729	15.8159	16.9734	17.1956	16.92	18.2878	17.5475
2522003476	21	66.6	39.991	179.82	15.3401	18.8303	17.5101	17.6957	18.78	18.474	17.1306	19.2564	19.6508	18.9035	19.8109	19.9162	17.1088	17.8074	18.9812	17.9961	19.2064	19.4864	16.8741	17.7448	18.9627	18.3125	19.2203	19.114
2522004912	15	59.3	25.151	179.05	16.3936	19.6076	18.4337	18.2157	20.0281	18.3913	17.74	19.0105	18.9591	18.3107	20.236	19.3434	18.0389	18.1614	18.4532	17.731	19.7591	18.8837	17.732	17.9152	18.7676	18.0912	19.8289	18.7993
2522005208	11	82.6	9.6672	177.87	17.2196	20.9686	18.8928	19.4268	21.222	19.8149	18.3659	19.9047	19.5312	19.2502	20.8835	20.0703	18.2198	19.3506	19.6668	19.3456	20.9634	20.281	17.9267	18.7266	19.3662	19.3244	20.924	19.9104
2522003920	3	98.3	6.328	176.73	16.2516	18.8603	17.0855	19.478	18.2664	18.7757	17.437	19.3692	18.071	18.9664	18.1049	18.2937	17.8657	18.7204	17.6562	19.0119	17.671	18.4642	18.1642	18.7707	17.9162	18.1411	18.1645	18.5989
2522004129	13	66.8	24.18	176.55	16.1786	18.0915	17.7633	17.4392	18.2906	17.8066	16.0242	18.1273	17.7741	17.6312	18.3029	18.4179	15.8822	17.1318	16.9556	16.8647	17.4651	17.7391	17.2626	18.2818	18.2573	17.945	18.4711	19.0773
2522003834	28	57.2	69.36	176.35	16.7628	19.4497	18.5004	18.7728	20.2392	18.6652	17.2422	19.1777	19.097	18.9154	20.3383	19.4975	17.1285	18.1702	18.7724	18.2993	20.0339	19.2003	17.5895	18.4992	19.2133	18.9139	20.1652	19.3544
2522004552	14	60.8	30.285	174.88	15.9651	18.5438	18.1569	17.2551	18.5543	17.2043	15.9312	17.3087	16.458	16.2474	17.3449	16.5574	18.5315	17.5199	17.3736	17.2874	18.2785	17.7367	17.7261	17.9002	17.5718	17.289	18.7582	18.0605
2522004164	11	98.4	7.5416	172.28	17.5103	18.9383	17.4767	18.9555	19.0125	18.4622	17.5887	19.185	18.3646	18.8299	18.6066	18.5967	17.8536	18.9203	18.4382	18.8433	18.7046	18.6747	17.8482	18.797	18.1904	18.2803	18.8165	18.6759
2522003045	17	71.2	31.024	172.04	16.1256	20.0282	17.8718	17.5981	20.3398	17.984	15.8891	18.1983	17.0613	16.7027	19.3572	17.5806	16.0252	18.7182	17.4838	16.6947	19.59	17.8022	16.444	18.4505	17.9765	17.3601	20.4919	18.4079
2522003984	22	41.2	71.466	168.23	15.6458	18.431	18.2378	17.0541	18.9839	17.6336	16.8281	18.5737	18.8099	17.7479	19.2245	19.0081	17.6541	18.3362	19.1867	17.9926	19.6311	19.4447	17.3247	18.08	18.9437	17.9533	19.2091	18.9178
2522002743	8	88	10.312	167.18	15.9268	18.6198	17.5733	17.8059	18.7274	17.7596	17.2221	18.868	18.469	17.9638	18.9198	18.6875	17.2489	18.4522	18.0182	17.8821	18.4531	18.2792	17.4039	17.9896	18.2287	17.6664	18.6948	18.6395
2522003873	14	54	46.616	166.88	15.7889	18.1634	17.336	17.1217	18.7186	17.2784	16.6455	17.8044	17.5372	17.394	18.6038	18.5496	17.2063	17.7004	17.3195	16.9837	18.2579	17.7255	17.4976	17.3984	17.4336	17.3647	18.6439	18.0371
2522003235	17	79.8	26.851	165.99	15.6434	18.7681	17.5429	17.569	18.6526	17.9743	16.8248	18.8155	18.2305	17.6153	18.7021	18.6797	16.8618	17.9929	18.5304	17.5175	18.7087	18.5304	16.9092	17.9086	18.3148	17.6859	18.8603	19.921
2522003961	15	49.6	42.019	165.54	16.5365	18.7885	17.7792	18.2654	18.967	18.3051	16.5337	18.5773	18.4049	17.8366	18.6497	18.6247	17.6846	18.582	18.811	17.8592	18.7422	18.8271	17.7583	18.2938	18.711	18.0805	18.9329	18.9614
2522003052	8	84	10.657	165.36	15.449	19.5708	17.336	17.2792	19.2823	17.6762	16.0373	18.1935	16.4126	16.5615	19.1611	17.3115	16.3383	19.3443	16.9953	16.9657	19.05	17.6652	16.4488	18.0502	17.144	17.3134	19.6482	17.9201
2522002368	18	54.4	31.271	164.02	16.5792	19.0893	19.6632	18.164	19.6504	18.4014	16.3477	18.7763	18.6799	18.2724	19.5845	19.0707	17.1068	17.8911	18.6191	18.3078	19.6198	18.8999	17.5766	18.7608	18.8628	18.711	20.0297	19.4419
2522003250	15	45.7	44.589	163.95	16.0378	18.7565	17.8059	17.7209	19.3006	18.1396	16.1739	18.2006	17.971	17.7438	19.1222	18.4373	16.1202	16.9863	17.1938	17.171	18.7174	18.2126	16.4124	17.4233	17.7202	17.8536	18.9836	18.1256
2522004941	14	74.6	15.114	163.9	17.7728	19.0882	17.7103	18.1906	19.5115	18.033	18.9173	18.6372	18.1459	18.6036	19.4133	18.922	18.978	17.8219	17.8279	17.9653	18.9935	18.5712	18.8412	17.8709	18.1592	18.2832	19.1737	18.5944
2522004137	22	54.8	61.331	163.65	15.7318	18.3264	19.2307	18.4651	19.1819	18.3345	15.8058	17.3662	17.2644	17.9483	18.1289	18.8531	16.759	17.3064	17.7939	18.1996	18.623	18.5783	15.959	16.7235	16.9911	17.3804	17.95	17.9451
2522004307	14	57.9	34.688	162.77	16.3931	19.7326	18.8562	18.4266	19.9289	18.2346	17.0486	20.7125	18.3584	18.4339	19.7353	18.79	16.9823	19.1927	18.1797	18.1065	19.9405	18.7151	17.7547	20.9694	18.5593	18.6232	19.8202	18.8774
2522005245	15	49.4	38.361	162.76	15.1561	17.4583	16.8286	16.6533	17.1037	16.2931	16.5147	18.4075	17.7963	17.812	17.9941	17.9358	17.0503	18.2612	17.8959	17.3885	18.1094	18.0127	17.3936	18.9109	18.3143	18.0967	18.5417	18.2768
2522004898	14	53.2	24.294	161.82	16.7437	20.218	18.3334	18.6056	20.0403	18.8503	18.2434	20.0617	19.5409	19.0051	20.3878	19.996	18.4895	19.6721	19.8852	18.9775	20.4265	19.8511	18.3413	19.1269	19.5658	18.8238	20.3604	19.8687
2522003600	9	51	15.763	160.57	15.7873	19.2336	18.413	18.5348	19.7741	18.1837	16.4565	18.9037	18.5604	18.223	19.3926	18.8335	17.0272	18.8047	18.3888	18.1253	19.1935	18.5944	17.4099	18.5899	19.0049	18.1894	19.753	18.9474
2522004876	17	51	44.463	159.59	16.3175	19.3053	19.0611	18.5346	19.4783	18.742	16.9984	18.9153	17.82	18.0194	19.2078	19.0864	17.1169	17.7181	17.516	17.6985	19.163	19.0196	17.3159	18.4382	17.8955	17.7962	19.107	18.6725
2522004267	9	89	7.9831	158.92	14.9467	17.5645	17.9933	17.7147	18.0306	18.2994	16.0957	18.1771	19.528	17.7198	18.2306	18.5965	15.9287	17.0694	18.4926	17.2417	17.3793	18.3772	16.4718	17.4455	19.3228	17.4886	18.3127	18.5975
2522005242	24	54.9	51.046	158.63	16.7749	19.8396	18.8582	19.022	20.1255	19.2482	17.8694	19.417	19.0869	19.0233	19.9696	20.0276	18.1347	18.9781	19.2585	18.9035	19.9949	19.6996	18.3986	18.6695	19.2949	19.0891	20.1754	19.8721
2522003116	15	69	13.87	158.24	18.5574	22.1002	20.2598	18.1288	19.2684	18.6253	19.5651	21.7982	19.674	18.0914	19.0409	19.0207	19.9511	21.3274	19.6686	18.1139	18.9734	18.8794	19.8771	21.3759	19.5522	18.3005	19.1043	19.2134
2522004329	12	79	18.871	157.81	16.1112	18.5984	19.3939	17.6275	18.7366	17.8532	16.1659	18.2551	18.2012	17.5556	18.7154	18.1104	16.0268	17.0222	17.4739	16.476	18.0996	17.3122	15.8687	17.1387	17.1915	16.7961	17.9033	17.6302
2522003028	16	36.5	56.278	157.7	16.7641	19.5763	18.3222	18.3576	19.6913	18.6147	17.4424	19.4748	19.0945	18.4289	19.7015	19.3857	17.0378	18.0557	18.128	17.4929	18.7159	18.5546	17.6075	18.3829	18.7908	18.3758	19.6546	19.1465
2522003290	13	46.2	45.065	157.52	17.0143	19.2245	18.3803	17.7166	19.0505	18.3002	16.7263	18.6045	18.3264	17.5948	19.0585	18.6356	17.6678	18.0957	18.2176	17.4771	18.8291	18.6096	17.6247	17.8404	18.2833	17.7607	19.0349	18.5458
2522004205	10	93	17.381	157.52	15.8961	18.9949	17.6608	17.7704	19.2914	18.0598	16.2873	18.5056	17.7697	17.4628	18.8164	18.272	16.0443	17.2004	17.361	16.7247	18.1162	17.6888	16.6962	17.4629	18.0151	17.34	18.7296	18.1728
2522004482	33	44.4	94.339	156.25	16.7974	20.2527	18.698	18.6509	20.2784	19.1238	17.0497	19.512	18.6454	18.4419	20.2068	19.636	17.2199	18.4969	18.2918	17.898	19.7905	19.2099	17.8914	18.9945	18.9317	18.6548	20.1743	19.4006
2522005038	22	49.6	52.526	156.1	16.5076	20.0526	18.4651	18.6763	20.4186	18.7108	17.3076	19.4893	18.7772	18.7796	20.3327	19.2983	17.8313	18.9159	18.5707	18.6721	20.3016	19.4438	17.8476	18.6972	18.7214	18.7537	20.2193	19.0582
2522003047	18	41	53.981	151.82	15.9601	19.9258	18.2803	17.6619	20.292	18.0581	16.4324	18.9792	17.9852	17.3303	20.1615	18.301	16.7292	18.4007	17.8952	17.2925	20.0776	17.8566	16.3048	17.9894	17.7984	17.2279	20.1125	17.8073
2522002824	17	72.5	19.69	151.7	16.5906	19.049	17.7975	19.1533	18.4589	18.5678	17.7767	19.7003	18.934	19.2275	19.0334	19.1408	17.8501	18.6154	18.2996	18.4456	18.0496	18.3035	17.7995	19.2263	18.8278	18.7703	18.7291	19.1337
2522005221	14	76.3	20.45	149.94	17.1336	19.0645	17.9559	18.2123	19.6004	18.3188	17.4241	18.6602	18.4333	18.1671	19.5577	19.122	17.9021	17.6437	17.8145	17.5653	19.2131	18.4975	18.35	17.9143	18.4253	18.2106	19.7728	19.0094
2522003693	11	76.1	19.212	147.98	15.3699	18.1649	18.2101	17.5643	18.2749	18.1422	16.3307	18.3864	17.8071	17.9001	18.7224	18.5055	16.81	17.8481	17.8666	17.9041	18.7972	18.3521	16.7798	17.5682	17.4425	17.7241	18.8484	18.7006
2522003899	16	48.8	43.186	146.69	15.4919	18.8473	17.2254	17.2639	18.8403	17.7855	16.4337	18.4596	17.6653	17.4291	18.9988	18.2704	16.9144	17.6603	17.6664	17.1502	18.8257	18.6484	16.7462	17.4103	17.5651	17.4227	18.9114	18.1754
2522004940	15	70.6	25.091	146.06	16.9359	19.2611	18.0432	17.9926	19.7595	18.3768	17.7784	18.9195	18.5342	18.1529	19.6233	19.1422	18.5657	18.4534	18.7922	17.9988	19.7007	19.0984	17.8901	18.0683	18.0061	17.8948	19.1464	18.3465
2522002404	11	69	23.957	145.51	15.5195	18.7753	18.2308	17.3887	18.8554	17.2216	15.5094	17.5305	17.1309	16.9235	17.8376	17.616	16.4267	17.2862	17.3371	16.864	18.4846	17.6045	15.8264	17.4082	17.4427	16.5077	18.2021	17.1128
2522004915	18	71.3	29.995	145.43	15.9996	19.1061	19.0553	18.0406	19.8899	19.1907	16.9987	18.57	18.7393	18.2671	19.8841	19.4691	17.6761	18.3977	18.8821	18.2194	20.2354	19.5333	18.065	18.8089	19.111	18.8581	20.5209	19.9953
2522003386	7	56.5	21.903	145.12	14.9679	17.2322	16.7113	16.7671	17.3457	16.8481	15.5556	17.1735	17.1482	16.9466	17.2496	17.0213	16.2591	16.7903	17.4283	16.7908	17.1362	17.6365	17.0049	17.7245	18.1599	17.5119	18.0251	17.8482
2522004953	5	37.3	17.63	144.9	12.4273	15.5718	14.7549	14.0252	15.2194	15.1296	15.0326	16.3275	16.9738	15.6805	16.4813	16.6658	15.0341	15.8361	17.2823	15.4271	16.4649	16.1583	15.2493	15.8124	17.3287	15.723	16.8686	16.688
2522003997	14	42.6	48.505	144.48	15.5229	18.2413	17.1014	16.9521	18.5808	17.2464	15.6384	17.6653	17.8518	16.9381	18.576	17.8785	16.0111	16.8958	17.9195	16.6956	18.7866	18.4197	16.3174	16.9373	17.8785	17.0038	18.6056	17.8043
2522003054	13	80.8	18.711	144.41	16.2438	20.8496	18.2234	17.8722	19.8698	18.3388	16.6117	20.3745	18.6318	17.7475	20.0768	18.7116	16.8968	20.2175	18.3505	17.7281	19.4315	18.3487	16.9139	18.9796	18.1843	17.7587	20.0182	18.5102
2522004187	17	49.2	57.401	143.56	15.9117	18.3551	17.7118	18.5793	19.5521	17.8116	16.2601	18.1367	18.2321	18.6027	19.2074	18.282	17.0152	17.6191	18.269	18.6264	19.4031	17.9707	17.3446	17.9141	18.5399	18.8511	19.3514	18.3661
2522005170	12	62.7	26	142.23	15.5221	18.4836	17.5745	17.279	18.871	17.6895	16.1133	17.8736	17.7239	17.2697	18.9007	18.2389	17.1666	17.7384	20.3305	17.5083	19.4001	18.8518	16.6075	17.1501	17.9027	17.2395	18.9376	18.0654
2522002370	14	50.6	41.966	140.63	15.6793	18.6397	18.1184	17.7836	19.5498	18.1135	16.0265	18.2989	19.2961	17.6479	19.0802	18.5475	16.4076	17.2316	19.2301	17.0347	18.8689	18.0416	16.3652	17.4655	19.4348	17.224	18.7663	17.593
2522003703	15	30.9	48.713	140.39	15.9479	17.8444	17.8667	18.3462	18.0287	17.4136	18.8071	19.4408	18.6152	19.0858	19.2417	19.0605	18.6771	18.7809	18.3987	18.4075	18.5182	18.4271	18.8063	19.6759	18.545	18.5831	19.025	18.839
2522005093	14	74.8	29.166	140.02	15.5542	18.9455	17.5014	17.626	18.9984	18.0063	16.4944	18.9698	18.1474	17.9135	19.5856	18.8878	16.918	18.5113	18.1729	17.8148	19.2889	19.3145	16.635	17.7472	17.8083	17.4567	19.1251	18.4481
2522003510	4	70.9	8.7572	139.45	16.0785	18.2803	18.0243	16.984	18.2193	16.8452	16.3715	17.5695	17.4282	16.9601	17.7072	17.1713	16.6505	17.3405	17.5823	16.8175	17.9319	16.8677	16.4284	16.9371	17.0408	16.8821	17.9195	16.9941
2522003728	11	44.4	28.061	139.36	15.297	17.6822	17.2119	17.6831	18.8418	17.4473	16.27	17.8014	17.446	17.8518	18.8997	18.4378	15.9785	16.5409	16.7014	16.8973	18.2061	17.6645	15.682	16.6873	17.1082	17.427	18.5107	18.3299
2522003200	17	47.4	44.908	138.96	15.3618	17.8472	17.4985	17.5583	18.7592	18.5459	16.3081	18.265	17.9548	18.205	19.3225	18.9899	16.8149	17.3832	17.8094	17.8114	19.0539	18.9367	17.0463	17.6542	18.2002	18.3433	19.5233	19.2256
2522003359	10	66.3	21.182	138.7	15.2791	17.2318	15.9559	17.0559	16.7491	16.065	15.8073	18.5212	18.6833	17.5313	17.924	17.6905	16.4048	17.7161	18.3013	17.0186	17.135	17.146	16.537	17.9306	18.6126	17.2824	17.6472	17.7377
2522003719	9	35.5	43.896	138.56	15.5489	18.4172	17.3902	17.3048	19.0823	17.4486	15.9763	17.8141	17.5684	17.2403	18.6858	17.9323	16.1532	17.0736	17.2711	16.8848	18.5955	17.7221	16.9468	17.2977	17.6487	17.4292	18.7494	17.9433
2522004121	12	75.7	23.845	138.22	15.5733	18.8816	17.3559	17.4497	18.1942	18.2519	16.5058	19.1372	18.2677	17.7533	18.5341	19.0383	16.4504	18.1807	17.7214	16.9129	17.9188	18.943	16.9442	18.3846	18.0313	17.4464	18.2819	19.0139
2522003883	17	66.5	31.311	136.9	16.0998	18.6677	18.2612	18.7092	19.9929	18.3672	16.2608	18.2072	18.0176	18.8369	19.8748	18.948	16.2037	17.2175	17.5305	17.8732	19.2184	18.4594	16.4212	17.4371	18.0702	18.6877	19.4737	18.7088
2522003565	15	38.3	48.315	136.24	14.24	16.3391	15.1841	16.094	16.1125	15.5916	16.6882	18.1983	17.9207	17.6345	17.7865	17.9828	16.8851	17.9113	17.9235	17.461	17.5356	18.573	17.418	19.24	18.5603	17.9351	18.3091	18.5392
2522002424	7	86.5	11.17	134.89	16.2667	18.4642	17.654	18.0399	19.263	18.0993	17.2957	18.8802	18.2248	18.006	18.9725	18.5495	17.1443	17.3229	17.5997	17.0597	18.2207	17.6731	17.8943	18.5453	18.9461	18.0979	19.0334	18.766
2522002459	10	51.5	27.834	133.43	15.9841	17.4468	16.5418	18.3409	17.558	18.0544	15.9146	17.2076	17.2692	18.0874	17.5561	18.5839	16.1504	16.3856	16.6995	17.55	16.7462	17.5141	16.4871	16.6075	17.3967	18.0498	17.266	18.2145
2522005115	17	80.3	23.904	133.06	16.2307	19.1451	19.5247	18.4784	19.9924	18.5094	16.6906	18.8938	18.3004	18.3847	19.8404	19.0875	17.4199	17.9064	18.2201	18.1171	19.795	18.9994	17.3702	18.3563	18.3814	18.6068	19.7598	19.1336
2522003784	13	54.2	32.934	130.83	15.6856	18.3368	17.6776	17.3452	18.6148	17.5935	15.3344	17.6917	17.5066	16.8037	18.0472	18.0685	15.99	17.0105	17.9118	16.6636	18.0701	18.2284	15.8699	16.9142	17.535	16.8446	18.0556	17.6267
2522003901	15	59	37.495	130.78	16.0229	19.5637	17.8877	17.7984	19.1632	18.0326	16.166	18.2985	17.4728	17.2832	18.64	18.1815	16.7303	17.5081	17.8197	16.9106	18.3731	18.0751	16.6458	17.5125	17.7423	17.4161	18.6462	17.9619
2522003721	19	74.9	33.637	130.03	17.0012	19.4957	18.2128	18.5699	19.8329	18.799	17.1339	18.9842	18.756	18.1731	19.526	19.2779	17.5098	18.2367	18.5342	17.7435	18.9489	18.5887	17.5362	18.0125	18.6218	18.0002	19.305	19.0439
2522004599	8	60.5	15.669	129.43	16.1548	18.6492	17.0521	17.8284	18.4836	17.5465	17.407	18.9593	18.3083	18.393	18.4063	18.2865	16.6188	17.8293	17.7851	16.9478	17.6793	17.4257	17.3625	18.1353	18.0608	17.6974	18.3253	18.2226
2522004188	15	62.5	38.752	128.76	15.7838	17.8251	17.2713	17.6887	18.4483	17.1419	16.5339	18.2064	18.2822	18.5422	18.9836	18.1373	16.6062	17.3418	17.979	18.1248	18.9029	17.9011	16.7935	17.8409	18.326	18.6513	19.1827	18.5331
2522003251	14	90.4	18.262	127.62	16.4249	19.3913	18.3734	18.0596	19.7116	18.2851	16.6843	18.341	18.4928	17.7092	19.2532	18.7611	17.1458	17.5154	17.9613	17.5246	19.0506	18.4223	17.3614	18.2215	19.5041	18.1382	19.4421	18.6572
2522004477	5	64.1	15.456	127.36	14.9003	17.8673	18.6358	18.2235	19.1529	16.9527	15.6286	18.2836	17.5579	18.6455	19.1046	17.9965	15.0493	15.9838	16.2989	17.3652	18.2001	16.3919	15.9709	17.9034	17.586	18.6214	19.3749	18.0473
2522003049	14	66.9	26.969	126.64	15.8098	19.1899	17.9572	17.4875	19.4802	17.9874	15.3142	17.6928	16.9317	16.7118	19.0953	17.7175	15.7443	17.1387	16.5575	16.4293	18.7174	17.3203	15.304	16.4816	16.0631	16.0489	18.324	16.7556
2522003894	14	78.7	21.628	125.59	17.0143	19.5976	19.99	19.1091	20.1425	18.7468	16.4323	18.4149	17.8411	18.4941	19.3675	18.329	17.1766	17.7543	17.6789	18.177	19.5525	18.275	17.4095	18.3413	18.2912	18.9042	19.4723	18.6205
2522003795	13	69.8	20.328	125.28	16.5939	18.681	17.3458	17.6646	18.7942	17.7709	17.2166	17.8402	17.7301	17.4081	18.3876	17.9668	17.564	17.3188	17.8774	17.0765	18.242	17.8146	17.6052	17.1358	17.6452	17.5087	18.1545	17.9083
2522003372	7	62.5	11.827	124.26	16.5157	18.1798	17.2767	17.4646	18.7439	17.2726	19.2987	18.3504	18.1228	17.7919	19.0999	18.135	18.8424	17.9155	17.9361	17.4575	18.4304	17.8218	19.399	17.955	18.8503	18.0752	19.1179	18.2674
2522003993	6	28.2	17.992	123.39	16.0403	19.4615	18.2522	17.6355	19.5277	18.2674	16.341	19.5079	18.6397	17.6758	19.5634	18.5885	17.7703	18.9195	18.9977	17.6551	19.6151	18.662	16.9298	17.4396	18.2072	16.8805	18.8876	18.0316
2522004431	12	48.4	40.424	123.33	15.4707	17.4055	16.4353	16.6079	17.3248	17.0755	15.8361	18.2369	18.0937	17.6163	18.3483	18.2033	16.119	17.4139	17.8271	16.793	17.4986	17.8966	16.2879	17.2973	17.8613	17.1904	17.8318	17.8695
2522002997	14	39.5	20.166	123	16.1237	18.78	18.0725	17.7818	19.709	18.2057	18.3525	18.9814	18.9547	18.28	19.8354	19.2708	18.6272	17.895	18.423	17.6815	19.056	18.9963	18.9419	18.4282	18.9931	18.4927	19.6656	19.2355
2522005082	18	54	45.683	122.24	16.1208	19.092	18.0714	17.7234	19.333	18.1619	16.199	18.1148	17.4163	17.3307	18.6871	18.0786	15.6361	16.8729	16.5825	16.4134	18.1678	17.0838	16.6096	17.4176	17.7609	17.4054	18.8138	17.9384
2522002726	35	49.8	91.724	121.65	16.5172	19.8515	18.6462	18.8629	20.0189	18.8769	17.3095	19.3523	19.249	18.948	20.176	19.6248	17.3267	18.295	18.7691	18.2422	19.667	19.0332	17.3601	18.2797	19.0533	18.5377	19.7025	18.9527
2522003479	19	33.1	79.144	116.58	15.6805	18.597	17.5547	17.5516	19.387	17.9454	16.822	18.7144	18.5225	18.1663	19.5758	19.2155	17.4574	18.1221	18.4043	17.7842	19.5097	18.9763	16.7215	17.0976	17.5991	17.0849	18.5221	18.2408
2522004917	11	63.6	23.054	116.12	16.9075	19.1358	17.4502	17.5732	19.6357	18.0197	17.5729	18.7445	18.4868	18.2118	19.6202	18.9813	17.7257	17.8638	18.3151	17.5549	19.4483	18.9593	17.4453	18.0715	18.342	18.0125	19.341	18.5914
2522004594	9	90.2	12.815	115.18	16.5965	19.7485	18.9032	19.8821	19.8674	19.4093	17.2756	19.6277	19.6895	19.7342	19.8214	19.9908	17.9923	18.9324	19.5914	19.8035	19.9019	20.0854	17.9575	19.1712	19.8968	19.7908	20.041	20.2234
2522005041	20	54.9	45.079	114.65	16.6266	19.4066	18.2405	19.1545	19.868	19.0616	17.2125	19.0337	18.9001	19.0391	19.9148	19.9455	18.085	18.7361	18.9406	18.8837	19.9861	19.6132	17.8534	18.6137	18.9892	19.1958	19.5973	19.8345
2522003787	11	76.7	20.527	113.99	15.8459	19.0433	17.8308	18.1876	19.142	18.4273	16.5369	18.7248	17.69	17.8411	18.74	18.7213	16.7429	18.0132	17.4333	17.6924	18.5042	18.341	16.6748	17.8515	17.6632	17.6638	18.8013	18.4467
2522002949	17	55.8	36.322	113.5	16.9404	19.2521	18.0013	18.1203	18.917	18.2528	17.9585	19.28	19.1839	18.6632	19.0094	19.3082	18.2353	18.4405	18.9338	18.1071	18.7081	18.8092	17.9133	18.1702	18.7599	18.1749	18.4334	18.7152
2522003474	16	40.6	64.923	113.48	15.6179	18.1669	18.5971	17.2012	18.4928	17.593	16.4831	17.9508	17.5223	17.3104	18.6523	18.2344	16.2612	16.8047	17.1908	16.7393	18.1107	17.5233	16.4694	16.977	17.1241	17.0029	18.2669	17.7029
2522004828	15	42.4	57.195	113.28	15.8791	18.1293	18.9614	17.5959	18.6928	17.8752	17.4654	17.4083	16.9977	17.6405	18.2064	18.2656	17.1628	16.8983	16.4314	17.3599	18.0379	17.4675	15.9048	16.6048	16.7806	17.18	17.5484	17.6324
2522002775	19	38.9	63.613	112.44	15.0745	18.3738	16.9559	17.0449	18.381	17.8883	16.0297	17.6814	16.8341	16.8647	18.2986	18.189	16.0802	17.1658	17.0399	16.49	18.7763	18.2827	15.9059	17.3556	16.8801	16.8113	18.4516	18.3472
2522004077	8	51.4	12.365	111.9	17.4701	19.2843	18.2879	19.2733	19.9951	18.6815	18.2134	18.7348	17.9763	18.7287	19.2002	18.6887	19.3905	18.921	18.068	19.1858	19.0491	18.931	19.078	18.6866	18.6081	18.6598	19.3749	19.1942
2522004302	13	33.3	54.006	111.61	10.7993	14.3067	14.8287	12.795	14.0398	13.3221	13.2549	17.1639	14.784	14.4961	15.7431	15.2693	NaN	NaN	NaN	NaN	NaN	NaN	16.527	19.2592	17.8539	17.2469	18.2576	17.8842
2522002679	15	40.9	49.513	110.82	15.3307	17.6898	17.2641	17.6993	17.9347	17.1356	16.8031	17.2354	16.8624	17.8568	18.1915	17.4583	16.8568	18.1725	16.8608	17.7093	18.0406	17.7067	17.7094	18.5721	18.1069	18.5752	19.1453	18.5342
2522003318	20	39.1	64.888	110.64	15.548	17.7177	18.656	17.4397	18.1879	18.5545	14.4039	16.6465	16.6899	16.5291	16.8839	16.9317	15.0202	16.0924	16.7656	16.561	16.955	16.8313	14.904	16.0416	16.6902	16.5744	17.0755	17.219
2522003596	10	73.2	21.789	110.22	16.0434	18.0606	17.1889	17.912	18.2049	17.4816	16.3792	18.4547	18.1558	18.2981	18.372	18.3875	17.2382	18.2081	18.7023	17.9479	18.2884	18.4785	17.3673	18.0579	18.1306	18.0524	18.3295	18.7219
2522004878	11	45.9	42.584	108.5	14.9112	17.96	16.7425	16.5111	17.4554	17.0067	15.3038	17.4508	16.8175	16.5815	17.4096	17.482	14.9335	16.4114	15.2163	15.8645	16.5021	16.627	14.6995	15.3086	15.5713	15.3924	15.7027	15.355
2522003326	9	65.6	14.587	108.34	15.4281	18.4878	16.7808	17.0366	18.1985	17.3894	16.4386	18.1513	18.1571	17.43	18.5968	18.2633	17.076	18.3371	18.3582	18.0786	18.895	18.3819	17.3926	18.0398	18.9441	18.2698	19.5588	18.6645
2522004474	18	94	13.144	107.74	17.2254	19.257	20.5135	19.2665	20.2066	18.4647	17.5059	19.3671	19.1334	19.6889	20.47	19.4261	17.2578	17.9753	18.1775	18.8734	19.7516	18.7176	17.7177	18.7331	18.6896	19.3161	20.1529	18.9536
2522003844	16	63.6	25.101	106.66	16.406	18.6817	17.8028	17.7039	18.6931	17.6992	19.0266	18.7542	18.5745	18.435	19.0885	18.9226	19.1066	18.1278	18.4132	18.0086	18.9131	18.7923	19.0633	18.3878	18.6593	18.5145	19.0692	18.9469
2522004587	15	78.1	16.894	106.09	14.9788	18.4675	18.0685	17.3508	19.1846	17.2528	15.5966	18.1116	18.1168	17.1604	18.5985	17.6671	16.6341	17.4819	19.0019	17.3314	19.5864	18.7901	16.4348	18.0291	18.6522	17.3142	18.7517	18.1021
2522005074	17	60.9	18.548	106.04	16.2872	19.0464	20.1934	18.1265	19.7966	18.4541	16.6527	18.5985	18.2541	17.7684	19.2537	18.6056	17.2025	17.5707	18.1572	17.6458	19.2844	18.682	17.0964	18.397	18.4353	18.0536	19.3948	18.6658
2522004172	11	36.5	46.101	105.42	15.0788	17.7846	16.8313	16.8013	18.297	17.0527	16.4015	17.8589	17.3483	17.5298	18.6713	18.1153	15.9498	17.9676	17.127	17.11	18.225	17.9475	16.5579	16.8411	16.6791	16.9412	18.1661	17.5809
2522003180	13	47.1	44.497	104.3	15.5526	18.1621	17.5954	16.9824	18.3687	17.6081	15.8861	17.9017	17.7976	17.3234	18.4058	18.5606	15.7819	16.7959	16.8122	16.694	17.7628	18.1089	15.8242	16.7098	17.3072	16.6976	18.0518	17.8613
2522004909	6	71.3	12.435	104.12	15.9934	18.2661	16.8188	17.0119	18.499	17.1373	17.1274	18.3988	18.1408	17.5973	18.6157	18.3043	16.7577	17.3478	17.4086	16.8448	18.2713	17.7427	17.5274	17.8372	18.1059	17.6267	18.7765	17.8553
2522003051	15	63.3	28.093	102.78	16.0668	19.3	17.7229	17.4358	19.2278	17.6464	16.0587	18.27	16.9581	16.8825	18.948	17.4027	15.6897	17.2535	16.3146	15.9635	18.362	16.75	16.1495	17.6628	16.7464	16.4448	18.8425	17.3665
2522003938	15	59.9	38.919	102.48	16.3508	19.656	17.9952	17.9296	19.5227	18.3979	16.345	18.3229	18.3006	17.3634	18.8361	18.1864	16.5654	17.5661	18.2203	17.1087	18.6636	18.4698	16.678	17.5273	18.3957	17.4123	19.0315	18.2937
2522005010	11	65.5	20.021	102.36	15.4797	18.0392	17.0446	18.0036	18.506	17.5347	16.5555	18.8647	18.2626	18.199	18.7668	18.5089	17.1924	18.3022	18.2463	18.0338	18.3557	18.3427	17.2836	18.3676	18.2782	18.0699	18.5618	18.4764
2522003174	18	38.6	68.688	102.22	15.8482	18.8613	17.5747	17.1736	18.6943	17.8233	15.8757	18.289	17.5511	17.3437	18.6682	18.1095	15.5514	16.7201	16.4522	16.1545	17.4842	17.1644	15.9372	17.5244	16.9693	16.829	17.8536	17.433
2522003164	21	53.7	47.964	102	16.2154	19.3859	18.1679	17.9229	19.5549	18.472	16.6194	18.5891	18.0163	17.926	19.4102	18.8553	17.3082	18.1214	18.3776	17.6929	19.407	19.0666	17.0995	18.3056	18.3708	17.8992	19.5938	19.1264
2522003312	12	34.1	52.455	101.57	16.272	18.7965	18.2516	17.6125	18.5783	17.7813	16.3823	18.2463	18.0626	17.4833	18.1427	18.0849	16.3984	17.1237	17.47	16.7227	17.6345	17.759	16.5889	17.16	17.6831	17.2654	17.9324	17.7717
2522003362	4	31.7	9.2382	101.18	15.7666	19.0089	18.1788	18.3488	19.7735	18.9446	16.0833	18.8386	18.0129	17.4503	19.0312	18.5728	17.1215	19.1305	18.6672	18.5613	19.3891	19.1584	17.0347	18.5808	18.5281	17.9811	19.248	19.2711
2522003627	8	62.9	18.512	99.776	15.2379	18.1859	16.3809	17.207	17.6956	17.3683	16.0824	17.826	16.8644	16.909	17.5605	17.8757	16.7444	17.3879	16.4028	16.653	17.2726	17.5483	17.179	17.1592	17.0648	16.8199	17.6617	17.9621
2522004039	26	37.2	97.621	99.025	15.836	19.0775	18.484	17.9184	19.4017	18.0589	16.1554	18.028	18.2874	17.4498	18.9751	18.3583	16.659	17.6908	18.3238	17.2011	19.0022	18.5469	16.2533	16.9593	17.5669	17.1089	18.3966	18.0042
2522004818	10	96	11.23	98.861	16.3045	19.9973	19.0805	18.674	19.8722	19.0992	17.7893	19.6998	18.914	18.7626	19.893	19.2284	18.3865	20.0036	19.0844	19.0774	19.9047	19.4984	18.3107	19.4291	19.0541	18.6594	20.09	19.242
2522004110	14	36.3	56.748	98.414	15.2952	18.4416	17.5809	17.1773	18.8879	18.1469	15.7614	17.9188	17.6742	17.4299	18.745	18.7436	15.7574	16.807	17.6623	16.8817	18.18	18.3925	16.1082	17.1651	17.6217	17.3012	18.6407	18.4826
2522004906	13	69.1	20.403	97.938	17.2332	19.9818	18.1802	18.1914	20.2751	18.3563	18.1591	19.2162	18.7677	18.4153	19.8807	18.9688	18.8501	18.9176	18.7966	18.0317	19.7135	18.8762	18.3109	18.6005	18.434	18.0322	19.4299	18.5512
2522004626	17	51.4	33.606	97.203	16.6594	19.1944	18.6551	18.9908	19.6667	18.6265	17.146	19.1222	18.707	18.9543	19.5997	19.5008	17.5709	18.3866	18.5125	18.5692	19.3594	19.3435	17.5693	18.249	18.606	18.7582	19.3403	19.3252
2522004904	13	77.1	14.774	96.674	17.4775	19.2775	17.9247	17.9367	19.8478	18.1274	18.5781	18.6372	18.6071	17.9566	19.9875	18.6479	18.5941	17.9373	18.2157	17.3768	19.7895	18.4793	18.722	18.0258	18.5391	18.0417	19.9421	18.7275
2522003300	19	64.1	37.663	96.594	15.9433	18.4917	17.8069	18.1988	19.1592	18.634	16.9621	18.6406	19.0336	18.3588	19.3466	19.3361	17.7812	18.2278	19.2441	18.2974	19.4033	19.3931	17.5717	18.1027	19.1545	18.3012	18.9651	19.1993
2522003506	11	44	37.649	95.962	15.7011	17.1978	16.565	16.8566	17.3039	16.9915	15.804	17.3645	17.0546	16.9771	17.4523	17.8683	15.8584	15.9915	16.5791	16.132	16.5555	16.5452	15.9708	16.8566	17.394	17.1063	17.4454	17.9386
2522004436	8	55	26.33	95.705	15.5378	17.0223	16.0832	16.5772	16.6257	15.8723	16.875	16.3626	16.6544	16.3982	16.3494	16.2939	17.4517	17.2383	16.8218	16.3504	16.1246	16.5279	17.8733	17.6882	17.0422	17.0141	17.3474	17.264
2522003050	11	54.5	30.546	95.512	15.8148	18.624	16.8395	16.6682	18.6192	16.6168	15.8717	18.6617	17.1784	16.9243	18.8001	17.7671	16.3545	18.7723	17.4036	16.6729	18.48	18.0715	16.2159	18.1962	16.8484	16.5716	18.0895	16.967
2522003490	11	47.6	28.862	95.084	15.912	19.3834	17.9408	17.7508	19.5152	18.4341	16.1906	18.558	18.2791	17.5705	19.4614	19.0441	16.7456	17.7965	18.0837	17.3781	19.2969	18.8618	16.3245	17.401	17.7363	17.2485	19.1791	17.9826
2522003234	8	45.8	22.048	95.061	16.302	17.7997	17.2735	18.2934	17.9579	17.4543	16.5369	18.0399	17.9595	18.2497	18.0567	18.1611	17.1289	18.278	18.3039	17.7927	17.6393	17.7849	17.6741	18.5021	18.8984	18.3336	18.3069	18.6103
2522004596	13	63.9	24.877	94.732	16.3243	18.8536	18.0491	18.5796	19.0508	18.3481	17.2423	18.9778	18.503	18.798	19.4056	19.5467	17.1995	18.3576	18.0802	18.337	18.9816	19.1103	17.3235	18.1545	18.4108	18.4954	19.1487	19.6788
2522004897	8	52	27.097	92.919	15.8136	18.3161	17.3127	17.8059	18.1301	17.5945	16.3361	18.4929	17.7437	17.7866	18.0485	18.1516	16.491	17.482	17.1346	17.117	17.3511	17.9666	16.578	17.7187	17.4986	17.5052	18.0876	17.8814
2522004252	16	36.5	58.974	91.695	15.9111	18.5304	17.5929	17.41	18.8987	18.0663	17.3121	18.261	17.8528	17.8721	19.3361	19.2325	16.5355	16.827	16.8986	16.2352	18.3195	17.9986	16.7904	17.1569	17.4375	17.3872	18.5365	18.2725
2522004300	9	89.1	10.569	89.511	15.3125	18.4861	17.4037	18.2343	18.2016	16.9279	15.8816	19.0758	17.6806	18.2042	18.5609	17.3525	16.6385	18.1171	17.7723	17.9576	18.5219	17.8591	16.626	19.2413	18.1315	18.1593	19.0094	17.8819
2522004891	20	66.3	24.429	89.511	17.1207	19.9773	18.9915	18.5145	20.2201	18.924	17.5087	19.1507	19.0853	18.3434	20.0266	19.4369	18.5199	18.6144	19.2156	18.0611	20.0015	19.5073	18.2744	18.5513	19.3939	18.6607	20.0339	19.6743
2522003748	10	76	17.858	88.608	15.7202	19.6249	19.4038	17.4406	19.6201	18.0312	15.0994	17.1718	16.7373	16.5071	17.8103	17.1258	15.4218	16.1045	16.288	16.3761	18.0491	16.7848	15.8319	16.8553	17.0781	16.8654	18.0608	17.331
2522004829	10	55.6	22.953	87.92	14.3088	16.5556	16.6847	16.1102	17.2528	16.7213	15.6809	16.6177	16.856	16.989	17.6963	18.067	15.1707	16.6874	16.5223	17.4256	17.6005	16.8002	15.4087	16.0916	16.5227	17.5403	17.6915	17.3374
2522003480	9	82.8	13.432	87.89	15.2219	17.2846	16.3981	16.1157	16.9439	16.2462	16.6413	18.2427	17.5589	17.2459	18.3725	19.032	17.9271	17.9258	17.8809	17.5389	18.8071	19.0984	17.4757	17.2365	17.0687	17.1001	17.9692	17.6787
2522003373	7	67.1	8.2527	87.821	16.7082	17.0318	15.6978	15.7002	17.0498	15.6805	17.7953	17.7763	17.9266	16.6341	17.9694	17.0757	18.0301	17.0586	17.7807	16.2337	17.8016	17.1594	18.0391	17.124	18.0768	16.5933	17.9713	17.0396
2522003781	5	71.6	9.5989	87.5	16.959	17.79	18.4526	17.0207	18.1929	16.9429	17.1736	17.4931	17.7593	16.9952	17.9605	17.5077	17.8468	17.1229	17.6329	16.9393	18.0022	17.4756	18.1775	17.5054	17.9719	17.2711	18.1361	17.7831
2522004903	17	74	19.866	86.804	18.2492	18.7104	17.6227	17.9532	18.922	18.1226	18.729	18.7965	18.5127	18.6926	19.5046	18.838	18.8973	18.4053	18.2065	18.0554	18.9947	18.4864	18.882	18.4759	18.3258	18.5257	19.3186	18.4566
2522005083	8	55.2	17.719	85.669	15.2956	17.3848	16.1739	16.7814	17.3772	16.6889	15.3348	17.8303	17.2605	17.0083	17.4128	16.9024	16.3249	17.2557	17.3597	17.0683	17.6109	17.2011	16.9522	18.0431	18.1844	17.4411	18.5782	18.3462
2522004951	18	38.2	56.299	84.696	16.1114	18.9437	18.5835	17.7976	19.1325	18.1391	16.3068	18.1755	18.1022	17.4891	18.6029	18.4743	17.1432	17.5622	17.7369	17.3276	18.8632	18.3017	15.6253	16.6276	16.7581	16.4909	17.6498	17.0714
2522003188	9	24.4	46.292	83.417	15.2678	17.8652	16.5455	16.5582	18.3995	17.2544	15.6396	17.5951	17.4685	17.061	18.733	18.1927	16.3834	17.0879	17.6083	16.8284	18.6733	18.3769	15.5677	16.4028	17.0178	16.4438	18.0059	17.5463
2522005252	6	91.1	8.2193	82.289	17.4961	17.4104	16.9808	16.6422	17.6314	16.5442	19.9586	17.7532	17.5941	17.3571	17.8836	17.841	20.1228	17.1551	17.5481	16.9642	17.6148	17.7365	19.8313	16.8341	17.5162	16.9917	17.567	17.5174
2522003355	11	59.1	17.598	81.612	15	18.3967	18.302	16.8896	18.5466	17.316	14.7966	17.1938	16.9506	16.2184	17.8714	16.9642	14.0662	15.1547	15.4382	14.5501	16.2829	15.6868	17.1058	17.8217	18.5961	17.7218	19.1846	18.4429
2522003461	8	34.3	20.668	81.404	15.0914	18.3945	18.5927	17.1722	18.6009	17.3188	14.5975	17.318	17.4002	16.4317	17.6778	17.1134	14.7806	15.7531	16.8937	15.5821	17.0497	16.3198	15.1816	15.9064	16.734	16.0467	17.3679	16.8787
2522004449	10	91.2	12.274	81.347	15.8327	18.1674	17.0775	18.1321	18.3332	17.0866	17.4515	17.9581	17.1727	18.1451	18.1482	17.6942	17.8371	18.4708	17.1974	18.0406	17.934	17.6586	17.7742	17.8452	17.2759	17.7065	18.4481	17.7568
2522003662	13	56.5	35.389	80.885	15.1259	18.4397	17.1474	16.7502	18.2461	16.8868	16.6776	17.9598	17.9345	17.283	18.6485	17.8174	15.7722	16.6914	16.9252	16.1364	17.8883	17.2855	16.4758	16.9848	17.6119	17.0874	18.4033	17.8053
2522004126	12	56.7	29.056	80.485	15.4535	19.2486	17.7814	17.5372	18.6238	18.1913	16.3568	18.6707	18.2993	17.4801	18.7191	19.0259	15.2172	16.4863	16.8931	15.9248	17.3679	17.6873	16.4112	17.6551	18.1698	17.4326	18.4972	18.6606
2522002358	11	34	40.844	80.479	15.6493	18.6814	17.7379	17.2157	18.6967	17.9363	15.9414	17.8621	17.6832	17.1043	18.6248	18.2679	17.1425	18.2743	18.6887	17.3719	18.8411	18.9179	16.7457	17.2254	17.9069	17.2775	18.6767	18.2183
2522004938	13	55.6	13.174	80.449	16.5224	19.6283	20.2937	18.5174	20.427	19.0071	17.6521	19.4726	19.4533	18.7792	20.4871	19.559	18.5328	19.1846	20.0109	19.2591	20.9469	20.2085	17.9877	18.8314	19.505	18.7189	20.5015	19.3875
2522003839	8	44.9	21.06	80.171	14.7343	17.5438	17.5797	16.6058	17.8364	16.68	15.271	17.3485	16.5998	17.3292	17.9442	17.0719	15.8661	17.3278	16.519	17.1965	18.0774	16.762	15.3214	16.5928	16.4391	16.4972	17.9025	16.7308
2522004133	6	89.4	7.5255	78.651	15.1885	17.9832	16.2515	16.6109	17.3699	17.269	16.0121	18.6134	17.0731	17.0961	18.1161	18.3024	16.1254	17.6183	16.4683	16.5209	17.4456	17.8536	15.8866	17.0556	16.5336	16.3421	17.228	17.7207
2522005037	7	12.5	51.564	78.157	14.5451	17.565	17.0875	16.3744	17.0408	16.5948	14.8863	17.3604	16.6672	16.1813	16.6354	17.5488	14.6854	15.0776	15.6459	15.162	16.266	16.363	15.626	17.0539	16.8236	16.6246	17.2973	17.2376
2522004926	17	20.1	132.45	77.604	14.7681	17.3612	17.2527	16.2269	17.421	16.7997	14.7461	16.9084	16.549	16.2317	17.6441	17.1646	14.3076	14.9018	14.9472	14.3264	15.6567	15.0956	15.8055	16.5879	17.1452	16.5316	17.6904	17.0301
2522003306	11	59.5	27.91	77.349	15.9167	17.6251	16.3406	17.4406	17.7838	16.8031	16.2578	18.1646	17.0107	17.7944	18.1949	17.6981	16.6902	17.6605	17.2869	17.5591	17.7215	17.3119	16.8494	17.9238	17.4733	17.6423	18.1659	17.9021
2522003354	7	65.9	18.146	77.085	15.6379	17.6266	16.7443	16.5197	18.0167	16.9116	15.3735	17.3563	17.3516	16.7815	17.9932	17.6836	15.1832	16.2523	17.0548	16.0465	17.7676	17.5649	15.5424	16.3049	17.1837	16.3189	17.4922	17.5588
2522004576	11	35.5	31.28	76.743	16.4548	17.6664	16.2719	16.634	18.2523	17.2432	17.5333	17.7316	18.1131	17.1255	18.4927	18.4238	17.3918	16.7761	18.0532	16.4973	17.9993	18.0413	17.2633	17.1828	17.9111	16.7519	18.0375	17.657
2522002945	9	49.5	23.711	76.106	15.0909	17.1549	16.4859	16.2424	17.6398	16.3719	15.2268	16.4111	16.6481	15.4338	17.1315	16.7512	16.106	16.4862	16.42	15.9979	17.3499	16.8363	15.4224	15.8165	15.5744	15.1776	16.8432	16.0868
2522004580	9	47.3	22.812	75.379	15.7748	18.7024	17.8177	18.633	18.8975	18.1789	16.7114	18.6564	18.2491	18.7578	19.2088	18.715	16.6933	18.1326	17.7662	18.441	18.804	18.2627	15.8846	16.5548	16.3968	17.43	17.3372	16.9413
2522002757	7	28.7	19.124	74.812	14.611	17.5141	17.94	16.4313	18.1439	17.0428	15.0414	17.0931	16.8584	16.4539	18.2082	17.405	15.4438	15.9785	16.0563	16.0947	17.6785	17.3564	15.0001	15.4698	15.9609	15.6593	17.1893	16.4834
2522004911	6	49.7	16.191	73.776	14.1455	18.1789	16.7855	15.9754	18.2895	16.3896	15.619	17.334	15.8747	15.9584	17.4521	17.0807	15.7863	16.5926	16.0655	15.5333	17.6308	16.793	15.5221	16.4455	15.6484	15.6413	17.4822	16.5321
2522004913	9	57.5	13.008	73.68	16.2678	18.7619	18.2296	17.8061	19.4658	17.5313	16.2331	17.413	16.8463	16.813	18.6317	17.2895	15.5474	15.946	16.1293	15.5704	17.4322	16.1745	16.6622	16.8178	16.7109	16.8177	18.4778	17.0785
2522004930	11	55.3	26.379	72.83	15.2209	18.0343	18.3007	16.8594	17.9229	17.1276	13.9294	15.7992	15.658	14.7962	16.273	15.9596	13.5741	14.2574	16.0371	13.8036	14.928	14.9608	15.5551	16.3991	16.8208	16.0204	16.7774	16.5871
2522002594	5	90.7	7.8288	72.266	15.5685	16.8934	16.2379	16.4046	16.891	16.4291	15.9223	16.3999	16.451	16.2418	16.4546	16.9603	16.1099	16.0628	16.4258	15.8047	16.441	16.1868	15.6871	16.2063	16.8904	16.2768	16.801	16.6485
2522004886	14	68.5	14.521	72.199	17.5384	19.3014	18.0864	17.8999	19.7329	18.4643	18.2085	18.1704	17.6176	17.0714	18.5066	17.99	19.0106	18.2769	18.121	17.1854	18.7988	18.7622	18.9445	18.7275	18.6404	17.7384	19.2808	18.637
2522004372	11	52.9	22.234	72.094	15.0294	17.1653	16.58	17.1001	17.9776	18.0317	15.8176	17.8126	17.1608	17.8354	18.3352	19.2475	16.1148	17.1684	17.0141	17.6244	18.2499	19.0925	16.5959	17.2845	17.4434	17.7193	18.4357	19.2082
2522004305	7	24.7	41.196	71.421	15.296	17.5655	18.8701	17.4349	17.4316	17.3608	15.0215	17.3559	15.9882	15.9142	16.2008	16.0932	NaN	NaN	NaN	NaN	NaN	NaN	14.6288	16.2114	14.4512	14.9894	14.9746	14.8174
2522003930	14	56.7	29.83	71.398	15.8711	17.4436	17.1064	17.2083	18.1896	17.1476	16.1011	17.9763	17.9489	17.8965	18.6	18.3417	16.2132	17.2113	18.1514	17.7455	18.713	18.6292	16.2658	17.2864	18.1122	17.699	18.7751	18.2934
2522004245	12	44.1	35.267	71.341	15.3931	17.69	17.4271	17.0839	18.1887	18.1643	14.9605	16.7079	16.2538	16.1687	17.2627	17.9699	15.0175	15.8311	15.9448	15.5967	16.7502	16.5864	15.742	16.311	16.5711	16.3248	17.1723	17.7091
2522002593	4	83.3	7.7417	71.322	16.1617	16.9724	16.1374	17.5117	17.1149	17.1105	16.9029	17.6372	17.2279	17.3671	17.6512	18.4349	17.573	17.0553	17.3332	17.5098	17.6656	17.9021	17.3228	17.2364	17.8214	17.8876	18.0705	18.2042
2522003833	8	54	24	71.15	15.087	17.6335	16.8693	16.8496	18.1186	16.8172	15.1778	16.918	16.948	16.6917	17.9862	17.0953	15.3899	16.2984	16.778	16.4249	17.9154	17.2173	15.483	16.4635	16.9228	16.4727	17.6673	16.7235
2522004939	14	63.8	18.74	70.725	15.6903	18.4673	17.2268	17.4801	19.3319	17.5238	16.3859	17.9616	17.3557	17.6046	19.3702	18.2192	16.8593	17.2215	17.6254	17.1419	18.8655	18.0109	17.2816	17.8457	18.2638	18.0957	19.525	18.4091
2522002773;2522003172;2522004290	4	61.1	10.54	70.72	14.576	17.895	15.898	16.5167	18.1415	16.5511	16.7989	18.4055	16.8276	17.4033	18.2955	17.4216	15.6806	16.726	15.7497	15.9319	16.8934	16.3895	16.4287	17.1215	16.7064	16.6239	17.7009	17.0022
2522005220	10	78.2	9.5063	70.637	17.6168	17.613	16.9692	18.0717	18.1614	17.3052	16.714	17.6265	17.9578	17.8989	17.9923	18.038	18.6104	17.8769	19.0741	18.2084	18.6938	18.9551	18.7236	18.4382	19.1128	18.2099	18.7415	18.548
2522003638	16	22.4	107.57	70.494	15.298	18.2812	17.4011	16.909	18.3605	17.1334	15.7442	17.6521	17.2466	16.7589	18.2372	17.6112	16.3962	17.1628	17.4431	16.9505	18.4382	17.9294	15.1133	15.9373	16.5066	15.9567	17.5073	17.0254
2522003981	9	45.5	20.04	70.284	14.8184	17.7301	17.5771	16.4533	18.0257	16.7797	13.9271	16.1419	15.8563	15.206	16.8051	15.9363	14.4655	15.3735	16.1314	15.0429	16.8433	16.213	15.1295	16.6755	16.7672	16.0506	17.4755	17.0782
2522003167	10	51.7	28.303	70.209	14.5153	17.6171	16.3417	15.6582	16.9737	16.3505	13.9926	17.0757	16.5721	15.5402	16.752	16.5637	14.6146	16.7311	16.4726	14.9883	16.5571	16.3962	15.3623	16.6948	16.6274	15.9505	17.5618	17.6981
2522004860	9	24.2	60.488	70.152	15.5976	17.8526	19.4996	17.7798	18.2202	17.5316	12.6063	14.4053	13.346	16.1867	16.5064	15.3615	NaN	NaN	NaN	NaN	NaN	NaN	12.2858	13.3127	12.9328	14.9011	15.7691	14.9626
2522004128	10	34.2	47.654	69.838	15.6573	18.7392	17.1391	16.6198	17.9236	17.4729	15.2462	17.565	17.3005	16.4166	17.6254	17.7068	15.2312	16.025	16.297	15.6285	16.8946	17.0885	15.5438	16.7787	16.9676	16.4451	17.6155	17.5402
2522004919	11	81.4	11.662	68.579	18.8361	19.2817	18.179	17.9658	19.3762	17.9316	19.0994	18.9172	18.769	18.3449	19.4404	18.794	19.8842	19.0058	18.9854	18.2557	19.5831	18.9983	19.8484	18.8557	19.1604	18.5658	19.7524	19.0774
2522003368	9	36	37.813	68.197	15.5432	18.6057	17.6184	17.4082	18.9231	17.9011	14.9327	17.8046	17.1013	17.1373	18.3097	17.8152	15.2714	16.4864	16.139	15.95	17.354	17.1495	15.5683	16.7051	16.5731	16.6657	18.0307	17.4463
2522003181	13	29.6	69.892	68.034	14.8449	17.7689	16.9227	16.8066	18.252	17.0452	14.652	16.0257	15.8006	15.2091	16.8064	16.4245	15.3958	16.4994	16.6108	16.15	17.7696	17.2581	15.4323	16.485	16.8117	16.2413	17.8887	17.4618
2522003364	5	75.6	8.9152	67.716	14.3855	16.547	15.4392	15.4514	16.9306	15.5037	14.557	15.7369	15.214	15.1276	16.2187	15.6752	16.1376	16.8364	15.6453	16.3593	17.3526	16.2893	16.4435	16.5766	16.0561	16.7737	18.0362	16.8413
2522004925	25	24.3	132.88	67.666	16.0161	18.6388	17.8616	17.5722	19.2365	18.151	16.8054	18.3478	18.0583	17.6734	18.7445	18.7189	16.4497	17.2965	18.5783	16.9349	18.3657	18.311	16.7738	17.5267	18.8331	17.6417	18.599	18.3951
2522005073	8	41.5	21.735	67.579	16.7895	17.672	16.9584	16.9677	18.8015	17.0236	16.3383	17.5784	17.2162	16.7324	18.4475	17.6264	16.8644	16.5159	17.3311	16.6434	18.1924	17.943	16.961	17.2367	17.6329	17.2945	18.4345	17.688
2522004602	5	60.9	9.6669	67.419	13.1448	15.6053	15.6179	16.6006	16.52	16.1944	14.5923	16.3107	16.741	17.2687	16.9474	17.4764	15.051	15.8042	17.4588	17.331	16.651	17.4377	15.505	16.2308	16.4187	17.5276	17.0155	17.8805
2522003865	8	32.2	28.428	66.923	15.105	17.2218	15.6984	16.1545	16.8238	16.5241	15.5961	17.0094	16.6848	16.1985	16.8514	16.958	16.3861	15.994	16.6064	16.2105	16.8311	17.364	16.1426	16.3281	16.7689	16.7558	16.9801	17.482
2522004514	7	36.4	19.815	66.899	14.358	17.1719	15.9207	16.5902	16.6951	16.2079	16.1182	18.0023	16.3787	17.1398	17.2358	17.1825	14.9634	16.2089	14.6006	15.6883	15.5658	15.4823	16.4054	17.7549	16.9297	17.1379	17.4576	17.3745
2522004503	7	47.5	13.219	66.629	16.3681	18.6911	18.6658	17.7179	19.08	17.7669	16.4231	17.1532	17.5037	16.4008	18.0268	17.2519	17.1845	16.8781	17.3406	16.5511	18.3874	17.444	16.7512	17.3268	17.7108	17.1981	18.5824	17.4556
2522003684	8	63.2	12.856	65.797	15.1297	18.6271	17.3039	17.5131	18.8606	17.7746	18.4723	18.6119	18.8526	17.8972	19.2355	18.8449	18.7251	18.0285	18.9915	17.5877	19.0071	18.8059	18.5914	17.8611	19.2304	17.922	19.2371	18.7707
2522004254	7	64.3	12.6	65.78	17.7954	19.2985	17.926	19.2799	19.678	18.3436	17.8924	18.6301	18.2273	19.1401	19.1087	18.8604	17.6311	18.4894	17.641	18.3964	18.3368	18.1127	17.6902	18.2589	18.109	18.3869	19.091	18.6766
2522005159	14	37.6	38.775	65.632	15.4076	18.4483	18.5137	16.9892	18.7935	17.5796	14.8191	17.1685	16.8214	16.2131	17.5413	16.7785	14.6342	15.4947	16.57	15.1415	16.7788	16.2186	14.8391	15.7157	16.305	15.4175	16.9917	16.4502
2522002954	11	46.6	29.129	65.603	15.3229	16.7658	15.8021	16.6257	17.187	17.2641	16.4729	16.5827	17.2166	16.9366	17.3267	17.3056	16.4783	15.6723	16.6769	16.2652	16.6884	16.5207	16.781	16.6067	17.2419	17.2912	17.4262	17.9943
2522005023	6	47.7	16.66	65.592	14.0569	17.1287	15.9935	16.9235	17.7722	16.7668	14.7756	17.1279	17.1019	17.2085	17.7052	17.3931	15.2845	16.3741	16.7733	16.5912	16.9705	17.6324	15.8218	16.888	17.5025	17.108	17.7454	17.5882
2522002457	8	62.9	12.983	64.99	14.9066	18.0449	17.7519	18.656	18.758	18.6094	15.5733	17.9785	17.8373	18.0965	18.389	19.0598	15.7683	17.1619	17.2365	17.5832	18.226	18.1193	15.4161	16.6891	17.0029	17.258	17.6384	17.9165
2522005233	8	61.9	11.329	64.85	16.1191	18.5386	16.4908	17.5992	17.8623	17.7419	17.5912	17.9275	18.393	17.6967	18.3326	18.4748	17.7711	17.7042	18.4381	17.7034	18.3204	18.7705	17.7685	17.4177	18.6211	17.7625	18.7025	18.8853
2522004326	10	28.2	45.601	64.809	14.9005	17.8251	17.5468	16.4432	18.2663	17.2254	15.5437	17.653	18.1366	16.9829	18.4037	18.214	15.7902	16.6105	17.0198	16.3607	18.1479	17.7527	14.8154	15.6118	16.7232	15.6734	17.1924	17.0475
2522004916	10	77.6	11.279	64.676	14.9754	18.6642	16.8233	17.1034	19.261	17.3613	16.7698	17.4318	17.7756	17.4193	18.7102	17.7558	16.8949	17.0586	17.5864	16.797	18.6768	17.3702	17.5294	17.4091	18.167	17.7148	19.5511	18.0565
2522004694	7	41.9	18.479	64.355	NaN	NaN	NaN	NaN	NaN	NaN	17.1514	17.3155	16.8031	15.7063	16.2686	16.9386	17.2646	17.1527	16.8137	16.6446	17.544	18.2201	16.9541	16.6512	16.7453	15.7212	16.2858	17.0085
2522003994	10	42.2	20.595	64.291	15.8025	18.895	18.6775	17.8231	19.609	18.1779	17.8793	19.4556	18.7204	18.4743	19.6949	19.3022	17.1759	17.8516	18.416	17.7126	18.78	18.8453	17.5943	18.3191	18.3272	17.8216	19.1618	18.8409
2522004922	10	60.9	17.936	64.289	15.9848	19.4692	18.2101	18.1642	19.5344	18.2479	16.4124	18.485	18.1085	18.2694	19.3465	18.5694	16.9525	17.9818	17.7963	17.4469	19.272	18.3074	16.8786	18.0292	18.0746	17.9355	19.5361	18.1618
2522003734	12	31.1	51.717	63.974	15.2072	18.2232	17.2449	16.6697	18.163	17.2852	15.0955	17.8859	17.052	16.4825	17.9388	17.2952	16.3601	17.7049	17.9344	16.7382	18.1039	18.0695	16.4217	17.3554	17.7467	16.9324	18.2614	17.7011
2522004608	11	18.3	80.91	63.46	15.0161	16.2802	15.7118	15.5363	16.2683	16.2809	16.9372	16.2454	17.4826	15.733	16.755	16.825	17.0025	16.4115	17.8204	16.0613	17.1953	17.6041	17.5958	17.2259	18.47	17.1338	18.0706	17.9222
2522003720	6	39.1	26.007	63.303	15.1419	18.0236	16.9071	17.0672	18.5363	17.3933	15.5826	17.1447	16.4959	16.2606	17.93	17.1525	15.7319	16.0396	16.2175	15.9205	18.0641	17.2941	16.6314	17.3725	17.181	17.4375	18.6052	17.9228
2522005004	14	58.1	31.879	62.781	14.7157	17.223	16.5546	16.2687	17.8072	16.5935	16.9034	18.4482	18.0838	17.343	18.7703	18.915	15.4386	16.8065	17.3132	15.9511	17.545	17.9805	16.5028	17.4144	18.0325	17.0306	18.3435	18.2046
2522004908	12	71.3	13.314	62.765	16.0605	18.7087	17.2948	17.5676	19.7401	17.4429	16.8281	17.1131	17.318	16.974	18.523	17.68	18.2645	17.3285	17.395	17.0435	18.9007	18.0031	18.3435	17.797	18.0642	18.0956	19.7992	18.5827
2522004918	13	59.3	22.747	62.151	14.4118	17.5564	17.0604	16.4451	18.6204	17.3621	14.4616	16.6558	16.5139	15.9634	17.163	16.7863	16.5398	16.7926	17.2337	16.5622	18.1983	17.6117	16.0047	16.7332	17.2042	16.6601	18.1552	17.8548
2522003463	12	58.6	22.54	61.976	15.4878	18.8008	18.044	17.8703	18.8723	18.0259	16.1851	18.3134	17.899	17.9038	19.0116	18.4635	17.0193	17.6385	17.8741	17.7639	19.3838	18.6331	17.1505	18.0907	18.0956	18.3265	19.5969	18.689
2522003301	15	42.4	39.269	61.66	15.2206	17.8947	17.2964	17.0771	18.7642	17.9327	16.1116	18.1934	18.365	17.4756	19.2027	19.14	16.7035	17.5467	18.4848	17.3028	19.2212	18.8934	16.3948	17.1944	18.0151	17.2569	18.8578	18.5408
2522003924	9	54.1	17.55	60.772	16.0897	17.9076	17.991	16.9982	18.3434	17.0066	14.2524	15.7268	16.1084	15.0317	16.5892	15.7975	15.8942	16.6687	17.0684	16.3281	17.6986	17.1816	15.4162	16.1548	17.2765	15.816	17.4177	16.6426
2522003346	10	22.6	59.177	60.741	14.1554	16.6892	16.0629	15.8047	17.0294	16.1526	14.7422	16.4212	16.0658	16.1336	16.7122	16.499	15.4906	16.3636	16.5452	16.0304	17.0205	16.7453	15.5609	16.2008	16.5909	16.4179	17.3595	17.1393
2522003197	10	37.4	37.165	60.279	14.2451	18.2738	15.4778	15.8449	18.2764	16.801	15.0782	17.611	17.3914	16.5942	18.301	18.0846	16.544	18.2541	17.3206	16.8768	19.032	18.4599	15.5957	16.9878	16.6948	16.2947	17.9454	17.6962
2522005166	8	35.6	35.484	59.823	14.2848	17.3346	16.6478	16.3182	17.6393	16.4413	15.411	17.148	16.8771	16.5409	17.6766	18.4969	16.046	16.5	16.5117	16.1951	17.7568	17.2649	16.1256	16.7138	16.9334	16.6273	17.7352	17.9976
2522003464	12	50.4	26.261	59.701	16.0754	18.8771	17.7187	17.2624	19.1828	18.0685	15.7275	17.7371	17.3068	16.7291	18.6647	18.2426	16.0695	16.4806	16.8381	15.9687	17.8882	17.5564	16.3609	17.0994	17.5773	17.0492	18.5483	18.0414
2522003678	10	46.9	28.353	59.662	16.8266	18.178	17.355	17.4366	18.6596	17.3923	17.6872	17.8921	17.7094	17.7329	18.7419	18.186	17.7535	17.3778	17.8459	17.103	18.3155	17.8393	18.0467	18.0397	18.0205	17.8961	18.7147	18.3298
2522004902	9	59.5	13.502	59.654	15.9835	18.6143	17.5014	17.2303	18.748	17.4763	16.7577	17.3168	16.7801	16.7855	18.0112	17.6453	17.2636	17.4451	17.3265	16.9424	18.2741	17.9111	17.5987	17.9272	17.6397	17.4771	18.7063	18.222
2522005168	11	88.2	9.5639	59	16.9211	17.4294	16.8818	16.9332	17.6696	17.0275	18.627	18.5999	18.4682	17.97	18.7843	19.013	18.6039	18.472	18.5001	17.5886	18.837	18.7251	18.8337	18.5492	18.8471	18.0878	18.9098	18.9592
2522002647	11	28.2	60.748	58.983	14.4824	16.5732	16.7556	15.6899	16.7465	16.0135	14.1115	15.8323	15.6091	15.1193	16.3299	16.2697	12.3087	13.7204	14.0827	13.6842	14.594	14.3853	14.0536	15.2943	15.4763	15.1359	16.1894	16.1431
2522002518	4	51.6	16.49	58.427	13.3295	15.1372	14.7975	15.0489	15.3253	14.9614	13.7027	16.0625	15.1879	15.2718	16.4189	15.7774	15.1764	16.2596	15.7969	16.1668	16.9554	16.8045	15.1678	15.7568	15.5105	15.865	16.6691	16.4189
2522004895	5	75.7	8.4119	58.212	16.0902	16.4016	16.2287	16.3732	16.4486	16.0242	16.1317	15.9094	15.6314	16.258	16.1417	16.5947	16.7508	16.824	16.3334	17.0299	17.3452	17.6485	16.7821	16.37	16.1574	16.994	16.5239	16.8214
2522003595	5	43.6	16.501	58.175	14.7004	18.0587	16.6795	16.3683	17.9545	16.7227	15.4032	17.5138	16.8251	16.2971	17.7279	17.2189	15.2644	16.4906	16.6482	15.5365	17.1981	16.6102	15.5639	16.3482	16.8064	15.9018	17.448	16.7035
2522005057	8	62.7	15.603	57.585	14.5891	17.7336	16.5838	17.1981	18.0073	16.8532	16.7735	18.2793	17.0977	17.6604	18.047	17.7807	16.7461	17.4572	16.872	17.3507	17.7334	17.5107	17.1602	17.9921	17.2769	17.7778	18.1019	17.8247
2522004067	16	49.9	41.007	57.168	15.6089	17.6944	17.7638	17.3789	19.5485	17.5176	15.9397	17.606	17.3641	17.6512	19.5692	18.1559	16.2484	16.904	17.1993	17.1643	19.2668	17.8337	16.8919	17.3884	18.0132	17.5855	19.1292	18.2749
2522003002	9	39.7	30.598	57.086	15.2036	18.0243	16.5696	17.157	18.0037	17.1346	15.0903	16.456	16.1225	16.3482	17.0617	16.5806	14.0733	14.4885	14.7844	14.8789	15.3726	15.3415	14.9524	15.7917	16.3291	15.9022	17.0477	16.7116
2522004744;2522004736	14	38	42.805	57.063	16.545	18.3669	17.5944	17.6575	19.0827	17.8863	16.1238	18.1425	17.7567	17.9143	19.18	18.9178	16.9258	17.8944	17.8193	17.8051	19.135	18.7569	16.4264	17.2008	17.7965	17.7773	19.2331	18.5315
2522004942	8	54.1	22.379	56.391	14.251	16.7573	16.2126	15.948	17.4553	15.8568	15.4027	17.8499	17.7435	16.3441	18.0589	17.8272	15.7914	16.4031	16.9679	16.0115	17.3276	17.2051	15.385	15.6637	17.6077	15.9077	17.1422	16.7334
2522004303	5	62.1	15.832	56.245	14.7451	18.4983	16.7793	17.6357	18.6122	16.7629	15.0211	18.437	16.2971	16.9464	17.9648	16.8085	14.6182	17.2211	15.3424	16.6657	17.7142	16.3926	15.9735	18.878	16.6903	17.0553	18.4325	17.2608
2522003367	8	30.4	29.529	56.122	14.345	17.6229	16.5585	16.0218	17.613	16.6928	15.6646	17.9097	17.7859	16.7383	18.2265	17.8015	16.2718	17.7979	17.2745	16.2528	17.9906	17.6753	16.2114	16.9302	17.4966	16.587	18.0893	17.5134
2522004056	13	34.8	63.137	55.684	15.6413	18.3386	18.7541	17.2814	18.3501	17.1748	14.3574	16.1613	16.4072	16.8895	16.6782	16.0509	13.3298	14.4628	14.6772	14.2398	15.0974	14.7887	13.5583	14.1951	15.1191	15.4882	14.8686	14.702
2522003629	7	75.6	9.0794	55.649	15.1499	17.7076	16.7136	17.2108	17.7106	17.0104	16.2587	17.6321	16.7176	16.6472	17.3702	17.0465	16.4125	17.0526	16.5271	16.6368	17.0646	17.1733	16.243	16.6796	16.4562	16.2268	17.0896	16.808
2522003747	8	44.9	20.583	55.598	15.1721	17.668	17.3873	17.2693	18.307	17.5024	16.281	18.0924	17.7661	17.5713	18.5566	18.4482	15.8635	16.7025	16.9451	16.8924	18.0932	17.902	16.1859	16.8944	17.6026	17.09	18.0575	18.0698
2522005122	14	32.1	62.897	54.861	15.1295	18.3198	17.5947	16.9298	18.4136	17.3294	15.2894	17.6798	17.0168	16.7773	17.9672	18.0322	15.3093	16.4394	16.6598	15.8618	17.5219	18.0333	15.108	16.0148	16.521	15.8869	17.296	17.234
2522003590	8	26.7	31.398	54.435	14.8388	17.6586	18.5324	16.7629	18.2357	17.4102	13.846	16.0579	15.8427	15.32	16.5871	16.1809	12.1999	13.0023	13.5747	12.8971	14.0885	13.7878	14.3728	15.4958	15.6232	15.3409	16.5916	16.5051
2522003597	10	23.8	48.626	54.199	15.4145	18.2841	17.118	17.1252	18.4298	17.4941	15.3899	17.5197	17.6976	17.0217	18.3638	18.1133	15.5399	16.3807	17.2752	16.2245	17.8397	17.4469	15.0244	15.9238	16.8421	15.9704	17.1351	16.7301
2522004157	11	35	28.056	54.187	14.9295	17.5725	16.7155	16.1873	17.3727	16.7073	16.8875	18.2529	18.2726	17.1361	18.6826	18.5022	17.0898	16.9945	18.0367	16.9377	18.088	17.9495	17.1497	17.3051	18.1325	16.8387	18.1419	17.8675
2522004601	6	59.2	10.977	54.051	15.1776	18.1201	19.3803	17.072	18.0723	17.2867	14.9841	17.2046	17.6274	16.7391	16.9837	17.8514	15.3391	16.2414	17.1983	16.5762	16.8793	17.5727	15.0985	16.38	17.5418	17.0862	17.0172	17.8234
2522005033	9	30.7	51.018	54.032	14.4658	17.2062	16.3702	15.9996	17.2638	16.5203	13.2122	14.7895	14.4694	14.2232	15.3954	14.9496	14.2377	15.2746	17.1446	15.1255	16.5316	16.2867	14.7625	15.5607	17.8324	15.6735	16.6361	16.3845
2522003042	5	35.9	22.568	53.132	14.9729	17.9688	16.7418	16.0727	18.7934	16.7485	14.4962	16.9353	15.9032	15.7089	18.9901	16.8907	14.2737	16.0947	15.2993	15.2145	17.9272	16.0398	14.4437	15.9944	15.7817	15.3261	18.0858	16.6687
2522003998	14	34.8	50.369	53.078	15.5761	18.0205	17.9553	16.8955	18.5281	17.1308	14.79	16.0247	16.3007	16.0559	17.2537	16.1564	15.1782	16.2127	16.7832	15.8833	17.7171	17.4324	15.5003	16.3651	17.5654	16.3601	18.0142	17.2723
2522003610	13	36.5	49.458	52.987	14.5161	17.6889	16.9508	16.5015	17.7863	16.7542	14.592	16.9388	16.9938	16.2607	17.5793	17.4129	14.8935	15.5417	16.4131	15.2562	16.3626	16.0898	15.7556	16.4048	16.8919	16.3214	17.4616	17.1606
2522005222;2522004728	8	37.8	27.159	52.642	14.0357	17.1243	15.7961	15.8745	17.4583	16.2214	15.7248	17.6906	17.5609	17.2924	18.576	18.1494	15.6852	16.359	17.0891	16.3229	17.769	17.1723	16.9899	17.081	17.681	17.387	18.4943	17.7779
2522002432	13	68.6	16.605	52.64	17.4344	18.4738	17.9056	17.3828	18.6244	17.6168	18.6069	18.6628	18.5136	17.9587	18.8904	18.5983	19.3929	18.4409	18.6574	18.1383	19.0778	18.906	18.5635	18.0662	18.3223	17.5982	18.5141	18.1197
2522002536	7	26.1	39.531	52.405	15.3537	16.4207	15.802	15.7846	16.4946	16.7386	16.7547	15.9425	15.741	15.2136	15.9771	16.2732	17.1278	15.7312	15.7024	15.185	16.1193	16.0752	16.6612	15.4408	15.4168	14.8351	16.0475	15.7155
2522005071	10	46.8	32.593	52.4	14.8912	16.5695	16.2635	16.2085	17.2284	16.2443	15.5104	17.2114	17.0305	16.806	17.6529	17.7855	15.4922	15.7339	16.4208	16.1482	17.2706	16.7486	16.5044	17.2377	17.7025	17.3401	18.1466	17.7433
2522003890	7	33	21.184	52.155	15.1832	18.038	17.4976	17.7927	19.4046	18.606	15.5271	18.0879	17.8251	17.4515	19.1765	18.6614	15.865	16.499	17.2938	17.319	18.8119	18.5808	16.508	17.5246	18.2504	17.9743	19.6558	18.785
2522003982	4	39.2	13.859	52.074	14.825	17.105	18.1311	16.836	17.482	16.6758	15.5693	17.9684	17.9408	17.4327	18.2994	18.0226	16.2026	16.6858	17.1029	16.7469	17.6936	17.0564	15.5562	16.6226	17.1724	16.8284	17.572	16.9862
2522003384	14	37.3	50.459	51.822	18.8115	19.2976	18.236	18.6464	19.5668	18.6519	16.8582	18.685	18.4564	18.4952	19.721	19.2765	17.3947	17.7685	17.633	17.6312	18.6792	18.488	17.0506	17.4975	17.7594	17.8748	18.7875	18.3027
2522002437	12	32.9	56.348	51.037	14.7401	17.3597	17.2876	16.6572	18.0969	16.7002	15.5238	17.4042	17.2072	17.203	18.1227	17.8093	15.0612	15.648	16.3117	15.7605	17.0371	16.7325	15.7183	16.3839	17.2596	16.7077	17.686	17.2892
2522004190	7	49.2	14.831	50.782	14.0883	15.6561	14.9784	16.4754	17.2453	15.0552	14.4863	16.6524	16.5979	17.1467	17.9525	17.2597	16.2762	16.6122	16.7878	17.2129	18.3398	18.1325	15.564	16.5091	17.4471	17.7469	18.2848	17.6212
2522003189	10	65.2	21.022	50.73	14.6728	17.5307	17.1272	16.7579	17.747	17.0243	15.295	17.7499	17.1687	16.8985	18.0371	17.6818	14.7906	15.9987	16.2002	15.8579	16.7581	16.8244	15.6267	16.6926	17.2239	16.8641	18.0796	17.8677
2522004330	12	25.8	60.524	50.65	15.0873	17.5626	16.5449	16.6929	17.2302	16.8204	14.8728	17.0139	16.9835	16.352	17.2938	17.0975	15.0342	16.1675	16.8152	16.0425	16.9479	17.0314	15.9553	16.4955	17.514	16.5177	17.1658	17.052
2522004889	13	64	12.909	50.333	17.1766	18.7166	17.2267	17.9962	18.9702	17.6378	18.2587	18.3012	17.8948	18.5166	19.2017	18.3488	18.8685	18.3137	18.0722	18.2111	19.1693	18.3373	18.3549	18.0122	18.0204	18.2429	18.9887	18.0486
2522004079;2522004235	13	46.7	45.448	49.946	16.3792	18.4971	16.7726	17.2389	18.6169	18.3377	16.1545	17.382	17.4477	17.0593	18.0525	18.0465	16.3144	16.5198	17.2053	16.1347	17.486	17.8405	16.179	16.329	17.4987	16.5447	17.742	17.6737
2522003867	10	36.1	33.475	49.668	13.7954	17.1505	16.5639	16.0676	16.9843	16.4684	14.8613	17.1835	17.1771	16.2956	17.6241	17.438	15.123	15.9895	16.972	15.8118	17.0624	16.522	15.2132	16.5215	17.2796	16.3006	17.2004	16.9977
2522004592	4	20.3	31.413	49.581	11.7252	14.4104	14.1581	14.6288	14.9072	15.1421	13.6179	15.437	14.7604	15.2928	14.761	15.3593	NaN	NaN	NaN	NaN	NaN	NaN	14.0898	14.2056	14.9171	14.5163	14.503	15.3546
2522004606	9	34.4	37.557	49.423	14.854	17.4149	17.8282	16.2292	17.2734	16.5042	13.5894	15.5506	15.3265	14.7969	15.7046	15.4315	15.0887	15.8581	16.1301	15.5473	16.6079	16.6379	14.6178	15.8634	15.8793	15.1949	16.1561	16.0315
2522002878	8	48.7	28.113	48.746	14.4065	17.2075	16.485	16.3839	17.5129	16.1825	12.7881	15.1126	14.8022	14.3081	15.6823	15.0723	15.5913	15.4364	17.0972	15.7074	16.6742	15.8622	13.4179	14.564	14.8436	14.6703	15.7989	15.8833
2522004777	7	45.4	15.716	48.621	15.0851	18.197	16.5044	16.5412	18.0546	17.2279	16.5954	17.8648	17.8457	16.8261	17.9319	17.517	16.0184	16.4358	17.5429	15.7382	17.2897	16.8352	16.2122	17.0063	17.5299	16.3313	17.4291	17.0233
2522004921	13	22.3	77.123	48.264	15.0387	17.6467	17.2954	16.4714	17.9844	17.2961	14.6992	17.0439	16.7627	16.2798	17.4611	17.2602	16.2354	17.2177	17.812	16.9087	18.2564	18.3048	15.7537	16.7348	17.2712	17.0525	18.3401	17.7659
2522004292	7	23.1	37.565	48.197	12.5492	15.3664	13.4861	13.6222	14.7126	13.9526	14.4473	16.8478	16.7195	15.5732	16.2634	16.3136	16.5272	16.9809	17.7061	16.4765	17.464	17.158	16.6577	17.6647	17.936	16.4335	17.4636	17.5101
2522002804	9	52.5	30.09	48.172	14.4744	17.4741	17.6623	17.1439	17.6632	17.5186	12.6507	15.3475	14.4877	15.1755	15.3889	17.2119	13.578	14.7121	14.2145	15.0968	15.1764	15.9133	14.0646	15.369	15.481	15.2466	15.9857	17.0384
2522004893	13	65.9	14.194	47.831	15.8965	19.0316	18.8286	17.6547	19.6546	18.0695	15.8615	18.1144	18.0288	16.9378	19.1087	18.3876	16.7037	17.2052	18.3088	16.9256	19.5325	18.8742	16.1978	17.351	17.9882	16.8155	18.8137	17.9438
2522003794	7	31.6	34.392	47.81	15.4528	17.0761	17.229	16.258	17.2371	15.9752	14.5193	15.252	14.265	14.7637	15.5427	14.9956	14.6405	13.5575	13.3884	14.0561	14.9155	14.0267	16.242	15.8915	16.0451	16.2817	16.9354	16.2761
2522002916	10	28.8	55.951	47.584	14.9104	17.5754	15.897	16.469	17.147	16.6276	15.6104	17.1924	17.5957	16.8616	17.7832	17.6911	15.554	16.111	16.8688	16.1272	16.5321	16.7059	14.8284	15.6018	16.342	16.0528	16.8089	16.4179
2522004244	5	38.1	29.599	47.554	14.3927	16.1626	16.5182	15.1331	16.5444	15.7967	NaN	NaN	NaN	NaN	NaN	NaN	NaN	NaN	NaN	NaN	NaN	NaN	NaN	NaN	NaN	NaN	NaN	NaN
2522004394	4	19	31.317	47.113	13.0455	15.902	15.103	14.3609	16.1441	15.1323	13.8197	15.9053	15.7627	15.1478	16.6848	16.3468	12.002	12.873	13.8012	11.7695	14.4203	14.2777	11.2537	12.0817	12.6245	12.4655	13.309	13.9004
2522003053	11	25.7	48.842	46.949	15.198	18.6685	17.3252	17.1642	19.2627	17.6522	14.7462	17.2973	16.1781	16.2955	18.3223	17.2809	14.188	15.9576	15.4864	15.0051	17.2332	15.7221	15.7193	17.1734	16.9317	16.5538	18.629	18.1609
2522002403	6	24.9	26.438	46.871	14.2527	17.3372	16.6953	16.1037	17.1886	16.4688	15.4494	17.6584	17.9071	16.5216	18.1522	17.7502	NaN	NaN	NaN	NaN	NaN	NaN	14.5464	15.3513	15.9382	14.9902	15.9111	15.6121
2522004049	5	17.3	38.397	46.438	14.8042	17.39	16.9656	16.4152	17.433	16.77	14.7867	17.0213	16.345	16.3372	17.0697	17.1394	15.7459	16.8105	16.6993	16.3965	17.197	17.3747	15.3643	16.1766	16.4232	16.2973	16.9644	17.5661
2522003682	9	33.5	40.78	46.413	15.0532	18.0331	16.9426	17.1585	18.3286	17.1658	15.0069	17.3204	16.8158	16.499	17.5921	17.0811	15.6064	16.3678	16.7978	16.3813	17.7029	17.0688	15.4896	16.6314	16.8095	16.5609	17.4714	17.2874
2522003782	13	47.1	35.558	46.337	14.6673	17.2362	17.1973	16.4788	17.7752	17.2714	15.2129	17.3766	17.001	16.4373	17.9831	17.7312	15.3613	16.1862	16.4476	16.3673	17.9691	17.2294	14.8972	16.1041	16.4914	16.3392	17.5515	16.5667
2522004293	10	71.4	20.184	45.758	14.291	17.6289	15.4188	14.8829	15.8952	14.8122	17.2919	19.3785	19.7642	17.5784	18.3992	18.3027	17.0617	18.656	19.4653	17.0838	18.2042	18.1669	17.0444	18.4961	19.4677	17.4581	18.5444	18.1673
2522003689	6	56.6	11.895	45.419	15.3905	17.0291	16.8007	15.8083	17.0561	16.63	15.6778	16.5774	16.538	15.6163	17.1144	17.3051	15.8922	15.7385	15.983	14.8277	15.8672	16.139	16.236	16.3683	17.1072	15.9719	17.1974	17.5063
2522004325	9	74.7	17.919	45.182	14.8976	17.9688	16.5093	16.599	18.5583	16.9908	15.0642	16.7735	16.4101	15.9315	16.7496	16.7985	14.5384	15.4445	15.8162	14.893	16.5705	16.0659	15.9993	16.6298	17.4435	16.6787	17.7887	17.2999
2522004160	5	56.3	15.047	45.062	12.7739	16.0261	14.956	14.6398	16.4606	15.0659	13.832	16.1936	15.004	14.8442	16.6621	16.074	13.2645	14.4372	14.678	13.9006	15.2364	15.1147	13.7341	15.3919	14.9347	14.7281	15.9318	16.0907
2522004852	14	37.2	58.719	44.988	16.1503	18.493	19.2206	17.6048	18.663	18.3335	15.2607	16.3054	15.9531	15.8173	17.5668	16.5072	15.9962	15.7594	16.1331	15.6804	17.6197	16.9643	14.8369	15.0736	14.9542	15.0375	16.6372	15.3924
2522005244	7	23	51.35	44.876	13.9571	18.4507	16.0941	17.0649	18.4029	16.6693	13.985	17.1533	16.2152	16.8088	18.155	16.8198	10.9484	12.0604	12.9098	11.2967	12.3429	12.2102	NaN	NaN	NaN	NaN	NaN	NaN
2522002394	3	34.5	14.721	44.873	13.4062	16.1825	17.9438	15.4048	16.2379	15.4255	NaN	NaN	NaN	NaN	NaN	NaN	NaN	NaN	NaN	NaN	NaN	NaN	NaN	NaN	NaN	NaN	NaN	NaN
2522003198	9	47.3	26.835	44.223	15.4691	17.0407	16.7062	17.3756	17.2088	16.6402	16.8083	16.9113	16.6068	18.1017	17.1585	17.2201	16.6491	17.6297	16.6904	17.4047	16.5684	16.8455	17.4356	17.5398	17.1523	18.3376	18.2733	17.9026
2522002769	5	35	21.478	44.177	13.8574	16.6298	16.243	15.5451	16.6818	15.8646	14.0879	16.0769	15.7401	15.3009	16.2569	16.3599	14.0056	14.9706	14.9899	14.7051	15.6783	15.4481	14.108	15.1654	15.5419	15.115	15.9367	15.8844
2522003507	17	29.5	58.468	43.867	15.5439	18.4125	17.4366	17.6711	19.2335	18.2893	15.7881	17.657	17.8207	17.2307	18.4023	18.0822	16.1503	16.4939	17.4937	16.9519	17.9403	17.8242	16.7837	17.4408	18.2687	18.0097	18.6651	18.4646
2522003777	5	12	44.335	43.753	12.9387	16.8619	15.9484	15.1293	15.8369	15.4875	14.9416	17.5086	17.6629	16.7968	17.9399	17.4279	15.3729	16.7812	17.298	16.2636	17.7923	17.1327	14.7587	15.66	16.4698	15.7587	16.9553	16.5705
2522004720	9	59.8	20.943	43.692	13.5943	16.462	15.5001	15.2305	16.278	15.5118	15.2745	16.3169	16.2511	15.651	16.8846	16.4287	15.5094	15.1375	14.6296	14.5432	16.0989	15.3592	15.345	15.3154	15.6176	15.5808	16.4374	15.9721
2522004880	9	32.2	42.602	43.593	14.2963	17.6085	16.3076	16.1273	17.3024	16.1691	15.3937	17.1982	16.6866	16.456	17.6086	17.1655	15.9237	16.7584	16.1467	15.9498	17.0369	16.8724	15.0794	15.741	15.6471	15.8508	16.8652	16.4109
2522003949	4	39.7	15.935	43.07	11.6397	15.0597	13.7759	13.4992	14.5719	13.7339	14.6766	16.5123	16.7847	15.2803	16.0562	16.2332	14.5321	15.7794	16.4685	14.7577	15.7868	15.6443	14.5011	15.584	16.5392	15.7361	16.3972	16.2855
2522002443	9	30.3	46.996	43.022	14.2484	17.3111	16.8326	16.0076	17.2334	16.5751	15.5732	17.2304	17.0543	16.681	17.7136	17.4562	16.2617	16.7432	16.9745	16.5434	17.831	17.3997	14.5784	15.886	16.8403	16.0055	17.2328	16.5894
2522003484	7	51.7	10.603	42.106	15.3182	18.6202	17.5394	17.2472	19.1012	17.3737	15.6658	17.4983	16.7766	16.6304	18.4823	17.3148	16.8474	17.4946	17.6738	16.8144	18.807	17.8165	16.0905	16.6395	16.9239	16.3449	18.2045	17.1755
2522004374	11	32.9	54.139	41.96	13.9807	16.984	17.0514	16.2431	16.918	16.479	14.5164	16.1377	15.4955	15.9481	16.6668	16.3714	14.2768	14.6359	14.7098	14.8398	15.2083	15.7211	15.3629	15.7411	15.8348	16.1725	16.5528	16.3962
2522004455	9	38	24.24	41.774	16.3082	18.629	18.8143	18.0745	19.5719	18.1013	16.0377	17.5553	17.6928	17.0472	18.6447	17.7789	16.4755	17.1763	17.803	16.9583	18.6846	18.0904	16.6748	17.5288	18.2163	17.3867	18.8018	18.1164
2522005080	5	52.3	11.931	41.524	14.3761	18.1393	16.8838	17.3766	18.0311	16.9839	17.1895	18.508	18.2619	18.1447	18.8367	18.1471	17.2658	18.1909	17.9715	17.8061	18.4909	17.685	17.6652	17.9275	18.1793	18.0888	18.5315	18.2323
2522004191	5	46	17.96	41.242	13.4573	16.4174	15.7968	16.4942	18.0467	16.2381	12.8702	14.8112	15.3013	15.1839	16.5654	14.9921	14.0261	14.5783	15.5703	15.5676	16.9598	16.0068	13.9038	15.0683	15.5686	15.6627	16.6785	15.8806
2522003513	4	21.6	29.475	41.167	12.4335	14.1103	14.3342	14.4715	14.7601	14.458	15.6846	15.6496	14.7096	16.3837	14.8917	16.1325	15.281	14.6387	13.8957	14.9553	13.5918	14.8547	14.9432	15.2828	15.1373	15.4877	15.6705	15.877
2522004892	5	41.9	13.873	40.512	14.4769	18.3886	15.9476	16.8059	18.9733	17.0662	15.4042	17.0915	17.0519	16.3512	18.6837	18.8623	15.7778	16.7921	17.0118	16.1724	18.5859	17.7412	15.9075	16.4607	17.2541	16.4405	18.4973	17.4219
2522003388	6	47.8	17.664	40.183	14.7665	17.8247	16.3138	17.3495	17.343	17.2441	14.9827	16.4174	16.1641	16.4734	16.5589	16.8811	15.3088	16.3787	16.0179	16.2854	16.3319	16.8645	14.3116	15.1584	15.4437	15.7499	15.9071	16.1661
2522004262	4	74.4	8.7482	40.11	15.8595	18.6411	17.6148	18.3767	18.586	18.2307	16.6919	19.0074	18.2649	18.4058	18.6133	18.6033	17.1536	18.4578	17.7934	18.3798	18.2279	18.1786	17.6054	18.4748	18.2074	18.321	18.9687	18.9517
2522004304	9	97.4	12.391	40.008	15.0224	17.676	18.7176	16.5888	17.8443	16.8931	14.6631	18.6306	16.6226	16.1995	17.2895	17.2653	12.2734	15.1988	14.2549	13.7839	14.8309	14.3797	14.9611	18.4474	16.4417	16.2033	17.2299	16.8934
2522004914	10	63.8	10.789	39.982	15.3813	17.8379	17.8937	16.6165	18.2548	17.1146	15.0994	17.4298	17.2561	16.5416	18.0662	17.8219	16.4438	16.8827	18.1077	16.8472	18.6627	18.119	15.7971	17.1507	17.8212	16.5591	18.2774	17.6701
2522003921	5	64	13.845	39.798	15.1182	17.2525	16.4092	16.4455	17.1095	16.4828	15.1951	17.0333	16.7486	16.3908	16.9163	16.8448	16.0908	16.9294	17.0771	16.6914	17.1795	17.2632	15.4998	16.5453	16.5	16.2778	17.0399	16.8413
2522003528	9	14.4	90.362	39.434	11.2364	14.4451	13.0593	13.5825	14.6933	13.8605	14.0174	15.0122	14.6668	14.6832	15.3768	15.1049	14.3327	14.8493	14.6388	14.6046	15.438	15.4272	14.0288	15.1229	15.0639	14.808	15.8234	15.5604
2522003175	8	40.3	27.311	38.969	15.08	17.013	16.1987	15.986	16.7646	16.0827	14.2314	16.7197	16.2463	16.0244	17.1023	16.8292	13.8325	13.4413	14.2011	13.9544	14.9111	14.4455	12.9589	13.902	14.8712	14.6686	14.9719	14.8638
2522003607	10	30.3	54.601	38.957	14.1878	17.7674	16.6559	16.4496	18.2524	17.2839	14.3024	16.4931	16.6672	15.696	16.6595	17.3252	14.8376	15.9621	16.366	15.3146	17.2506	17.8898	13.7368	14.9448	15.4331	14.7731	15.8165	16.7037
2522003922	8	50	14.766	38.914	14.7042	17.8795	16.0558	16.234	17.9601	16.007	15.4125	16.8401	16.6727	16.0114	17.6346	16.8291	15.2464	15.9864	15.7363	15.4653	16.9501	15.842	15.1786	15.8604	16.507	15.9082	17.082	16.1737
2522003664	4	29.4	20.869	38.838	12.1679	15.1601	15.9342	14.563	15.0506	14.242	13.1102	16.2022	15.893	14.9955	16.3846	16.2777	15.1285	16.4434	16.1624	15.741	16.364	16.382	13.7093	14.8985	14.6456	13.9566	14.7365	14.8485
2522002382	10	54.2	25.07	38.619	14.8188	17.9906	17.0226	17.021	18.4635	17.9979	15.7889	17.4989	17.0681	16.7116	18.0244	18.1413	16.359	16.7646	17.1058	16.715	17.8783	17.8012	15.9804	16.4264	16.7593	16.7345	17.6851	17.756
2522002361	11	21	72.572	38.432	15.2779	17.9638	17.7864	17.0244	18.2726	17.4551	15.0304	17.2102	17.2588	16.5156	18.0355	17.6613	14.3061	15.2341	16.1861	15.1254	16.5855	16.6604	15.6605	16.5401	17.2007	16.6694	17.7869	17.5776
2522003371	10	26.2	49.765	38.27	14.4497	17.2817	16.2589	15.9001	16.9701	15.8555	13.9946	16.4873	16.183	15.5851	16.8674	16.4101	12.9648	14.2582	14.7113	13.244	15.3149	14.8429	13.4471	14.3477	15.0448	14.3428	15.6294	14.8282
2522005029	4	42.4	13.993	38.15	16.3967	16.6848	15.5177	16.7764	16.7005	16.345	13.4314	13.525	12.7163	13.7856	13.5678	13.3963	15.6968	15.9869	14.0244	15.5328	15.2238	14.9529	16.0126	15.2983	15.1192	15.9513	16.084	16.0997
2522003176	8	23.6	40.791	38.138	14.2828	16.8052	16.6937	16.1394	18.7757	17.1554	14.8505	17.3266	16.8249	16.4653	18.865	18.0305	14.2493	15.389	15.8085	15.4102	17.8976	17.0973	14.6112	15.9913	16.2712	15.6473	17.306	17.2825
2522004875	12	24.5	62.07	38.077	13.8673	16.6032	15.9356	15.8675	16.7037	16.0862	14.9907	16.6269	16.1495	16.4031	17.3172	17.2427	14.6795	15.4642	15.8522	15.8059	16.944	16.7217	15.4737	16.6337	16.7435	16.9417	17.8983	17.8633
2522003424	14	33.2	52.613	38.033	15.7193	18.719	18.193	17.7765	19.0381	17.8967	15.571	17.5951	17.4762	17.2504	18.4588	17.778	15.7005	16.7653	16.9757	16.5862	17.8762	17.3824	15.9925	17.181	17.4158	17.4292	18.4673	17.8464
2522003366	11	35.7	33.759	37.83	15.2619	17.513	16.9597	17.3781	17.7058	17.3772	17.0236	18.0555	18.2167	17.8689	18.1692	18.5236	17.3073	17.2233	17.9217	17.1857	17.9797	18.1558	16.6207	16.7702	17.6756	17.1135	17.6605	17.6957
2522004842	9	42.3	31.917	37.543	14.3771	16.8282	16.6355	15.981	17.3488	16.866	14.5237	16.1216	15.8844	15.7606	16.6826	17.3618	14.5264	15.0625	16.1371	15.6074	16.8818	16.5728	13.879	14.5428	15.0147	15.0022	15.9745	15.781
2522003835	7	39.9	20.619	37.485	13.901	17.2278	16.6725	16.9681	18.0895	16.9491	13.9464	16.5522	16.4501	15.9973	17.4558	16.7656	14.4143	15.3084	16.0514	15.3897	17.3797	16.5678	14.4132	15.8754	16.1316	16.3884	17.6559	16.9473
2522005114	9	23.4	47.252	37.251	13.6006	16.5711	15.8807	15.7365	16.8199	16.0512	13.6436	15.8626	15.9528	15.3844	16.4637	16.1389	13.0069	13.8517	14.5303	13.918	15.0613	14.8187	15.2484	16.2506	16.7233	16.4453	17.5733	17.0927
2522003791	12	11.5	115.86	37.173	15.1894	17.3243	16.1075	16.4553	17.9225	16.7393	16.2413	17.7483	17.4765	17.076	18.8722	18.2162	16.6623	17.1069	17.1404	17.0231	18.6989	18.3531	16.1045	16.5568	16.8182	16.6474	18.2713	17.6447
2522005040	12	21.6	66.632	37.119	14.2263	17.3373	16.3129	16.157	17.1771	16.3024	14.9638	17.4308	17.099	16.5554	17.1014	17.2501	15.895	17.1131	17.2242	16.3637	16.9303	17.1593	15.3585	16.0985	16.9024	16.1284	16.2809	16.5392
2522003185	9	55.8	17.693	36.967	14.8975	17.1662	16.0909	16.1553	17.3442	16.4481	15.1163	17.4242	16.5006	16.4268	17.4968	17.4803	15.3069	16.2652	15.938	15.844	16.9593	17.0852	16.6541	17.4264	17.0181	16.9648	17.9845	17.7445
2522004722	8	17.3	52.592	36.739	14.9726	19.0704	17.3907	17.0784	18.2164	17.7924	15.2278	17.74	17.2532	16.62	18.0157	18.6127	16.4598	17.6747	17.8473	16.9455	18.5451	18.675	15.5935	16.551	17.1188	16.5747	17.8011	17.642
2522004910	5	55.8	9.3388	36.562	15.8572	18.4403	16.5314	17.3714	18.641	17.9091	16.5424	17.7136	17.4931	17.1721	18.5741	18.0269	16.8137	17.1751	17.5591	16.8517	18.2929	17.9209	17.3933	17.6241	18.169	17.586	18.9793	18.7809
2522003780	6	47.9	21.733	35.88	13.4219	16.3201	15.7608	15.0511	16.7164	16.0605	13.941	15.6607	15.7314	14.8087	16.3815	16.2253	13.6534	14.1795	15.5524	13.9234	15.4688	15.2711	14.2941	14.4633	15.9665	14.7199	16.1643	15.7144
2522004158	8	42	29.275	35.856	15.1148	17.8481	17.1392	16.7317	18.0016	16.8972	15.3274	17.2274	16.7366	16.7761	17.7459	17.3948	15.5236	16.4726	16.6278	16.4764	17.8163	17.3232	15.8271	16.4387	16.658	16.629	17.7036	17.0838
2522002988	6	23.9	25.472	35.752	14.1338	16.7921	18.3489	16.3255	17.9158	15.9648	12.6363	14.9907	15.271	13.813	15.3281	14.325	13.5113	13.9852	16.5158	13.7505	15.4287	14.7621	13.6533	14.3652	15.5504	13.5983	14.8278	14.157
2522003059	8	38.9	16.329	35.599	14.9187	18.253	16.4126	16.4181	18.3373	16.7942	16.7079	17.1233	17.1104	16.3189	17.9664	17.0905	17.4592	17.0531	17.0369	16.1451	17.9358	17.2347	17.5972	17.2919	17.5127	16.6942	18.239	17.6925
2522002705	9	38.6	33.543	35.525	13.7705	16.3036	16.0988	15.8614	17.0108	16.4983	14.6962	16.1392	15.7445	15.871	16.7389	17.4408	14.7131	15.4663	15.6538	15.4036	16.7142	16.6948	15.1115	15.6757	15.9808	16.1333	16.8855	17.2269
2522004163	4	32.3	6.9641	35.519	13.241	15.5351	15.5333	14.8632	17.5721	15.113	14.2056	15.1489	16.1146	15.1263	16.5819	15.9448	14.0834	14.2658	15.6971	14.2378	16.1061	14.7806	12.4638	12.4713	14.2019	13.0733	14.4788	13.5448
2522002417	10	44.4	26.063	35.36	14.0691	17.0916	15.8642	15.8143	16.9714	16.2221	15.2422	16.6098	16.6942	16.1673	17.1938	17.1396	13.9581	14.882	15.7004	14.4935	15.7821	15.6141	15.1112	15.4593	16.5299	15.9338	16.9245	17.1513
2522003950	4	29.1	12.915	35.306	14.5395	17.4621	15.2468	15.9227	16.942	15.7309	15.3709	17.2477	16.81	15.9582	16.9617	16.361	15.1981	16.2091	16.3629	15.2609	16.3947	15.7146	15.7138	16.268	16.8429	15.6523	16.8583	16.2924
2522003861	10	48.6	26.861	35.186	15.8392	18.7309	16.6484	17.8291	17.9691	17.6731	17.6133	19.0003	18.5894	18.4718	18.5421	18.8716	17.9089	18.415	18.1893	18.009	18.1817	18.4816	17.469	17.4706	18.04	17.7012	17.5523	18.6827
2522004476	7	41.6	13.561	34.931	15.7239	18.717	19.4755	18.302	19.5004	18.042	16.3311	18.7531	18.0089	18.3137	19.6711	19.0375	16.4432	17.7173	17.6568	17.9749	19.6197	18.4493	16.6426	18.031	17.9967	18.3502	19.6895	18.5521
2522003983	7	21.7	49.409	34.768	15.3509	16.181	15.4648	15.0218	16.189	15.4552	14.099	15.3978	15.1124	15.0621	15.783	15.5661	13.2433	14.2756	14.266	14.0246	14.9596	15.1862	14.9781	15.5242	15.447	15.7174	16.2576	16.083
2522002454	2	29	7.8909	34.358	11.965	15.0842	14.0775	16.0744	15.5536	15.1566	11.424	14.0933	13.6508	14.1062	14.904	14.9523	9.05053	10.1966	9.99647	10.5745	10.9902	11.7608	11.3817	12.4357	12.8434	12.839	13.6713	13.8373
2522003695	5	20.9	32.252	34.296	14.2217	17.1604	16.2546	15.9114	17.307	16.5445	13.5412	15.6728	14.8836	14.7959	16.1673	15.6302	14.2621	15.8661	15.493	15.2413	16.9305	16.7519	12.3248	13.8462	14.1171	13.6578	15.4622	14.8115
2522004783	5	22.4	35.429	33.584	14.6182	17.3794	16.7144	16.4153	17.344	16.4671	14.2139	16.0877	15.1344	15.5337	16.0196	15.6029	NaN	NaN	NaN	NaN	NaN	NaN	15.4818	16.4841	16.259	16.3948	16.8578	16.4498
2522002573	5	55.4	13.304	32.961	14.2319	16.5875	15.7115	15.4978	16.7866	16.6795	14.4125	15.6738	15.3708	15.2142	16.2996	17.3234	13.4828	14.0868	14.5314	13.6667	15.6662	15.3607	14.7942	15.3823	15.8908	15.4226	16.7625	16.9847
2522004124	9	28.8	27.864	32.914	15.883	17.3438	15.7621	16.273	17.328	17.1529	16.9753	17.9042	18.0138	17.1236	17.8032	18.6278	17.3689	17.4488	18.0416	17.1817	18.1528	18.3621	17.56	17.9458	18.4761	17.5227	18.1422	18.8635
2522004197	5	80.8	8.3987	32.8	13.9994	16.9759	15.6904	15.9648	17.6674	16.1571	15.0701	17.4947	16.8736	16.5048	18.0179	17.2841	15.328	16.143	16.563	15.974	17.5748	16.7032	14.9327	15.8558	16.1587	15.5351	17.1789	16.7801
2522003211	2	7.6	53.732	32.507	12.0223	14.0229	14.9676	13.5265	14.1916	13.5274	NaN	NaN	NaN	NaN	NaN	NaN	NaN	NaN	NaN	NaN	NaN	NaN	NaN	NaN	NaN	NaN	NaN	NaN
2522003289	8	35.7	27.692	32.423	14.5793	17.5237	16.1146	16.2202	17.3158	16.7499	14.9401	16.4196	16.4383	15.7822	16.8709	16.6899	15.6553	16.6785	17.2412	16.4023	17.5889	17.8356	15.2596	15.7208	16.3605	16.0468	17.0864	16.635
2522003277	7	43.5	11.066	32.404	14.2091	17.5177	16.1538	15.8481	18.2416	16.6165	16.4994	18.0747	17.7492	16.9977	18.8664	18.0773	16.2158	17.4046	17.464	16.8098	18.139	17.7492	14.6171	15.4162	15.7986	15.2953	16.8055	16.171
2522002381	3	10.9	25.917	32.367	12.5201	15.4679	16.0556	14.63	15.7736	14.5348	13.4531	14.9006	14.9399	14.398	15.2998	14.9947	13.7033	14.246	14.8429	14.1315	15.2219	14.9398	15.805	16.4969	16.8846	16.3107	17.6191	17.9648
2522004614	6	34.6	18.348	32.317	12.788	14.6284	13.6069	13.6584	14.6553	14.2235	14.9611	17.2659	17.0044	15.9827	16.8295	16.7761	15.944	16.8049	17.616	16.1427	17.4237	17.4376	16.5228	17.1663	17.6762	16.2661	17.5392	17.6898
2522004013	5	20	39.086	32.264	12.7998	16.3176	14.7174	14.7084	16.2509	16.3445	12.4298	15.1838	15.1183	13.872	16.0477	15.2251	13.5525	14.8371	15.1946	13.9356	16.2243	15.473	14.496	15.2362	15.9858	15.4346	17.0912	16.2079
2522002844	14	19.2	101.65	31.981	15.655	17.9471	17.1599	16.8277	18.7507	17.4065	15.1592	17.1	17.2091	16.5083	17.9762	17.6438	15.3911	16.7832	17.4112	16.2114	17.7194	17.6659	16.0409	16.9603	17.756	16.8013	18.0988	17.8704
2522002882	5	23.1	36.651	31.932	14.108	17.0839	16.4888	16.1943	17.6396	16.1723	13.7461	15.2897	15.4483	15.2412	16.4381	15.6934	14.6383	15.0952	15.0793	14.9031	15.9971	15.676	13.1653	14.1749	14.3778	14.2516	15.0363	14.6732
2522004038	5	47.1	11.616	31.91	14.645	17.2917	16.9515	16.0993	17.4286	16.4193	15.059	17.5384	16.8814	16.327	17.1709	17.7118	14.5291	15.848	15.9661	15.2027	16.3441	16.3974	15.9418	16.7571	17.1658	16.4745	17.8722	17.4958
2522005013	12	67.1	16.639	31.575	14.9585	16.8843	16.6303	16.6388	17.7649	16.6108	15.3501	16.9544	17.3558	17.0148	18.0731	17.2484	16.4831	17.0319	18.1359	17.6178	18.43	18.1804	16.8125	17.7124	17.8069	17.9772	18.7751	18.0718
2522002569	8	28.1	42.643	31.432	14.8406	17.4034	17.4106	16.5324	17.6259	16.5518	13.5755	15.4153	15.2992	15.0552	15.9147	15.3602	14.0282	14.5198	14.6475	14.4651	15.3896	15.0672	13.4837	14.2102	14.0406	13.9514	14.7899	14.285
2522004501	6	56.2	10.745	31.371	14.3467	17.3744	16.0058	16.2148	17.7085	16.2967	14.7429	16.2349	16.9849	15.5946	16.6923	15.9675	15.1759	16.5762	16.2799	15.4688	16.8104	15.8625	15.8929	16.9763	17.0781	16.3652	17.4261	16.7599
2522002961	11	23.3	63.752	31.236	15.1939	18.2717	17.9612	17.275	18.5808	17.6272	14.6378	16.9924	17.0024	16.6639	17.952	17.2691	15.9139	16.8549	17.2322	16.6528	18.4476	17.9971	13.7557	15.0687	14.9326	15.2225	16.5274	15.9986
2522004802	3	5.9	49.272	31.164	14.2139	16.9897	17.5347	15.9679	16.9763	16.0797	13.4564	15.1443	16.0176	14.6221	15.6538	15.7678	13.5871	13.96	14.7043	14.2377	15.2552	15.0431	13.58	14.5099	15.5521	14.3263	15.4336	15.2981
2522003056	6	60	10.823	31.163	13.9975	18.0128	17.0126	15.9534	18.2343	16.6161	13.6841	16.9616	15.7275	14.7206	17.4624	15.8332	14.7613	17.1285	16.0242	15.4597	17.7697	16.7083	13.9815	16.3626	15.6996	14.6895	17.2994	16.0926
2522003043	6	18	52.178	30.814	14.241	18.1325	16.2458	16.1164	18.0465	16.5478	11.638	14.3744	14.3741	13.3368	15.6671	14.6629	12.9835	14.8839	15.6303	14.2547	16.6534	16.0001	12.4661	14.0591	15.1091	14.0821	15.8932	15.1402
2522002930	13	21.9	78.287	30.222	12.5128	15.3633	14.3337	15.0116	15.5569	14.9355	13.6064	16.2401	16.3948	15.7026	16.3941	16.9024	14.5828	15.6532	16.7035	15.6583	16.5856	16.4804	15.205	15.857	16.7987	16.0406	17.1315	16.9977
2522003953	5	16.3	42.908	30.188	12.2857	15.2628	14.3285	14.5122	14.7715	14.4331	13.9329	15.8137	15.9351	15.2758	15.8465	16.0637	13.5116	14.434	15.4103	14.5857	14.7521	15.0729	15.1469	15.9675	16.601	16.2717	17.1992	17.111
2522003604	7	27.3	35.212	30.07	12.4931	15.1678	14.6301	14.1539	15.9879	14.1964	14.5576	15.7762	16.3571	14.7916	16.4798	15.5552	13.8	14.2655	15.4879	13.5381	16.0718	14.5379	14.7347	15.8761	16.6251	14.5419	16.2139	15.5834
2522003928	8	34	34.537	29.537	14.6852	17.7215	17.2181	15.9893	17.3326	16.0896	12.4878	14.3039	13.8731	13.4793	14.3385	13.8849	NaN	NaN	NaN	NaN	NaN	NaN	13.7792	14.6888	14.4149	14.493	15.7062	14.6776
2522003193	6	67.9	9.6452	29.442	13.5254	16.1827	15.7123	15.1301	16.458	16.2477	15.4685	16.8869	16.5057	16.2164	17.3827	17.6716	15.8931	16.1841	15.9223	15.9102	16.9591	16.9539	16.2038	16.5693	16.4048	16.4981	17.5601	17.4911
2522002565	4	40.7	9.1375	29.374	15.1693	17.9891	16.8947	17.447	18.1646	17.4047	15.0337	17.5784	17.1861	17.0329	17.6817	17.1373	16.1853	18.2111	17.717	17.4841	18.0669	17.6398	16.0067	17.3661	17.7362	17.2668	18.1868	17.4139
2522003475	4	37.1	17.09	29.159	13.4659	15.8884	14.8842	14.379	16.6604	15.0342	14.8358	15.9883	16.5367	14.8265	16.8374	16.1084	13.4651	13.2907	14.1547	12.0215	14.6338	14.691	14.5606	14.5217	16.1734	14.1396	15.6147	14.9926
2522004266	6	48.9	14.816	29.141	14.4677	16.272	15.8322	16.3755	16.7488	15.6938	16.2029	18.0461	18.9935	17.8133	18.4654	18.3405	16.0455	17.0143	17.9817	17.4901	17.6231	17.6485	16.5253	17.1351	18.2591	17.3887	18.2012	18.0306
2522003245	5	47.9	11.058	29.061	14.4879	17.3319	16.1374	16.2003	17.4967	16.3401	15.2444	16.7028	17.0825	15.9868	17.4287	16.6791	15.6012	16.2417	17.3753	16.1344	17.5599	17.58	15.9958	16.3639	17.4462	16.6224	17.7946	17.4017
2522004924	4	46.2	8.7892	28.71	13.6088	16.1931	16.0379	15.7597	16.4815	15.172	13.3577	14.8408	14.7857	14.0446	14.9352	14.5113	14.9193	15.8185	15.7332	15.0885	16.5914	15.6989	13.6565	14.1198	14.8914	13.9437	15.4104	13.8824
2522004900	8	47.9	15.664	28.244	16.6854	19.2665	17.8501	17.6937	19.6344	17.9523	17.1451	17.9738	17.6014	17.1991	18.2687	17.9074	17.6812	17.6303	17.6416	17.2676	18.2555	17.8243	17.1451	17.3989	17.6455	17.1307	18.6324	17.6172
2522003330	6	31	32.141	28.164	13.5771	15.8935	15.2496	14.6959	15.9978	15.1275	11.5075	12.5363	12.4503	12.2549	12.9441	11.9399	14.6257	14.917	15.3809	14.4921	15.6557	15.1053	13.9609	14.5588	14.8529	14.695	15.675	15.4358
2522002911	6	41.4	19.495	28.162	13.4675	16.4175	15.2129	15.8541	16.6928	15.1966	15.0971	16.8621	16.9373	16.2787	17.2497	16.8266	11.8048	12.6882	13.6459	12.5209	13.6639	13.4819	14.5112	15.2131	15.8074	15.0448	15.989	15.8532
2522004301	9	19.5	42.927	28.147	12.4375	15.4126	15.3333	13.7469	16.0483	14.5605	13.9618	18.2379	16.7265	15.5597	17.6842	16.7916	14.0199	16.2091	15.8147	15.0391	16.6405	16.3113	15.3265	19.6644	17.8662	16.7085	17.8994	17.6839
2522004516	7	16.5	43.226	28.145	14.6137	16.4437	16.4081	15.5815	16.7273	17.1025	13.7258	15.9372	15.1691	14.9272	16.4354	16.4724	13.9654	14.9791	16.0656	15.0231	15.9652	16.2253	13.8876	14.9017	14.9818	14.5871	15.7911	15.7645
2522004147	4	77	7.5484	27.99	12.3756	15.487	13.4529	16.3641	15.2492	14.8623	13.4003	14.3453	13.2753	15.1348	14.3381	14.1901	14.6398	15.3676	13.8605	15.9739	15.3076	15.0152	13.8256	14.7664	13.2492	14.7885	14.2582	14.4935
2522003966	5	29.3	29.023	27.981	12.8251	14.5318	13.6637	12.2521	13.074	12.3832	15.993	16.4363	16.9745	15.3896	15.9704	16.522	16.524	16.4868	17.376	15.551	16.1663	16.2197	15.3851	15.6562	16.747	15.222	15.6206	16.498
2522004134	7	29.4	36.328	27.966	13.666	16.9388	15.7756	15.493	16.8646	16.2856	14.5587	15.8318	15.4839	15.2779	16.3759	16.3764	13.6388	14.3329	15.0574	13.9852	15.4538	15.7632	15.1273	15.147	15.7665	14.9161	15.8611	15.631
2522003270	4	18.8	35.943	27.784	12.4239	14.1382	14.2289	13.7082	13.859	14.0941	13.8911	15.5516	16.2066	15.159	15.99	15.9659	14.7386	15.1481	16.244	15.062	15.7421	15.9306	14.9976	15.6754	16.7528	15.902	16.3512	16.6027
2522003344	9	16	73.984	27.634	14.9508	17.5203	16.6273	16.5786	17.8248	16.6974	15.0031	16.6374	16.5426	16.1439	17.456	17.1098	15.6286	15.9886	16.514	15.3107	16.9204	16.6303	16.1043	16.3943	17.0179	16.6151	17.6981	17.2478
2522004149	9	34.1	38.744	27.411	14.7945	17.8924	17.3413	16.3872	17.8811	16.6854	15.2701	17.8208	17.4574	17.2952	18.4174	17.6145	15.4031	16.2996	16.674	16.7632	18.1106	17.1303	15.3164	16.7121	17.1547	16.4212	17.7759	17.0197
2522003667	6	56.5	10.164	27.254	13.599	17.0706	16.8724	15.8765	16.8562	16.3443	15.3684	17.2142	16.8556	16.3321	17.6882	17.2755	15.7737	16.5983	16.5731	16.4202	17.4786	17.1001	14.8581	16.0764	16.4786	15.606	17.3279	16.3117
2522004597	6	29.7	30.765	27.198	13.2315	15.8838	16.0093	15.4625	16.0773	15.9731	14.4402	16.4421	16.6201	16.1654	17.058	17.2621	14.3877	15.3285	15.8828	15.3986	16.0077	16.4684	14.7873	15.7292	16.3561	16.3562	16.582	17.1228
2522004809	8	25.7	41.47	27.162	15.162	17.9313	16.7048	16.9708	18.2418	17.5657	15.1678	17.0012	16.7848	16.8125	17.3973	17.4922	15.4594	16.9336	18.8374	16.8207	17.1085	17.32	15.542	16.4941	16.8279	16.4763	17.1754	17.6
2522004944	6	73.5	5.8418	26.96	14.8327	17.1967	16.1216	17.7907	17.3638	16.6486	18.0965	18.8366	18.1375	19.4558	18.8334	18.7009	18.5328	18.3509	17.8734	19.0668	18.0932	17.8368	17.2219	17.4428	17.1895	17.6264	18.1262	17.9847
2522004037	8	34.8	34.46	26.858	14.6398	17.1964	16.5438	16.5402	17.6162	16.5997	14.7918	17.7268	17.571	16.7486	17.8938	17.1993	14.7532	16.2378	16.2993	15.6152	16.7997	16.4894	15.9282	17.3512	17.6298	16.974	17.8821	17.6657
2522004036	7	50	15.947	26.735	15.1734	17.4463	16.4043	17.2853	17.8806	16.6994	16.6643	18.0698	18.2063	17.1467	18.2269	18.2651	17.0535	16.8501	17.4104	16.7829	17.5028	18.0498	17.2834	17.2477	17.7385	17.1634	17.73	18.0576
2522002604	8	15.6	72.572	26.488	13.7215	16.5794	16.1606	15.1667	16.3225	15.9699	14.3366	16.2656	16.2327	15.6026	16.9908	17.2247	14.6879	15.4465	16.0259	15.0274	16.5544	16.4922	14.6287	15.214	16.2257	15.7443	16.5575	16.5863
2522004206	6	21.3	39.644	26.47	13.0524	15.8852	15.2106	15.2617	16.2961	15.6641	14.116	15.7148	15.8152	15.4431	16.3792	16.4719	14.2266	15.0571	16.07	15.1292	16.2031	16.5208	14.7731	15.3604	16.2649	15.6218	16.7283	16.682
2522004784	6	27.5	29.901	26.397	13.2932	16.5892	16.1424	15.4224	16.4108	15.7109	13.9284	16.4252	16.2917	15.6446	16.3806	16.5584	14.9341	16.092	16.4385	15.9289	17.2633	16.9396	14.2979	15.6842	16.2245	15.6535	16.4574	16.3278
2522004569	6	19	45.231	26.027	12.9392	16.5507	14.7718	15.1591	16.4749	15.2356	14.7437	16.147	16.33	15.5411	16.7239	16.5989	14.2713	15.6021	15.9459	14.7274	16.7599	16.2753	14.6618	15.7933	16.6163	15.3258	16.6918	16.4949
2522005152	5	30.5	27.81	25.773	12.5302	14.9108	14.2951	14.47	15.0828	14.5993	12.8388	14.0875	14.0264	13.6366	14.3888	14.7186	13.3872	13.7192	13.7506	13.4147	14.2344	14.4757	14.1347	14.9833	15.1188	14.507	15.3735	15.354
2522005014	8	16.2	66.717	25.493	13.5182	15.8362	15.1288	14.7624	16.1886	14.7268	12.6573	14.8746	14.6584	14.6405	15.714	15.4344	NaN	NaN	NaN	NaN	NaN	NaN	14.1806	14.6176	14.5608	14.6498	15.6185	15.8672
2522005167	10	28.7	47.359	25.412	14.806	17.3372	16.9575	16.1959	17.5943	16.9201	15.068	17.853	16.6082	16.3188	17.3995	17.067	15.0841	16.0236	16.5413	16.0874	17.0412	16.8769	14.1288	15.2489	15.2929	15.3816	16.1941	15.721
2522005135	7	17.3	36.797	25.361	15.0521	14.244	14.2948	14.0206	14.2178	13.7674	16.914	17.6047	16.8867	16.143	16.8556	17.6222	17.2508	16.9493	16.6947	15.9608	16.8537	17.3152	16.5214	17.2808	16.5705	15.7137	16.511	16.9418
2522003376	8	59.3	13.19	25.347	16.4704	17.7999	16.9275	16.9772	18.185	17.0251	17.9173	18.0688	18.0751	17.829	18.6709	18.1825	18.2742	18.1555	18.3602	17.9231	18.8191	18.4146	17.5097	17.3818	17.79	17.2764	18.2301	17.6176
2522003237	4	25.6	24.367	25.143	13.794	16.3048	14.4787	14.9013	16.2658	15.4374	13.9097	15.9369	15.3746	15.0123	16.4313	15.8049	14.9138	15.8063	16.3853	15.6138	17.0028	16.5737	14.4223	15.4443	16.0026	15.3849	16.3466	15.8573
2522004628	6	65.2	7.5938	24.586	15.3929	18.1303	17.4443	17.5787	19.6923	17.5542	16.0809	17.8267	17.6094	17.7428	19.2804	18.499	16.1086	17.0213	17.223	17.4304	18.7042	17.9017	16.8381	17.3825	17.9503	18.02	19.1707	18.588
2522003520	10	23.6	52.279	24.201	14.8158	17.794	16.948	16.4636	18.4723	16.8373	15.2273	16.7951	16.8445	16.3085	17.5641	17.1968	14.8539	15.5371	16.0468	15.5282	16.9847	16.3936	13.8618	14.6631	14.9567	14.45	15.6993	15.7249
2522004571	6	14	50.737	23.902	14.4589	16.4554	16.5555	16.7937	17.5809	16.6071	14.5104	15.9413	16.516	16.5156	17.2785	17.22	13.471	14.0069	14.4998	15.2794	16.3737	16.4354	14.9427	15.4959	16.8255	16.6077	17.6972	17.8135
2522002883	4	15.2	55.678	23.853	11.0877	14.3697	14.2579	12.5952	13.7379	13.5196	10.9075	13.6577	13.7225	12.672	14.0401	13.9685	NaN	NaN	NaN	NaN	NaN	NaN	12.7245	13.32	15.2424	14.0487	14.9215	14.4267
2522002752	7	33.3	31.862	23.817	14.0308	16.1819	16.6534	15.7029	17.2144	15.6474	15.01	16.0829	16.4048	15.4112	17.3717	16.6818	14.8024	15.2465	16.1109	15.2191	17.9904	16.5837	15.1557	16.1027	16.572	15.8335	18.0322	17.0381
2522004378	8	20.5	67.966	23.568	12.9675	16.4423	15.3641	15.5069	16.2684	15.7505	12.8408	14.6278	14.1829	14.0002	15.2403	14.4949	NaN	NaN	NaN	NaN	NaN	NaN	12.6931	13.7395	13.7256	14.0052	14.6989	14.073
2522004513	3	23.4	16.523	23.512	NaN	NaN	NaN	NaN	NaN	NaN	14.9224	16.4497	15.5653	15.2024	16.0752	16.3594	15.2887	16.0513	16.1104	15.436	16.2254	17.0592	15.8292	16.6148	16.7785	15.9624	16.9143	17.3547
2522002965	3	51.5	10.979	23.121	13.0881	15.0578	15.125	14.0953	15.2688	14.9259	14.5579	15.2652	15.5782	14.5003	15.5803	15.4112	15.9098	14.792	16.1736	14.6679	15.998	16.4668	15.8947	15.0626	16.0652	14.9929	15.8792	16.1794
2522004478	2	8.4	32.027	23.029	14.9428	17.7521	16.8729	18.2571	18.0114	16.5141	14.7108	17.178	16.5238	18.0917	17.7677	16.9571	14.9513	16.0269	16.6135	17.8394	17.8052	16.2148	15.0582	17.3183	17.0063	17.8848	17.6938	17.4853
2522002964	5	21.6	26.481	22.871	15.2948	17.9829	16.7407	16.6637	18.2478	16.9678	15.7183	16.8122	16.2689	16.6427	17.4299	17.6012	16.5578	16.8134	16.5669	16.6695	18.0725	17.4352	16.3339	16.4691	16.7545	16.6351	17.8471	17.1903
2522002776	5	25.5	27.634	22.524	13.9976	16.428	15.1198	15.1018	16.2833	16.0797	13.3811	15.6856	15.2123	14.5217	16.16	15.9715	15.3343	16.3581	16.5751	16.1799	17.8801	17.1103	13.0595	14.4335	14.2734	14.073	15.7338	15.5651
2522003243	7	12.4	80.092	22.444	13.5046	15.9956	15.298	15.1782	16.3992	15.321	14.094	15.2663	15.9881	14.7572	15.8623	15.5912	14.1371	14.3186	14.3822	13.9559	15.0399	15.6891	12.7228	13.4009	13.5057	13.4821	14.4066	14.2391
2522004570	7	21.1	46.961	22.436	11.8732	14.1872	14.2487	13.1699	13.998	14.3384	13.3892	14.7162	14.7863	13.9842	14.6967	14.9091	16.0263	16.2014	16.6214	15.9617	16.8792	16.6953	15.1321	15.68	16.1851	15.8844	16.7071	16.1741
2522003722	4	16.6	33.556	22.357	12.5695	15.4728	14.7078	14.244	16.1887	14.6323	11.9512	13.9088	13.8261	13.4246	14.9571	14.309	12.3523	13.6609	14.3922	13.5041	15.4655	14.6916	12.4982	14.3716	15.2114	14.1215	16.0243	15.142
2522002455	4	56.3	8.2484	22.321	15.7163	17.9055	16.9341	16.7297	17.72	17.1493	15.2182	16.4512	15.2149	15.639	16.4148	15.9912	16.2181	16.6158	16.0153	16.1734	16.922	16.6246	15.5804	15.9188	15.9878	15.8579	16.9645	16.9595
2522004593	4	15.2	31.159	22.231	12.6185	14.9391	14.0862	14.6835	15.3918	15.5566	15.3858	15.0658	15.184	15.1502	15.6505	16.3154	15.0829	15.0346	16.0737	15.4007	16.187	16.92	14.3297	14.9342	15.8851	15.4926	16.0334	17.198
2522005144	7	14.9	52.049	22.152	13.7659	16.4729	15.0769	15.5189	15.9436	15.2528	14.0223	16.3861	16.4484	15.8125	16.5512	16.5409	15.381	16.4922	16.8545	15.6091	16.7658	17.3318	15.4693	15.9653	17.0285	15.9846	16.7637	17.6406
2522005069	7	48.6	16.124	22.114	12.6119	15.0228	15.6168	14.3389	15.3924	14.3902	14.692	16.0328	15.7817	15.5584	16.4268	16.2293	15.4202	16.1374	15.9544	15.4555	16.7536	16.7764	16.0927	16.8991	17.3462	16.8483	17.7464	17.5578
2522004578	12	41.3	29.782	22.104	12.2058	13.6735	13.4846	13.0998	14.3892	13.4079	16.5751	17.3646	17.6736	17.1643	17.7973	18.6932	15.7087	14.9763	15.769	15.1974	16.0527	16.4439	16.7776	16.9581	17.715	17.0329	17.7532	18.266
2522004715	5	17.5	41.547	22.1	12.4946	16.5747	15.7779	15.6319	16.6623	14.9333	13.3824	14.7368	14.5735	14.2365	15.5756	14.9441	14.7061	15.3843	13.9775	14.0271	15.5675	14.1343	13.3635	14.234	14.1963	14.4939	16.243	14.5114
2522004887	7	49.3	16.506	22.039	15.7214	18.3303	17.0946	17.2687	19.016	17.3018	15.5258	17.1194	17.0104	16.5362	18.3399	17.2592	16.6324	17.5324	18.1961	17.3346	19.1921	18.2716	16.0421	17.0678	17.6434	17.2856	18.7781	17.7002
2522003262	4	14.1	46.775	21.925	13.9477	16.7078	16.253	15.5767	16.3969	15.696	NaN	NaN	NaN	NaN	NaN	NaN	13.3125	14.3943	14.5269	14.1538	15.3831	15.1937	11.121	12.2234	13.1525	12.2911	13.0325	13.0597
2522002456	4	28.8	17.025	21.759	14.2983	17.5042	16.9246	16.1035	17.9209	16.6304	14.1611	16.8249	16.3389	15.7787	17.4969	16.7796	14.8686	15.7243	16.3805	15.6311	17.3631	16.903	14.1419	15.4257	15.4103	14.9805	16.447	16.0691
2522002592	2	45.9	6.7598	21.589	NaN	NaN	NaN	NaN	NaN	NaN	13.4362	14.7694	14.5131	14.9951	15.2585	15.4416	12.4269	12.7528	13.6984	13.3301	13.8476	13.9741	13.5618	14.2001	14.6878	14.7377	14.5655	15.3602
2522003663	9	21.2	63.961	21.535	14.033	16.8892	17.11	16.108	17.1287	16.1432	14.0861	16.647	16.2508	16.5284	16.836	16.2143	13.3006	14.3763	14.2811	14.313	15.4283	14.7533	14.2696	15.0131	14.8936	15.1437	16.0934	15.6382
2522002802	6	21.5	47.602	21.498	13.4838	16.3282	15.6114	15.319	16.6219	15.9948	15.1532	15.8282	16.2276	15.7294	16.4929	16.4586	12.4378	13.7136	14.204	13.2881	14.8773	14.9331	15.9837	15.5399	16.1401	16.0037	16.7494	16.7874
2522004595	9	17.1	81.139	21.436	13.0278	14.8684	14.7937	14.4646	14.8924	13.815	13.7305	14.6702	14.015	14.8071	14.7236	14.5046	NaN	NaN	NaN	NaN	NaN	NaN	15.7701	17.0452	16.1192	16.4075	16.8194	16.8386
2522004781	5	30.4	18.844	21.432	14.3272	16.0134	14.6974	14.8597	16.0473	15.2037	17.1159	17.0594	16.5222	16.5801	17.5977	17.4788	16.6499	16.1755	15.8992	15.8217	17.2663	17.081	16.7765	16.3512	16.179	16.1713	17.2057	17.1276
2522002566	3	32	14.155	21.346	13.9633	16.3499	16.2899	15.3338	17.1016	15.9062	13.0636	15.4355	15.4022	14.4937	15.782	16.0472	10.5898	11.6424	12.0185	11.4511	12.8985	13.8708	13.1145	14.5218	15.1073	14.3569	15.8397	15.2955
2522003048	3	33	10.257	21.133	11.3033	14.9956	13.5558	12.8833	15.0986	13.8413	11.3535	14.4975	13.2962	12.5683	14.8981	13.9969	12.3802	14.409	13.4553	13.0548	15.1266	14.5119	NaN	NaN	NaN	NaN	NaN	NaN
2522003308	8	28.9	28.119	20.986	16.2904	18.1928	16.9786	16.7507	17.8619	17.15	14.9329	17.151	16.6086	16.136	17.5044	16.5219	15.6847	16.5151	16.4727	16.3385	17.2036	16.6264	16.5623	17.4404	16.5314	17.0074	17.6563	17.2615
2522004696	2	23.5	15.435	20.889	11.5961	13.877	12.506	12.6558	13.497	12.3595	12.6155	14.5395	14.0279	13.2317	14.0286	13.6427	12.9951	14.2173	13.9841	13.9602	14.0756	13.8207	12.7582	13.6061	14.0158	13.3825	14.1969	13.2436
2522003879	5	16.2	33.477	20.8	10.2978	12.5817	12.7018	11.8209	13.0505	11.9163	12.6502	14.2347	14.3389	14.4366	14.7915	15.0768	14.9037	15.0458	15.5562	14.8103	16.1276	15.9609	14.2564	14.3528	15.0599	14.8102	15.9086	15.6124
2522002846	9	19.1	57.972	20.778	14.7547	17.8223	16.87	16.8317	18.6959	17.8024	14.2848	16.4674	16.5443	15.6907	17.5821	16.6488	14.6849	15.7145	16.6687	14.674	17.0005	15.7211	13.2186	14.6514	15.5433	14.3381	15.9821	15.5113
2522003192	8	11.7	78.711	20.753	14.3998	16.5039	16.09	15.8229	16.9622	16.0557	15.0906	16.9224	16.867	16.3542	17.3221	17.2745	15.7514	16.2888	17.0926	16.1057	17.3502	17.1405	15.2223	15.9969	16.1669	15.8246	16.9463	16.7295
2522004132	5	24.2	27.152	20.735	12.2048	15.4948	15.4794	14.3531	15.1861	14.2265	11.4561	13.8237	13.5595	12.3296	13.1507	13.1929	14.2991	14.9938	16.0859	14.9398	16.3247	16.1094	13.936	15.9505	15.3552	15.0341	15.8094	16.0807
2522004515	7	23.3	33.281	20.719	12.4046	15.8111	15.4078	14.8481	15.9741	14.8744	16.4932	18.9648	18.1477	17.7913	18.8085	18.9653	16.2141	17.4761	17.2439	16.591	17.715	18.0899	16.4284	17.7167	17.7318	17.2832	18.2003	17.9328
2522003003	6	25.3	34.83	20.696	13.7655	17.2583	16.1414	15.7974	16.8069	15.9831	15.6512	16.5812	16.2869	16.182	16.8781	16.4749	16.0536	16.7275	16.6561	16.1314	17.2833	17.2429	14.6502	15.1272	15.993	15.4382	16.4936	15.8169
2522003009	4	15.1	44.157	20.69	13.6431	15.9245	15.6128	15.5014	15.7035	15.8384	NaN	NaN	NaN	NaN	NaN	NaN	NaN	NaN	NaN	NaN	NaN	NaN	14.2289	14.6311	14.9076	14.6273	15.2984	15.1977
2522002402	3	16.5	29.126	20.522	14.8789	16.5846	16.4217	15.5444	16.4024	15.3296	14.7782	15.7094	15.5683	15.4964	15.675	15.2058	13.7466	14.899	15.3699	14.6224	15.7808	15.3609	14.1279	15.3609	15.6839	15.0676	15.861	15.4487
2522002620	4	16.4	33.017	20.514	11.3405	15.037	14.1032	14.1801	16.0054	14.2741	13.464	15.8658	15.8059	15.2866	16.6922	16.5768	13.7092	14.546	15.2089	14.7955	16.448	16.1113	13.8369	15.0225	15.5827	14.445	15.778	15.3154
2522005009	4	16.7	44.989	20.122	12.687	15.3314	14.2295	14.4102	15.8615	14.3422	11.996	14.752	14.1882	14.4995	15.6878	14.9174	13.2045	14.5543	14.595	14.9094	16.043	15.3214	NaN	NaN	NaN	NaN	NaN	NaN
2522002589	4	27.2	20.377	20.074	13.1943	16.8992	16.9409	15.5206	16.8406	15.763	14.8256	16.9932	16.9676	16.0561	17.4216	17.1501	15.3815	16.4457	16.94	16.0102	17.5373	17.1826	15.5171	16.2708	17.0039	16.1954	17.5871	17.2856
2522004881	9	34.3	37.724	20.036	15.2771	17.8482	16.7183	16.7313	17.8611	16.8913	16.0213	17.3576	17.1734	17.0325	18.0927	18.4771	15.8063	16.7212	16.3954	16.4655	17.8249	17.5888	14.7715	15.435	15.561	15.8041	16.7575	16.08
2522002805	4	12.3	47.995	19.956	12.2077	14.7547	14.8086	14.4622	14.9359	14.0476	10.8669	12.8584	11.9145	12.5571	13.1312	12.37	10.9337	12.3542	12.0892	12.7458	13.0946	12.7757	12.7699	13.595	14.1767	14.0906	14.7466	14.8949
2522004253	4	19.8	29.161	19.914	13.4799	16.0091	14.6175	15.4057	15.5683	15.3505	13.6401	16.1919	15.5278	15.5445	15.8872	15.8761	13.4529	15.4263	14.7353	14.6641	14.944	14.6043	14.6295	15.9111	15.4339	15.7179	16.2121	15.9013
2522002431	8	15.3	61.252	19.777	12.0919	14.4606	13.8687	13.619	14.7465	13.9516	NaN	NaN	NaN	NaN	NaN	NaN	14.4965	14.6944	15.2558	14.7666	15.8216	15.4968	14.6594	16.112	15.909	14.9326	16.192	16.2758
2522004970	4	47	16.562	19.644	13.0698	16.0502	14.4055	14.0525	15.4502	15.1613	10.0676	12.361	11.1623	10.9816	12.1864	12.6209	11.0797	12.4032	11.181	10.0395	11.9567	13.1545	NaN	NaN	NaN	NaN	NaN	NaN
2522004598	5	53.5	11.672	19.632	14.5392	17.3715	17.4057	17.4167	17.5029	17.2232	14.8481	16.6682	16.6852	16.812	17.0252	17.6394	15.3428	16.0291	16.6854	16.9129	16.7853	16.9803	14.9035	15.8071	16.7793	16.0395	16.4906	17.1501
2522004264	4	14.9	41.125	19.624	14.5703	16.7437	16.0172	16.0143	16.9976	16.1031	15.3595	16.7719	16.5651	16.3918	17.4725	17.0006	15.3749	15.3322	15.2594	15.2531	16.2321	15.7755	15.2602	15.4795	15.7261	15.5855	16.7362	16.0263
2522003179	5	54.7	6.7779	19.56	16.2202	18.9809	17.9023	18.224	19.1939	18.718	15.7255	17.6206	17.4678	17.0992	17.7221	18.0119	16.8256	17.9151	17.8654	17.5014	17.9656	18.1057	16.49	17.4055	17.1229	17.08	17.7294	17.9845
2522003639	5	33.6	16.925	19.483	12.5925	16.3105	14.4715	14.6337	16.2102	15.267	15.1138	16.7415	17.2495	16.5987	17.1203	17.4464	15.0529	15.8174	16.8003	16.1813	16.8811	16.5084	14.2584	14.5391	15.3506	14.6974	15.4469	17.0145
2522003173	7	39.7	19.873	19.443	15.2815	18.52	16.8294	16.657	18.2686	16.8729	14.5841	16.7511	15.688	15.4595	16.8182	15.8812	15.0302	16.2004	16.4441	15.3373	16.8953	16.3741	15.026	16.7611	16.1208	15.6092	17.0427	16.385
2522004907	4	26.9	12.03	19.239	12.85	16.6364	16.3532	15.2486	17.535	15.5908	11.8114	14.0014	13.8381	13.5087	15.5757	14.5134	13.9231	13.7297	14.404	13.9901	16.5111	15.2544	13.7384	13.8556	14.7994	14.5382	16.7079	15.3435
2522003631	6	26.5	25.63	19.209	12.4814	16.2537	13.7584	14.3833	15.0366	13.6416	NaN	NaN	NaN	NaN	NaN	NaN	12.1933	12.3229	13.0863	11.9665	13.3836	13.2118	15.4936	16.8817	16.0782	15.5521	16.5777	16.322
2522002847	5	27.7	26.505	19.191	13.9998	17.0252	15.9412	16.0887	17.1955	16.3989	14.7827	16.9012	16.4657	16.2025	17.3314	16.9333	15.9874	16.4913	16.8117	16.2494	17.8105	17.1999	14.3991	15.7962	16.2121	15.6051	16.8208	16.5494
2522004161	3	9.2	43.597	19.179	12.0631	14.4807	14.7197	13.988	14.9309	13.4429	NaN	NaN	NaN	NaN	NaN	NaN	NaN	NaN	NaN	NaN	NaN	NaN	12.2631	12.8625	13.4316	12.9948	14.352	13.7374
2522005086	5	20.4	38.029	18.997	13.0359	15.2892	15.3533	14.5468	15.2271	14.8843	13.982	16.2306	16.5194	14.9494	16.3264	16.3526	14.4188	15.0484	16.1651	14.9566	16.0991	16.0985	15.2399	15.9855	17.5165	16.0312	16.7559	17.1594
2522003477	3	24.2	10.228	18.9	15.5296	16.4922	15.6383	16.4402	17.041	15.8012	15.5036	15.4078	15.4505	15.6553	16.5313	15.3604	16.688	15.9754	16.5437	16.0809	16.9553	16.2857	15.9825	14.993	15.6076	15.6732	16.3871	15.608
2522004473	5	39.5	13.806	18.731	10.1984	13.9511	12.2959	12.3246	13.392	13.9148	11.7973	14.6855	14.056	12.0895	13.8445	13.5503	14.805	16.2224	15.6268	14.5451	15.8942	16.2488	13.7789	14.3845	14.1684	12.7287	14.2884	15.3953
2522003686	7	22.4	35.272	18.724	13.9443	16.5342	16.9931	15.3766	17.1069	15.5563	14.6408	17.7441	16.9619	16.6561	18.3002	17.5904	16.1073	17.0489	17.5377	17.0739	18.81	18.0253	15.4498	17.0764	17.1433	16.8617	17.8888	17.3862
2522003625	7	13	75.914	18.666	13.5912	16.7947	14.837	15.1021	15.7721	15.7642	12.8352	14.8258	14.0304	15.0029	14.9275	15.128	15.2475	15.5115	15.7436	15.1491	16.407	16.4395	14.4067	15.0521	15.3957	15.4904	16.2631	15.9811
2522004377	8	15.2	76.254	18.589	13.2298	17.0281	16.2828	16.7433	16.926	16.2929	12.9686	14.8584	15.5918	15.5582	15.5332	15.738	13.5071	14.2532	15.051	15.1305	15.1867	15.6374	12.8717	14.0649	14.5161	15.5346	15.6729	15.0015
2522002367	5	7.5	91.144	18.572	12.971	15.8973	15.8853	15.169	15.9981	15.4746	13.8874	15.6262	15.4655	15.5345	16.5549	16.3145	14.4741	15.0894	15.2268	15.4754	16.5119	15.9154	12.8778	13.9167	14.2691	14.2672	14.9366	14.7586
2522002477	6	18.9	36.77	18.544	11.9238	15.7007	13.8613	13.7326	15.7179	14.8063	14.0816	15.7896	14.8056	15.3158	16.3987	16.7666	15.6923	16.536	16.7146	16.0918	17.9712	18.089	15.3189	15.9274	16.5521	16.0765	17.6007	17.558
2522003425	5	28.7	29.706	18.529	13.4984	16.3643	15.3444	15.1718	15.979	15.5182	12.9222	14.9374	14.6371	14.6133	15.27	15.0686	11.5	11.94	12.5147	12.0457	13.0976	13.2777	13.8808	14.2183	14.5551	14.5874	14.9934	14.9613
2522002426	5	52	8.9726	18.422	14.504	17.8686	16.1398	16.7899	17.529	16.4013	13.5218	14.3976	14.0658	14.3641	14.995	14.5779	14.0965	14.3041	14.5506	13.9237	15.2464	14.8333	14.3051	14.6732	14.7152	14.3989	15.3538	15.014
2522003165	4	15.8	44.433	18.289	9.60081	11.6473	10.5749	10.4681	11.3034	11.0662	11.4959	14.0895	14.0169	13.6261	15.3512	14.9366	11.7576	12.6303	12.846	12.6204	13.9817	13.8118	12.518	13.654	14.2224	13.9438	15.3576	14.7385
2522005206	6	11	74.066	17.628	11.9631	15.4162	15.0601	14.2657	16.0744	14.7563	13.88	15.4584	15.9035	15.0574	16.3634	15.6681	13.8046	15.2506	15.8957	14.7581	16.3806	15.9098	15.3863	15.6384	16.3827	15.864	16.8088	16.1055
2522004127	5	46.7	11.637	17.614	13.1463	16.2196	15.4933	15.6496	16.3942	17.035	15.8765	17.7855	17.0142	16.903	17.3021	18.5534	15.9253	16.8271	16.7937	16.2747	16.8751	17.8394	16.4116	17.5022	17.3283	17.0324	17.6623	18.4569
2522003268	2	35.6	7.957	17.57	12.3268	15.8212	14.6572	15.827	16.5404	16.0701	14.1604	16.3179	15.9493	15.435	16.4513	16.6388	13.9939	15.0178	14.3817	14.7724	15.4746	15.421	14.2545	15.3121	14.9641	14.3582	16.098	15.9997
2522003646	5	14.5	49.699	17.498	12.8848	15.7708	15.6052	14.5237	15.73	14.7835	10.9346	13.727	12.807	12.1152	13.7376	13.1441	NaN	NaN	NaN	NaN	NaN	NaN	12.3299	13.7885	13.4229	13.2514	14.4282	13.7831
2522002974	1	14.5	15.579	17.461	10.8356	12.8028	12.363	11.9164	12.9056	12.3389	9.16857	10.7846	10.846	10.8357	11.4428	11.4644	NaN	NaN	NaN	NaN	NaN	NaN	9.46606	10.1184	10.7218	10.6473	11.2744	11.1032
2522004479	5	6.5	72.612	17.24	15.2087	16.2959	16.3449	16.941	18.0238	15.7476	13.945	16.3071	16.0827	17.1418	17.4235	15.9227	15.3244	16.6178	16.8162	17.4485	18.0908	16.8616	14.5949	16.6568	16.1569	16.678	17.3093	16.0379
2522005134	3	18.7	22.32	17.235	NaN	NaN	NaN	NaN	NaN	NaN	NaN	NaN	NaN	NaN	NaN	NaN	12.9603	14.4562	13.1533	13.1612	13.9394	13.9647	14.5959	16.5028	15.6645	14.9359	15.979	15.7684
2522004960	3	21.3	20.32	17.19	12.8583	16.2993	14.2542	14.1267	15.2176	14.9008	13.4778	16.0868	13.9415	13.934	14.8664	15.8332	12.1154	13.3325	12.6128	11.9445	13.3752	14.426	11.3036	14.1749	11.6498	11.2503	12.6287	14.0001
2522002590	5	6.4	102.5	17.176	13.5263	16.3316	15.5791	15.6976	16.0254	15.9121	12.9947	14.7273	14.2569	14.703	15.1397	14.692	11.8532	12.3317	12.6231	12.7255	13.5895	12.4633	14.0779	14.9602	15.1429	15.1517	15.8799	14.9595
2522004136	2	18.4	16.628	16.95	12.9307	13.7249	14.7714	13.5195	14.1903	13.9172	14.0266	15.0382	14.6771	15.1689	14.9457	16.1354	12.7131	13.6614	13.8464	13.4574	14.3488	14.4464	14.2321	14.8767	14.9495	15.1509	16.238	15.8042
2522003615	6	15	45.444	16.723	NaN	NaN	NaN	NaN	NaN	NaN	12.5514	15.2434	14.3902	14.0126	15.8741	16.4704	11.5069	12.062	12.9494	11.6789	13.8515	13.1844	14.6861	15.2563	15.8865	15.7889	16.581	17.5106
2522003697	4	34.3	14.705	16.72	12.2567	15.8886	15.0825	14.8921	15.6921	15.2001	14.0612	17.1468	16.3783	15.7606	16.645	16.4873	13.7743	15.9216	15.8468	15.2153	16.778	16.0757	14.4995	17.1991	15.9517	15.5507	16.704	16.6047
2522005079	5	14.2	43.846	16.688	13.2511	16.7816	15.4286	15.2234	16.5807	15.459	13.7667	16.0758	15.9382	15.3979	16.4971	16.0942	14.2669	15.2485	15.7504	14.7072	16.0365	16.0794	13.004	14.1164	14.9065	14.3044	15.2621	15.1986
2522004778	7	20.3	54.002	16.629	13.979	17.2995	15.8209	15.4878	17.0848	15.6644	14.4637	17.4282	16.7439	15.9235	17.3309	16.652	12.046	13.6547	13.1845	12.7311	14.7835	14.2917	13.9028	16.121	14.7317	14.5936	16.2037	15.5372
2522003361	5	19.8	35.425	16.608	13.9185	16.7573	15.9967	15.3789	16.6039	16.0739	16.0496	15.8288	15.436	15.7371	15.8023	15.7509	15.6176	15.2329	14.8489	15.2069	15.1258	15.6085	NaN	NaN	NaN	NaN	NaN	NaN
2522002877	4	21.3	26.387	16.557	12.8355	15.4107	14.5524	14.7189	15.7049	14.4394	11.6655	13.0379	13.4014	12.8526	14.1422	13.3103	NaN	NaN	NaN	NaN	NaN	NaN	13.462	14.1709	14.7649	14.3153	15.1124	14.8631
2522002440	5	11.4	50.424	16.519	14.1698	16.1402	15.4156	15.8179	16.6052	16.0872	14.7392	16.7075	16.2514	16.5508	17.5942	17.2796	13.254	14.2205	14.5487	14.729	15.4189	14.9958	14.7124	15.5732	15.8459	16.291	17.0472	16.8482
2522002425	5	54.4	16.396	16.511	13.0796	16.0155	15.0268	14.8475	16.0893	14.7331	13.0247	14.6473	13.857	14.2551	15.2337	14.2907	14.4482	15.1643	14.4254	14.9232	16.2035	15.2922	13.5464	14.7656	14.4258	14.3764	15.6168	14.6211
2522002739	4	11.9	40.893	16.446	12.1256	14.9789	14.9533	14.3245	15.412	14.5581	NaN	NaN	NaN	NaN	NaN	NaN	NaN	NaN	NaN	NaN	NaN	NaN	NaN	NaN	NaN	NaN	NaN	NaN
2522002680	3	13.9	24.047	16.443	13.0981	15.9284	15.6562	15.4115	16.3381	15.5103	11.4031	13.352	13.4857	13.9284	14.3549	14.6046	12.4681	13.6287	14.3543	13.7778	14.971	14.4324	12.6441	13.3512	14.6207	14.4186	15.1302	14.6954
2522004183	2	17.8	15.543	16.308	13.4707	15.8861	15.8438	14.8786	17.0732	15.3366	NaN	NaN	NaN	NaN	NaN	NaN	12.3155	13.1251	14.1787	13.1498	15.8192	14.8122	NaN	NaN	NaN	NaN	NaN	NaN
2522003738	7	15.5	52.464	16.247	11.8865	14.8493	14.221	13.5412	14.9813	14.0185	13.9101	16.5585	16.2221	15.4726	16.8973	16.2656	13.7314	14.9696	15.5	14.2242	15.5431	15.5273	14.4801	15.2408	15.6541	15.1275	16.5216	15.9953
2522002701	5	13.6	40.385	16.073	12.7329	16.1419	14.8714	15.3053	16.5005	15.5129	11.6276	14.1684	14.1617	14.5933	15.4835	14.5115	13.1529	15.7961	14.9546	15.0165	15.8812	14.7743	12.8645	14.0504	14.3294	14.7128	15.7185	14.5212
2522003030	1	24	7.7585	16.005	12.3128	15.3768	13.7793	14.1348	15.3949	13.8438	13.1764	15.0741	14.3222	14.2798	15.6601	14.7401	14.2774	14.0735	14.2436	14.0784	15.2901	14.8721	NaN	NaN	NaN	NaN	NaN	NaN
2522002386	5	27.1	21.754	15.977	12.7141	15.5269	14.1161	14.0301	14.6501	14.0709	14.9552	16.902	16.8562	15.989	16.8978	17.1021	14.1716	14.8215	15.7304	14.222	15.5022	15.8216	15.3757	16.5022	17.1764	16.0818	16.7568	17.2658
2522004467	2	30.7	9.8655	15.822	10.5481	14.8163	14.5162	14.4679	15.5384	13.9653	NaN	NaN	NaN	NaN	NaN	NaN	11.1476	12.2816	11.9616	11.8319	13.644	12.6861	14.2795	14.3483	15.1151	14.3491	15.5848	14.4396
2522002598	2	21.5	8.9841	15.677	15.2961	19.0048	17.0918	18.5747	19.0957	17.2368	14.8131	17.1544	16.5993	16.6677	17.7125	16.1277	14.954	16.4107	17.4262	16.8912	17.8249	16.2989	15.2394	16.8774	17.2271	16.5912	17.6835	16.376
2522002934	5	34.2	21.186	15.633	13.0423	17.4218	14.6832	15.8561	17.1127	16.0533	13.99	16.9987	16.759	15.7283	16.9817	16.6083	15.1465	15.8419	16.8244	15.3861	16.9948	16.9083	15.1259	16.3105	17.0235	15.974	16.8792	17.3186
2522003190	7	13.7	58.793	15.595	13.811	16.2104	15.3007	14.9379	16.3935	15.7172	14.3058	16.6791	16.8295	16.0868	17.338	17.049	15.5963	15.8071	16.9669	16.0947	17.433	17.4981	13.5762	14.2644	14.7918	14.8648	15.7402	15.5704
2522002876	9	25.2	48.889	15.376	12.994	15.9555	15.5785	14.7386	16.2666	14.8999	12.7426	14.8251	14.3854	14.064	15.7852	14.8897	13.6853	14.8392	15.138	14.1487	16.2876	16.3267	10.1731	13.0476	11.9725	11.593	13.1114	12.1109
2522002937	6	16.6	41.256	15.315	13.6079	16.3747	16.2313	14.8546	17.1479	16.1085	16.0196	17.2772	16.874	16.533	18.2226	17.5296	15.4553	14.9514	15.8663	14.6378	17.0201	16.288	16.1199	16.2111	16.6294	16.0308	17.7858	17.0992
2522004323	6	10.9	59.054	15.31	13.4701	16.4748	16.1854	15.5346	17.2323	15.8227	13.344	15.7665	15.8514	15.1268	16.766	16.0697	14.9236	16.1126	16.9199	15.7424	17.6468	17.261	12.7596	13.6107	14.7917	13.9356	15.2369	14.7334
2522002435	5	50	16.547	15.203	12.5841	15.9495	15.2777	14.9843	16.491	15.3934	14.7117	16.7903	17.2021	16.2186	17.4363	17.4578	14.8943	15.9926	17.0505	15.8586	16.9722	16.8711	15.0328	16.0153	16.9336	15.8944	16.7685	16.9408
2522002888	3	15.4	28.406	15.083	12.3019	14.8287	14.8328	13.6542	15.2239	14.0406	10.531	12.3189	11.6322	11.6151	11.9314	12.0581	NaN	NaN	NaN	NaN	NaN	NaN	NaN	NaN	NaN	NaN	NaN	NaN
2522003599	7	17.8	48.939	15.039	13.637	16.2217	15.8409	15.9589	16.8275	15.9554	14.8878	16.3747	16.4198	15.7607	16.8549	16.7855	13.9706	14.3893	14.5432	14.1706	15.2543	15.3017	14.9264	15.7439	16.8686	15.4127	16.396	16.0981
2522004776	6	20	34.864	15.005	14.8695	17.3269	16.6975	16.2229	17.6628	16.3948	14.4054	16.0168	15.5794	15.1983	16.4462	15.9916	14.6286	15.3484	15.4779	15.224	16.6007	15.8711	14.7292	15.8445	15.7173	15.3717	16.5738	16.0077
2522003679	1	18.5	7.59	14.871	NaN	NaN	NaN	NaN	NaN	NaN	NaN	NaN	NaN	NaN	NaN	NaN	13.9508	13.2107	13.2887	12.4856	14.5814	13.8558	12.6615	11.6218	11.4368	12.5986	13.838	13.0724
2522003617	4	9.9	45.08	14.78	13.9632	16.7702	15.5636	15.8176	16.9514	16.3383	13.2502	15.4863	15.7116	14.6965	16.0679	15.6529	13.2552	14.4107	15.1035	14.1096	15.5598	15.0841	14.0825	14.8862	16.3661	14.8484	15.9859	16.0167
2522003714	3	20.4	22.28	14.699	9.33	11.9764	10.2275	10.1546	12.7387	10.4531	12.8506	13.3344	13.372	13.0846	13.6736	13.4701	12.0873	11.8359	13.9567	10.8485	13.3014	12.381	13.6221	14.0844	15.0109	13.6856	14.7047	14.3302
2522005091	4	55.2	7.6199	14.658	13.4402	16.4268	14.9844	14.6448	16.3911	15.6292	14.8642	16.1941	15.8493	15.1903	16.8065	16.1241	13.5241	14.2199	13.5347	13.576	14.8213	16.0727	15.6884	16.1764	16.2936	16.0564	17.4437	17.0396
2522004896	2	12	11.576	14.65	NaN	NaN	NaN	NaN	NaN	NaN	13.6469	13.5697	13.4366	12.8699	14.2055	13.7676	13.7124	12.8594	13.1056	11.869	13.6287	13.1317	13.6341	13.0787	13.4896	12.7088	13.8315	13.2642
2522003918	6	20	45.79	14.547	13.4844	16.2437	15.0984	14.7784	16.3644	14.768	12.5468	14.6736	14.6754	13.9182	15.3344	14.4946	13.7467	14.7856	15.1445	14.6163	16.1631	15.6469	12.1463	13.8812	14.1759	14.4044	14.9959	13.9521
2522004383	4	16.6	41.486	14.358	10.0587	12.6153	12.9166	11.1699	12.3261	11.9664	13.072	15.0961	14.891	15.1095	15.6606	16.0042	13.4019	14.372	14.7985	14.7331	15.42	15.5665	12.3271	13.2177	13.6925	13.8187	14.3754	14.2283
2522003979	5	43.5	15.882	14.29	13.7592	16.1712	14.784	14.7353	15.8115	14.888	15.3893	15.9165	15.8036	15.3201	16.0901	15.6122	11.9022	12.4742	13.1681	12.051	13.1445	12.8746	15.5948	15.3333	16.1549	15.6158	16.0114	15.9315
2522003307	5	21.1	27.75	14.249	13.4965	16.3604	14.7692	15.5121	17.0297	15.8399	13.7193	15.7907	15.2859	15.2614	15.8455	15.6803	14.6693	15.9238	16.0649	15.5314	16.3498	16.6079	12.5306	13.588	14.4476	13.4804	14.436	14.0464
2522002535	2	10.3	29.451	14.235	12.5475	15.1396	13.9905	13.4612	14.4415	13.4491	NaN	NaN	NaN	NaN	NaN	NaN	10.5196	11.4945	11.9695	11.8209	12.9317	12.3701	NaN	NaN	NaN	NaN	NaN	NaN
2522004151	6	30.1	23.635	14.105	NaN	NaN	NaN	NaN	NaN	NaN	15.25	16.907	16.2244	16.1015	17.4362	16.9269	14.7075	15.5765	15.241	15.0431	16.9852	16.045	14.3883	14.7191	14.9031	14.6833	15.9834	15.2593
2522003230	6	18.9	44.035	14.068	12.9182	15.6022	15.2778	14.9438	16.2839	15.3449	13.9865	15.6345	15.4718	15.2203	16.0937	15.5965	12.8373	13.5696	13.8819	13.2	14.9382	14.2965	13.4415	14.5615	14.7013	14.5054	15.6844	14.8497
2522003884	6	20.3	24.937	14.048	13.5106	16.4437	16.1445	17.6271	19.0804	16.4296	14.4203	16.5228	16.2491	17.5134	19.2092	17.3136	15.031	15.6705	16.5791	17.56	19.4902	17.4416	15.0888	16.1657	16.5897	17.4	19.225	17.3177
2522002932	9	36.6	30.438	13.997	14.2218	17.0308	15.6645	16.2491	17.7464	16.1522	13.8789	16.6489	16.6108	15.2268	17.3633	16.7684	14.923	16.0241	17.0511	15.4797	17.663	17.29	15.7814	16.6025	17.5959	16.5029	18.2689	18.0041
2522005143	2	5.7	59.145	13.914	NaN	NaN	NaN	NaN	NaN	NaN	NaN	NaN	NaN	NaN	NaN	NaN	13.6406	14.9051	13.3351	13.8954	13.9796	13.9353	NaN	NaN	NaN	NaN	NaN	NaN
2522002725	5	13.6	39.604	13.854	11.0258	13.7389	12.9634	12.8413	13.8563	12.791	14.3119	16.0172	15.7253	15.5944	16.7435	16.1123	13.8454	14.7439	15.0725	14.5378	15.9545	15.4138	13.2844	14.293	14.4365	14.12	15.0515	14.8437
2522004375	4	15.5	37.041	13.853	12.8148	16.0826	15.1382	15.9647	16.5399	14.7925	14.0269	15.8836	15.232	15.6054	16.3702	15.9305	13.955	14.6254	15.2092	15.0831	15.5202	15.2548	13.7653	14.6436	14.7026	14.9908	15.382	14.8794
2522003878	5	14.4	55.132	13.658	12.3247	14.5961	14.3332	14.2356	15.4589	14.3014	11.942	13.5585	13.7474	13.5525	14.7376	14.2386	13.1855	13.8924	14.572	14.5159	15.69	15.5065	13.4332	14.0332	14.6257	14.3486	15.5739	15.4112
2522004807	7	26.5	32.007	13.599	14.2176	16.9466	15.6785	15.1487	16.8173	15.8844	14.2892	15.5178	15.3606	14.7424	16.1396	16.246	15.2194	15.3874	15.9869	14.6879	16.4466	16.3785	14.2148	14.4413	15.1163	14.39	15.8021	15.9769
2522003598	6	11.4	68.787	13.581	13.0116	14.8911	14.0244	14.4008	15.4514	14.8042	13.0814	15.6439	14.7903	14.5359	15.6712	15.421	NaN	NaN	NaN	NaN	NaN	NaN	12.8166	14.053	14.2607	13.7004	14.4089	14.8698
2522004850	3	27.3	19.954	13.571	10.9392	13.9078	13.1441	12.8297	14.4948	12.8606	NaN	NaN	NaN	NaN	NaN	NaN	13.9064	13.8206	15.0036	13.5624	15.4558	14.6997	NaN	NaN	NaN	NaN	NaN	NaN
2522004395	6	14.2	38.106	13.51	13.7161	17.2954	16.4223	16.0167	17.0141	16.3968	14.5516	16.8652	16.7606	15.9445	17.1641	16.9194	14.4196	15.8677	16.4561	15.3808	16.6053	16.2675	15.5612	16.6664	16.7616	16.3973	17.5025	17.4268
2522005116	5	22.2	30.689	13.43	14.6915	16.5651	16.043	16.3266	16.942	15.5393	14.4848	16.8438	16.7446	16.1999	17.0623	17.0731	12.401	13.1885	14.0581	13.2089	14.0138	14.583	12.6845	14.7493	14.56	14.1895	15.4835	15.074
2522005084	4	21.8	25.588	13.372	13.3773	16.0825	15.2361	14.987	16.3427	15.4228	14.7278	15.9749	15.606	15.1038	16.2392	16.1752	15.2113	15.4346	15.8043	15.1869	16.3111	16.3039	15.2747	15.38	15.8127	15.2289	16.4471	16.5555
2522003467	1	42.9	6.1409	13.362	8.85062	12.3386	9.15985	13.0253	12.3677	11.3606	NaN	NaN	NaN	NaN	NaN	NaN	12.1473	10.9036	12.4991	13.5962	12.5899	12.3864	NaN	NaN	NaN	NaN	NaN	NaN
2522003360	2	39.7	6.5157	13.261	13.3435	15.7488	14.7565	14.9486	14.8625	14.5172	12.7889	13.95	13.4626	13.2292	14.1035	14.7068	15.1104	15.6326	15.0432	15.4289	15.4025	15.2678	14.0838	14.4959	14.3591	14.2886	14.7294	14.5433
2522004943	5	27.7	17.756	13.148	10.4807	14.9508	14.9486	14.0316	15.0509	14.2525	14.6357	17.2754	17.8689	16.9665	17.6778	17.8522	14.4708	15.1215	16.6798	15.6378	16.5687	16.6068	14.182	15.277	16.6683	15.7202	16.3488	16.3896
2522004447	2	20.2	12.033	13.014	NaN	NaN	NaN	NaN	NaN	NaN	12.3268	14.1003	14.1248	13.8702	14.3157	14.1687	NaN	NaN	NaN	NaN	NaN	NaN	12.8878	13.4764	14.6889	13.8573	14.6044	14.418
2522004923	4	25.2	13.978	12.986	14.4947	17.3544	16.5045	15.9578	17.8534	17.3019	15.2083	16.1966	16.2459	15.4198	16.9152	16.2608	15.8722	16.0066	16.2322	15.53	17.3247	16.5745	15.6101	16.0374	15.8922	15.8075	17.3348	16.1173
2522004265	3	28.1	16.939	12.903	NaN	NaN	NaN	NaN	NaN	NaN	12.8316	14.315	14.2577	14.1307	14.8457	15.0762	14.3185	15.4899	15.4996	15.1357	15.7716	16.417	13.2884	13.6143	14.443	14.1483	15.1255	15.2298
2522002603	4	36.6	15.77	12.843	14.0771	15.3521	14.67	13.8203	13.8762	13.888	13.9585	16.1243	15.5216	15.0852	16.0334	16.9209	12.63	14.2063	14.178	13.3685	14.4505	14.4879	14.6292	14.748	15.301	14.7584	15.9101	16.1087
2522004735	5	13.2	49.652	12.82	11.1808	14.9288	15.1377	14.1528	15.9869	14.5837	11.4548	13.8131	13.5879	13.4821	14.8167	14.4103	12.1201	12.5226	12.8288	12.4109	13.5593	13.2641	12.9471	13.6383	14.1738	13.9775	14.8198	14.9505
2522004600	3	11.8	30.664	12.65	NaN	NaN	NaN	NaN	NaN	NaN	12.325	14.7836	14.5864	13.6944	14.9814	15.0014	11.449	12.8104	13.2289	12.4054	13.6226	13.648	NaN	NaN	NaN	NaN	NaN	NaN
2522002618	7	19.8	48.867	12.635	15.5428	16.8419	16.374	15.9941	17.4404	16.0675	14.1327	15.708	15.4035	15.0455	16.6092	15.8424	13.6147	14.3208	14.9268	14.107	15.9458	15.0447	12.7514	12.988	14.4548	13.411	15.2895	14.2302
2522005089	4	10.2	40.796	12.634	11.9752	15.2311	15.0728	13.9045	15.3658	14.1504	12.7567	15.0812	15.0818	14.0758	15.5297	15.3109	13.1988	14.562	15.015	15.087	15.8539	15.9834	11.721	12.7399	13.6511	12.642	13.9173	13.7174
2522003633	3	17.6	26.047	12.335	10.753	13.2299	11.2031	12.0697	12.9713	12.5216	13.3085	13.4893	13.0412	13.1186	14.5552	13.6071	14.303	14.4083	14.0579	14.0192	15.1643	14.5588	13.3544	13.3701	12.6376	13.0343	13.9433	14.2025
2522002570	3	60.2	9.5818	12.273	12.6051	14.4244	14.5992	13.8647	15.042	16.1848	12.6646	14.341	14.5934	13.9062	14.9615	16.7152	11.7498	12.2895	13.6231	12.2897	13.3742	14.5022	11.8618	12.799	13.0449	12.8177	13.5084	15.9367
2522003975	3	40.2	10.169	12.116	13.9832	16.0642	15.2091	16.3012	17.1706	15.4922	13.024	14.9698	13.8434	15.1145	15.6605	14.8701	12.2392	13.7476	12.3323	14.3819	14.3803	14.1588	NaN	NaN	NaN	NaN	NaN	NaN
2522004145	3	18.3	14.057	12.114	14.3567	15.6399	14.0122	13.9294	14.6776	14.4853	15.5773	16.7844	16.5446	15.2447	15.9305	16.1677	14.391	15.3408	14.9782	14.327	14.8171	14.8663	15.5639	15.9614	16.6595	15.3273	15.9314	16.5107
2522003000	3	11.5	35.9	12.108	14.0705	17.2774	16.618	15.9864	17.4998	16.3297	12.7992	15.4175	15.4704	14.7195	16.2907	15.5629	12.986	13.6551	14.893	13.9425	15.177	15.0337	12.7278	13.3837	14.6836	14.1361	15.2963	14.752
2522003964	4	22.3	32.35	12.08	12.1046	14.4923	14.1759	13.6532	14.7358	14.1956	NaN	NaN	NaN	NaN	NaN	NaN	NaN	NaN	NaN	NaN	NaN	NaN	13.0855	13.9244	14.1062	14.1796	15.2117	14.7078
2522002482;2522002478	6	9.6	82.511	12.074	14.3857	16.9475	16.05	16.2733	17.146	16.5797	13.4914	16.1169	15.8256	16.035	16.3435	16.4837	15.812	16.4689	16.7354	16.8354	17.577	17.684	14.8382	15.862	16.0768	16.5371	16.8584	16.773
2522003233	3	19	20.928	12.008	14.1798	16.6111	16.6132	15.4682	17.005	16.0231	13.0618	15.6059	15.3587	14.7269	16.3046	16.124	12.8126	14.0807	15.0887	14.0008	15.2648	14.9144	13.7122	15.2714	15.3322	15.0571	16.5324	16.4896
2522002711	2	11.1	22.719	11.92	12.6973	13.3957	12.8993	13.128	13.4419	13.3711	13.8036	15.302	15.5606	15.0804	15.6673	16.6903	NaN	NaN	NaN	NaN	NaN	NaN	12.2055	12.8752	13.9412	13.1885	13.7331	14.093
2522002865	2	13	13.659	11.876	14.2552	17.5761	16.5372	16.9685	17.0958	16.6792	14.9503	17.1819	16.5034	16.9264	16.7252	16.8412	14.8083	16.051	15.2859	15.6113	15.8436	15.7836	15.0654	15.864	15.3052	15.9821	15.9698	15.705
2522002575	4	54.2	6.6088	11.848	13.2157	17.1825	15.9547	15.6092	16.851	15.8899	15.7511	17.4651	16.9399	17.0467	17.6895	17.8207	15.714	16.4392	16.5689	16.6929	17.4632	17.4744	16.0635	16.4939	16.6918	16.7627	17.7945	17.4459
2522005156	4	8.8	57.321	11.83	14.3863	16.2337	16.0718	15.5009	17.4118	15.947	14.1091	16.2098	15.4949	15.6419	16.7079	16.4496	12.0384	12.0826	11.6468	12.2881	12.9302	12.6459	13.1277	14.3637	14.6689	14.3691	15.3375	15.602
2522002840	5	30.3	25.166	11.664	13.4679	16.3835	15.1237	15.8649	16.8169	15.5878	12.4167	14.7945	15.0468	14.1529	15.0957	14.7274	13.6059	14.334	15.0652	14.0069	15.8344	15.6005	14.4056	13.7573	14.2421	14.3499	15.2066	14.3688
2522004368	3	11	45.738	11.605	10.9132	12.4351	12.1538	12.5277	12.3776	12.282	11.7369	13.3134	13.265	13.6074	13.8557	15.6913	10.7252	12.055	14.778	12.2116	12.6761	13.1531	NaN	NaN	NaN	NaN	NaN	NaN
2522005046	4	11.1	36.471	11.569	11.5045	13.5308	11.8442	13.0791	13.6258	12.6857	11.4888	14.4721	14.452	13.9907	15.1299	14.8832	13.7614	14.1213	15.6266	14.3001	15.0006	15.0522	12.9652	13.429	15.1409	13.995	14.015	14.6521
2522003779	4	66.2	7.6469	11.546	14.1587	17.2882	16.3899	16.7395	17.307	16.3881	14.5597	16.3949	15.9292	16.1421	16.7268	17.0116	13.2936	14.4708	14.3092	14.1931	15.7279	15.8026	14.0787	14.7916	15.2471	15.0811	16.1683	15.6087
2522004882	5	15	38.04	11.518	13.9122	17.3581	16.2381	16.4879	17.0393	16.4703	14.3906	16.7886	16.6472	15.9538	16.9163	16.5117	15.0019	16.2628	17.0799	15.9025	17.0037	16.9401	14.6698	15.5612	16.4352	15.9628	16.5924	16.281
2522004064	3	8.5	53.585	11.441	NaN	NaN	NaN	NaN	NaN	NaN	13.3083	15.6843	14.5333	14.2245	15.7573	15.1553	14.8331	16.0564	15.3149	15.0376	16.916	16.0849	11.6597	13.0367	12.8249	12.5812	14.3167	13.1645
2522002529	1	10.5	23.674	11.362	10.3588	12.8243	13.1251	11.941	12.7425	11.8341	10.0244	11.6661	11.4871	10.6309	11.3673	11.3756	11.2201	11.3256	12.1744	11.3132	11.9204	11.9272	NaN	NaN	NaN	NaN	NaN	NaN
2522003098	5	26.5	24.646	11.35	11.0377	13.5488	12.6274	11.7234	13.071	11.8197	13.2805	15.7576	14.6045	14.0721	14.4785	14.0572	14.8173	15.3948	14.6105	13.7144	14.1653	14.1352	15.3712	16.5229	15.4105	14.9716	15.6716	15.4563
2522003297	3	19.5	16.18	11.23	NaN	NaN	NaN	NaN	NaN	NaN	13.3715	15.7522	17.6731	15.436	16.12	16.1826	13.7714	15.1417	17.101	14.827	15.4495	16.1932	14.2669	15.5707	17.5934	16.3724	16.9669	16.588
2522003580	4	31.5	21.182	11.197	12.7787	15.8652	14.3654	14.5629	16.187	14.9457	13.5716	14.6442	14.1177	13.9246	14.6249	14.8619	NaN	NaN	NaN	NaN	NaN	NaN	13.1036	13.8235	14.5353	13.6487	14.5141	14.9787
2522003369	3	25.8	24.937	11.119	12.9349	16.0042	15.6622	15.2179	15.8724	15.2136	NaN	NaN	NaN	NaN	NaN	NaN	11.5534	12.8572	12.9371	12.6404	13.5647	13.5708	NaN	NaN	NaN	NaN	NaN	NaN
2522004994	3	19.9	30.384	11.063	12.722	15.4413	15.1306	14.5054	15.7462	14.6921	11.623	13.1115	13.0263	12.3956	13.3509	13.5259	11.9075	12.9564	13.1742	12.8512	13.9497	13.7744	11.171	11.3723	11.7394	10.782	12.1898	11.6926
2522002587	5	20.1	25.348	11.05	13.8951	17.2054	17.1247	16.0775	17.8442	16.0597	14.7872	17.4849	16.545	15.9671	17.6444	17.0252	15.474	16.7677	16.6854	16.1617	17.771	17.0981	15.349	17.0965	16.3775	15.8898	17.1898	16.8625
2522004879	4	17	31.31	10.993	13.3855	16.1951	15.0283	15.1046	16.4402	15.344	13.4875	14.5214	14.2276	14.2072	15.1827	14.8159	12.2908	12.51	13.1541	12.4104	14.6782	13.865	13.5722	14.0815	14.7266	14.0065	14.9592	14.6444
2522002626	6	14.6	57.91	10.992	9.29721	14.2991	11.5882	12.8873	15.5559	12.8385	14.1274	16.1263	15.8196	15.3735	17.0611	17.124	13.0029	13.706	13.9338	13.4924	15.1734	14.3877	14.2702	14.8519	15.3852	14.6932	16.3942	16.0716
2522002652	1	13.7	14.777	10.958	11.1671	14.1706	13.7592	13.2938	14.4576	13.5469	11.2675	13.4717	13.3254	13.0558	13.6804	13.2098	NaN	NaN	NaN	NaN	NaN	NaN	12.814	13.5185	13.7182	13.6551	14.2591	13.9776
2522004342	2	12.5	10.753	10.951	12.2449	15.6659	15.4652	14.0121	14.6583	14.5452	13.3494	14.8433	15.2889	13.9778	14.1799	14.0978	NaN	NaN	NaN	NaN	NaN	NaN	13.3407	13.9216	15.3701	14.1278	14.7728	14.2677
2522005022	7	61.9	12.956	10.897	13.7804	16.0984	15.8691	16.1106	16.9428	15.9492	15.0704	16.5749	15.9846	16.5811	16.1278	16.3666	15.8727	16.7001	16.7812	16.8378	16.7406	17.1765	16.3342	16.6615	16.4627	16.7491	16.5734	17.1883
2522003925	5	29.6	20.744	10.869	14.7777	15.8418	15.7836	15.1782	16.5032	15.5936	15.1701	16.3996	16.0128	15.7216	16.5296	16.4464	16.2914	15.9613	16.4634	15.688	16.5296	16.2514	16.8648	17.5181	17.2563	16.7677	17.4738	17.3526
2522005129	2	13.3	21.277	10.795	9.20276	13.0398	11.7436	12.0328	12.4094	12.7468	12.8395	14.4208	14.9591	13.3533	14.1768	14.9122	12.8073	12.9912	14.6107	12.1526	12.9473	13.8425	13.048	13.2386	14.7692	13.5172	13.9633	14.758
2522003191	3	28	17.286	10.743	13.5094	15.3869	15.0451	14.4359	15.723	14.7953	NaN	NaN	NaN	NaN	NaN	NaN	NaN	NaN	NaN	NaN	NaN	NaN	13.4499	15.2215	16.5894	14.3183	16.137	15.2017
2522003006	4	10.8	42.802	10.681	13.593	16.2435	15.0881	15.1259	16.0287	15.8811	14.5345	15.0574	15.6321	14.5006	15.331	15.7709	16.392	16.7842	16.8876	15.7552	16.5317	17.2459	15.6589	14.9294	15.4746	15.0602	15.6186	16.1228
2522003013	1	8	14.162	10.641	NaN	NaN	NaN	NaN	NaN	NaN	11.1293	13.6454	15.1842	12.1741	12.5053	14.0581	11.877	13.2427	14.7567	12.3999	11.9762	14.3857	12.5734	13.2039	14.9666	13.1348	12.5216	15.3379
2522002736	4	14.3	46.125	10.546	9.57862	12.9925	12.7095	12.0073	13.999	12.1036	10.4999	13.1058	12.8001	12.1044	14.1276	13.4142	12.5821	13.6404	13.6126	13.1782	14.2828	14.2021	12.2094	13.3654	13.6274	13.1132	14.8161	14.0312
2522003057	2	4.1	44.723	10.394	12.7236	16.9815	16.495	15.263	17.9389	15.1839	12.8772	16.0338	16.4254	14.1299	17.8955	14.653	12.7452	15.1224	16.673	13.9837	17.5457	14.6127	13.6949	15.5286	17.1155	14.4762	17.8003	14.7733
2522005146	2	8.7	36.183	10.333	11.6101	14.176	13.605	13.4681	14.47	13.4046	NaN	NaN	NaN	NaN	NaN	NaN	NaN	NaN	NaN	NaN	NaN	NaN	12.1923	13.0744	13.2442	12.9535	14.1106	14.0643
2522002578	2	6.6	51.563	10.301	10.0638	13.1473	14.3446	11.8462	12.8184	12.0467	9.71132	12.4941	12.5155	11.1531	12.1372	11.7228	10.2932	11.6032	12.0828	11.0479	12.3886	11.8475	10.1515	11.4256	12.2096	11.0195	12.5025	11.9608
2522002817	2	9.5	22.387	10.3	12.9534	15.6213	15.7156	15.1321	16.0076	15.2896	15.144	16.0105	15.5961	15.7957	16.5957	16.5767	15.6886	15.5523	15.5239	15.4834	16.5267	16.2793	14.7575	15.9847	15.9497	15.6263	16.4953	16.1841
2522002410	4	48	8.4307	10.269	14.2766	16.2274	16.3587	15.3037	16.7462	15.5337	13.729	14.9705	15.4208	14.7137	15.4994	14.9867	12.2666	12.8203	12.927	12.5701	13.6276	13.0223	15.5407	16.1688	16.7953	16.2564	17.3302	16.5456
2522004609	2	24.1	16.524	10.247	12.2764	14.6292	13.8427	13.6261	14.2901	14.0018	9.04286	11.317	10.48	10.0881	10.9257	10.5539	8.4434	10.748	10.5763	9.74539	10.8195	11.2844	10.9621	12.2523	12.5433	12.0668	12.8364	12.6881
2522002800	5	14.7	53.917	10.217	12.7155	15.4169	14.8448	14.2898	15.6789	14.8424	11.4313	13.2567	13.0749	13.0202	14.3234	13.9827	13.5994	14.1707	14.1482	15.2888	15.5698	15.1855	11.6992	12.7573	12.8496	12.576	13.725	13.513
2522002551	2	20.9	17.79	10.059	13.5622	15.0498	14.8703	13.9424	14.5824	14.4594	13.9538	14.9272	13.9175	14.054	15.0671	15.6072	13.6433	13.8658	13.4348	13.3501	14.4562	14.2446	14.0028	13.7255	13.6712	13.548	14.5546	14.8059
2522003481	4	9.1	35.272	9.9362	13.6852	15.6698	14.2854	13.9747	15.691	14.6656	15.0659	17.1932	17.2396	16.3868	17.6824	17.1202	13.6742	14.4987	14.1349	13.7272	14.6557	14.837	14.5326	14.8585	15.3182	14.9648	15.8506	15.1887
2522002700	2	14.8	27.772	9.7931	12.4798	14.8444	13.7685	14.2553	15.2663	14.6114	NaN	NaN	NaN	NaN	NaN	NaN	NaN	NaN	NaN	NaN	NaN	NaN	NaN	NaN	NaN	NaN	NaN	NaN
2522003196	3	9.6	50.926	9.584	9.54971	11.2317	10.5191	10.844	11.3968	10.7373	NaN	NaN	NaN	NaN	NaN	NaN	NaN	NaN	NaN	NaN	NaN	NaN	8.82699	9.3756	10.0048	10.2916	11.2428	10.4533
2522004933	4	19.4	28.261	9.5229	12.8862	15.0943	13.5651	14.1891	15.7585	13.793	15.7297	16.2606	16.2562	15.7675	16.9151	16.1509	15.6378	15.4369	15.5855	15.4898	16.7406	15.6589	16.7616	16.0569	16.7203	15.6447	16.6263	16.0934
2522002740	4	13.2	40.959	9.4944	12.925	16.3921	15.9523	15.0159	17.0306	15.7647	11.8517	15.2173	14.3422	13.5915	15.5036	15.3489	NaN	NaN	NaN	NaN	NaN	NaN	NaN	NaN	NaN	NaN	NaN	NaN
2522005241	4	15.4	39.937	9.4116	11.9978	13.4498	12.9072	12.5442	13.1227	12.8387	9.55259	11.3149	10.6245	10.8897	11.6009	11.8351	10.7762	12.3468	13.3288	11.5157	13.13	12.214	NaN	NaN	NaN	NaN	NaN	NaN
2522002738	3	22	17.794	9.361	13.806	15.1776	14.5958	15.1374	15.7787	15.3098	15.1732	15.5628	15.207	15.3901	16.1469	15.9255	16.5555	15.6829	16.1182	15.8222	16.6765	17.0478	16.1838	15.7663	15.8871	16.0716	16.4213	16.4427
2522003241	3	32.5	13.7	9.3156	12.901	15.8608	15.8383	14.771	15.9408	15.4052	12.6736	11.9978	11.1658	12.3304	11.7207	11.7252	10.8908	10.9473	9.59369	10.395	10.4063	10.9593	9.67202	10.4133	11.1754	9.91833	11.4001	11.2283
2522003184	2	15.2	15.727	9.1903	NaN	NaN	NaN	NaN	NaN	NaN	12.6117	13.4278	12.768	13.109	14.26	13.8417	NaN	NaN	NaN	NaN	NaN	NaN	12.268	12.7716	12.9912	12.5982	14.1968	13.9767
2522003195	6	7.8	78.616	9.1364	11.8779	14.7882	13.8782	14.0168	14.9655	13.9971	13.5751	13.7237	13.1535	13.4984	14.0253	13.7945	14.2957	14.5902	14.4501	14.4769	15.6204	15.2289	12.9669	13.1347	13.0676	13.2729	14.2415	13.5804
2522003880	3	7.1	49.324	9.1196	13.242	15.3705	14.5983	14.9622	16.1413	15.2973	11.725	12.9467	12.5843	12.8628	13.8183	13.2371	12.1234	12.9691	13.7776	12.7069	15.0362	14.0439	12.4317	13.2386	13.6133	13.5317	14.7817	14.1968
2522002751	4	9.7	46.14	9.0032	13.6005	15.161	16.0199	14.9652	15.9466	15.0065	NaN	NaN	NaN	NaN	NaN	NaN	13.7771	13.8201	13.8193	14.4274	15.7868	15.0721	NaN	NaN	NaN	NaN	NaN	NaN
2522003363	5	17.4	26.318	8.963	14.8186	16.5628	14.6094	15.4854	16.6054	15.6051	14.5028	16.1962	15.6941	15.5469	16.3774	16.2573	13.798	14.2574	14.1994	13.9446	14.4833	14.8516	13.1626	14.462	14.7183	14.7364	15.6321	15.0691
2522003287	5	16.1	34.307	8.9232	11.7337	13.7907	13.2455	12.9639	14.5223	13.352	13.572	15.0493	15.0145	14.7169	15.5683	15.3465	13.7974	14.5794	14.4948	14.5889	15.4773	15.0996	13.0829	13.8929	13.7439	13.3563	14.5167	14.558
2522002942	2	10.1	24.523	8.9176	13.3895	13.5382	12.4013	12.8894	13.9261	12.7551	14.2267	15.9791	15.4439	15.3703	16.4641	16.058	NaN	NaN	NaN	NaN	NaN	NaN	13.8864	14.5255	15.1328	14.6082	15.6255	15.3227
2522002915	2	7	50.847	8.851	12.352	15.4086	13.865	14.4418	14.3586	14.7788	NaN	NaN	NaN	NaN	NaN	NaN	8.08028	8.99704	10.2476	8.65928	10.691	10.6229	NaN	NaN	NaN	NaN	NaN	NaN
2522005210	4	15.6	30.839	8.8473	10.8383	14.3058	13.2114	13.1325	15.2158	13.3745	13.071	14.9668	14.9536	14.4752	16.7516	15.8987	11.9041	12.6708	13.7573	12.9383	14.6954	14.9121	12.0856	12.7016	13.8547	13.3048	14.6784	14.6628
2522002917	4	37.6	17.158	8.8357	15.8215	17.3444	16.3049	16.4459	17.7413	16.6762	15.0482	16.8949	16.2153	16.427	17.4103	17.3116	15.0277	15.9155	15.5105	15.5366	16.4703	16.0774	11.5626	11.9457	12.171	11.936	12.6908	12.3773
2522003168	6	11.8	63.19	8.7205	11.3471	14.6754	14.3044	13.1552	14.7759	13.5441	12.1795	14.5814	14.138	13.1649	15.1179	14.3392	14.6547	16.2775	15.5256	15.1892	16.8385	16.319	13.8465	15.2334	15.2146	14.4935	16.1215	15.6706
2522003647	5	14.4	50.03	8.7203	12.773	16.53	14.7947	14.6626	16.417	15.7543	13.4712	14.8348	14.9105	14.112	15.4155	15.348	12.3888	12.9505	14.3199	12.9058	14.5382	15.779	13.2204	14.3926	15.2243	14.5431	15.7928	15.8929
2522003674	2	5.8	50.416	8.7062	NaN	NaN	NaN	NaN	NaN	NaN	13.3373	15.4785	14.8378	14.9168	15.9046	15.9608	13.27	13.9924	14.0843	14.0426	15.3121	15.5602	11.882	12.7177	13.1568	12.9442	13.9128	14.4955
2522004966	3	6.7	66.091	8.6378	11.9308	14.5774	15.1961	13.3181	14.6764	14.6496	12.466	14.4333	14.3676	12.843	14.1045	14.5965	NaN	NaN	NaN	NaN	NaN	NaN	9.91595	11.4983	11.887	11.3735	12.4935	12.2331
2522002745	4	18.6	21.611	8.6158	10.8866	14.8478	14.1847	15.1944	15.4715	15.7602	13.1639	14.6637	14.4768	13.9766	15.4114	15.0817	12.6972	13.4802	15.2669	14.3053	15.2384	15.4414	12.8642	13.1763	14.0301	12.8529	14.3016	14.0693
2522004801	2	5.6	50.677	8.6092	11.3224	14.4404	14.0295	13.6224	15.2775	14.0807	11.9804	14.2883	14.6784	13.4606	14.988	14.5594	11.9213	12.9085	14.2106	12.4417	13.7247	13.6093	11.6149	12.3912	13.9938	12.522	13.8162	13.4173
2522004247	5	8.7	76.785	8.5091	11.7869	14.5172	13.655	14.1439	15.2469	13.9134	11.0381	13.1848	12.7466	12.7153	13.8668	13.1265	NaN	NaN	NaN	NaN	NaN	NaN	NaN	NaN	NaN	NaN	NaN	NaN
2522002921	3	18.2	20.986	8.4892	14.0414	14.4779	13.9596	13.3945	14.7004	13.9732	11.7992	13.341	13.891	13.0717	13.989	14.4253	12.6004	12.4488	13.1247	12.3251	13.3095	12.8853	13.5053	13.5367	14.088	13.4731	14.153	14.0829
2522004332	4	17.6	32.852	8.478	13.2373	16.497	16.3125	15.3021	17.2815	15.6972	13.0497	15.904	15.6403	14.9522	16.7975	16.4492	13.2545	14.2148	14.9124	14.0914	15.8032	16.3753	13.8554	14.7688	15.5699	14.9255	16.2104	15.8671
2522003716	3	11	36.059	8.4352	13.9276	15.3383	14.9451	14.9202	15.9884	15.512	13.8614	14.5352	14.4284	14.0626	15.339	15.2214	13.9123	13.6844	14.5316	13.8796	15.2551	15.3154	13.9106	13.9378	14.5025	13.5741	15.1153	14.5712
2522002584	4	25.3	17.673	8.4308	13.9865	16.0722	17.286	15.492	16.5719	16.2722	13.3312	14.8413	14.979	14.4089	15.2352	17.6126	13.3132	13.197	13.8461	13.2344	13.7649	14.7112	14.5116	15.7401	15.9661	15.6807	16.4896	17.2353
2522004202	2	6.4	55.434	8.3536	13.4454	16.8741	13.2906	14.2381	15.6348	15.266	9.7057	11.3978	10.7951	10.947	12.1382	12.0081	11.5811	12.5204	13.4735	12.446	13.4009	13.4635	NaN	NaN	NaN	NaN	NaN	NaN
2522004298	2	17.6	15.969	8.351	NaN	NaN	NaN	NaN	NaN	NaN	NaN	NaN	NaN	NaN	NaN	NaN	10.0982	12.563	11.4891	11.9528	12.7027	11.6081	10.4459	13.9044	12.7342	12.1098	13.8764	12.6677
2522004511	4	5.1	124.93	8.3418	8.87009	11.2167	10.5763	10.6319	11.2027	10.8141	13.3447	14.8087	14.4929	14.4673	15.3467	15.6257	14.5783	15.3755	16.0538	14.924	16.6488	16.2868	12.6012	13.64	13.6979	13.3974	14.3288	15.1311
2522004987	3	8.4	55.417	8.3257	NaN	NaN	NaN	NaN	NaN	NaN	12.0639	13.73	14.0728	13.2479	14.8419	13.9788	10.7707	11.9017	11.5485	12.2252	12.207	13.162	12.1038	13.2867	13.9725	13.3957	14.0613	14.5277
2522003680	3	19.3	13.776	8.306	12.6514	15.8324	14.3722	14.2706	16.1591	14.8804	12.5969	15.6602	15.0517	13.8159	15.9467	15.2119	15.4139	15.6273	14.9501	14.564	16.5744	16.0834	14.9401	15.4719	15.9252	14.309	15.4377	15.238
2522003735	5	7.9	61.97	8.2544	14.4088	15.6107	14.6717	15.4167	16.1641	15.4254	14.4577	16.2368	15.958	15.9852	17.4798	16.3295	15.1675	15.9396	15.8007	15.8186	17.3224	16.3655	14.4241	15.1804	15.4014	15.4792	16.4882	15.4386
2522003772	5	15.5	29.201	8.2417	13.3734	15.5771	16.0804	15.2509	16.1026	15.2817	14.6552	13.9516	13.6095	14.1365	15.3198	14.4609	17.0598	16.6568	17.5736	16.484	18.0038	17.9301	14.0344	14.1111	14.9662	14.0132	14.9959	14.7572
2522004341	2	23.1	17.749	8.1834	12.6362	15.464	15.6221	15.0053	15.8391	15.2814	NaN	NaN	NaN	NaN	NaN	NaN	NaN	NaN	NaN	NaN	NaN	NaN	NaN	NaN	NaN	NaN	NaN	NaN
2522004785	4	36.9	17.943	8.1478	13.0555	15.4914	15.32	15.9589	16.8032	14.5757	15.02	16.1952	15.5129	15.3067	16.2483	15.6088	15.4811	15.1333	15.5872	14.7338	16.3835	15.2088	15.2892	15.2024	15.3677	15.2383	16.0504	15.3435
2522002966	5	16.2	35.152	8.1382	10.327	12.6264	10.6964	11.3925	13.2849	11.7865	13.3882	15.0122	14.9397	14.3505	15.7499	15.347	14.1071	13.7088	14.8654	13.778	14.8825	14.8995	14.8236	15.0095	15.8893	15.1999	16.2379	15.9833
2522002774	5	26.3	18.899	8.0799	9.00025	12.6262	10.424	11.3435	12.7223	11.6322	13.7724	16.0662	15.0284	15.1946	16.3988	16.0818	14.2774	15.6338	14.9762	15.6622	16.9798	16.4915	8.80851	9.78598	8.82753	9.15464	11.2186	12.2454
2522003775	2	18.1	16.176	8.0755	11.5615	13.4921	11.8073	12.7869	13.3254	12.2203	NaN	NaN	NaN	NaN	NaN	NaN	15.2798	15.8045	14.1048	14.9317	14.7285	15.3354	14.5008	15.0418	14.1074	14.3918	15.0501	15.3444
2522004495	4	34.8	12.824	7.942	12.7096	14.3446	13.6458	13.0036	14.0374	13.3302	14.2287	15.4446	15.5394	14.3373	15.4804	15.0986	13.8036	14.707	14.9892	13.4847	14.6231	15.5635	14.2881	14.1263	14.6975	13.5129	14.5436	14.5492
2522003488	3	7.6	47.534	7.9104	13.6703	16.4841	15.7577	15.6413	16.6741	15.8485	11.1372	13.7522	13.691	13.1419	14.9081	15.0287	NaN	NaN	NaN	NaN	NaN	NaN	NaN	NaN	NaN	NaN	NaN	NaN
2522004894	2	48.6	4.2933	7.8744	14.1068	16.8746	17.0925	17.1237	17.1154	16.517	14.4128	15.9958	15.8611	16.6955	16.4766	16.2541	15.4467	16.1954	16.3347	17.0881	17.1328	17.0768	15.8403	16.2827	16.9815	17.285	17.4951	17.0881
2522004322	1	8.3	26.043	7.8559	10.8537	13.4574	12.4181	11.8949	13.3177	12.3259	NaN	NaN	NaN	NaN	NaN	NaN	NaN	NaN	NaN	NaN	NaN	NaN	NaN	NaN	NaN	NaN	NaN	NaN
2522003698	2	23.4	15.995	7.8215	10.0353	11.576	11.2352	10.8643	11.537	10.7964	11.5715	13.9705	13.7917	13.0643	14.5863	14.2463	9.67458	10.9654	11.0524	10.4658	11.7664	12.7289	12.3972	13.6646	13.9973	13.7315	14.9714	14.4053
2522003514	3	9.6	35.617	7.7986	12.1052	14.9944	15.0235	14.6651	15.9692	15.8747	13.2806	15.6793	15.8602	14.7606	15.991	16.6075	14.2107	14.7664	15.8765	14.7568	16.1836	16.537	12.7994	13.8125	14.635	13.7484	14.7949	15.5423
2522004779	3	8.4	47.715	7.7981	12.0463	15.3084	15.2159	14.3831	15.6265	13.9467	12.4244	15.0997	15.5017	14.2143	15.4441	14.7601	NaN	NaN	NaN	NaN	NaN	NaN	NaN	NaN	NaN	NaN	NaN	NaN
2522003201	2	12.8	24.928	7.7567	11.3241	13.528	12.8718	12.5439	13.6732	12.8983	NaN	NaN	NaN	NaN	NaN	NaN	14.0422	14.5639	14.7472	13.8389	15.2928	14.9332	NaN	NaN	NaN	NaN	NaN	NaN
2522005094	3	12	43.303	7.7422	12.0139	14.0369	14.0834	13.3024	13.7844	15.3542	13.2066	15.0325	14.8539	14.5158	15.0167	17.4957	13.4648	14.8507	14.3351	13.9901	14.8025	17.3814	13.7374	14.1805	15.559	14.5894	15.2466	17.4138
2522004066	1	13.3	14.367	7.6847	11.7785	14.4253	14.6838	13.599	14.4442	13.4229	11.6171	14.6642	13.7891	12.6616	13.8659	13.3654	NaN	NaN	NaN	NaN	NaN	NaN	12.2512	14.4932	13.7054	12.8561	13.9804	13.6284
2522005151	5	16.4	36.357	7.6492	12.2004	12.9763	13.3024	13.1354	13.429	13.3647	15.3063	14.816	14.646	14.4479	15.2255	15.7012	12.6957	11.2981	11.1661	10.716	11.8729	12.5768	14.7771	14.6403	14.8355	14.7183	15.3403	15.5897
2522002507	4	20.9	20.41	7.6435	11.9935	14.6135	12.8585	14.5476	14.9241	14.2966	14.4168	16.3712	16.2656	15.9237	17.2299	16.6701	13.1015	13.4663	14.593	13.4567	15.3218	15.1495	13.4286	14.3389	15.0054	14.7501	15.9629	16.039
2522002390	4	10.3	44.094	7.5998	12.4196	13.9208	12.1942	13.7115	14.537	13.1217	14.4902	15.7746	15.2943	15.2793	16.2614	15.7043	NaN	NaN	NaN	NaN	NaN	NaN	14.4211	14.9348	14.9289	14.6847	15.8563	15.0294
2522002684	3	49.3	7.9871	7.5353	13.0448	15.8353	13.9878	14.9525	15.3047	14.9881	14.4645	16.849	15.2949	15.6682	16.1743	16.4356	14.1136	15.7557	14.1394	15.0086	14.8711	15.1453	14.7964	15.912	15.6149	15.3146	16.2055	16.4637
2522003567;2522003545;2522004287;2522004965;2522004824;2522002978	4	12.1	42.523	7.5288	12.7879	15.8297	16.0584	14.6262	16.4656	15.4092	13.0804	15.1176	14.6211	14.2565	15.7102	15.2614	12.9725	13.5518	13.7628	13.1693	15.0103	14.4305	12.0599	12.9404	13.5236	12.6486	14.1497	13.9384
2522002550	3	40	8.0851	7.5172	14.0252	17.3799	16.2745	17.0148	17.8283	16.634	13.9599	16.2508	15.3939	15.79	16.7515	16.1336	15.2655	16.6203	16.1585	16.7348	17.4683	17.2825	15.1025	16.4811	15.9716	16.3078	17.4487	17.1294
2522002436	2	15	16.318	7.4578	12.7063	16.7855	14.9657	15.1559	16.6995	14.867	14.2538	15.2733	14.9279	14.4431	15.7544	15.0371	NaN	NaN	NaN	NaN	NaN	NaN	14.5952	14.9293	14.9121	14.8019	16.0788	15.0128
2522004746	3	28.7	15.659	7.3296	12.8793	14.3479	13.8042	13.8803	14.9744	13.7077	11.2818	12.5579	12.2615	11.9068	12.7715	12.6641	8.99356	10.3015	10.3351	10.0916	10.6127	11.1685	12.3552	11.9723	12.5167	12.3265	13.345	12.8286
2522004015	3	9.2	41.868	7.3126	11.6162	14.7379	15.418	13.3606	14.5912	14.4057	13.6443	15.906	14.9919	16.4181	17.9747	16.9714	13.981	15.5144	15.5015	14.829	16.2488	15.7961	14.9182	15.5758	15.6389	16.2284	17.202	16.4166
2522004721	4	7.8	64.431	7.2421	NaN	NaN	NaN	NaN	NaN	NaN	13.5811	15.3084	15.0776	14.8572	15.6567	16.1235	NaN	NaN	NaN	NaN	NaN	NaN	14.1659	14.742	15.4923	15.1496	15.5621	16.2174
2522003519	2	14.6	23.67	7.0841	NaN	NaN	NaN	NaN	NaN	NaN	13.1942	14.9882	14.8624	14.2933	15.3524	14.8212	NaN	NaN	NaN	NaN	NaN	NaN	11.8711	12.9628	14.2634	14.2231	14.5552	14.2731
2522003792	3	9.9	39.223	7.0447	13.5957	15.8383	14.7274	14.4013	16.0844	15.371	NaN	NaN	NaN	NaN	NaN	NaN	NaN	NaN	NaN	NaN	NaN	NaN	NaN	NaN	NaN	NaN	NaN	NaN
2522005126	2	10.5	26.774	7.0313	NaN	NaN	NaN	NaN	NaN	NaN	10.5964	12.398	12.5556	11.7927	12.7093	11.9286	NaN	NaN	NaN	NaN	NaN	NaN	12.1944	13.3418	13.8158	12.9668	13.9713	13.4915
2522002706	3	7.9	58.451	6.9861	12.6335	15.5287	16.5655	14.8884	16.3408	15.7208	NaN	NaN	NaN	NaN	NaN	NaN	NaN	NaN	NaN	NaN	NaN	NaN	12.6135	12.5937	13.3602	13.8218	14.0154	13.928
2522002998	5	7.4	101.94	6.8584	12.5075	14.696	14.185	14.0903	15.0692	14.3098	14.6084	13.5606	12.8971	13.6393	13.635	13.7591	14.3215	14.1047	12.8475	13.1726	12.7387	12.6901	14.0864	14.3078	11.9123	13.7082	13.2108	12.9503
2522002619	4	15.4	26.361	6.8225	NaN	NaN	NaN	NaN	NaN	NaN	12.0902	14.2527	13.8342	14.1812	13.6924	14.0181	14.8413	15.1786	15.705	15.5996	15.5616	15.7721	12.7139	13.1439	14.2861	13.6336	14.0097	14.4982
2522003673	3	64.7	3.7764	6.8121	11.7578	14.6822	14.7288	14.3409	14.1958	14.0829	14.885	16.3501	15.0251	16.0861	15.4808	15.7652	16.023	15.8426	14.3359	15.7147	14.8245	14.4644	15.9766	15.4683	14.3273	14.9663	14.8413	14.949
2522002655;2522002692	3	8.4	38.976	6.7745	13.0488	16.2431	16.3504	15.9014	16.5575	15.3326	13.565	15.691	15.0799	15.8458	15.8482	15.5871	13.2434	13.8392	15.0465	14.0508	15.589	15.2696	13.6046	14.7348	15.2809	15.2838	16.0949	15.4334
2522003554	3	3.4	101.21	6.6908	10.0668	13.3173	12.5981	12.0353	13.7352	13.0402	11.2962	13.5092	14.1638	12.4657	13.9338	14.5898	12.6327	13.3184	14.1215	12.541	14.4695	14.2216	11.2556	12.3168	13.3004	11.6638	13.3228	12.4643
2522002929	2	7	36.263	6.6667	9.25932	12.8915	12.0385	12.8472	13.9814	12.1495	13.1365	15.1345	14.9586	14.8081	15.5876	16.1875	12.9183	13.8346	14.3202	13.9726	15.181	15.8067	12.2704	13.4526	14.2546	13.7752	14.7118	15.4911
2522003178	3	14.6	29.92	6.6484	10.5648	13.1726	11.5661	11.5941	13.4858	12.4713	14.2131	16.4258	15.9402	15.1634	16.3601	16.5368	14.2562	15.679	15.4695	14.8265	15.819	16.1881	14.3076	15.3997	15.7547	14.9664	16.0034	15.8269
2522003774	3	7.8	34.63	6.6333	14.1877	16.3477	16.3489	15.7094	18.2954	15.1907	13.3405	15.0982	14.7488	15.3641	17.1791	14.4105	15.5495	15.8349	15.7742	15.9106	17.6128	16.0362	15.4455	15.5525	15.8466	16.0322	17.3748	15.7986
2522003579	3	12.6	39.105	6.569	NaN	NaN	NaN	NaN	NaN	NaN	12.3855	13.8978	14.3514	13.6346	14.5422	14.4589	12.9464	13.1359	15.6169	13.2173	14.1879	13.9057	12.9654	14.5905	15.8275	13.7649	14.5122	14.2039
2522002601	2	24.4	14.42	6.4969	11.3985	14.2069	14.8351	13.528	14.611	13.6348	NaN	NaN	NaN	NaN	NaN	NaN	NaN	NaN	NaN	NaN	NaN	NaN	NaN	NaN	NaN	NaN	NaN	NaN
2522002830	4	8.3	72.863	6.4705	12.0613	14.57	13.7069	13.8929	15.1817	14.1483	NaN	NaN	NaN	NaN	NaN	NaN	11.643	12.6032	13.1598	12.6715	13.8811	14.1655	12.0653	13.0625	14.1276	13.2159	14.4263	14.7187
2522002959	3	17.5	26.762	6.3902	12.5559	14.8383	13.6321	13.5017	14.6134	14.3108	NaN	NaN	NaN	NaN	NaN	NaN	13.8282	13.9353	14.311	13.384	14.6887	14.7868	12.5882	12.7431	12.4991	12.7909	13.22	12.9173
2522002519	2	14.7	18.579	6.3775	NaN	NaN	NaN	NaN	NaN	NaN	NaN	NaN	NaN	NaN	NaN	NaN	NaN	NaN	NaN	NaN	NaN	NaN	13.3754	13.8211	13.9315	13.7858	15.1172	14.6585
2522004154	5	7.2	97.766	6.2207	10.7611	13.5956	13.1988	13.8724	14.2888	13.2369	13.213	14.4912	15.015	13.9955	14.9568	14.4774	13.1277	13.8186	14.8492	14.496	15.0205	16.724	12.8238	13.8361	14.7244	14.7008	14.8114	16.2207
2522003900	3	11.3	32.142	6.2167	13.4515	16.1998	15.762	15.0012	16.3145	15.4001	12.9439	14.8806	14.3963	14.1616	15.0632	14.8444	NaN	NaN	NaN	NaN	NaN	NaN	13.1512	13.7842	13.9932	13.6933	14.856	14.6384
2522004181	4	12.9	40.474	6.216	14.0943	15.9676	16.4755	15.651	16.0044	15.6506	13.4593	14.1248	15.7119	14.3943	14.5164	15.582	14.8967	15.4121	16.9566	16.4556	16.2106	16.1626	12.848	13.816	15.2689	14.0892	14.1099	14.6947
2522004388	5	13.7	44.889	6.1679	12.9751	15.732	14.6568	15.645	15.9824	15.0533	13.5597	15.2893	14.9058	16.0195	16.4287	15.3827	13.9237	14.1545	14.2933	15.4942	16.2261	15.0827	13.6305	14.4734	14.8531	16.0393	15.8166	15.1267
2522002820	2	3.1	90.446	6.1639	10.7458	12.9959	11.29	12.1196	12.9237	12.2354	12.6314	13.9321	13.5361	13.6423	14.4238	14.24	NaN	NaN	NaN	NaN	NaN	NaN	11.0881	12.2225	12.724	13.2155	13.4642	12.9644
2522004810	4	22.9	25.726	5.9892	13.827	15.5013	14.6684	14.7144	15.132	15.7597	NaN	NaN	NaN	NaN	NaN	NaN	13.6796	14.6194	14.9376	14.0203	15.1734	15.2045	NaN	NaN	NaN	NaN	NaN	NaN
2522002818	4	11.2	46.596	5.965	10.4329	14.5861	13.1755	13.3177	15.4434	13.8762	13.1542	15.3012	14.9119	14.7246	16.318	16.1623	12.4563	13.4146	13.8914	13.189	15.1762	14.9422	13.4341	13.8814	14.3392	14.3026	15.5908	15.3896
2522002895	4	29.5	24.016	5.877	14.7152	16.1849	14.2435	14.9013	16.3354	14.9631	15.187	16.2909	15.9042	15.6851	17.0825	16.6874	15.1632	15.0307	15.8019	14.9724	16.5351	16.0328	14.9288	15.3676	15.7335	15.0557	16.4062	15.6925
2522003274	2	4.4	69.379	5.8535	12.2258	14.8751	14.1539	14.0835	15.106	14.1036	11.2667	13.4815	13.4235	12.8668	14.1023	13.6292	12.3723	12.9082	13.7628	12.9994	14.5005	13.6899	11.2857	12.0222	12.9443	12.5358	13.5803	13.0688
2522004316	4	12.9	49.466	5.7657	11.0699	13.9604	12.6651	12.7809	13.8689	13.4173	11.5633	14.065	12.9124	12.681	14.2031	13.9758	10.9224	12.1254	12.0947	12.1825	12.7843	13.2642	12.772	13.8565	13.8294	14.2022	16.3892	15.5327
2522003240	3	4.5	74.453	5.6052	13.2361	16.5055	15.8958	15.3175	16.3285	15.6421	13.1561	14.5916	14.8812	14.0185	15.0638	14.9368	15.1821	15.6326	16.794	16.3463	17.4831	17.6921	15.8992	16.7207	17.4615	17.6135	18.4465	18.4258
2522004496	3	15.4	24.535	5.5865	11.8802	15.3324	14.6476	14.8009	15.2403	14.2394	13.4322	14.7169	14.1858	14.108	15.1066	15.0296	14.5212	15.045	14.6183	14.4037	15.4903	15.569	12.1675	12.3105	12.6426	12.421	13.3433	13.0095
2522004790	5	15.8	33.808	5.4856	14.147	17.4983	15.8983	15.8359	17.2141	16.7146	15.1632	18.1268	19.1872	16.4927	17.646	17.7419	15.3489	16.5481	18.6029	15.8362	17.3899	17.2934	13.5383	14.632	14.9636	14.2192	15.0187	15.3563
2522003974	2	8.8	31.661	5.4773	11.9928	15.0613	14.2976	14.2342	15.2944	14.0129	NaN	NaN	NaN	NaN	NaN	NaN	NaN	NaN	NaN	NaN	NaN	NaN	NaN	NaN	NaN	NaN	NaN	NaN
2522004707	3	10.5	42.204	5.4361	11.8094	13.4455	13.5853	12.5849	13.7829	12.9108	NaN	NaN	NaN	NaN	NaN	NaN	14.0385	14.1905	14.3006	13.9199	14.7088	14.2424	NaN	NaN	NaN	NaN	NaN	NaN
2522005111	2	4.2	61.923	5.4273	NaN	NaN	NaN	NaN	NaN	NaN	10.2109	12.5276	11.6562	11.805	12.7395	12.9252	11.7295	11.6284	13.991	11.5349	12.2843	12.6752	12.6111	12.8388	13.1526	13.3615	13.8196	13.8087
2522002409	2	22.1	15.327	5.4092	11.5284	13.9759	13.948	13.0561	14.426	12.9396	NaN	NaN	NaN	NaN	NaN	NaN	9.82849	10.8478	10.4355	10.2099	11.5867	11.4048	NaN	NaN	NaN	NaN	NaN	NaN
2522004279	1	15.7	14.2	5.4025	NaN	NaN	NaN	NaN	NaN	NaN	11.467	12.6342	12.05	12.6319	12.724	12.4646	NaN	NaN	NaN	NaN	NaN	NaN	NaN	NaN	NaN	NaN	NaN	NaN
2522004792	3	14.2	23.533	5.3573	13.2147	16.4602	15.3461	15.3254	16.4126	16.6047	12.9948	14.8578	14.7022	14.1658	14.9788	16.5232	12.2039	13.1653	13.5832	12.5279	13.661	13.3872	15.1206	15.405	16.0003	15.2603	16.3017	15.6713
2522002737	3	27.5	14.924	5.2882	9.19466	11.1961	10.7342	10.6933	12.4759	11.616	12.0007	13.2219	12.9737	12.801	13.5665	13.8421	10.914	11.8696	13.6399	11.7939	12.9413	15.2627	12.3433	13.2853	14.6953	13.574	14.0431	16.9984
2522003385	2	7.5	46.231	5.1761	9.73804	11.8135	11.6535	11.209	12.0844	11.835	NaN	NaN	NaN	NaN	NaN	NaN	13.6255	14.0027	16.0083	13.7942	14.2524	14.8533	NaN	NaN	NaN	NaN	NaN	NaN
2522002848	1	4	26.163	5.1169	11.9515	14.6111	13.8467	13.9179	15.2773	14.322	NaN	NaN	NaN	NaN	NaN	NaN	NaN	NaN	NaN	NaN	NaN	NaN	NaN	NaN	NaN	NaN	NaN	NaN
2522004845	1	10.7	24.865	5.1104	11.7883	13.4805	13.85	12.848	13.3859	12.8565	NaN	NaN	NaN	NaN	NaN	NaN	NaN	NaN	NaN	NaN	NaN	NaN	NaN	NaN	NaN	NaN	NaN	NaN
2522003260	2	25.4	7.0681	5.1065	12.0964	15.1446	13.7812	13.9957	16.1922	14.0243	11.5064	14.3993	12.8604	13.2131	14.5715	13.5551	NaN	NaN	NaN	NaN	NaN	NaN	NaN	NaN	NaN	NaN	NaN	NaN
2522005171	2	7	30.851	5.0914	NaN	NaN	NaN	NaN	NaN	NaN	12.6032	14.1062	13.3963	13.4709	14.4211	14.2897	12.5685	13.6989	13.0004	13.0439	14.017	13.6865	13.293	14.6074	14.7634	14.3625	15.539	15.2399
2522004048	2	6.1	48.365	5.07	NaN	NaN	NaN	NaN	NaN	NaN	10.517	11.6505	11.3694	11.1658	12.5262	11.933	NaN	NaN	NaN	NaN	NaN	NaN	9.47662	9.85062	9.96967	9.95686	11.2699	10.7459
2522004788	6	9.9	81.951	5.0679	6.78921	10.0182	9.64809	9.81117	11.4284	9.09956	12.7464	14.1253	13.1688	14.039	14.4713	14.0562	13.7568	14.9076	15.0144	14.7697	16.1463	15.4346	14.413	15.7737	15.5527	15.5656	16.4918	16.1799
2522003847	2	42.9	6.4815	5.0021	12.6611	16.5209	15.7687	14.6623	16.3049	14.3855	12.9971	14.1054	14.3337	13.3245	14.9325	15.0728	NaN	NaN	NaN	NaN	NaN	NaN	NaN	NaN	NaN	NaN	NaN	NaN
2522005198	1	10.3	14.263	4.9975	10.8469	12.9027	13.5159	12.3011	11.9233	11.826	NaN	NaN	NaN	NaN	NaN	NaN	12.9879	14.3468	14.5293	13.8909	15.3624	15.4709	12.2354	12.6891	12.3072	12.971	12.8703	13.5103
2522004114	1	15.9	6.915	4.9749	10.043	12.3087	11.2028	13.0477	13.607	11.7571	14.1133	13.5622	13.1064	14.5819	14.9578	14.1035	14.5275	13.3855	13.0034	14.5392	14.8531	14.2108	14.4169	13.7998	13.6627	14.4549	15.0769	14.1829
2522004710	2	10	26.233	4.8645	12.1645	15.3383	14.6947	14.6349	15.7501	15.0892	14.3083	16.7243	15.5182	15.6996	16.8241	17.3506	13.7695	14.7127	14.5935	14.56	15.8084	16.0102	14.5378	16.1153	15.4763	15.7432	16.4674	16.7054
2522005034	3	6.3	46.239	4.8355	12.6013	15.6919	15.7284	14.2145	15.0892	15.3946	10.2138	12.0294	12.3527	11.5883	12.5932	12.8592	NaN	NaN	NaN	NaN	NaN	NaN	NaN	NaN	NaN	NaN	NaN	NaN
2522003288	3	5.7	62.411	4.7161	11.2674	13.7465	14.4444	12.9921	15.0293	12.7601	NaN	NaN	NaN	NaN	NaN	NaN	12.2007	13.0265	13.3798	12.6457	14.3458	14.2407	13.7636	14.3807	14.7186	14.402	15.4478	15.0127
2522002746	3	13.9	33.343	4.7035	13.9371	14.7042	13.0691	14.6435	14.3621	13.8839	15.4989	16.8471	16.4407	16.6809	16.1337	15.8312	14.8144	15.9925	15.9681	15.6007	15.2921	15.1292	15.5649	16.0031	15.952	15.8028	15.8399	15.5176
2522004554	2	7.4	26.902	4.6984	12.8149	15.3525	15.0724	14.933	16.2478	18.9575	13.08	14.856	14.9911	14.1898	15.5511	18.5942	12.9357	13.7353	14.762	13.8083	15.5002	18.3618	13.9771	15.2646	15.615	14.8602	16.6598	18.7693
2522004821	4	19.7	25.634	4.6131	10.6649	13.08	12.4947	12.9298	14.6056	13.0956	13.3147	15.6102	15.2601	14.8354	16.1132	16.2156	NaN	NaN	NaN	NaN	NaN	NaN	14.5653	15.467	16.79	15.5546	16.6488	16.3621
2522004285	1	15.5	10.723	4.5598	9.834	12.7217	11.9875	11.4157	13.4225	12.4271	NaN	NaN	NaN	NaN	NaN	NaN	NaN	NaN	NaN	NaN	NaN	NaN	9.34959	10.7541	11.1618	10.9339	12.2403	11.8194
2522003995	2	5.6	39.618	4.5462	12.4737	15.6628	15.7588	14.6573	15.8023	15.9557	10.3855	13.0971	12.5455	12.2336	13.6266	14.7592	NaN	NaN	NaN	NaN	NaN	NaN	NaN	NaN	NaN	NaN	NaN	NaN
2522004184	2	15.2	17.047	4.4854	NaN	NaN	NaN	NaN	NaN	NaN	10.9611	13.6617	12.9426	11.5926	12.2285	11.7853	13.5897	13.8808	13.4691	13.9468	14.524	14.3634	NaN	NaN	NaN	NaN	NaN	NaN
2522004034	2	4.5	54.729	4.4004	13.3274	14.9235	14.6902	14.3537	15.4054	14.5275	12.5086	13.0608	12.626	13.6703	14.6363	13.9225	14.1007	14.8894	14.0708	15.0363	15.7537	14.6942	NaN	NaN	NaN	NaN	NaN	NaN
2522003162	2	5.6	42.838	4.3792	NaN	NaN	NaN	NaN	NaN	NaN	11.2528	11.9144	12.9112	11.7086	12.2021	11.829	14.8504	13.6708	13.2616	13.6916	14.3864	13.8563	NaN	NaN	NaN	NaN	NaN	NaN
2522004986	3	6.8	58.735	4.3329	13.6017	16.6111	15.0705	15.1189	16.9965	15.3891	13.8859	16.2253	15.6344	15.7448	16.6818	16.379	13.8334	15.2726	15.5831	14.3358	16.4786	15.6664	13.6207	14.978	14.5547	15.4534	15.6712	15.0633
2522005100	2	15.2	22.469	4.3118	9.41895	11.4372	10.9796	10.7047	12.3512	10.9843	10.3707	12.6207	11.6247	12.0066	13.6022	12.3711	NaN	NaN	NaN	NaN	NaN	NaN	NaN	NaN	NaN	NaN	NaN	NaN
2522005125	2	8.4	37.733	4.31	10.1699	13.0987	12.1085	11.9694	13.4619	12.3096	10.1838	13.1124	13.9056	12.1266	13.7065	13.1331	NaN	NaN	NaN	NaN	NaN	NaN	NaN	NaN	NaN	NaN	NaN	NaN
2522004607	1	1.9	42.226	4.2909	10.5536	13.0422	12.7279	15.5954	15.6648	12.7867	11.5315	12.9551	13.469	15.6365	15.5793	13.8518	12.9108	14.8324	14.5379	16.284	16.5576	14.4401	13.4584	14.7721	14.9466	16.3983	16.7033	15.3455
2522003120	3	2.5	121.94	4.2717	13.1264	16.8214	15.9863	14.9029	15.54	15.3975	NaN	NaN	NaN	NaN	NaN	NaN	NaN	NaN	NaN	NaN	NaN	NaN	NaN	NaN	NaN	NaN	NaN	NaN
2522003635	3	31.7	11.237	4.2707	13.0651	15.0937	15.2429	14.8549	15.1418	14.7771	13.8946	14.6654	14.1997	14.3054	14.5895	14.8973	15.4207	14.9389	14.8096	15.3677	15.0534	15.3049	15.7851	15.8058	15.7267	15.5183	15.651	15.8456
2522003529	2	8.5	25.277	4.2473	11.4903	14.8441	13.6079	13.4731	15.2419	14.7501	13.1923	14.8909	16.2725	14.0992	15.5978	16.4083	12.6186	13.8997	15.7942	13.4654	14.3419	15.1851	13.9751	14.6621	15.5653	14.8212	16.0958	16.3515
2522004620	3	34.5	6.9151	4.1842	NaN	NaN	NaN	NaN	NaN	NaN	14.1367	14.8669	15.3041	14.2868	16.2917	15.7646	14.1155	14.0769	15.5069	14.3984	15.7044	15.9861	13.4556	14.2348	14.4797	14.2853	15.9678	15.7383
2522003153	1	8.3	18.701	4.1791	8.62538	11.5632	10.6234	10.4684	12.2478	10.8022	NaN	NaN	NaN	NaN	NaN	NaN	NaN	NaN	NaN	NaN	NaN	NaN	NaN	NaN	NaN	NaN	NaN	NaN
2522003374	4	27.6	19.455	4.1065	11.318	14.2991	13.6143	13.6808	15.4539	14.1378	13.7104	15.8797	13.9866	14.2969	15.3611	14.6393	14.0351	15.168	14.1682	14.868	15.502	15.051	13.0615	13.3093	13.0143	12.6853	13.2275	13.0181
2522002503;2522002530	3	14.2	18.857	4.0654	NaN	NaN	NaN	NaN	NaN	NaN	12.7237	14.4197	13.5221	14.1353	14.4912	15.5413	13.5881	14.7056	14.5698	14.654	14.7815	15.1891	11.437	12.1888	12.9055	12.7908	13.2616	13.8762
2522002579	2	1.7	111.16	4.0051	11.4575	14.2996	15.0985	13.1308	14.5591	13.5918	NaN	NaN	NaN	NaN	NaN	NaN	14.3673	14.8542	15.9169	14.7729	15.8262	17.1959	NaN	NaN	NaN	NaN	NaN	NaN
2522003169	3	5.3	54.755	3.9873	12.9005	15.5569	15.0157	14.6007	15.6044	15.2912	12.8959	12.563	13.9488	12.5128	12.6234	12.3574	NaN	NaN	NaN	NaN	NaN	NaN	12.5286	13.577	14.0755	13.9634	14.7038	14.9171
2522002586	1	7.6	18.225	3.8902	NaN	NaN	NaN	NaN	NaN	NaN	14.5885	14.0269	13.8102	13.7163	14.0487	13.8363	15.2882	14.9585	15.2258	14.2817	14.8172	14.4315	NaN	NaN	NaN	NaN	NaN	NaN
2522004737	2	8.3	25.293	3.8546	10.4832	12.9919	12.509	11.6765	13.7461	12.1124	12.8945	14.9901	15.0355	14.0979	15.1196	14.7427	13.6765	14.2374	14.9493	13.9694	14.8794	15.2326	10.9579	11.9656	12.2458	11.209	13.0356	12.5454
2522005243	6	6.8	135.17	3.8517	11.8987	15.3263	14.6167	14.4277	15.6792	16.4577	13.6439	14.8522	15.3699	14.9245	16.0386	16.089	13.156	14.3365	16.068	14.0858	15.1365	15.0723	12.9992	13.4085	15.8802	13.6941	14.5125	13.896
2522005224	1	5.3	25.067	3.7493	NaN	NaN	NaN	NaN	NaN	NaN	12.8548	14.4099	14.9662	14.1596	14.6932	14.5174	NaN	NaN	NaN	NaN	NaN	NaN	12.8151	13.3716	14.6292	13.2549	13.6999	14.2784
2522004955	3	11	34.431	3.7408	12.8024	15.8842	14.047	14.3221	15.4489	14.7453	12.0808	14.0954	14.3721	13.6042	14.0871	14.3471	14.5943	15.3149	15.7085	15.0283	15.792	15.9564	NaN	NaN	NaN	NaN	NaN	NaN
2522004604	3	8.4	30.347	3.7306	14.2427	16.6499	17.5097	15.2986	17.0262	16.0139	15.2933	17.1186	16.67	15.5313	17.1985	16.7211	15.5413	15.4118	15.007	14.3845	15.6364	15.0317	15.8441	16.1529	16.2411	15.6062	16.8681	16.3947
2522003485	3	5.2	77.457	3.7303	10.5277	13.0491	12.4977	12.1248	12.9925	12.5775	11.9302	13.7997	13.3836	13.2657	15.1021	14.0363	14.4236	14.3018	16.0388	14.3642	15.8896	15.6812	13.5618	14.3817	15.3902	14.3518	15.5318	14.9075
2522005120	4	6.6	59.843	3.6948	NaN	NaN	NaN	NaN	NaN	NaN	13.8749	15.4414	15.5613	14.9651	16.1892	16.1624	12.2979	13.2045	15.3777	13.0633	14.2583	14.3815	13.9469	14.568	15.8497	14.8871	15.8113	15.6083
2522004971	1	5.2	23.992	3.6803	NaN	NaN	NaN	NaN	NaN	NaN	NaN	NaN	NaN	NaN	NaN	NaN	NaN	NaN	NaN	NaN	NaN	NaN	11.9664	12.7738	14.0689	12.8625	14.0565	14.0228
2522002950	2	6.8	30.533	3.6603	NaN	NaN	NaN	NaN	NaN	NaN	13.2463	13.2875	13.2778	13.1186	14.2269	14.2215	14.591	14.7277	14.9661	14.7381	15.4085	15.3718	13.7947	13.594	13.9841	13.4565	14.5313	14.4134
2522003231	2	9.3	24.841	3.6374	10.3443	12.5246	12.8109	12.3155	13.4696	12.2589	13.3576	15.5407	16.011	15.2593	16.5119	16.2239	13.9694	14.4324	15.3957	14.3726	15.782	15.7752	14.446	15.2672	16.2814	15.7068	16.6478	16.6112
2522004545	1	5.3	21.676	3.6145	11.3729	14.1463	13.9753	13.3999	14.3789	13.1674	12.0882	14.0118	13.8694	13.3504	14.6242	14.0686	12.9348	14.1614	13.919	14.0381	14.3908	13.9037	14.1402	15.1238	15.3014	15.106	15.8077	15.106
2522005058	2	8.5	30.919	3.6028	10.1663	12.871	11.7617	11.9076	12.7157	11.9049	NaN	NaN	NaN	NaN	NaN	NaN	NaN	NaN	NaN	NaN	NaN	NaN	12.456	13.3096	13.9206	13.9675	14.0246	14.014
2522002659	1	17.4	10.917	3.5962	10.7333	12.7926	12.1881	12.0034	12.9043	12.0134	NaN	NaN	NaN	NaN	NaN	NaN	NaN	NaN	NaN	NaN	NaN	NaN	NaN	NaN	NaN	NaN	NaN	NaN
2522004584	2	6	38.254	3.5639	NaN	NaN	NaN	NaN	NaN	NaN	11.259	12.9112	13.0769	12.3442	13.5832	13.0911	11.946	13.1961	13.7337	13.1882	14.2674	13.7213	NaN	NaN	NaN	NaN	NaN	NaN
2522003868	3	14	22.3	3.5486	NaN	NaN	NaN	NaN	NaN	NaN	13.2884	15.1251	14.6126	14.5111	15.3253	15.0461	13.8281	14.6094	14.4594	14.2316	15.2508	14.6502	NaN	NaN	NaN	NaN	NaN	NaN
2522002806	2	11.7	21.579	3.5339	11.6676	15.0234	14.2681	13.2353	14.4115	13.9633	NaN	NaN	NaN	NaN	NaN	NaN	NaN	NaN	NaN	NaN	NaN	NaN	NaN	NaN	NaN	NaN	NaN	NaN
2522003917	2	7.1	24.939	3.5154	12.6955	15.7278	15.3072	14.1846	15.7689	14.4832	13.471	15.435	15.3033	14.6806	16.2578	15.6013	13.8294	14.7487	15.0626	14.3967	16.0547	15.2827	13.0391	13.7385	13.6858	13.822	14.8995	14.4214
2522002360	1	11.6	9.7763	3.5108	12.2326	13.9127	13.2961	12.5664	13.6314	12.8073	13.7329	14.1588	14.0756	13.5772	14.4177	13.6709	NaN	NaN	NaN	NaN	NaN	NaN	14.0911	13.7908	14.0108	13.7549	14.5982	13.9149
2522005140	3	8.4	45.217	3.4737	NaN	NaN	NaN	NaN	NaN	NaN	12.3809	13.9195	14.4769	13.8567	14.4248	13.9269	12.9819	13.3323	14.0405	13.8189	14.6148	13.9902	12.4024	13.2261	13.258	12.9291	13.6534	13.621
2522002943	2	10	26.379	3.3907	13.217	14.8474	14.5761	14.1735	15.0703	15.4389	12.5448	14.1013	13.9649	13.7816	14.7529	14.9169	13.0054	14.0536	14.1854	13.8105	14.9197	14.8074	12.8309	13.4217	14.0761	14.1339	14.6178	14.5142
2522004786	3	7.7	43.467	3.3887	NaN	NaN	NaN	NaN	NaN	NaN	12.0313	14.6555	14.098	13.9184	14.5968	14.6329	12.8756	13.9249	14.3284	13.5333	15.2169	14.6171	13.5056	14.8806	14.9863	14.7308	15.703	15.4487
2522002421	2	6.8	32.311	3.3677	15.1033	16.1285	14.9387	14.2758	16.5714	14.8314	12.2001	14.1723	15.4326	13.2674	15.8013	15.4297	13.5863	13.5694	16.0761	12.9567	15.0326	15.3333	13.8645	14.7083	16.147	14.787	15.7896	15.3379
2522004311	4	47.9	12.897	3.362	10.7773	13.5209	12.3565	13.8494	15.1996	12.853	12.5711	14.3435	13.812	14.0499	14.7666	15.0551	13.1965	13.7266	13.6718	13.639	14.6953	13.9333	13.3962	12.9877	13.9981	13.8332	15.8089	14.0737
2522005163	3	17.1	22.804	3.3575	NaN	NaN	NaN	NaN	NaN	NaN	11.9653	13.7669	13.3768	12.9597	14.1699	13.7747	13.9488	14.1573	14.212	13.9691	15.2966	14.8799	11.5089	12.9721	12.9267	12.074	13.503	13.7034
2522002995	2	5.4	58.785	3.3065	11.4487	14.0366	13.5191	12.8745	13.7652	13.784	13.4346	14.8243	14.5407	14.0813	14.8555	15.2731	NaN	NaN	NaN	NaN	NaN	NaN	NaN	NaN	NaN	NaN	NaN	NaN
2522002837	2	8.3	26.681	3.2941	NaN	NaN	NaN	NaN	NaN	NaN	13.1511	14.486	13.8558	13.4062	14.6332	14.3274	NaN	NaN	NaN	NaN	NaN	NaN	11.9056	13.2624	13.2092	12.6893	13.9215	13.5394
2522005148	1	2.3	39.022	3.2608	14.7787	14.5582	14.7598	14.2226	14.7759	14.7269	15.3929	14.689	14.6743	14.4477	15.2614	15.3138	14.6722	13.4103	13.0319	12.9265	12.9794	13.4906	14.8819	13.7447	14.3817	14.2857	14.964	14.9547
2522002387	3	11.4	35.099	3.2531	11.77	14.7812	13.062	13.8229	15.0281	14.691	12.9002	14.9858	15.4986	13.939	15.2087	16.4317	11.0841	12.3496	12.3639	12.1467	12.8573	12.7914	13.4812	14.0014	15.3297	13.8293	14.739	15.7401
2522003557;2522002610	1	5.9	29.714	3.2412	10.8227	12.9802	12.62	12.0508	12.965	12.0325	NaN	NaN	NaN	NaN	NaN	NaN	NaN	NaN	NaN	NaN	NaN	NaN	NaN	NaN	NaN	NaN	NaN	NaN
2522003750	2	12.5	23.396	3.1892	11.4689	13.8813	13.9402	12.7747	14.1392	13.5758	11.3757	13.2416	13.8015	12.5621	13.9038	14.2159	10.9464	11.6875	13.0026	11.4495	12.3896	13.2145	12.072	12.7653	14.3171	12.8797	13.7921	15.4258
2522002955	2	22.7	10.082	3.1709	NaN	NaN	NaN	NaN	NaN	NaN	NaN	NaN	NaN	NaN	NaN	NaN	12.5461	11.5795	10.5397	11.0695	11.7602	11.0846	14.2086	14.4714	13.6085	13.5944	14.785	14.3214
2522003500	2	10.2	27.473	3.157	12.9261	15.0346	15.3237	14.8642	15.1649	15.2671	NaN	NaN	NaN	NaN	NaN	NaN	NaN	NaN	NaN	NaN	NaN	NaN	NaN	NaN	NaN	NaN	NaN	NaN
2522003712	3	39.8	10.519	3.1501	10.8406	13.5234	12.661	13.4075	13.8935	13.1796	NaN	NaN	NaN	NaN	NaN	NaN	13.6991	13.967	13.57	14.0493	14.5514	14.4517	12.5973	12.9522	12.4174	12.3798	13.4745	13.5464
2522002622	1	1.8	72.752	3.097	NaN	NaN	NaN	NaN	NaN	NaN	11.8625	12.7916	12.0419	12.3625	13.2681	13.0094	11.0564	11.8826	12.2655	11.9021	13.1905	13.0468	NaN	NaN	NaN	NaN	NaN	NaN
2522003813	2	6.5	45.11	3.0866	NaN	NaN	NaN	NaN	NaN	NaN	12.5328	12.3659	12.3501	12.2946	12.6664	14.4229	NaN	NaN	NaN	NaN	NaN	NaN	14.0081	13.791	13.5056	13.2699	13.6433	15.8035
2522004982	2	10.7	29.576	3.0575	NaN	NaN	NaN	NaN	NaN	NaN	13.2529	15.2824	14.7994	14.553	15.6243	16.042	10.6343	11.3685	11.3451	11.151	12.6794	12.5443	13.1437	14.5448	14.6411	14.7	15.8767	15.9885
2522005205	1	4.6	29.213	3.0506	NaN	NaN	NaN	NaN	NaN	NaN	11.1215	12.8941	12.5506	12.4814	13.137	13.0561	11.7759	13.4324	12.9274	12.8946	13.596	13.4391	NaN	NaN	NaN	NaN	NaN	NaN
2522002513	2	6.2	27.2	2.9942	12.7605	14.356	14.2017	14.126	15.6962	15.368	13.5245	15.9179	16.0979	15.2298	16.6654	16.9417	12.4457	13.1393	14.2365	13.5528	14.851	14.9743	14.2651	15.1724	15.9542	15.7083	16.8194	17.1352
2522002391	1	3.6	27.194	2.9898	12.8524	14.9153	15.5367	13.9763	15.2773	14.2705	13.2865	14.4504	14.4887	13.9647	15.2749	15.0878	12.0245	12.6359	13.1197	12.5331	14.1313	13.6647	13.2293	13.9249	14.2978	13.863	15.1968	14.7684
2522002827	2	12.1	28.843	2.9821	10.3797	12.265	12.2608	11.3595	12.5608	12.2042	NaN	NaN	NaN	NaN	NaN	NaN	NaN	NaN	NaN	NaN	NaN	NaN	NaN	NaN	NaN	NaN	NaN	NaN
2522003512	1	4.4	30.001	2.9592	12.0637	13.3563	12.9792	12.5188	13.5906	12.7184	12.5132	12.1251	11.9981	11.7642	12.4745	12.4791	NaN	NaN	NaN	NaN	NaN	NaN	12.1614	11.5156	11.8553	11.3839	12.3488	12.1765
2522004410	2	2	92.11	2.9492	14.7587	15.9192	15.2967	15.6134	17.5055	15.7137	12.5062	13.8753	13.8802	14.2739	16.327	14.625	13.3818	13.1789	13.749	13.7265	16.3452	13.3468	13.7245	14.3411	14.4847	14.6697	16.5509	14.4878
2522002514	2	8.2	29.388	2.9456	9.74317	11.9855	11.6662	13.5264	12.9135	11.5513	NaN	NaN	NaN	NaN	NaN	NaN	NaN	NaN	NaN	NaN	NaN	NaN	NaN	NaN	NaN	NaN	NaN	NaN
2522004704	1	4.5	20.205	2.8551	NaN	NaN	NaN	NaN	NaN	NaN	13.6069	12.7102	13.4051	12.4297	13.8704	13.4575	14.6083	13.8729	14.3156	12.9055	14.0106	13.5722	NaN	NaN	NaN	NaN	NaN	NaN
2522005075	3	20.5	7.9956	2.8398	12.4262	14.8541	16.9527	14.2435	15.6387	15.0405	14.0182	15.7136	17.4849	15.1889	16.1256	16.5542	15.2052	15.366	18.2249	15.7193	16.0535	16.0768	14.4318	14.8171	17.2664	14.6496	15.5306	15.7659
2522003751	3	8.1	41.013	2.8055	9.25101	11.8425	14.3796	10.9943	12.6844	11.3494	13.6207	15.6094	15.074	15.9183	16.7427	16.0395	NaN	NaN	NaN	NaN	NaN	NaN	12.6413	12.8558	15.589	13.8459	14.1383	13.8779
2522002475	1	3.6	40.392	2.7897	10.2633	13.3418	12.7288	12.9413	14.0342	12.9904	NaN	NaN	NaN	NaN	NaN	NaN	NaN	NaN	NaN	NaN	NaN	NaN	NaN	NaN	NaN	NaN	NaN	NaN
2522002845	1	3.9	25.088	2.7669	12.5415	14.6369	14.0261	13.8944	16.4927	14.0263	11.9359	14.6132	13.982	13.9781	16.0424	14.4234	NaN	NaN	NaN	NaN	NaN	NaN	NaN	NaN	NaN	NaN	NaN	NaN
2522002383	1	2.9	54.235	2.7607	8.96939	12.5007	12.5554	11.6872	13.2224	11.9316	10.1186	12.3532	12.7219	11.9184	12.9464	12.3915	NaN	NaN	NaN	NaN	NaN	NaN	NaN	NaN	NaN	NaN	NaN	NaN
2522005008	2	29.7	13.946	2.7491	10.1073	14.4087	12.4591	11.3185	13.7043	12.4473	11.7211	15.118	12.9654	12.7226	14.8046	13.7898	11.3867	13.6454	12.2572	11.7065	14.3516	14.1044	12.3689	15.3559	13.5129	13.1749	15.1904	14.4239
2522004899	1	1.9	46.527	2.7088	11.4597	14.1908	13.7211	13.3802	14.9929	13.2781	12.522	13.7926	13.5787	12.9465	14.5549	14.1331	12.8477	13.5266	13.7382	12.9038	14.3778	13.8634	12.9234	13.0856	13.9187	12.8197	14.4241	13.6916
2522002849	1	5.1	20.381	2.7061	10.3611	13.6764	13.0153	12.727	14.8621	12.5194	NaN	NaN	NaN	NaN	NaN	NaN	NaN	NaN	NaN	NaN	NaN	NaN	NaN	NaN	NaN	NaN	NaN	NaN
2522003296	1	5.2	22.205	2.6706	11.274	13.9237	14.8093	14.0503	15.4513	14.1028	NaN	NaN	NaN	NaN	NaN	NaN	NaN	NaN	NaN	NaN	NaN	NaN	NaN	NaN	NaN	NaN	NaN	NaN
2522002564	7	10.6	75.458	2.6359	13.7415	14.7829	14.7188	14.4821	15.4592	14.5208	NaN	NaN	NaN	NaN	NaN	NaN	10.7095	11.7583	12.2755	12.1029	13.1656	12.5749	13.5505	14.77	14.8211	14.4406	15.5026	14.9057
2522004507	2	31.7	6.7367	2.5663	NaN	NaN	NaN	NaN	NaN	NaN	12.0919	13.8646	13.6487	13.3859	15.0654	15.5957	11.5187	13.3938	13.4621	12.7505	14.415	14.5624	NaN	NaN	NaN	NaN	NaN	NaN
2522004122	1	5.6	24.513	2.5489	NaN	NaN	NaN	NaN	NaN	NaN	NaN	NaN	NaN	NaN	NaN	NaN	NaN	NaN	NaN	NaN	NaN	NaN	12.6551	13.0781	13.5818	12.701	13.2104	13.6278
2522002533	1	6.3	28.854	2.4909	10.8438	12.544	12.3032	11.7172	12.2847	12.3184	NaN	NaN	NaN	NaN	NaN	NaN	NaN	NaN	NaN	NaN	NaN	NaN	NaN	NaN	NaN	NaN	NaN	NaN
2522003328	2	6.6	29.844	2.452	12.3492	14.5242	14.4286	13.354	15.2892	14.0736	11.5573	13.7846	14.958	13.0349	14.2996	14.9217	12.4433	13.0642	14.8367	13.3397	15.0246	14.8724	13.0279	13.704	15.2378	14.2286	15.502	15.7684
2522004999	1	8.7	15.448	2.4249	NaN	NaN	NaN	NaN	NaN	NaN	10.731	12.5419	12.6204	11.6273	12.9355	12.8276	NaN	NaN	NaN	NaN	NaN	NaN	9.8037	10.2934	11.1721	10.6913	11.2548	11.665
2522005149	1	0.6	145.76	2.419	14.2033	15.0288	16.7765	13.9178	15.6959	16.5806	11.0132	11.9249	16.0438	10.9509	12.6579	15.5998	11.5911	11.9325	16.4948	11.6887	13.376	15.8229	11.8506	11.8337	16.706	12.0815	12.7922	15.665
2522005061	3	10.2	39.051	2.3906	NaN	NaN	NaN	NaN	NaN	NaN	NaN	NaN	NaN	NaN	NaN	NaN	13.1925	13.942	14.4749	13.882	15.053	14.6163	12.1972	12.4278	13.2121	13.2446	13.5132	13.1939
2522002553	2	8.2	44.081	2.3689	12.6565	14.7909	17.0798	14.6911	15.5518	14.4928	NaN	NaN	NaN	NaN	NaN	NaN	NaN	NaN	NaN	NaN	NaN	NaN	NaN	NaN	NaN	NaN	NaN	NaN
2522003473	2	6.9	38.636	2.3298	8.88582	11.9316	11.5238	11.2885	13.5067	11.375	11.058	13.0226	12.6367	12.5697	14.7079	13.5797	12.0641	13.3001	13.4222	12.8631	14.6764	13.8875	11.2126	12.0705	12.3526	12.2083	14.0818	12.7816
2522004111	2	23.3	18.522	2.3264	NaN	NaN	NaN	NaN	NaN	NaN	NaN	NaN	NaN	NaN	NaN	NaN	NaN	NaN	NaN	NaN	NaN	NaN	13.9506	14.2862	14.0313	13.8982	15.1841	16.6291
2522003018	1	3.7	51.807	2.3185	NaN	NaN	NaN	NaN	NaN	NaN	NaN	NaN	NaN	NaN	NaN	NaN	NaN	NaN	NaN	NaN	NaN	NaN	11.935	13.2738	13.0762	12.579	13.864	13.1358
2522003790	2	7.3	28.15	2.304	10.23	14.3159	14.354	13.0674	14.679	13.1522	NaN	NaN	NaN	NaN	NaN	NaN	NaN	NaN	NaN	NaN	NaN	NaN	12.9073	13.6996	16.31	14.2818	15.5343	14.8415
2522004268	1	2.8	31.011	2.2885	NaN	NaN	NaN	NaN	NaN	NaN	12.0655	13.6209	15.1642	12.9728	13.8732	14.2281	15.0154	14.6409	16.5982	14.4819	15.2097	17.0553	13.8944	14.2538	16.4548	14.358	14.8156	16.2682
2522003556;2522002609	2	19.9	18.631	2.2365	NaN	NaN	NaN	NaN	NaN	NaN	10.4393	12.4999	12.5327	11.8055	12.8639	12.837	11.0304	11.4985	12.9344	11.7004	12.5066	12.4748	11.3393	12.3153	13.252	12.2667	12.745	12.6213
2522005250;REV__2522005250	2	8.6	26.233	2.222	14.1107	15.9818	13.7586	14.9649	15.6318	14.8872	14.9919	15.2712	15.4645	14.87	15.0658	15.0421	14.3385	14.0557	14.4714	13.7128	14.2469	14.1939	14.9533	14.9391	15.7453	14.8736	15.0981	15.392
2522004808	2	18.5	12.985	2.1283	12.1222	17.8754	14.1212	15.3776	17.0394	16.0685	15.1633	18.9214	15.5229	16.5877	17.9297	17.34	15.7874	19.1149	15.5215	16.512	18.1518	17.114	15.6116	18.7277	15.451	16.0876	17.8128	17.3481
2522004734	1	2.3	38.487	2.1273	9.89323	13.0003	13.9563	12.048	13.3048	13.0735	NaN	NaN	NaN	NaN	NaN	NaN	NaN	NaN	NaN	NaN	NaN	NaN	NaN	NaN	NaN	NaN	NaN	NaN
2522002531	1	1.9	43.331	2.1223	12.8	16.4464	16.6191	15.7361	16.9723	17.0703	15.3815	17.4007	16.8435	16.493	17.6376	16.9216	15.1453	15.7755	15.9381	16.0154	16.6892	17.2549	15.1547	16.2963	16.4264	15.5573	16.63	16.8874
2522004846	1	1.7	51.048	2.0814	NaN	NaN	NaN	NaN	NaN	NaN	11.3303	12.6861	12.3108	12.7605	13.1318	14.3259	11.669	12.3022	12.0242	13.3537	12.8932	13.7519	NaN	NaN	NaN	NaN	NaN	NaN
2522003482	1	4.8	34.641	2.0805	10.9481	13.556	13.7674	12.8713	13.7424	13.63	NaN	NaN	NaN	NaN	NaN	NaN	12.3785	12.8616	13.0632	12.4447	13.126	13.6223	NaN	NaN	NaN	NaN	NaN	NaN
2522003939	1	5.1	23.14	2.0776	10.4368	13.1503	12.448	12.1441	13.352	12.935	NaN	NaN	NaN	NaN	NaN	NaN	NaN	NaN	NaN	NaN	NaN	NaN	NaN	NaN	NaN	NaN	NaN	NaN
2522002925	1	4.9	17.505	2.033	NaN	NaN	NaN	NaN	NaN	NaN	NaN	NaN	NaN	NaN	NaN	NaN	NaN	NaN	NaN	NaN	NaN	NaN	12.4129	12.2743	12.8813	12.5106	12.9429	12.6135
2522005246	2	7.4	45.153	2.0162	NaN	NaN	NaN	NaN	NaN	NaN	NaN	NaN	NaN	NaN	NaN	NaN	NaN	NaN	NaN	NaN	NaN	NaN	12.7723	13.5082	14.2944	13.5139	14.2237	14.2783
2522003293	3	29	7.3534	1.9917	NaN	NaN	NaN	NaN	NaN	NaN	NaN	NaN	NaN	NaN	NaN	NaN	12.3954	13.5274	14.5225	14.1715	14.3243	15.2634	12.4802	14.1983	13.8996	13.9306	14.2922	15.0426
2522003853	1	2.7	44.796	1.989	NaN	NaN	NaN	NaN	NaN	NaN	10.4463	12.8958	11.9786	12.3294	13.3375	13.5982	NaN	NaN	NaN	NaN	NaN	NaN	NaN	NaN	NaN	NaN	NaN	NaN
2522005035	4	11.5	46.049	1.9714	11.1213	14.2978	14.4414	12.8716	14.2795	13.1168	11.9373	14.6949	14.1274	13.9917	15.0779	14.6701	11.6911	12.5798	12.771	12.3342	13.7126	13.152	NaN	NaN	NaN	NaN	NaN	NaN
2522003717	2	7	31.762	1.9402	NaN	NaN	NaN	NaN	NaN	NaN	12.7872	15.4389	14.5973	14.5637	15.2188	14.7195	10.2069	11.3856	11.6845	11.7462	13.2411	12.5369	NaN	NaN	NaN	NaN	NaN	NaN
2522004610	3	14.5	23.121	1.9356	NaN	NaN	NaN	NaN	NaN	NaN	13.4118	15.5514	15.1423	15.9255	16.2379	16.2149	NaN	NaN	NaN	NaN	NaN	NaN	13.3028	13.7243	13.6659	13.8684	14.4708	14.1769
2522003793	3	11.6	47.931	1.9212	12.5761	15.2646	15.693	14.5171	15.5626	14.4824	10.4831	12.5212	12.4829	12.2523	13.266	12.9002	NaN	NaN	NaN	NaN	NaN	NaN	NaN	NaN	NaN	NaN	NaN	NaN
2522004041	1	5.9	30.843	1.9111	NaN	NaN	NaN	NaN	NaN	NaN	10.1973	12.8101	12.6734	12.2363	12.9666	12.8886	NaN	NaN	NaN	NaN	NaN	NaN	11.0242	12.4405	12.0672	12.4156	12.8644	12.7206
2522002798	2	8.2	29.113	1.9037	13.2493	15.6384	12.1172	13.2425	13.3191	16.6807	13.6242	15.1573	13.8376	13.818	13.9775	17.7086	NaN	NaN	NaN	NaN	NaN	NaN	14.1089	14.6001	14.2201	13.4671	13.5936	16.911
2522004806	1	5.3	29.188	1.8886	13.3566	14.9003	14.3376	14.5683	15.1348	14.1764	12.7068	13.3238	12.9005	13.0811	13.5956	13.0022	NaN	NaN	NaN	NaN	NaN	NaN	NaN	NaN	NaN	NaN	NaN	NaN
2522002552	1	10.8	9.6229	1.8662	13.0068	15.1252	15.1072	13.2848	14.5539	14.2477	13.1008	14.6368	14.0913	13.445	14.4768	14.1482	NaN	NaN	NaN	NaN	NaN	NaN	NaN	NaN	NaN	NaN	NaN	NaN
2522002886	1	3.1	35.793	1.8363	NaN	NaN	NaN	NaN	NaN	NaN	12.2274	13.1495	12.5151	12.5378	14.0393	13.2347	12.442	12.3182	12.8247	12.1908	14.0481	13.1031	12.444	12.481	12.9278	12.3505	13.5458	13.3242
2522003778	1	3	43.807	1.8348	11.6965	14.9912	13.7289	13.9376	15.1453	13.6877	10.3716	11.5491	11.3735	11.3254	11.7471	13.3773	11.9976	12.4541	13.3417	12.4738	14.0009	14.4145	13.4218	15.0654	14.7445	15.1565	16.1148	15.4998
2522003471	3	6.9	42.581	1.8171	NaN	NaN	NaN	NaN	NaN	NaN	14.2414	17.7384	15.5182	15.414	16.9055	17.0316	12.4981	14.4982	13.7004	13.3569	14.7307	15.0444	14.1949	16.45	15.2837	15.0127	16.953	16.4805
2522004968	1	5.1	28.727	1.8125	NaN	NaN	NaN	NaN	NaN	NaN	12.6212	14.7211	13.7396	13.243	14.142	14.3431	NaN	NaN	NaN	NaN	NaN	NaN	NaN	NaN	NaN	NaN	NaN	NaN
2522002764	3	4.6	74.528	1.7681	13.7329	15.3853	15.7432	15.2705	15.5736	15.3798	NaN	NaN	NaN	NaN	NaN	NaN	NaN	NaN	NaN	NaN	NaN	NaN	14.143	15.0825	14.7613	14.9244	14.9278	14.8171
2522004980	1	1.4	74.789	1.7434	10.3696	14.0591	14.0841	13.4578	14.5581	14.7584	NaN	NaN	NaN	NaN	NaN	NaN	NaN	NaN	NaN	NaN	NaN	NaN	NaN	NaN	NaN	NaN	NaN	NaN
2522002884	1	1.3	57.355	1.7272	NaN	NaN	NaN	NaN	NaN	NaN	12.4874	15.3975	15.7837	14.382	15.3256	15.622	13.1299	14.6601	15.3072	13.972	15.1444	15.6136	13.4091	14.928	15.8354	14.8266	15.6485	15.7626
2522004743	1	2.5	59.321	1.7207	7.80735	10.0947	9.73535	10.007	11.0373	10.4308	9.10166	10.0049	10.1157	9.85265	10.7184	10.7721	NaN	NaN	NaN	NaN	NaN	NaN	NaN	NaN	NaN	NaN	NaN	NaN
2522003723	1	5.2	34.884	1.7066	NaN	NaN	NaN	NaN	NaN	NaN	NaN	NaN	NaN	NaN	NaN	NaN	11.3149	12.2778	12.1941	12.2262	13.4856	13.1259	NaN	NaN	NaN	NaN	NaN	NaN
2522003155	2	2.7	120.98	1.6788	10.9451	12.8643	12.9683	14.9637	15.778	13.365	10.204	12.6115	13.4705	14.2536	15.1059	13.3226	10.9157	11.804	14.2284	14.136	15.0277	13.3243	11.6288	11.891	13.5587	13.9834	14.7819	13.1167
2522004648	1	1.9	77.124	1.6289	10.7973	14.2894	13.4696	14.2933	15.4683	13.6055	12.4766	14.1883	13.7375	14.812	15.7849	14.6553	NaN	NaN	NaN	NaN	NaN	NaN	11.6921	12.3862	12.3861	13.26	14.2855	13.0549
2522005131	1	3.2	24.077	1.6189	NaN	NaN	NaN	NaN	NaN	NaN	9.66596	12.033	14.9697	11.2806	12.6558	12.3501	12.2275	13.6691	16.3255	13.033	14.2829	14.342	13.0557	13.8408	16.8904	14.1531	15.1104	15.1383
2522003417	2	3.7	75.331	1.6011	11.1559	14.3766	13.8392	14.4157	15.0863	13.9491	NaN	NaN	NaN	NaN	NaN	NaN	NaN	NaN	NaN	NaN	NaN	NaN	13.4448	14.0889	14.4538	14.8131	15.9372	15.3092
2522002668;2522002651	1	13	10.029	1.5471	NaN	NaN	NaN	NaN	NaN	NaN	10.5702	13.1512	12.1204	12.0905	12.9254	12.5905	NaN	NaN	NaN	NaN	NaN	NaN	NaN	NaN	NaN	NaN	NaN	NaN
2522002872	1	6.4	11.969	1.541	NaN	NaN	NaN	NaN	NaN	NaN	NaN	NaN	NaN	NaN	NaN	NaN	13.2907	14.3282	14.2123	14.4444	13.8681	13.4065	10.6247	10.0864	10.971	11.6587	11.2257	10.6727
2522003952	3	7.8	46.349	1.5192	12.2944	14.7492	13.625	13.9878	14.3587	13.5777	12.1909	13.6355	13.5577	13.176	13.8608	15.7701	NaN	NaN	NaN	NaN	NaN	NaN	13.5033	14.1332	14.63	13.9781	14.6113	14.2269
2522004653	1	4.9	15.641	1.5029	NaN	NaN	NaN	NaN	NaN	NaN	11.3761	14.2682	13.8798	13.6669	14.4394	13.9898	11.8062	11.4225	12.9286	12.604	9.22282	11.8823	13.274	14.5143	14.4152	14.6595	14.1336	14.4851
2522004905	1	13.1	7.1015	1.4762	14.7256	16.6865	14.6592	15.8009	17.5612	15.0424	16.2179	16.0165	15.2647	15.8117	16.9293	16.0652	16.1571	15.6126	14.6409	15.0898	16.1024	15.0526	14.8162	14.7394	14.0726	14.2007	15.3273	14.4488
2522004289	1	1	75.573	1.4758	NaN	NaN	NaN	NaN	NaN	NaN	15.9789	15.0135	15.1624	14.3556	14.7849	14.8008	NaN	NaN	NaN	NaN	NaN	NaN	11.2441	10.5024	10.7591	10.2633	10.2898	10.1966
2522004313;2522004761	4	10.9	47.528	1.4748	NaN	NaN	NaN	NaN	NaN	NaN	10.4743	12.103	12.3722	11.5116	13.4126	12.5614	11.32	11.852	13.1159	11.7142	13.5794	12.5573	NaN	NaN	NaN	NaN	NaN	NaN
2522002580	1	5.3	23.096	1.4705	NaN	NaN	NaN	NaN	NaN	NaN	8.50676	9.9461	8.79002	9.14236	10.5268	9.46968	NaN	NaN	NaN	NaN	NaN	NaN	NaN	NaN	NaN	NaN	NaN	NaN
2522005001	3	11.3	36.014	1.469	NaN	NaN	NaN	NaN	NaN	NaN	11.5314	13.7987	13.3565	13.349	14.0864	14.0441	12.4611	13.0847	13.5558	13.5051	14.2958	14.6051	11.8121	13.002	12.9897	13.5147	14.0946	14.0242
2522003555;2522002608	1	7.9	13.101	1.4677	NaN	NaN	NaN	NaN	NaN	NaN	NaN	NaN	NaN	NaN	NaN	NaN	14.3324	15.021	15.0797	14.6359	15.8429	15.3722	NaN	NaN	NaN	NaN	NaN	NaN
2522004611	1	7.9	31.566	1.4604	NaN	NaN	NaN	NaN	NaN	NaN	10.3159	11.9352	12.1916	11.8282	12.6386	12.5001	NaN	NaN	NaN	NaN	NaN	NaN	NaN	NaN	NaN	NaN	NaN	NaN
2522004442	1	3	24.15	1.4573	NaN	NaN	NaN	NaN	NaN	NaN	11.7674	13.8019	15.3606	13.5094	15.2905	14.4249	14.7463	15.5339	16.8577	15.7609	17.8078	16.3346	12.1096	13.2761	14.7894	13.9233	15.0903	13.6691
2522003940	2	4.8	48.197	1.4494	8.70013	11.28	12.4751	10.7737	11.6305	11.1072	11.2698	14.5817	14.0217	13.0716	14.3863	13.7337	12.1069	12.6246	14.2815	12.7476	14.0819	15.6383	11.3971	12.6261	13.2467	12.8032	14.2259	14.2603
2522005169	1	3.8	28.543	1.4486	11.4947	13.9894	13.7225	12.9851	13.9277	13.3697	NaN	NaN	NaN	NaN	NaN	NaN	NaN	NaN	NaN	NaN	NaN	NaN	NaN	NaN	NaN	NaN	NaN	NaN
2522003672	2	2.8	59.503	1.407	10.5474	15.43	13.3887	15.3365	17.8193	16.2067	13.7097	15.2023	14.7075	15.2448	16.9564	17.4487	13.7961	15.3291	15.3749	15.7113	17.5466	17.0283	15.9787	15.5872	15.6413	16.3886	17.6517	18.1479
2522002953	1	2.2	40.865	1.3951	NaN	NaN	NaN	NaN	NaN	NaN	12.1511	13.656	13.8687	13.8025	14.7077	14.7815	13.4602	14.3867	14.8029	14.594	15.4481	15.4364	12.6614	12.8248	13.7655	13.7425	14.3061	14.4219
2522002887	2	3.4	26.84	1.3714	NaN	NaN	NaN	NaN	NaN	NaN	12.0536	14.3248	12.9427	13.8687	14.4973	15.2181	NaN	NaN	NaN	NaN	NaN	NaN	10.4787	10.2851	11.2755	10.8972	11.7838	11.6074
2522003505	2	10.4	22.521	1.3619	NaN	NaN	NaN	NaN	NaN	NaN	NaN	NaN	NaN	NaN	NaN	NaN	NaN	NaN	NaN	NaN	NaN	NaN	13.22	13.3194	13.7471	13.0826	13.945	13.7384
2522002576	1	8.3	15.168	1.3338	NaN	NaN	NaN	NaN	NaN	NaN	NaN	NaN	NaN	NaN	NaN	NaN	NaN	NaN	NaN	NaN	NaN	NaN	12.0174	12.8464	12.974	12.4215	13.2688	12.9774
2522003365	1	1.7	138.94	1.3203	12.4056	13.9153	15.7959	14.114	14.4126	13.5906	12.3303	13.8325	14.1059	14.0995	15.2896	13.5902	12.4634	12.9876	13.8192	13.9477	15.0228	13.6137	12.673	13.3815	13.7798	13.8864	14.9205	13.3919
2522004280	1	7.8	21.231	1.3125	NaN	NaN	NaN	NaN	NaN	NaN	NaN	NaN	NaN	NaN	NaN	NaN	12.9072	14.0276	13.1394	12.6273	13.8156	13.4042	NaN	NaN	NaN	NaN	NaN	NaN

## Sheet: annotation
Majority protein IDs	Annotation	Peptides	Sequence coverage [%]	Mol. weight [kDa]	Score	TP1 Intensity 126	TP1 Intensity 127	TP1 Intensity 128	TP1 Intensity 129	TP1 Intensity 130	TP1 Intensity 131	TP2 Intensity 126	TP2 Intensity 127	TP2 Intensity 128	TP2 Intensity 129	TP2 Intensity 130	TP2 Intensity 131	TP3 Intensity 126	TP3 Intensity 127	TP3 Intensity 128	TP3 Intensity 129	TP3 Intensity 130	TP3 Intensity 131	TP4 Intensity 126	TP4 Intensity 127	TP4 Intensity 128	TP4 Intensity 129	TP4 Intensity 130	TP4 Intensity 131
2522002399	amino acid/amide ABC transporter substrate-binding protein, HAAT family [Thermacetogenium phaeum DSM 12270 : CP003732] (+)strand	30	80.2	43.388	323.31	17.571	20.6192	21.919	19.4331	20.7477	19.3951	17.7207	19.9714	19.6084	18.9545	20.1822	19.2893	18.3878	18.8167	19.3378	18.7158	20.1453	18.9758	18.4185	19.677	19.6902	19.0418	20.2036	19.4505
2522002497	trimethylamine-N-oxide reductase (cytochrome c) [Thermacetogenium phaeum DSM 12270 : CP003732] (+)strand	53	58.7	97.816	323.31	17.8991	20.4295	19.9098	20.7218	21.9538	21.139	18.5206	20.2682	20.142	20.7784	22.255	21.621	19.1521	19.9087	20.437	20.6896	22.2018	22.0397	18.9511	19.6794	20.4048	20.7833	22.2188	21.4541
2522002556	Copper amine oxidase N-terminal domain-containing protein [Thermacetogenium phaeum DSM 12270 : CP003732] (+)strand	69	84.4	75.631	323.31	21.6406	21.4681	20.7199	22.1872	21.3914	20.8824	22.8453	21.6259	21.0303	21.9271	21.45	21.3378	23.0562	21.8302	21.0452	21.9449	21.2242	21.2847	22.9133	22.1964	21.5246	21.9404	21.634	21.5782
2522002616	S-layer homology domain-containing protein [Thermacetogenium phaeum DSM 12270 : CP003732] (+)strand	32	50.3	59.622	323.31	18.9932	21.1013	19.6748	21.2931	20.727	19.7303	20.9701	21.3311	20.2041	21.1044	20.6125	20.3414	21.1778	21.5646	20.4807	21.0081	20.608	20.484	21.0618	21.7704	21.1616	20.8692	20.6811	20.5898
2522002681	S-layer homology domain-containing protein [Thermacetogenium phaeum DSM 12270 : CP003732] (-)strand	39	33.2	109.06	323.31	19.1793	21.1118	19.9557	20.6725	21.1012	20.0039	20.0156	20.561	20.1683	20.495	20.9345	20.4463	19.7542	21.19	19.9579	19.9566	20.4286	20.0046	19.9767	20.9037	20.7756	20.3269	20.7609	20.4242
2522002713	methanol:corrinoid methyltransferase [Thermacetogenium phaeum DSM 12270 : CP003732] (-)strand	38	76.8	52.44	323.31	15.1816	16.4824	18.982	15.6915	16.9699	16.3102	18.1709	19.9271	22.7072	19.5889	20.3377	20.1533	18.5497	19.2781	22.3735	19.025	20.0286	19.8424	18.6581	19.499	22.5722	19.5223	20.3089	20.2153
2522002714	5-methyltetrahydrofolate--homocysteine methyltransferase [Thermacetogenium phaeum DSM 12270 : CP003732] (-)strand	25	91.3	23.412	323.31	17.4619	19.6511	21.5168	18.7656	19.8541	19.1632	19.3808	20.7923	24.1637	20.3367	21.0618	20.9221	19.4399	20.2576	24.2833	19.9559	20.6961	20.6814	19.6252	20.5439	24.262	20.4114	21.1088	21.05
2522002715	5-methyltetrahydrofolate--homocysteine methyltransferase [Thermacetogenium phaeum DSM 12270 : CP003732] (-)strand	16	60.7	29.533	323.31	12.4238	14.6024	15.7464	13.4661	14.1394	13.8282	17.328	19.1488	21.7234	18.6172	19.618	19.3485	17.993	18.6274	21.7476	18.5271	19.4869	19.3662	18.0793	18.8769	21.7308	18.923	19.7686	19.5041
2522002718	UDP-glucose 4-epimerase [Thermacetogenium phaeum DSM 12270 : CP003732] (+)strand	24	86.1	35.159	323.31	17.0082	19.746	18.6345	19.1339	19.8407	19.2045	17.4817	19.6219	19.1208	19.0117	19.5451	19.5138	18.1458	19.3892	18.9678	18.7948	19.392	19.4516	18.3608	19.4434	19.4843	19.1987	20.0324	19.7556
2522002744	phage shock protein A (PspA) family protein [Thermacetogenium phaeum DSM 12270 : CP003732] (-)strand	22	76.8	26.393	323.31	17.3136	19.9699	20.5493	18.9643	20.1284	19.0983	17.7677	19.2249	19.0903	18.25	19.6717	18.9085	18.4967	18.2967	19.1453	18.2196	19.8594	19.129	18.2609	18.7807	19.5373	18.5732	19.9613	19.3981
2522002754	chaperonin GroEL [Thermacetogenium phaeum DSM 12270 : CP003732] (-)strand	59	90.4	58.459	323.31	19.2012	21.668	21.7378	20.8051	22.5008	21.1095	19.2568	21.3854	21.4235	20.7743	22.4686	21.7127	19.8789	20.3416	21.2497	20.5006	22.4819	21.6139	19.7766	20.92	22.6436	20.8852	22.7158	21.6434
2522002772;2522003171	2522002772 aldehyde:ferredoxin oxidoreductase [Thermacetogenium phaeum DSM 12270 : CP003732] (+)strand; 2522003171 aldehyde:ferredoxin oxidoreductase [Thermacetogenium phaeum DSM 12270 : CP003732] (+)strand	50	73.7	64.886	323.31	19.5917	23.5927	20.8559	20.9232	22.7779	22.0245	19.7325	23.3814	21.0092	21.2029	22.6978	22.2633	20.1763	22.8457	20.9847	20.9158	22.6856	22.5914	20.3597	22.8384	21.085	21.3302	22.686	22.4265
2522002777	Alcohol dehydrogenase, class IV [Thermacetogenium phaeum DSM 12270 : CP003732] (+)strand	29	71.4	44.188	323.31	18.6015	22.8217	19.8648	19.8372	22.4312	20.9103	18.9306	22.6558	20.0676	19.9884	22.6246	21.2448	19.3705	21.9515	20.0007	19.7911	22.825	21.6955	19.2114	22.2861	19.9383	19.8242	22.3196	21.3613
2522002816	trigger factor [Thermacetogenium phaeum DSM 12270 : CP003732] (+)strand	36	72.6	52.857	323.31	17.7291	20.4046	19.7977	19.4629	21.2191	20.065	18.244	19.8469	19.9158	19.4023	20.9235	20.3178	18.6086	18.9741	19.4721	18.9967	20.7263	19.9476	18.3902	19.0644	19.6665	19.3012	20.8025	20.1202
2522002885	fructose 1,6-bisphosphate aldolase/phosphatase [Thermacetogenium phaeum DSM 12270 : CP003732] (-)strand	23	76.4	40.551	323.31	17.3545	20.0454	20.8162	18.9707	19.8599	19.1046	17.8115	19.5488	19.3354	18.978	19.7568	19.4574	18.5437	18.9039	18.8166	18.8942	20.1697	19.2948	18.0796	18.6958	18.5846	18.9681	19.7767	19.1603
2522002913	nicotinate-nucleotide-dimethylbenzimidazole phosphoribosyltransferase [Thermacetogenium phaeum DSM 12270 : CP003732] (+)strand	22	79.9	38.478	323.31	17.186	20.6185	18.7275	18.9649	20.5637	19.4115	17.6612	19.9538	19.779	19.0341	20.6767	20.3024	17.8739	19.7435	19.763	18.6573	20.3087	20.2717	18.0495	19.126	19.8907	18.9799	20.4143	20.1695
2522002926	Ni-dependent carbon monoxide dehydrogenase precursor [Thermacetogenium phaeum DSM 12270 : CP003732] (+)strand	27	55.2	65.965	323.31	17.2644	20.1115	19.706	18.8137	19.9857	19.088	16.4527	19.3713	18.4605	18.0874	19.3593	18.9043	17.2574	18.6937	18.5295	18.0582	19.5059	19.1432	17.1744	18.5375	18.3737	18.1991	19.2702	18.7919
2522002933	pyruvate phosphate dikinase [Thermacetogenium phaeum DSM 12270 : CP003732] (+)strand	50	65.7	97.653	323.31	17.8617	20.7477	19.7733	19.7093	21.2329	19.9981	18.1773	20.3082	19.9015	19.6504	21.194	20.5631	18.5904	19.4546	19.768	19.3967	21.1192	20.3394	18.73	19.7273	19.9618	19.7295	21.1131	20.3269
2522002986	hydrogenase small subunit [Thermacetogenium phaeum DSM 12270 : CP003732] (+)strand	28	74.1	37.433	323.31	17.8102	20.2192	21.8916	19.6433	20.2162	19.1871	17.42	19.5207	20.3489	18.5857	19.5785	19.0823	17.4495	18.0042	20.1803	18.0658	19.1664	18.519	17.9263	19.269	20.484	18.7658	19.7241	19.1199
2522002987	hydrogenase large subunit [Thermacetogenium phaeum DSM 12270 : CP003732] (+)strand	35	74.1	52.1	323.31	17.9987	20.5792	22.6606	19.7362	20.7962	19.8613	17.9189	20.1865	20.9383	19.1666	20.0929	19.5081	17.9765	18.8317	20.6857	18.5996	19.7822	19.012	18.2738	19.8436	21.0025	19.184	20.1368	19.6781
2522003044	Ethanolamine ammonia-lyase heavy chain [Thermacetogenium phaeum DSM 12270 : CP003732] (+)strand	22	70	50.697	323.31	16.3159	19.7166	18.4409	18.6313	20.3953	18.8525	16.1432	18.8269	18.0634	17.7231	19.4408	18.33	16.7782	18.029	17.5101	18.0049	19.0533	18.3	17.0766	18.786	18.3884	18.4599	20.1774	19.2069
2522003177	Formate-tetrahydrofolate ligase [Thermacetogenium phaeum DSM 12270 : CP003732] (+)strand	51	84.5	64.559	323.31	18.2316	22.2306	19.759	19.5861	20.3495	20.8037	18.454	21.4782	19.3146	19.1939	19.9555	20.9783	18.9185	20.7868	19.2823	18.79	19.8456	21.1322	19.0199	21.0175	19.4581	19.0332	19.8546	20.9762
2522003186	chaperonin GroEL [Thermacetogenium phaeum DSM 12270 : CP003732] (+)strand	45	79.4	57.061	323.31	18.4359	20.6325	20.5072	19.8006	21.6419	20.2689	18.5411	20.3113	20.0926	19.8714	21.4677	20.7826	19.1056	19.7428	20.2139	19.6669	21.6077	20.8034	18.9234	19.831	20.0074	19.8915	21.4101	20.6321
2522003232	histidinol dehydrogenase [Thermacetogenium phaeum DSM 12270 : CP003732] (+)strand	22	55.6	46.374	323.31	16.9189	19.7724	20.0111	18.4485	19.7639	18.7837	16.7023	19.1173	19.3805	18.2269	19.5893	19.0152	17.433	18.4303	19.6122	18.0789	19.7174	19.2696	17.5727	18.8675	19.1976	18.5358	19.79	19.2167
2522003246	aspartyl/glutamyl-tRNA(Asn/Gln) amidotransferase subunit A [Thermacetogenium phaeum DSM 12270 : CP003732] (+)strand	23	72.1	54.487	323.31	17.091	20.0654	18.7867	18.8351	20.4159	19.2591	17.2114	19.441	19.1882	18.5596	20.1768	19.656	17.2539	18.334	18.6991	17.9279	19.6184	19.1496	17.5991	18.3203	18.7295	18.3833	19.8188	19.2189
2522003247	aspartyl/glutamyl-tRNA(Asn/Gln) amidotransferase subunit B [Thermacetogenium phaeum DSM 12270 : CP003732] (+)strand	32	77.9	53.56	323.31	17.5483	20.7803	19.3382	19.3901	20.8603	19.7012	17.6318	19.8701	19.5462	19.0552	20.5848	19.8212	18.195	19.2413	19.4392	18.6426	20.3219	19.7999	18.1049	18.9233	19.5637	18.96	20.3865	19.7012
2522003261	5-methyltetrahydrofolate--homocysteine methyltransferase [Thermacetogenium phaeum DSM 12270 : CP003732] (+)strand	26	98.1	22.432	323.31	17.1934	21.5711	19.291	19.5302	20.2612	19.1485	18.2749	22.2076	19.6716	19.568	20.4065	19.9169	19.0281	21.4163	19.7689	19.5468	20.3866	19.7112	18.887	22.0026	19.8953	19.4477	20.4537	19.8623
2522003357	phosphate acetyltransferase [Thermacetogenium phaeum DSM 12270 : CP003732] (+)strand	41	92.5	37.419	323.31	20.2635	22.7212	21.4945	22.0099	22.7528	21.7953	20.4947	22.3543	21.8568	21.9132	22.3787	22.0249	21.1365	21.8348	22.0134	21.9277	22.5181	22.4087	21.0125	21.4547	21.9574	21.9931	22.6046	22.1352
2522003358	acetate kinase [Thermacetogenium phaeum DSM 12270 : CP003732] (+)strand	36	72.2	50.282	323.31	18.6982	22.2235	20.5027	21.057	22.1088	21.0878	18.8472	21.8291	21.2229	20.8451	21.9063	21.3773	19.4532	21.078	21.3734	20.6365	21.9535	21.5598	19.5588	21.0332	21.4037	21.0049	22.1616	21.4395
2522003370	5-methylthioadenosine/S-adenosylhomocysteine deaminase [Thermacetogenium phaeum DSM 12270 : CP003732] (+)strand	27	70.2	46.985	323.31	17.2564	20.3007	18.8827	18.5368	20.0234	19.1194	17.6132	19.9565	19.3413	18.6473	20.0713	19.4297	18.1955	19.6304	19.2221	18.3618	20.041	19.9884	18.3845	19.037	19.3462	18.7924	20.0837	19.6885
2522003591	nicotinate-nucleotide-dimethylbenzimidazole phosphoribosyltransferase [Thermacetogenium phaeum DSM 12270 : CP003732] (+)strand	21	75.8	36.707	323.31	17.3805	20.753	19.1189	19.3226	20.9431	19.5615	17.5199	19.6071	19.4952	19.0293	20.6561	19.7852	18.1944	19.156	19.3745	18.7779	20.6526	19.9136	18.2974	19.0885	19.5321	19.1565	20.614	19.6075
2522003602	hypothetical protein [Thermacetogenium phaeum DSM 12270 : CP003732] (+)strand	22	71.6	39.801	323.31	17.5425	19.7721	19.0752	19.5549	19.8476	19.3094	18.2514	20.3315	20.3368	19.9242	20.1998	20.3147	19.1693	19.5848	20.1903	19.364	19.7157	19.9157	19.1522	19.8701	20.3211	19.4923	19.9479	20.1786
2522003618	cell division protein FtsZ [Thermacetogenium phaeum DSM 12270 : CP003732] (+)strand	17	65.4	36.126	323.31	17.514	19.5344	18.0428	18.4591	19.1157	18.954	17.9509	18.6503	19.0986	18.224	18.6654	18.893	19.0142	18.7366	19.7254	18.5208	19.2707	19.3074	18.2739	18.2263	19.6059	18.5153	18.7891	19.2034
2522003649	glutamate synthase (NADPH) GltB2 subunit [Thermacetogenium phaeum DSM 12270 : CP003732] (+)strand	28	63.5	57.237	323.31	17.8254	20.4852	20.0993	19.4025	20.6871	19.7293	17.7219	19.7611	19.4543	19.0672	20.5973	20.3797	17.845	18.7158	18.997	18.3496	20.2153	19.5978	17.6582	18.9965	19.0841	18.6877	20.2079	19.9505
2522003729	NitT/TauT family transport system substrate-binding protein [Thermacetogenium phaeum DSM 12270 : CP003732] (-)strand	23	69.5	36.054	323.31	18.0233	20.614	20.1942	19.3092	20.8729	19.3725	18.6205	20.0094	19.6528	19.1834	20.49	19.5094	18.8511	19.196	19.3697	18.7089	20.3145	19.6012	18.6418	19.2285	19.486	18.8732	20.2626	19.2676
2522003831	translation elongation factor 2 (EF-2/EF-G) [Thermacetogenium phaeum DSM 12270 : CP003732] (-)strand	70	87.8	74.84	323.31	19.597	22.8956	21.21	21.3951	23.1066	21.9397	20.3104	22.6595	22.1349	21.4545	23.0561	22.4275	20.663	22.0454	22.0366	21.0628	22.7952	22.6417	20.7139	21.5743	22.2196	21.437	23.0618	22.387
2522003848	histidinol phosphate aminotransferase apoenzyme [Thermacetogenium phaeum DSM 12270 : CP003732] (-)strand	31	76.9	41.798	323.31	18.1387	21.6867	20.0548	20.1182	21.6389	20.0802	18.7708	20.5919	20.2417	19.843	21.3161	20.4866	19.1284	20.2971	20.1412	19.381	21.1677	20.6504	19.017	20.0137	20.4288	19.7452	21.2779	20.5923
2522003849	spermidine synthase [Thermacetogenium phaeum DSM 12270 : CP003732] (-)strand	23	81	31.425	323.31	16.8691	20.462	19.0954	18.8107	21.1075	19.1616	17.2116	19.8928	19.0042	18.71	21.0938	19.6569	18.3356	19.4971	19.3086	18.9123	20.9491	20.1613	18.0863	19.1847	19.0496	18.9536	21.028	19.8952
2522003855	heterodisulfide reductase subunit A [Thermacetogenium phaeum DSM 12270 : CP003732] (-)strand	32	77.4	36.711	323.31	17.6441	20.2393	21.0665	19.9521	21.1111	19.6507	17.8444	20.0387	19.7368	20.1069	20.9362	20.1345	18.2444	19.0501	19.6106	19.7797	21.0231	19.9094	17.9378	19.3441	19.5514	19.9607	20.7875	19.893
2522003856	5,10-methylenetetrahydrofolate reductase (ferredoxin) [Thermacetogenium phaeum DSM 12270 : CP003732] (-)strand	30	85.3	34.839	323.31	17.9198	20.6223	21.3842	20.475	21.5125	20.0645	18.0212	20.3925	20.0066	20.3507	21.3998	20.3877	18.4746	19.2031	19.5863	19.7891	21.3077	20.1495	18.6654	20.0047	20.1167	20.4131	21.3834	20.3416
2522003857	Methylene-tetrahydrofolate reductase C terminal [Thermacetogenium phaeum DSM 12270 : CP003732] (-)strand	19	73.1	24.887	323.31	16.8197	19.4949	20.4051	19.2153	20.5163	19.0727	16.8529	19.2652	19.058	19.2066	20.436	19.6062	17.0677	18.0052	18.645	18.6833	20.2671	19.2398	17.3868	19.1261	19.2846	19.4074	20.4686	19.519
2522003858	Coenzyme F420-reducing hydrogenase, delta subunit [Thermacetogenium phaeum DSM 12270 : CP003732] (-)strand	49	79.6	71.993	323.31	18.2681	21.1049	21.8872	20.8155	21.9739	20.7169	18.4	20.7601	20.3361	20.7383	21.759	20.9221	19.0103	19.8208	20.2416	20.4977	21.9943	20.9472	19.0341	20.357	20.2896	20.7115	21.7303	20.8546
2522003859	methyltetrahydrofolate--corrinoid iron-sulfur protein Co-methyltransferase [Thermacetogenium phaeum DSM 12270 : CP003732] (-)strand	20	59.1	28.992	323.31	20.2652	21.6672	20.3244	21.5838	21.5374	20.5101	19.5429	21.9344	21.0906	21.9367	21.5518	21.2066	20.0354	21.5008	20.5154	21.4797	21.0971	20.6473	20.2505	21.3376	20.7882	21.699	21.3593	20.7317
2522003860	CO-methylating acetyl-CoA synthase corrinoid iron-sulfur protein small subunit precursor /acetyl-CoA decarbonylase/synthase delta subunit [Thermacetogenium phaeum DSM 12270 : CP003732] (-)strand	19	59	35.217	323.31	18.5143	21.4551	20.0517	20.5818	22.0249	20.5131	18.9965	20.9043	20.2994	20.7218	21.9921	20.9608	19.1162	20.0647	20.2968	20.3548	21.8608	21.1527	19.291	20.1483	20.4082	20.7739	21.7962	21.0618
2522003862	CO-methylating acetyl-CoA synthase corrinoid iron-sulfur protein large subunit precursor [Thermacetogenium phaeum DSM 12270 : CP003732] (-)strand	40	75.4	47.672	323.31	18.8528	22.4344	21.0675	21.386	22.8849	21.2428	19.0533	21.4855	20.7583	21.2344	22.5463	21.4805	19.3928	20.3984	20.6292	20.7424	22.3952	21.4621	19.7559	20.7416	20.8518	21.538	22.5566	21.4919
2522003863	CO-methylating acetyl-CoA synthase precursor /acetyl-CoA decarbonylase/synthase beta subunit [Thermacetogenium phaeum DSM 12270 : CP003732] (-)strand	58	75.8	83.32	323.31	18.885	21.856	21.703	21.2197	22.7785	20.995	18.9878	21.2447	20.7824	21.1121	22.4086	21.098	19.5114	20.2285	20.576	20.689	22.2855	21.0369	20.8372	21.3305	21.1016	21.6269	22.8855	21.4346
2522003864	Ni-dependent carbon monoxide dehydrogenase precursor [Thermacetogenium phaeum DSM 12270 : CP003732] (-)strand	61	75.2	74.137	323.31	18.9937	22.0584	22.1655	21.4972	22.7971	20.9864	19.3604	21.6242	21.2478	21.4712	22.5262	21.3529	20.0618	20.693	21.062	21.2183	22.7855	21.5351	19.7915	21.3266	21.2736	21.6778	22.709	21.4846
2522003886	formate dehydrogenase major subunit [Thermacetogenium phaeum DSM 12270 : CP003732] (-)strand	55	62.9	88.533	323.31	18.5137	20.8193	20.6486	21.9413	22.6018	20.6991	18.9182	20.6567	20.4671	22.0379	22.5843	21.2987	19.319	20.0761	20.4905	21.6963	22.5568	21.162	19.3561	20.184	20.5369	22.0937	22.3755	21.1216
2522003891	4-hydroxy-3-polyprenylbenzoate decarboxylase [Thermacetogenium phaeum DSM 12270 : CP003732] (-)strand	31	65	54.007	323.31	17.3109	19.9276	19.9098	19.7408	21.305	19.6787	17.6005	19.199	18.9408	19.5257	20.9854	19.9654	17.7751	18.4304	18.6693	19.1455	20.9377	19.9506	17.7858	18.6146	19.0624	19.6045	21.0096	19.8812
2522003893	heterodisulfide reductase subunit B [Thermacetogenium phaeum DSM 12270 : CP003732] (-)strand	20	59.9	31.973	323.31	17.4841	20.6077	20.083	20.4412	21.0391	19.5994	18.2705	20.4673	19.8932	20.2626	20.9404	20.1291	18.3343	19.8551	19.9019	19.9876	20.9023	20.2883	18.6248	20.0856	20.072	20.0956	20.8686	20.1599
2522003959	ADP-ribose pyrophosphatase [Thermacetogenium phaeum DSM 12270 : CP003732] (-)strand	16	75	20.539	323.31	17.1197	18.8298	18.1003	19.0327	19.4624	18.4209	17.6988	19.0272	19.2718	19.1339	19.4517	19.4953	18.0241	18.9707	19.3876	18.9326	19.4752	19.3876	17.9478	18.596	19.1631	18.9654	19.538	19.5545
2522003977	methylenetetrahydrofolate dehydrogenase (NADP+) / methenyltetrahydrofolate cyclohydrolase [Thermacetogenium phaeum DSM 12270 : CP003732] (-)strand	17	69.5	33.148	323.31	17.7864	21.1861	19.9137	19.6781	21.0268	20.0513	17.8879	20.5857	20.2231	19.7973	20.7609	20.1452	17.983	20.1783	20.1181	19.3637	20.4701	20.2242	18.2498	19.7516	20.2537	20.0588	20.8066	20.0975
2522003978	methylenetetrahydrofolate dehydrogenase (NADP+) / methenyltetrahydrofolate cyclohydrolase [Thermacetogenium phaeum DSM 12270 : CP003732] (-)strand	41	97.2	30.895	323.31	19.0398	22.6589	21.5254	21.7428	22.8802	21.3133	19.5576	22.0622	20.8247	21.5781	22.5067	21.595	19.9086	21.4399	20.7543	21.3206	22.5125	21.5108	20.4633	21.2946	21.455	21.6493	22.8432	21.7041
2522004057	hypothetical protein [Thermacetogenium phaeum DSM 12270 : CP003732] (-)strand	26	72.6	41.104	323.31	17.358	19.9283	18.4345	18.5198	19.2688	18.9146	17.6813	20.4129	20.0916	18.878	19.9337	19.7568	18.6049	20.0188	19.8136	18.7008	19.7728	19.7681	18.8753	19.9673	20.1661	19.1704	20.109	19.6351
2522004115	NADPH-dependent 2,4-dienoyl-CoA reductase, sulfur reductase [Thermacetogenium phaeum DSM 12270 : CP003732] (-)strand	55	76.4	90.258	323.31	18.3868	21.3084	21.2753	20.5564	21.5239	20.2332	18.5772	20.9351	20.4343	20.5454	21.3072	20.8259	19.0199	19.9198	20.1776	20.0823	21.134	20.3428	19.3098	20.5119	20.63	20.7565	21.4128	20.7988
2522004189	NAD(P)-dependent iron-only hydrogenase diaphorase component flavoprotein [Thermacetogenium phaeum DSM 12270 : CP003732] (-)strand	32	65.8	65.436	323.31	17.1279	19.3687	18.9335	19.8795	20.8365	18.8594	17.6257	19.5027	19.6424	19.9004	20.7897	19.5197	17.7753	18.6275	19.3828	19.3275	20.6033	19.155	17.8847	18.9097	19.6199	19.9023	20.6011	19.3574
2522004309	(R,R)-butanediol dehydrogenase / meso-butanediol dehydrogenase / diacetyl reductase [Thermacetogenium phaeum DSM 12270 : CP003732] (-)strand	26	76.7	37.903	323.31	16.395	19.7681	18.6606	18.6622	20.8197	18.7494	17.5138	20.8328	18.8733	18.9859	21.0608	19.6376	17.6446	19.2284	18.6143	18.6481	21.2283	19.3062	18.1377	21.0806	19.3197	19.3003	21.2305	19.8182
2522004324	3-isopropylmalate dehydrogenase [Thermacetogenium phaeum DSM 12270 : CP003732] (-)strand	19	63.6	38.853	323.31	17.5758	20.5221	18.9578	19.7413	20.4332	19.8628	17.9571	20.2807	20.0655	19.6915	20.3091	20.2846	18.8584	19.9108	20.024	19.4713	20.1577	20.1952	18.6787	19.5145	19.9787	19.319	20.1726	20.1957
2522004328	ketol-acid reductoisomerase [Thermacetogenium phaeum DSM 12270 : CP003732] (-)strand	20	74.4	36.963	323.31	17.2886	19.4919	20.9045	18.8877	19.8484	18.8831	16.7052	18.8129	18.6136	18.44	19.3181	18.7687	17.1941	18.1395	18.2369	18.155	19.5997	18.6672	16.7945	18.083	18.0567	17.984	19.0484	18.2976
2522004331	dihydroxyacid dehydratase [Thermacetogenium phaeum DSM 12270 : CP003732] (-)strand	24	53.2	65.198	323.31	17.0414	20.0227	20.6461	18.7154	20.3323	19.2755	17.2523	19.4963	19.9029	18.7436	20.3564	19.5619	17.8148	18.5227	19.3968	18.377	20.1081	19.5061	17.8367	18.9124	19.4402	18.8289	20.1964	19.458
2522004440	HSP20 family protein [Thermacetogenium phaeum DSM 12270 : CP003732] (-)strand	16	89.1	17.083	323.31	17.88	21.1718	19.8911	20.2055	22.211	20.3871	17.8318	19.9877	19.6437	19.9857	21.9526	20.5275	18.3946	19.1241	19.5376	19.4843	21.6418	20.5095	18.5686	19.6738	20.0307	19.9272	21.976	20.6495
2522004454	molecular chaperone DnaK [Thermacetogenium phaeum DSM 12270 : CP003732] (-)strand	43	69.2	66.318	323.31	17.7807	20.8867	20.004	19.5359	21.4961	19.9222	18.2451	20.5179	20.228	19.565	21.2832	20.6574	18.7068	19.7064	19.983	19.0991	20.9827	20.3044	18.5022	19.4635	20.2796	19.3111	21.0327	20.1576
2522004475	ech hydrogenase subunit E [Thermacetogenium phaeum DSM 12270 : CP003732] (-)strand	26	67.8	40.35	323.31	17.6114	20.5098	21.7273	20.3304	21.325	19.737	17.7773	20.2253	19.8763	20.4164	21.0583	19.9728	18.4332	19.5163	19.592	20.1542	21.0071	19.7802	18.1203	19.4084	19.4369	20.1808	20.8902	19.5599
2522004506	Acyl-CoA reductase [Thermacetogenium phaeum DSM 12270 : CP003732] (+)strand	35	75.8	54.052	323.31	17.5853	20.1746	19.5354	19.086	21.9262	19.9713	17.6214	19.549	19.1928	18.7487	21.2866	20.8584	17.8764	19.2841	19.1351	18.7907	21.7779	20.4738	17.4251	18.6706	18.8032	18.2371	20.4362	19.8643
2522004574	putative protease [Thermacetogenium phaeum DSM 12270 : CP003732] (+)strand	41	62.8	73.526	323.31	18.6768	20.718	21.018	20.9536	22.6398	20.6021	18.8055	20.4405	20.7542	21.0022	22.5219	21.142	19.0216	19.7337	20.421	20.503	22.4335	21.0694	19.1324	20.083	20.7133	20.8759	22.4796	21.096
2522004575	4-aminobutyrate aminotransferase [Thermacetogenium phaeum DSM 12270 : CP003732] (+)strand	40	94.2	47.65	323.31	18.4763	20.4983	21.643	20.4547	21.941	20.3074	19.8579	20.6989	20.8121	20.9498	22.0998	20.9139	19.4119	19.4213	20.3039	20.3039	21.7585	20.381	19.9944	20.4051	20.2169	20.4709	21.9261	20.4828
2522004630	hypothetical protein [Thermacetogenium phaeum DSM 12270 : CP003732] (-)strand	15	87.6	17.757	323.31	17.0747	19.0776	18.9363	19.6694	21.0916	19.1097	17.2975	18.9115	18.756	19.5896	21.0946	19.4464	17.493	17.8068	18.4273	19.1347	20.7453	19.1472	17.6405	18.274	18.8627	19.5828	21.0574	19.4593
2522004793	L-cysteine desulfidase [Thermacetogenium phaeum DSM 12270 : CP003732] (+)strand	34	66.7	46.308	323.31	18.888	22.2355	19.6478	19.4009	20.2424	19.3625	19.0349	21.5979	20.9253	19.5478	20.3492	20.0136	20.5107	20.8371	21.0762	19.3242	20.2139	19.9277	20.3027	20.3162	21.0237	19.5357	20.2831	19.7222
2522004795	Enamine deaminase RidA, house cleaning of reactive enamine intermediates, YjgF/YER057c/UK114 family [Thermacetogenium phaeum DSM 12270 : CP003732] (+)strand	14	76.3	16.197	323.31	17.6488	20.0765	19.3412	21.5646	21.9644	20.9587	18.2762	19.9121	19.2223	21.5628	21.9326	21.2975	18.275	19.0301	18.66	20.9081	21.286	20.7259	18.8293	19.6339	19.4034	21.325	22.1641	21.5303
2522004811	Uncharacterized 2Fe-2 and 4Fe-4S clusters-containing protein, contains DUF4445 domain [Thermacetogenium phaeum DSM 12270 : CP003732] (-)strand	31	65.5	65.468	323.31	17.7352	20.6674	19.4158	19.1555	20.7539	19.4471	17.8352	19.6849	19.3923	18.9267	20.4291	19.6611	18.2486	19.2685	19.4601	18.9957	20.5233	19.9396	18.1463	19.0248	19.5311	18.9922	20.3867	19.704
2522004827	Uncharacterized conserved protein, contains GH25 family domain [Thermacetogenium phaeum DSM 12270 : CP003732] (-)strand	14	61.5	27.548	323.31	16.5108	19.0188	18.4515	20.3513	19.6059	19.4057	17.4392	19.1492	18.5648	20.8287	19.6878	20.3265	17.7098	18.6484	18.5278	20.629	19.3839	19.6042	18.1048	18.7922	18.6268	20.3918	19.6856	20.0727
2522004920	translation elongation factor 1A (EF-1A/EF-Tu) [Thermacetogenium phaeum DSM 12270 : CP003732] (-)strand	42	92.5	44.181	323.31	19.5255	22.6972	20.7697	21.3475	22.6645	21.9183	19.8342	22.1637	22.4521	21.4367	22.8639	21.808	20.3854	21.4378	22.2834	21.0878	22.5682	22.6288	20.476	21.1845	22.4871	21.5425	22.9409	22.3616
2522004959	formate dehydrogenase major subunit [Thermacetogenium phaeum DSM 12270 : CP003732] (+)strand	38	53.4	65.132	323.31	18.4064	22.311	19.9753	19.8291	20.9991	20.3376	17.3288	20.7937	18.5125	18.4467	19.5678	19.8416	18.1188	20.272	18.7616	18.3951	19.786	20.0983	17.8553	19.8204	18.2715	18.1416	19.4075	19.4887
2522005011	Formate-tetrahydrofolate ligase [Thermacetogenium phaeum DSM 12270 : CP003732] (-)strand	65	93.3	64.266	323.31	19.596	22.2946	24.0542	21.6799	22.808	21.5585	19.4305	21.7937	22.1565	21.4444	22.5488	21.4146	19.8976	20.6621	21.7751	21.0374	22.501	21.4886	19.9391	21.3459	21.8935	21.4152	22.4293	21.3557
2522005021	hydrogenase nickel incorporation protein HypB [Thermacetogenium phaeum DSM 12270 : CP003732] (-)strand	16	74.7	24.271	323.31	16.5454	19.4245	18.1969	19.3486	18.8185	18.9998	17.3251	19.7849	18.897	19.5942	19.5608	19.8256	17.2865	18.7204	18.6266	18.5994	18.5602	18.9116	17.817	19.0608	19.2359	19.4537	19.1466	19.7114
2522005024	Coenzyme F420-reducing hydrogenase, alpha subunit [Thermacetogenium phaeum DSM 12270 : CP003732] (-)strand	43	78.7	48.775	323.31	18.3811	21.1741	21.6029	20.6428	22.167	20.1139	18.6175	20.9408	20.5141	20.5568	22.057	20.505	19.0039	20.0585	20.4026	20.3273	22.1235	20.322	18.9569	20.3429	20.5297	20.6511	22.1846	20.3553
2522005026	NAD(P)H-flavin reductase [Thermacetogenium phaeum DSM 12270 : CP003732] (-)strand	61	75.6	70.44	323.31	19.1102	21.5934	22.4306	21.2891	22.7473	20.8116	19.0051	21.0472	20.9535	21.0634	22.409	20.8962	19.4645	20.1333	20.6941	20.7408	22.4717	20.8243	19.5955	20.5998	20.8018	21.1942	22.3089	20.8509
2522005036	N-acyl-D-amino-acid deacylase [Thermacetogenium phaeum DSM 12270 : CP003732] (-)strand	37	72.5	58.872	323.31	17.8709	21.5521	19.6888	19.2526	20.7995	20.182	18.4245	20.9562	20.0899	19.426	20.9032	20.9725	18.3959	19.8172	19.3551	18.5354	20.1651	20.4746	18.9828	19.9888	19.8576	19.3616	20.6231	20.6418
2522005039	putative selenium metabolism hydrolase [Thermacetogenium phaeum DSM 12270 : CP003732] (-)strand	26	64.3	44.018	323.31	18.0787	20.5705	18.8628	19.6671	20.8981	20.293	18.1934	20.1835	20.1012	19.3691	20.7106	20.5581	18.8563	19.8345	20.1328	18.9032	20.2344	20.5691	19.1506	19.6318	20.4332	19.4505	20.6923	20.7156
2522005155	bacterial nucleoid protein Hbs [Thermacetogenium phaeum DSM 12270 : CP003732] (-)strand	14	88.9	9.4848	323.31	19.0832	21.2908	21.616	19.9119	21.2139	20.2375	21.0538	20.6119	19.6931	19.8815	20.9739	20.3214	21.2059	19.8598	19.3854	19.4083	20.7925	20.051	21.5851	20.3709	20.2979	20.1286	21.3643	20.5723
2522003252	isocitrate dehydrogenase (NAD+) [Thermacetogenium phaeum DSM 12270 : CP003732] (+)strand	21	58	36.088	318.42	17.1235	20.4626	19.0402	19.0499	20.7111	19.5163	17.8783	19.8118	19.7425	19.2101	20.4911	20.082	18.3735	19.0891	19.4333	18.7548	20.224	19.9584	18.338	18.9811	19.7092	19.1667	20.4513	19.9282
2522005025	Coenzyme F420-reducing hydrogenase, gamma subunit [Thermacetogenium phaeum DSM 12270 : CP003732] (-)strand	23	79.3	27.775	311.53	17.2307	20.1214	20.5169	19.6054	20.973	19.0994	17.2353	19.7246	19.6141	19.7104	21.0143	19.4367	17.776	18.702	19.5593	19.3363	21.0999	19.3441	18.07	19.2349	19.677	19.5817	20.8178	19.2712
2522003236	imidazole glycerol phosphate synthase subunit hisF [Thermacetogenium phaeum DSM 12270 : CP003732] (+)strand	22	74.6	27.046	309.84	16.814	19.271	18.5006	19.1827	19.1018	18.8905	17.8812	19.617	19.3097	19.4492	19.5114	19.6318	17.8232	18.7698	18.7269	18.587	18.7246	19.0779	18.1917	19.3133	19.3105	19.2366	19.3245	19.6637
2522003783	LL-diaminopimelate aminotransferase apoenzyme [Thermacetogenium phaeum DSM 12270 : CP003732] (-)strand	25	75.2	43.019	309.7	17.189	20.6799	19.1851	19.0698	20.7379	19.5588	18.3047	20.4912	20.1621	19.5295	20.9253	20.2566	18.2729	19.5359	19.8701	18.7514	20.3886	20.0666	18.3501	19.4751	19.8852	19.236	20.7487	20.0651
2522003322	Uncharacterized conserved protein, DUF1015 family [Thermacetogenium phaeum DSM 12270 : CP003732] (-)strand	30	73.9	49.278	308.88	17.5224	20.4544	18.8231	19.5848	20.3436	19.6913	18.5402	20.3596	19.4084	19.8403	20.5123	20.352	18.9094	19.8798	19.2231	19.6026	20.2964	19.9419	18.7753	19.3191	19.2248	19.6076	20.5107	20.0777
2522003259	Uroporphyrinogen-III decarboxylase [Thermacetogenium phaeum DSM 12270 : CP003732] (+)strand	24	70.1	44.459	306.5	17.1622	21.0704	19.4763	19.4215	20.2773	19.1444	17.0067	20.3376	18.7428	18.7409	19.5503	19.1034	16.5804	18.5391	17.7215	17.5155	18.4891	17.8515	16.892	19.2977	18.0084	17.7764	18.9059	18.2316
2522002557	Copper amine oxidase N-terminal domain-containing protein [Thermacetogenium phaeum DSM 12270 : CP003732] (+)strand	28	63.7	58.199	301.35	16.5055	18.1096	17.711	18.4673	18.38	17.9027	17.8548	18.5119	18.7621	18.8689	18.9223	19.1339	18.462	19.1748	18.8654	18.7824	19.0055	19.0733	18.5448	19.4108	19.0938	18.8591	19.2104	19.4232
2522004207	hypothetical protein [Thermacetogenium phaeum DSM 12270 : CP003732] (-)strand	12	48.1	37.161	299.26	16.2898	17.3125	16.5779	18.0732	17.6306	17.9607	16.9632	18.1588	17.8031	18.6214	18.8275	19.1684	17.0632	17.3871	17.64	18.0972	18.0232	18.6299	17.0071	17.4264	17.3373	18.4285	18.4007	19.1839
2522003029	enolase [Thermacetogenium phaeum DSM 12270 : CP003732] (+)strand	18	58.4	44.908	297.63	16.8877	19.4713	19.6579	18.3478	19.2647	18.5401	16.5813	18.9103	18.2087	18.2512	19.2251	18.787	16.8246	17.9966	17.782	17.866	19.0496	18.4244	17.0937	18.393	18.2265	18.2549	19.3996	18.622
2522003170;2522002771	>2522003170 Fe-S-cluster-containing hydrogenase component 2 [Thermacetogenium phaeum DSM 12270 : CP003732] (+)strand; >2522002771 Fe-S-cluster-containing hydrogenase component 2 [Thermacetogenium phaeum DSM 12270 : CP003732] (+)strand	16	86.2	17.397	292.03	17.1787	21.3353	18.4299	18.6743	20.3803	19.3266	18.3111	21.1458	19.2135	19.3312	20.8946	20.5414	18.33	20.1651	18.6308	18.815	21.0145	20.2918	18.3495	20.643	18.9173	19.1748	20.6814	20.2605
2522002996	cold shock protein (beta-ribbon, CspA family) [Thermacetogenium phaeum DSM 12270 : CP003732] (+)strand	6	78.5	7.2952	282.6	17.786	19.9298	19.1747	20.2382	20.4166	19.7132	18.5886	20.2273	19.4368	20.0114	20.1132	20.079	17.6845	18.4671	17.9538	18.6085	18.6579	18.6691	18.716	19.6198	19.598	19.5204	20.0548	20.2231
2522003025	glyceraldehyde-3-phosphate dehydrogenase (NAD+) [Thermacetogenium phaeum DSM 12270 : CP003732] (+)strand	19	71	35.971	282.11	16.2201	19.3652	18.2951	18.0399	20.0773	18.3284	16.2118	18.5806	18.2481	17.8576	19.4553	18.4425	16.7936	17.7248	18.1319	17.6208	19.6856	18.4076	17.1857	18.2716	18.4317	18.2584	19.9131	18.8426
2522003670	NAD(P)H dehydrogenase (quinone) [Thermacetogenium phaeum DSM 12270 : CP003732] (+)strand	11	76.8	21.835	279.54	16.619	19.3176	17.3064	18.9197	18.9666	18.3904	18.2842	19.2443	18.0137	19.0331	18.8503	18.943	18.4643	19.3808	17.9078	19.0464	18.6684	18.343	18.1536	19.0047	18.189	18.8129	19.012	18.949
2522003026	phosphoglycerate kinase [Thermacetogenium phaeum DSM 12270 : CP003732] (+)strand	21	69.7	42.273	276.7	16.4145	19.5304	17.8667	18.2436	19.6099	18.4632	17.5977	19.5047	19.5502	18.6256	19.8633	19.4151	17.8577	18.2677	19.4768	18.0436	19.4703	18.9606	18.0965	18.477	19.4322	18.7096	19.9692	19.2878
2522002941	5-methyltetrahydrofolate--homocysteine methyltransferase [Thermacetogenium phaeum DSM 12270 : CP003732] (+)strand	23	87.5	29.297	276.11	16.9748	20.2514	18.725	18.6097	20.1779	19.1502	17.6015	19.4017	18.8265	18.2941	19.8473	19.3306	17.6397	18.7229	18.6547	18.0366	19.6217	19.689	17.6617	18.3765	18.8927	18.3526	19.8269	19.388
2522003151	K(+)-stimulated pyrophosphate-energized sodium pump [Thermacetogenium phaeum DSM 12270 : CP003732] (+)strand	14	22	67.209	268.15	17.0345	19.0601	19.518	18.5663	20.1618	18.6907	16.5952	18.9782	18.6817	18.3413	19.9468	19.5392	16.8007	17.7291	18.2766	18.1715	19.9728	19.2895	16.8951	18.3886	18.5416	18.3007	19.7195	19.1757
2522004123	thiamine-phosphate pyrophosphorylase [Thermacetogenium phaeum DSM 12270 : CP003732] (-)strand	15	79.2	23.058	267.09	16.0841	19.3898	17.8332	18.4815	19.1628	18.6362	17.5812	19.4057	18.3672	18.482	19.121	19.2522	18.2241	19.3053	18.5212	18.4789	19.0857	19.0454	18.2178	19.3826	18.8172	18.556	19.3368	19.4387
2522004308	pyruvate dehydrogenase E1 component alpha subunit [Thermacetogenium phaeum DSM 12270 : CP003732] (-)strand	21	80.6	34.766	265.03	16.4394	19.9345	19.3638	18.5678	20.2955	18.6386	17.5693	21.0403	18.9826	19.0131	20.3562	19.5797	16.8996	18.7416	17.9511	17.7346	19.6996	18.7742	17.9497	21.168	19.1797	19.0004	20.1514	19.4886
2522004843	peptide/nickel transport system substrate-binding protein [Thermacetogenium phaeum DSM 12270 : CP003732] (-)strand	35	54.7	73.844	264.94	18.147	20.0915	19.5997	20.8582	20.4415	20.5776	19.1026	19.9956	19.7436	20.7227	20.3941	21.2767	19.3776	19.5166	19.6774	20.8775	20.1458	20.6508	19.4114	19.4195	19.6973	20.4482	20.0563	20.8324
2522003915	4-hydroxy-3-methylbut-2-enyl diphosphate reductase [Thermacetogenium phaeum DSM 12270 : CP003732] (-)strand	25	33.3	77.771	263.71	16.5715	20.0106	18.7145	18.9387	20.0645	19.0149	16.6788	18.6859	18.4771	18.171	19.2612	19.0967	17.5105	18.0355	18.5567	18.0299	19.2025	19.042	17.4325	18.0366	18.9976	18.0233	19.1228	18.9991
2522003249	homocitrate synthase NifV [Thermacetogenium phaeum DSM 12270 : CP003732] (+)strand	29	73	42.054	263.08	17.3836	20.7146	19.4603	19.0836	20.561	19.6469	17.6092	20.1988	19.8471	19.0979	20.6969	20.1906	18.1547	19.1513	19.3996	18.5653	20.379	20.0815	18.4232	19.2444	19.6821	19.1006	20.7621	20.1473
2522004472	Do/DeqQ family serine protease [Thermacetogenium phaeum DSM 12270 : CP003732] (-)strand	20	46.5	41.092	261.32	18.2763	19.7681	18.6221	19.1634	20.0239	18.9303	19.5545	19.7153	18.8915	18.9681	19.498	19.4325	19.9445	19.6929	19.0082	18.884	19.3908	19.3443	19.7444	19.8857	19.2823	18.8879	19.4024	19.6095
2522003462	small subunit ribosomal protein S2 [Thermacetogenium phaeum DSM 12270 : CP003732] (+)strand	22	79.5	28.665	260.77	17.5767	20.0215	18.7027	18.5588	20.3912	18.8375	19.0009	19.5674	19.5698	18.8337	20.4632	19.7578	19.3762	19.0412	19.2801	18.3811	20.0784	19.4527	19.6964	19.4803	19.6513	18.8747	20.3315	19.5197
2522004877	ornithine carbamoyltransferase [Thermacetogenium phaeum DSM 12270 : CP003732] (-)strand	23	81.9	34.68	259.37	16.9587	20.0709	19.3666	18.657	20.204	18.9774	17.3023	19.699	19.1103	18.906	20.5473	19.8046	18.0103	19.1216	18.9264	18.671	20.2977	20.0028	17.4284	18.3739	18.4239	18.3507	19.8326	19.184
2522003494	dihydrodipicolinate synthase [Thermacetogenium phaeum DSM 12270 : CP003732] (+)strand	19	71.8	31.495	257.83	16.9118	19.7164	18.778	18.2741	19.6315	18.1102	16.8195	18.7677	18.2529	17.8843	19.0656	18.4382	17.4715	18.6091	17.8097	17.6771	18.8027	18.2907	17.5859	18.6232	18.3537	18.1311	19.4563	18.7534
2522004603	Wyosine [tRNA(Phe)-imidazoG37] synthetase, radical SAM superfamily [Thermacetogenium phaeum DSM 12270 : CP003732] (+)strand	19	71.4	34.568	254.46	15.8842	18.5626	17.7791	19.2336	18.9891	19.106	16.9907	18.7624	18.9649	18.9023	19.0393	20.5381	17.0527	18.541	19.2434	19.1696	19.0006	19.9891	16.9672	17.9424	18.5419	18.667	18.7865	19.7475
2522003115	Rubrerythrin [Thermacetogenium phaeum DSM 12270 : CP003732] (+)strand	16	84.3	22.201	254.18	19.8558	22.5747	20.7093	18.7849	19.8737	19.0849	19.1157	21.3201	20.0481	18.1655	18.8926	19.1225	19.9154	21.2522	20.0068	18.3061	18.8763	19.3673	19.8429	20.7136	20.2914	18.339	19.2565	19.294
2522005070	ATP synthase F1 subcomplex beta subunit [Thermacetogenium phaeum DSM 12270 : CP003732] (-)strand	21	66.2	52.511	252.4	16.6443	19.0006	18.5725	18.1189	19.6374	18.3837	17.3023	19.1274	19.069	18.4746	19.7987	19.3226	17.5281	17.9203	18.9368	17.993	19.5081	18.9012	17.3208	18.0392	18.7587	18.2414	19.5855	18.6169
2522002760	hypothetical protein [Thermacetogenium phaeum DSM 12270 : CP003732] (-)strand	14	65.4	31.991	251.72	16.9139	20.02	18.5803	18.6861	19.729	18.6987	17.3395	19.6829	18.7425	18.747	19.6288	19.1561	17.5052	18.9362	18.2636	18.1201	19.4204	18.8238	17.9737	18.9927	18.8392	18.8029	19.7959	19.1603
2522004296	biotin synthase [Thermacetogenium phaeum DSM 12270 : CP003732] (-)strand	12	41.5	38.588	250.78	16.9154	19.9738	18.2052	17.8864	18.7516	17.8624	16.6917	18.6721	19.2953	17.4655	18.1102	17.9211	16.7189	18.2866	19.3757	16.9731	18.1706	17.7549	17.4811	18.8848	19.8161	18.1186	18.9131	18.4209
2522003589	preprotein translocase subunit SecD [Thermacetogenium phaeum DSM 12270 : CP003732] (+)strand	18	41	47.323	243.04	16.5773	19.1115	20.4813	18.4505	19.2631	18.5142	16.0375	17.5061	17.5579	17.1056	17.9195	17.462	16.6478	17.2541	17.9617	18.0806	18.6817	17.676	16.7081	17.6609	18.0138	17.435	18.4556	17.859
2522003683	phenylalanyl-tRNA synthetase beta subunit [Thermacetogenium phaeum DSM 12270 : CP003732] (+)strand	29	55.8	88.988	240.32	16.9391	19.5214	18.9002	18.7163	19.5645	18.9347	17.2423	19.176	18.5444	18.6966	19.4263	19.4116	16.8398	18.0401	17.8498	18.0631	18.815	18.8018	17.5367	18.783	18.7466	18.7217	19.5281	19.2308
2522004166	Nicotinamidase-related amidase [Thermacetogenium phaeum DSM 12270 : CP003732] (-)strand	14	58.3	20.534	238.05	17.1361	19.5965	17.9365	18.8641	19.2004	18.6366	16.8044	19.2494	18.5529	18.3592	18.8839	18.5769	18.1495	18.9304	19.0231	18.4808	19.1842	19.0185	17.906	19.0405	19.0497	18.5299	19.3196	19.1901
2522002460	iron complex transport system substrate-binding protein [Thermacetogenium phaeum DSM 12270 : CP003732] (+)strand	27	70.4	40.729	237.86	16.7208	18.7587	20.3997	18.3735	19.1137	18.6474	16.4194	17.7033	17.9699	18.0384	18.285	18.6744	16.4804	17.2664	17.544	17.8489	18.3458	18.3628	17.0044	17.2404	18.1162	18.3446	18.5904	18.668
2522005072	ATP synthase F1 subcomplex alpha subunit [Thermacetogenium phaeum DSM 12270 : CP003732] (-)strand	24	45.6	56.104	237.69	16.9051	19.7856	18.6105	18.6892	20.7432	18.8905	18.003	20.3008	20.0053	19.0847	20.8784	20.0329	17.5628	18.3659	19.5717	17.9495	20.113	19.194	18.2434	19.2286	19.4835	18.9007	20.7425	19.7925
2522002755	chaperonin GroES [Thermacetogenium phaeum DSM 12270 : CP003732] (-)strand	11	93.6	10.319	236.06	17.3244	20.3817	19.38	19.4487	20.5508	19.8821	17.6833	20.5832	19.8715	19.4406	20.5988	19.8855	17.9265	19.748	19.7309	19.3216	20.4669	20.1311	18.4474	19.9475	20.2926	19.9623	20.9589	20.1757
2522004035	Protein of unknown function (DUF1292) [Thermacetogenium phaeum DSM 12270 : CP003732] (-)strand	7	100	10.37	236.04	16.8487	19.7785	19.0167	20.0523	20.5801	19.8533	17.3774	19.9999	19.7035	19.0603	20.0197	19.8984	18.5504	19.2668	20.0374	19.6367	20.0528	20.1255	18.5666	19.4109	19.7505	18.7315	19.9149	20.054
2522003887	formate dehydrogenase major subunit [Thermacetogenium phaeum DSM 12270 : CP003732] (-)strand	15	76.8	22.096	234.64	16.0226	18.1718	17.8536	18.8044	19.7021	17.7989	15.8731	17.8937	17.9666	18.4545	19.2783	18.4595	15.4546	16.4286	17.2915	18.0585	19.091	18.04	16.1902	17.09	17.868	18.535	19.2407	18.276
2522004334	Rubrerythrin [Thermacetogenium phaeum DSM 12270 : CP003732] (+)strand	17	76.6	15.202	233.78	17.3031	20.465	19.6545	19.1356	20.4733	19.4875	18.0844	19.9278	19.2604	18.8645	20.0871	19.5563	17.9784	19.2963	19.163	18.7642	20.1433	19.4817	18.201	19.2755	19.3791	19.0303	20.3822	19.7246
2522004381	osmoprotectant transport system substrate-binding protein [Thermacetogenium phaeum DSM 12270 : CP003732] (-)strand	21	57.8	34.59	233.18	17.0508	20.1406	20.599	19.3035	20.0746	19.1915	17.1188	19.5621	18.3823	18.8815	19.363	18.7633	18.1325	18.8613	18.4604	19.0797	19.83	19.1852	17.5053	18.6948	18.257	18.7389	19.148	18.9597
2522004797	Spore germination protein YaaH [Thermacetogenium phaeum DSM 12270 : CP003732] (-)strand	21	60.3	51.039	231.47	17.0862	19.3931	18.0497	18.0589	18.972	18.3047	18.185	19.4561	18.4188	18.317	18.9062	18.8747	18.0268	18.6765	17.8704	17.6802	18.4375	18.585	18.284	19.3242	18.3093	18.1798	18.8865	18.8526
2522004868	Uncharacterized protein, pyridoxamine 5'-phosphate oxidase (PNPOx-like) family [Thermacetogenium phaeum DSM 12270 : CP003732] (-)strand	9	65.6	15.118	225.2	17.2006	19.8615	18.0352	19.6431	19.2989	18.5045	17.9654	19.5171	17.7376	19.3051	18.7471	18.8494	18.8789	19.459	18.1282	19.417	18.8096	18.902	18.487	19.3406	17.8419	19.0641	18.9574	18.9046
2522003046	ethanolamine utilization protein EutL [Thermacetogenium phaeum DSM 12270 : CP003732] (+)strand	12	53.2	23.253	225.12	17.778	21.16	19.6003	19.8141	21.4285	19.6677	17.1912	20.144	18.3658	18.2528	20.431	18.9967	17.1886	19.7227	18.053	17.663	20.4247	18.6787	17.4868	19.1239	18.5076	18.3821	21.0607	19.0212
2522002623	UDPglucose 6-dehydrogenase [Thermacetogenium phaeum DSM 12270 : CP003732] (+)strand	22	40.5	49.22	220.45	16.4456	19.325	18.4834	17.9582	19.6218	18.6424	17.4638	18.903	19.2058	18.1153	19.938	19.1537	18.0258	18.4189	19.1292	18.2092	19.8854	19.6469	17.6801	18.4839	19.0611	18.1764	19.8431	19.1738
2522002866	methyl-accepting chemotaxis sensory transducer with Cache sensor [Thermacetogenium phaeum DSM 12270 : CP003732] (+)strand	20	41.1	72.626	217.49	16.3149	19.4061	19.7317	18.2658	19.1318	18.634	16.4656	19.2017	18.5129	17.8778	18.9167	18.7507	16.1772	17.3691	17.4305	17.1079	18.3846	18.063	16.5652	18.3907	18.1908	17.7391	18.7766	18.3024
2522002369	pyridoxal phosphate synthase yaaE subunit [Thermacetogenium phaeum DSM 12270 : CP003732] (+)strand	15	86.4	20.199	217	16.0486	18.8808	17.5833	17.8869	19.0499	18.2023	17.2749	18.8873	18.4319	18.1976	19.2983	18.995	16.651	17.29	17.2284	17.0464	18.1992	18.0032	17.3493	17.8241	18.1942	17.9236	19.0048	18.9948
2522005164	large subunit ribosomal protein L25 [Thermacetogenium phaeum DSM 12270 : CP003732] (-)strand	14	92.1	23.185	215.12	16.7923	19.7977	18.4483	17.9429	19.5955	18.2619	17.2078	18.4523	17.1745	17.2788	18.692	18.0262	17.1975	18.5309	17.2969	16.9263	18.523	17.9309	17.9185	18.0418	17.6196	17.7037	19.122	18.3263
2522005121	L-ascorbate metabolism protein UlaG, beta-lactamase superfamily [Thermacetogenium phaeum DSM 12270 : CP003732] (-)strand	15	90	23.532	214.94	17.232	19.3795	18.3652	19.278	19.5112	18.592	17.6157	19.6156	18.9932	19.0683	19.4232	19.1797	18.0197	19.0522	18.632	18.7711	18.9345	18.8804	17.9517	19.2296	18.6837	18.6676	19.1498	19.316
2522003055	hypothetical protein [Thermacetogenium phaeum DSM 12270 : CP003732] (+)strand	12	67	22.588	214.14	16.405	20.4654	18.8601	17.9355	20.9094	18.3977	16.7651	19.4179	18.1876	17.8546	20.9413	18.6685	17.5966	19.186	18.4445	18.1746	21.1111	18.9263	17.1289	18.6975	18.2534	18.0364	20.9219	18.9096
2522002422	selenium metabolism protein YedF [Thermacetogenium phaeum DSM 12270 : CP003732] (+)strand	12	69.2	21.627	213.95	16.0764	19.4351	17.9157	17.8359	18.9977	18.1678	16.3847	19.3959	18.7508	17.8802	18.969	18.7063	17.0053	18.7199	18.4884	17.5522	18.7212	18.6687	17.2526	18.2846	18.6414	17.9574	19.0228	18.7468
2522004958	formate dehydrogenase major subunit [Thermacetogenium phaeum DSM 12270 : CP003732] (+)strand	7	72.9	14.659	212.59	15.2268	19.8514	16.6446	15.9092	17.1917	17.0958	15.2447	18.6891	16.1369	16.2035	17.336	17.6093	15.5583	18.301	16.1029	15.9782	17.3844	17.8496	16.1095	18.2932	16.741	16.5897	17.7418	17.9838
2522003493	aspartate semialdehyde dehydrogenase [Thermacetogenium phaeum DSM 12270 : CP003732] (+)strand	20	58.8	36.995	212.37	16.8184	19.7249	18.4426	18.1776	19.6265	18.8918	16.6828	19.1496	18.4021	18.0612	19.4347	18.8944	17.5392	18.5914	18.3808	17.7913	19.1683	19.0272	17.8702	18.3806	18.7658	18.4333	19.5923	19.3212
2522004008	general secretion pathway protein G [Thermacetogenium phaeum DSM 12270 : CP003732] (-)strand	10	63.6	15.773	210.84	14.9583	18.4315	19.0729	17.1719	19.3177	17.5412	16.0436	18.3331	17.893	17.3045	19.0165	18.1717	16.1821	17.3739	17.5627	16.974	18.8297	18.2234	16.161	17.3302	17.5344	16.7942	18.1883	18.2314
2522004327	2-isopropylmalate synthase [Thermacetogenium phaeum DSM 12270 : CP003732] (-)strand	18	44.5	55.082	209.65	16.06	18.9996	19.1517	17.6965	19.2689	18.1467	17.1857	18.2537	18.2343	17.6318	19.2197	18.4331	16.599	17.1819	17.758	17.0976	18.8001	18.3344	16.8342	17.6285	18.3381	17.8647	19.2726	18.5473
2522005249	Protein of unknown function (DUF1638) [Thermacetogenium phaeum DSM 12270 : CP003732] (+)strand	18	76.8	20.468	207.52	18.7267	17.9169	17.1443	17.6711	18.3507	18.1628	20.6622	18.6825	18.5783	18.5196	19.1861	19.8241	20.425	17.6512	18.0781	17.8467	18.5657	19.0718	20.5911	18.2146	18.6207	18.2558	19.1817	19.4547
2522005095	Nickel-dependent lactate racemase [Thermacetogenium phaeum DSM 12270 : CP003732] (-)strand	21	66.5	44.712	206.25	17.1069	19.5358	18.4248	19.0688	19.6334	18.8786	17.6883	19.5087	19.2638	19.2155	19.7824	19.7057	18.2291	19.2127	19.3276	19.1076	19.8939	19.6707	18.3699	18.5833	19.0658	19.2074	19.7489	19.5159
2522004890	DNA-directed RNA polymerase subunit alpha [Thermacetogenium phaeum DSM 12270 : CP003732] (-)strand	27	80.1	35.29	206.01	16.8215	19.9744	18.9343	18.8391	20.4452	19.0359	16.8438	19.5181	19.0089	18.419	20.1025	19.2668	17.2557	18.3105	18.8193	18.0261	19.7777	19.3821	17.1459	18.3532	18.649	18.197	19.6523	19.0236
2522002859	HEAT repeat-containing protein [Thermacetogenium phaeum DSM 12270 : CP003732] (+)strand	13	88.4	20.673	204.54	15.7033	19.0373	17.5124	18.1107	18.9027	17.9253	16.4824	19.3234	17.9194	18.2114	19.1344	18.5908	16.4445	18.3167	17.5625	17.6666	18.7754	18.2608	16.6464	18.5012	17.4564	17.6997	18.6574	18.309
2522002371	D-3-phosphoglycerate dehydrogenase [Thermacetogenium phaeum DSM 12270 : CP003732] (+)strand	27	56.7	58.34	203.4	17.1706	19.9224	19.8335	19.0463	20.282	19.3475	17.8979	19.6565	18.9527	18.8907	20.134	19.5181	18.029	18.1919	18.2663	18.0811	19.5803	18.9041	18.0577	19.1817	18.8222	18.516	19.8477	19.0486
2522004246	hypothetical protein [Thermacetogenium phaeum DSM 12270 : CP003732] (-)strand	16	67.3	24.61	201.31	16.9094	19.7461	19.5942	18.3491	19.8871	18.3919	17.385	18.8771	18.5938	17.7541	19.3139	18.2753	18.5537	18.9115	19.0953	18.1504	19.6992	18.8077	18.1545	18.5384	19.1217	18.0993	19.4355	18.5078
2522002750	SPFH domain, Band 7 family protein [Thermacetogenium phaeum DSM 12270 : CP003732] (-)strand	18	64	29.726	200.49	16.981	19.7636	20.279	18.8482	20.2209	19.3193	17.029	18.9578	18.486	18.0636	19.4215	18.631	17.5756	18.4869	19.0106	18.1878	19.9934	19.2753	17.4681	18.7047	18.5535	18.2957	19.4371	18.7871
2522004996	quinolinate synthetase [Thermacetogenium phaeum DSM 12270 : CP003732] (-)strand	11	52.8	33.75	198.91	15.8235	18.3458	17.2981	17.9079	18.3512	17.5736	16.4405	18.4652	17.8807	18.2018	18.4479	18.4012	16.0481	17.0169	16.9826	17.0483	17.3919	17.2718	17.0548	18.0498	18.2291	18.3936	19.1717	18.5824
2522004619	hypothetical protein [Thermacetogenium phaeum DSM 12270 : CP003732] (-)strand	17	79	16.165	193.89	17.6947	20.5815	19.6009	19.3495	19.9893	19.0756	19.4262	19.8343	19.1668	18.8278	19.8056	19.3011	19.9765	19.7	19.3113	18.9652	20.0007	19.4986	20.027	19.2171	19.3326	19.0801	20.0989	19.5283
2522003199	phosphoribosylaminoimidazolecarboxamide formyltransferase / IMP cyclohydrolase [Thermacetogenium phaeum DSM 12270 : CP003732] (+)strand	21	49.2	57.845	193.43	16.6447	19.6084	18.2879	18.2372	19.9456	18.5562	16.7488	18.956	18.4289	17.9154	19.6046	18.9944	17.0226	17.972	18.2541	17.834	19.759	18.9314	16.9674	17.879	18.1619	17.8878	19.459	18.791
2522004883	uncharacterized protein, PH0010 family/AmmeMemoRadiSam system protein A/AmmeMemoRadiSam system protein B [Thermacetogenium phaeum DSM 12270 : CP003732] (-)strand	21	63.3	50.397	193.29	16.48	19.343	17.8483	18.0331	18.979	19.0015	17.0109	19.4008	18.4917	18.1988	19.086	19.5501	17.3356	18.3963	18.4309	17.8295	18.7443	19.4059	17.2787	18.198	18.6127	18.1402	18.973	19.662
2522003885	formate dehydrogenase (quinone-dependent) iron-sulfur subunit [Thermacetogenium phaeum DSM 12270 : CP003732] (-)strand	19	76.3	29.384	192.57	16.2632	18.7394	18.2459	20.2833	20.8077	18.5085	16.3645	18.3299	17.8408	19.7816	20.2293	18.8204	16.6755	17.3732	17.6603	19.7148	20.3443	18.6678	17.12	17.7999	18.265	20.0091	20.1938	18.9055
2522004498	glutamate-5-semialdehyde dehydrogenase [Thermacetogenium phaeum DSM 12270 : CP003732] (-)strand	15	58.8	45.049	191.1	16.4239	19.4784	18.6995	18.2856	19.9233	18.713	16.0792	18.2745	18.2285	17.5594	19.0919	18.5124	16.7126	17.5063	18.0763	17.3476	19.3109	18.5238	16.9112	18.0759	18.4583	17.9041	19.2977	18.7128
2522002498	Fe-S-cluster-containing dehydrogenase component [Thermacetogenium phaeum DSM 12270 : CP003732] (+)strand	21	73.3	30.223	191.02	16.4599	19.3686	18.5956	19.2732	21.058	19.6458	17.2848	19.2726	18.9954	19.3958	21.1975	20.325	17.6947	18.7873	19.1816	19.229	20.9263	20.792	17.4634	18.405	18.7759	19.0059	20.7801	20.2626
2522004901	small subunit ribosomal protein S5 [Thermacetogenium phaeum DSM 12270 : CP003732] (-)strand	17	76.4	17.303	190.91	18.6972	20.0823	19.0176	18.6969	20.5135	18.7636	19.4346	18.976	18.9625	18.4127	19.9489	19.0289	19.7335	18.7283	18.7594	17.9692	19.6409	19.1605	19.6383	18.6207	19.0041	18.6	19.8341	19.0502
2522004577	Imidazolonepropionase [Thermacetogenium phaeum DSM 12270 : CP003732] (+)strand	23	71.3	42.32	188	17.0009	19.6573	19.9755	18.7169	20.1089	18.8335	17.8158	19.5097	19.06	18.7385	19.8737	19.292	18.7635	18.5792	19	18.4739	20.0838	19.3106	17.6488	18.8095	18.8853	18.3711	19.628	18.8401
2522003737	Cell fate regulator YlbF, YheA/YmcA/DUF963 family (controls sporulation, competence, biofilm development) [Thermacetogenium phaeum DSM 12270 : CP003732] (-)strand	10	71.5	14.002	185.75	15.2927	18.1768	17.8278	17.0345	18.5729	17.3931	15.6974	17.132	17.3276	16.3994	17.7535	16.5894	16.8229	16.9238	17.5291	16.5959	17.9307	17.0024	16.5057	16.2234	17.0667	16.1453	17.5644	16.5096
2522004591	Predicted Fe-Mo cluster-binding protein, NifX family [Thermacetogenium phaeum DSM 12270 : CP003732] (-)strand	6	66.1	11.33	182.39	15.7736	18.5374	17.6958	18.4066	18.7836	18.2532	16.0935	17.9606	17.5284	17.82	18.0437	18.3503	17.2672	18.3412	18.2638	18.4492	18.8437	18.7723	17.125	18.5265	18.1943	18.4769	19.0321	18.8633
2522003902	homoserine dehydrogenase [Thermacetogenium phaeum DSM 12270 : CP003732] (-)strand	19	51.6	47.306	181.6	16.8315	19.8907	18.17	18.3265	19.7731	18.8812	17.1151	18.8517	18.8493	17.8337	19.3858	19.0693	17.8852	18.6204	18.945	17.9478	19.4064	19.1656	17.6841	18.0935	19.1033	18.0979	19.2647	19.0239
2522003465	ribosome recycling factor [Thermacetogenium phaeum DSM 12270 : CP003732] (+)strand	19	76.2	21.114	181.32	17.305	20.2736	19.2831	18.8723	20.9521	19.858	18.4362	20.5457	20.0263	18.6608	20.3906	20.0031	19.0554	19.5066	19.7251	18.5644	20.1377	20.3305	18.5761	18.8348	19.6926	18.3621	19.9663	19.862
2522005223	2-oxoglutarate ferredoxin oxidoreductase subunit alpha [Thermacetogenium phaeum DSM 12270 : CP003732] (-)strand	21	59.2	40.839	180.91	15.6105	18.418	17.5486	17.8539	18.8258	17.8024	17.2275	18.8125	18.4776	18.5044	19.3127	19.1416	17.4179	18.1763	18.3898	18.1559	19.1771	19.0914	16.6176	17.4577	17.6438	17.7046	18.55	18.2909
2522002372	seryl-tRNA synthetase [Thermacetogenium phaeum DSM 12270 : CP003732] (+)strand	21	59.1	48.125	180.25	16.2442	19.6485	18.3195	17.914	19.6411	18.3852	15.5451	17.9428	17.368	17.1162	18.5594	18.2212	15.7645	17.0076	16.947	16.499	18.4152	17.7729	15.8159	16.9734	17.1956	16.92	18.2878	17.5475
2522003476	NusA antitermination factor [Thermacetogenium phaeum DSM 12270 : CP003732] (+)strand	21	66.6	39.991	179.82	15.3401	18.8303	17.5101	17.6957	18.78	18.474	17.1306	19.2564	19.6508	18.9035	19.8109	19.9162	17.1088	17.8074	18.9812	17.9961	19.2064	19.4864	16.8741	17.7448	18.9627	18.3125	19.2203	19.114
2522004912	SSU ribosomal protein S3P [Thermacetogenium phaeum DSM 12270 : CP003732] (-)strand	15	59.3	25.151	179.05	16.3936	19.6076	18.4337	18.2157	20.0281	18.3913	17.74	19.0105	18.9591	18.3107	20.236	19.3434	18.0389	18.1614	18.4532	17.731	19.7591	18.8837	17.732	17.9152	18.7676	18.0912	19.8289	18.7993
2522005208	transcriptional pleiotropic regulator of transition state genes [Thermacetogenium phaeum DSM 12270 : CP003732] (+)strand	11	82.6	9.6672	177.87	17.2196	20.9686	18.8928	19.4268	21.222	19.8149	18.3659	19.9047	19.5312	19.2502	20.8835	20.0703	18.2198	19.3506	19.6668	19.3456	20.9634	20.281	17.9267	18.7266	19.3662	19.3244	20.924	19.9104
2522003920	4Fe-4S dicluster domain-containing protein [Thermacetogenium phaeum DSM 12270 : CP003732] (-)strand	3	98.3	6.328	176.73	16.2516	18.8603	17.0855	19.478	18.2664	18.7757	17.437	19.3692	18.071	18.9664	18.1049	18.2937	17.8657	18.7204	17.6562	19.0119	17.671	18.4642	18.1642	18.7707	17.9162	18.1411	18.1645	18.5989
2522004129	thiamine-phosphate diphosphorylase [Thermacetogenium phaeum DSM 12270 : CP003732] (-)strand	13	66.8	24.18	176.55	16.1786	18.0915	17.7633	17.4392	18.2906	17.8066	16.0242	18.1273	17.7741	17.6312	18.3029	18.4179	15.8822	17.1318	16.9556	16.8647	17.4651	17.7391	17.2626	18.2818	18.2573	17.945	18.4711	19.0773
2522003834	NADH-quinone oxidoreductase subunit F [Thermacetogenium phaeum DSM 12270 : CP003732] (-)strand	28	57.2	69.36	176.35	16.7628	19.4497	18.5004	18.7728	20.2392	18.6652	17.2422	19.1777	19.097	18.9154	20.3383	19.4975	17.1285	18.1702	18.7724	18.2993	20.0339	19.2003	17.5895	18.4992	19.2133	18.9139	20.1652	19.3544
2522004552	amino acid ABC transporter substrate-binding protein, PAAT family [Thermacetogenium phaeum DSM 12270 : CP003732] (+)strand	14	60.8	30.285	174.88	15.9651	18.5438	18.1569	17.2551	18.5543	17.2043	15.9312	17.3087	16.458	16.2474	17.3449	16.5574	18.5315	17.5199	17.3736	17.2874	18.2785	17.7367	17.7261	17.9002	17.5718	17.289	18.7582	18.0605
2522004164	Predicted RNA-binding protein [Thermacetogenium phaeum DSM 12270 : CP003732] (-)strand	11	98.4	7.5416	172.28	17.5103	18.9383	17.4767	18.9555	19.0125	18.4622	17.5887	19.185	18.3646	18.8299	18.6066	18.5967	17.8536	18.9203	18.4382	18.8433	18.7046	18.6747	17.8482	18.797	18.1904	18.2803	18.8165	18.6759
2522003045	Ethanolamine ammonia-lyase light chain [Thermacetogenium phaeum DSM 12270 : CP003732] (+)strand	17	71.2	31.024	172.04	16.1256	20.0282	17.8718	17.5981	20.3398	17.984	15.8891	18.1983	17.0613	16.7027	19.3572	17.5806	16.0252	18.7182	17.4838	16.6947	19.59	17.8022	16.444	18.4505	17.9765	17.3601	20.4919	18.4079
2522003984	oxaloacetate decarboxylase, alpha subunit [Thermacetogenium phaeum DSM 12270 : CP003732] (-)strand	22	41.2	71.466	168.23	15.6458	18.431	18.2378	17.0541	18.9839	17.6336	16.8281	18.5737	18.8099	17.7479	19.2245	19.0081	17.6541	18.3362	19.1867	17.9926	19.6311	19.4447	17.3247	18.08	18.9437	17.9533	19.2091	18.9178
2522002743	hypothetical protein [Thermacetogenium phaeum DSM 12270 : CP003732] (-)strand	8	88	10.312	167.18	15.9268	18.6198	17.5733	17.8059	18.7274	17.7596	17.2221	18.868	18.469	17.9638	18.9198	18.6875	17.2489	18.4522	18.0182	17.8821	18.4531	18.2792	17.4039	17.9896	18.2287	17.6664	18.6948	18.6395
2522003873	glutamate-1-semialdehyde 2,1-aminomutase [Thermacetogenium phaeum DSM 12270 : CP003732] (-)strand	14	54	46.616	166.88	15.7889	18.1634	17.336	17.1217	18.7186	17.2784	16.6455	17.8044	17.5372	17.394	18.6038	18.5496	17.2063	17.7004	17.3195	16.9837	18.2579	17.7255	17.4976	17.3984	17.4336	17.3647	18.6439	18.0371
2522003235	1-(5-phosphoribosyl)-5-[(5-phosphoribosylamino)methylideneamino] imidazole-4-carboxamide isomerase [Thermacetogenium phaeum DSM 12270 : CP003732] (+)strand	17	79.8	26.851	165.99	15.6434	18.7681	17.5429	17.569	18.6526	17.9743	16.8248	18.8155	18.2305	17.6153	18.7021	18.6797	16.8618	17.9929	18.5304	17.5175	18.7087	18.5304	16.9092	17.9086	18.3148	17.6859	18.8603	19.921
2522003961	peptidase T-like protein [Thermacetogenium phaeum DSM 12270 : CP003732] (-)strand	15	49.6	42.019	165.54	16.5365	18.7885	17.7792	18.2654	18.967	18.3051	16.5337	18.5773	18.4049	17.8366	18.6497	18.6247	17.6846	18.582	18.811	17.8592	18.7422	18.8271	17.7583	18.2938	18.711	18.0805	18.9329	18.9614
2522003052	ethanolamine utilization protein EutN [Thermacetogenium phaeum DSM 12270 : CP003732] (+)strand	8	84	10.657	165.36	15.449	19.5708	17.336	17.2792	19.2823	17.6762	16.0373	18.1935	16.4126	16.5615	19.1611	17.3115	16.3383	19.3443	16.9953	16.9657	19.05	17.6652	16.4488	18.0502	17.144	17.3134	19.6482	17.9201
2522002368	pyridoxal phosphate synthase yaaD subunit [Thermacetogenium phaeum DSM 12270 : CP003732] (+)strand	18	54.4	31.271	164.02	16.5792	19.0893	19.6632	18.164	19.6504	18.4014	16.3477	18.7763	18.6799	18.2724	19.5845	19.0707	17.1068	17.8911	18.6191	18.3078	19.6198	18.8999	17.5766	18.7608	18.8628	18.711	20.0297	19.4419
2522003250	3-isopropylmalate/(R)-2-methylmalate dehydratase large subunit [Thermacetogenium phaeum DSM 12270 : CP003732] (+)strand	15	45.7	44.589	163.95	16.0378	18.7565	17.8059	17.7209	19.3006	18.1396	16.1739	18.2006	17.971	17.7438	19.1222	18.4373	16.1202	16.9863	17.1938	17.171	18.7174	18.2126	16.4124	17.4233	17.7202	17.8536	18.9836	18.1256
2522004941	LSU ribosomal protein L11P [Thermacetogenium phaeum DSM 12270 : CP003732] (-)strand	14	74.6	15.114	163.9	17.7728	19.0882	17.7103	18.1906	19.5115	18.033	18.9173	18.6372	18.1459	18.6036	19.4133	18.922	18.978	17.8219	17.8279	17.9653	18.9935	18.5712	18.8412	17.8709	18.1592	18.2832	19.1737	18.5944
2522004137	peptide/nickel transport system substrate-binding protein [Thermacetogenium phaeum DSM 12270 : CP003732] (+)strand	22	54.8	61.331	163.65	15.7318	18.3264	19.2307	18.4651	19.1819	18.3345	15.8058	17.3662	17.2644	17.9483	18.1289	18.8531	16.759	17.3064	17.7939	18.1996	18.623	18.5783	15.959	16.7235	16.9911	17.3804	17.95	17.9451
2522004307	pyruvate dehydrogenase E1 component beta subunit [Thermacetogenium phaeum DSM 12270 : CP003732] (-)strand	14	57.9	34.688	162.77	16.3931	19.7326	18.8562	18.4266	19.9289	18.2346	17.0486	20.7125	18.3584	18.4339	19.7353	18.79	16.9823	19.1927	18.1797	18.1065	19.9405	18.7151	17.7547	20.9694	18.5593	18.6232	19.8202	18.8774
2522005245	hypothetical protein [Thermacetogenium phaeum DSM 12270 : CP003732] (-)strand	15	49.4	38.361	162.76	15.1561	17.4583	16.8286	16.6533	17.1037	16.2931	16.5147	18.4075	17.7963	17.812	17.9941	17.9358	17.0503	18.2612	17.8959	17.3885	18.1094	18.0127	17.3936	18.9109	18.3143	18.0967	18.5417	18.2768
2522004898	Adenylate kinase [Thermacetogenium phaeum DSM 12270 : CP003732] (-)strand	14	53.2	24.294	161.82	16.7437	20.218	18.3334	18.6056	20.0403	18.8503	18.2434	20.0617	19.5409	19.0051	20.3878	19.996	18.4895	19.6721	19.8852	18.9775	20.4265	19.8511	18.3413	19.1269	19.5658	18.8238	20.3604	19.8687
2522003600	Uncharacterized conserved protein, contains tandem ACT domains [Thermacetogenium phaeum DSM 12270 : CP003732] (+)strand	9	51	15.763	160.57	15.7873	19.2336	18.413	18.5348	19.7741	18.1837	16.4565	18.9037	18.5604	18.223	19.3926	18.8335	17.0272	18.8047	18.3888	18.1253	19.1935	18.5944	17.4099	18.5899	19.0049	18.1894	19.753	18.9474
2522004876	argininosuccinate synthase [Thermacetogenium phaeum DSM 12270 : CP003732] (-)strand	17	51	44.463	159.59	16.3175	19.3053	19.0611	18.5346	19.4783	18.742	16.9984	18.9153	17.82	18.0194	19.2078	19.0864	17.1169	17.7181	17.516	17.6985	19.163	19.0196	17.3159	18.4382	17.8955	17.7962	19.107	18.6725
2522004267	tRNA 2-thiouridine synthesizing protein A [Thermacetogenium phaeum DSM 12270 : CP003732] (-)strand	9	89	7.9831	158.92	14.9467	17.5645	17.9933	17.7147	18.0306	18.2994	16.0957	18.1771	19.528	17.7198	18.2306	18.5965	15.9287	17.0694	18.4926	17.2417	17.3793	18.3772	16.4718	17.4455	19.3228	17.4886	18.3127	18.5975
2522005242	phosphomannomutase / phosphoglucomutase [Thermacetogenium phaeum DSM 12270 : CP003732] (+)strand	24	54.9	51.046	158.63	16.7749	19.8396	18.8582	19.022	20.1255	19.2482	17.8694	19.417	19.0869	19.0233	19.9696	20.0276	18.1347	18.9781	19.2585	18.9035	19.9949	19.6996	18.3986	18.6695	19.2949	19.0891	20.1754	19.8721
2522003116	superoxide reductase [Thermacetogenium phaeum DSM 12270 : CP003732] (+)strand	15	69	13.87	158.24	18.5574	22.1002	20.2598	18.1288	19.2684	18.6253	19.5651	21.7982	19.674	18.0914	19.0409	19.0207	19.9511	21.3274	19.6686	18.1139	18.9734	18.8794	19.8771	21.3759	19.5522	18.3005	19.1043	19.2134
2522004329	acetolactate synthase, small subunit [Thermacetogenium phaeum DSM 12270 : CP003732] (-)strand	12	79	18.871	157.81	16.1112	18.5984	19.3939	17.6275	18.7366	17.8532	16.1659	18.2551	18.2012	17.5556	18.7154	18.1104	16.0268	17.0222	17.4739	16.476	18.0996	17.3122	15.8687	17.1387	17.1915	16.7961	17.9033	17.6302
2522003028	phosphoglycerate mutase [Thermacetogenium phaeum DSM 12270 : CP003732] (+)strand	16	36.5	56.278	157.7	16.7641	19.5763	18.3222	18.3576	19.6913	18.6147	17.4424	19.4748	19.0945	18.4289	19.7015	19.3857	17.0378	18.0557	18.128	17.4929	18.7159	18.5546	17.6075	18.3829	18.7908	18.3758	19.6546	19.1465
2522003290	hypothetical protein [Thermacetogenium phaeum DSM 12270 : CP003732] (+)strand	13	46.2	45.065	157.52	17.0143	19.2245	18.3803	17.7166	19.0505	18.3002	16.7263	18.6045	18.3264	17.5948	19.0585	18.6356	17.6678	18.0957	18.2176	17.4771	18.8291	18.6096	17.6247	17.8404	18.2833	17.7607	19.0349	18.5458
2522004205	purine-binding chemotaxis protein CheW [Thermacetogenium phaeum DSM 12270 : CP003732] (-)strand	10	93	17.381	157.52	15.8961	18.9949	17.6608	17.7704	19.2914	18.0598	16.2873	18.5056	17.7697	17.4628	18.8164	18.272	16.0443	17.2004	17.361	16.7247	18.1162	17.6888	16.6962	17.4629	18.0151	17.34	18.7296	18.1728
2522004482	leucyl-tRNA synthetase [Thermacetogenium phaeum DSM 12270 : CP003732] (-)strand	33	44.4	94.339	156.25	16.7974	20.2527	18.698	18.6509	20.2784	19.1238	17.0497	19.512	18.6454	18.4419	20.2068	19.636	17.2199	18.4969	18.2918	17.898	19.7905	19.2099	17.8914	18.9945	18.9317	18.6548	20.1743	19.4006
2522005038	dihydropyrimidinase [Thermacetogenium phaeum DSM 12270 : CP003732] (-)strand	22	49.6	52.526	156.1	16.5076	20.0526	18.4651	18.6763	20.4186	18.7108	17.3076	19.4893	18.7772	18.7796	20.3327	19.2983	17.8313	18.9159	18.5707	18.6721	20.3016	19.4438	17.8476	18.6972	18.7214	18.7537	20.2193	19.0582
2522003047	acetaldehyde dehydrogenase (acetylating) [Thermacetogenium phaeum DSM 12270 : CP003732] (+)strand	18	41	53.981	151.82	15.9601	19.9258	18.2803	17.6619	20.292	18.0581	16.4324	18.9792	17.9852	17.3303	20.1615	18.301	16.7292	18.4007	17.8952	17.2925	20.0776	17.8566	16.3048	17.9894	17.7984	17.2279	20.1125	17.8073
2522002824	Multimeric flavodoxin WrbA [Thermacetogenium phaeum DSM 12270 : CP003732] (+)strand	17	72.5	19.69	151.7	16.5906	19.049	17.7975	19.1533	18.4589	18.5678	17.7767	19.7003	18.934	19.2275	19.0334	19.1408	17.8501	18.6154	18.2996	18.4456	18.0496	18.3035	17.7995	19.2263	18.8278	18.7703	18.7291	19.1337
2522005221	2-oxoglutarate ferredoxin oxidoreductase subunit gamma [Thermacetogenium phaeum DSM 12270 : CP003732] (-)strand	14	76.3	20.45	149.94	17.1336	19.0645	17.9559	18.2123	19.6004	18.3188	17.4241	18.6602	18.4333	18.1671	19.5577	19.122	17.9021	17.6437	17.8145	17.5653	19.2131	18.4975	18.35	17.9143	18.4253	18.2106	19.7728	19.0094
2522003693	O-acetyl-ADP-ribose deacetylase (regulator of RNase III), contains Macro domain [Thermacetogenium phaeum DSM 12270 : CP003732] (+)strand	11	76.1	19.212	147.98	15.3699	18.1649	18.2101	17.5643	18.2749	18.1422	16.3307	18.3864	17.8071	17.9001	18.7224	18.5055	16.81	17.8481	17.8666	17.9041	18.7972	18.3521	16.7798	17.5682	17.4425	17.7241	18.8484	18.7006
2522003899	aspartate kinase [Thermacetogenium phaeum DSM 12270 : CP003732] (-)strand	16	48.8	43.186	146.69	15.4919	18.8473	17.2254	17.2639	18.8403	17.7855	16.4337	18.4596	17.6653	17.4291	18.9988	18.2704	16.9144	17.6603	17.6664	17.1502	18.8257	18.6484	16.7462	17.4103	17.5651	17.4227	18.9114	18.1754
2522004940	large subunit ribosomal protein L1 [Thermacetogenium phaeum DSM 12270 : CP003732] (-)strand	15	70.6	25.091	146.06	16.9359	19.2611	18.0432	17.9926	19.7595	18.3768	17.7784	18.9195	18.5342	18.1529	19.6233	19.1422	18.5657	18.4534	18.7922	17.9988	19.7007	19.0984	17.8901	18.0683	18.0061	17.8948	19.1464	18.3465
2522002404	acetoin utilization protein AcuB [Thermacetogenium phaeum DSM 12270 : CP003732] (+)strand	11	69	23.957	145.51	15.5195	18.7753	18.2308	17.3887	18.8554	17.2216	15.5094	17.5305	17.1309	16.9235	17.8376	17.616	16.4267	17.2862	17.3371	16.864	18.4846	17.6045	15.8264	17.4082	17.4427	16.5077	18.2021	17.1128
2522004915	LSU ribosomal protein L2P [Thermacetogenium phaeum DSM 12270 : CP003732] (-)strand	18	71.3	29.995	145.43	15.9996	19.1061	19.0553	18.0406	19.8899	19.1907	16.9987	18.57	18.7393	18.2671	19.8841	19.4691	17.6761	18.3977	18.8821	18.2194	20.2354	19.5333	18.065	18.8089	19.111	18.8581	20.5209	19.9953
2522003386	protein of unknown function (DUF3786) [Thermacetogenium phaeum DSM 12270 : CP003732] (+)strand	7	56.5	21.903	145.12	14.9679	17.2322	16.7113	16.7671	17.3457	16.8481	15.5556	17.1735	17.1482	16.9466	17.2496	17.0213	16.2591	16.7903	17.4283	16.7908	17.1362	17.6365	17.0049	17.7245	18.1599	17.5119	18.0251	17.8482
2522004953	transcription elongation factor GreA [Thermacetogenium phaeum DSM 12270 : CP003732] (-)strand	5	37.3	17.63	144.9	12.4273	15.5718	14.7549	14.0252	15.2194	15.1296	15.0326	16.3275	16.9738	15.6805	16.4813	16.6658	15.0341	15.8361	17.2823	15.4271	16.4649	16.1583	15.2493	15.8124	17.3287	15.723	16.8686	16.688
2522003997	PmbA protein [Thermacetogenium phaeum DSM 12270 : CP003732] (-)strand	14	42.6	48.505	144.48	15.5229	18.2413	17.1014	16.9521	18.5808	17.2464	15.6384	17.6653	17.8518	16.9381	18.576	17.8785	16.0111	16.8958	17.9195	16.6956	18.7866	18.4197	16.3174	16.9373	17.8785	17.0038	18.6056	17.8043
2522003054	Carboxysome shell and ethanolamine utilization microcompartment protein CcmL/EutN [Thermacetogenium phaeum DSM 12270 : CP003732] (+)strand	13	80.8	18.711	144.41	16.2438	20.8496	18.2234	17.8722	19.8698	18.3388	16.6117	20.3745	18.6318	17.7475	20.0768	18.7116	16.8968	20.2175	18.3505	17.7281	19.4315	18.3487	16.9139	18.9796	18.1843	17.7587	20.0182	18.5102
2522004187	formate dehydrogenase major subunit [Thermacetogenium phaeum DSM 12270 : CP003732] (-)strand	17	49.2	57.401	143.56	15.9117	18.3551	17.7118	18.5793	19.5521	17.8116	16.2601	18.1367	18.2321	18.6027	19.2074	18.282	17.0152	17.6191	18.269	18.6264	19.4031	17.9707	17.3446	17.9141	18.5399	18.8511	19.3514	18.3661
2522005170	DNA-binding transcriptional regulator, GntR family [Thermacetogenium phaeum DSM 12270 : CP003732] (-)strand	12	62.7	26	142.23	15.5221	18.4836	17.5745	17.279	18.871	17.6895	16.1133	17.8736	17.7239	17.2697	18.9007	18.2389	17.1666	17.7384	20.3305	17.5083	19.4001	18.8518	16.6075	17.1501	17.9027	17.2395	18.9376	18.0654
2522002370	aspartate aminotransferase [Thermacetogenium phaeum DSM 12270 : CP003732] (+)strand	14	50.6	41.966	140.63	15.6793	18.6397	18.1184	17.7836	19.5498	18.1135	16.0265	18.2989	19.2961	17.6479	19.0802	18.5475	16.4076	17.2316	19.2301	17.0347	18.8689	18.0416	16.3652	17.4655	19.4348	17.224	18.7663	17.593
2522003703	Copper amine oxidase N-terminal domain-containing protein [Thermacetogenium phaeum DSM 12270 : CP003732] (+)strand	15	30.9	48.713	140.39	15.9479	17.8444	17.8667	18.3462	18.0287	17.4136	18.8071	19.4408	18.6152	19.0858	19.2417	19.0605	18.6771	18.7809	18.3987	18.4075	18.5182	18.4271	18.8063	19.6759	18.545	18.5831	19.025	18.839
2522005093	5-methyltetrahydrofolate--homocysteine methyltransferase [Thermacetogenium phaeum DSM 12270 : CP003732] (-)strand	14	74.8	29.166	140.02	15.5542	18.9455	17.5014	17.626	18.9984	18.0063	16.4944	18.9698	18.1474	17.9135	19.5856	18.8878	16.918	18.5113	18.1729	17.8148	19.2889	19.3145	16.635	17.7472	17.8083	17.4567	19.1251	18.4481
2522003510	stage V sporulation protein S [Thermacetogenium phaeum DSM 12270 : CP003732] (+)strand	4	70.9	8.7572	139.45	16.0785	18.2803	18.0243	16.984	18.2193	16.8452	16.3715	17.5695	17.4282	16.9601	17.7072	17.1713	16.6505	17.3405	17.5823	16.8175	17.9319	16.8677	16.4284	16.9371	17.0408	16.8821	17.9195	16.9941
2522003728	NitT/TauT family transport system ATP-binding protein [Thermacetogenium phaeum DSM 12270 : CP003732] (-)strand	11	44.4	28.061	139.36	15.297	17.6822	17.2119	17.6831	18.8418	17.4473	16.27	17.8014	17.446	17.8518	18.8997	18.4378	15.9785	16.5409	16.7014	16.8973	18.2061	17.6645	15.682	16.6873	17.1082	17.427	18.5107	18.3299
2522003200	phosphoribosylamine--glycine ligase [Thermacetogenium phaeum DSM 12270 : CP003732] (+)strand	17	47.4	44.908	138.96	15.3618	17.8472	17.4985	17.5583	18.7592	18.5459	16.3081	18.265	17.9548	18.205	19.3225	18.9899	16.8149	17.3832	17.8094	17.8114	19.0539	18.9367	17.0463	17.6542	18.2002	18.3433	19.5233	19.2256
2522003359	uncharacterized protein [Thermacetogenium phaeum DSM 12270 : CP003732] (+)strand	10	66.3	21.182	138.7	15.2791	17.2318	15.9559	17.0559	16.7491	16.065	15.8073	18.5212	18.6833	17.5313	17.924	17.6905	16.4048	17.7161	18.3013	17.0186	17.135	17.146	16.537	17.9306	18.6126	17.2824	17.6472	17.7377
2522003719	3-oxoacyl-[acyl-carrier-protein] synthase II [Thermacetogenium phaeum DSM 12270 : CP003732] (-)strand	9	35.5	43.896	138.56	15.5489	18.4172	17.3902	17.3048	19.0823	17.4486	15.9763	17.8141	17.5684	17.2403	18.6858	17.9323	16.1532	17.0736	17.2711	16.8848	18.5955	17.7221	16.9468	17.2977	17.6487	17.4292	18.7494	17.9433
2522004121	thiamine pyrophosphokinase [Thermacetogenium phaeum DSM 12270 : CP003732] (-)strand	12	75.7	23.845	138.22	15.5733	18.8816	17.3559	17.4497	18.1942	18.2519	16.5058	19.1372	18.2677	17.7533	18.5341	19.0383	16.4504	18.1807	17.7214	16.9129	17.9188	18.943	16.9442	18.3846	18.0313	17.4464	18.2819	19.0139
2522003883	FdhE protein [Thermacetogenium phaeum DSM 12270 : CP003732] (-)strand	17	66.5	31.311	136.9	16.0998	18.6677	18.2612	18.7092	19.9929	18.3672	16.2608	18.2072	18.0176	18.8369	19.8748	18.948	16.2037	17.2175	17.5305	17.8732	19.2184	18.4594	16.4212	17.4371	18.0702	18.6877	19.4737	18.7088
2522003565	Ankyrin repeat-containing protein [Thermacetogenium phaeum DSM 12270 : CP003732] (-)strand	15	38.3	48.315	136.24	14.24	16.3391	15.1841	16.094	16.1125	15.5916	16.6882	18.1983	17.9207	17.6345	17.7865	17.9828	16.8851	17.9113	17.9235	17.461	17.5356	18.573	17.418	19.24	18.5603	17.9351	18.3091	18.5392
2522002424	SSU ribosomal protein S6P [Thermacetogenium phaeum DSM 12270 : CP003732] (+)strand	7	86.5	11.17	134.89	16.2667	18.4642	17.654	18.0399	19.263	18.0993	17.2957	18.8802	18.2248	18.006	18.9725	18.5495	17.1443	17.3229	17.5997	17.0597	18.2207	17.6731	17.8943	18.5453	18.9461	18.0979	19.0334	18.766
2522002459	CO dehydrogenase maturation factor [Thermacetogenium phaeum DSM 12270 : CP003732] (+)strand	10	51.5	27.834	133.43	15.9841	17.4468	16.5418	18.3409	17.558	18.0544	15.9146	17.2076	17.2692	18.0874	17.5561	18.5839	16.1504	16.3856	16.6995	17.55	16.7462	17.5141	16.4871	16.6075	17.3967	18.0498	17.266	18.2145
2522005115	transaldolase [Thermacetogenium phaeum DSM 12270 : CP003732] (-)strand	17	80.3	23.904	133.06	16.2307	19.1451	19.5247	18.4784	19.9924	18.5094	16.6906	18.8938	18.3004	18.3847	19.8404	19.0875	17.4199	17.9064	18.2201	18.1171	19.795	18.9994	17.3702	18.3563	18.3814	18.6068	19.7598	19.1336
2522003784	diaminopimelate epimerase [Thermacetogenium phaeum DSM 12270 : CP003732] (-)strand	13	54.2	32.934	130.83	15.6856	18.3368	17.6776	17.3452	18.6148	17.5935	15.3344	17.6917	17.5066	16.8037	18.0472	18.0685	15.99	17.0105	17.9118	16.6636	18.0701	18.2284	15.8699	16.9142	17.535	16.8446	18.0556	17.6267
2522003901	L-threonine synthase [Thermacetogenium phaeum DSM 12270 : CP003732] (-)strand	15	59	37.495	130.78	16.0229	19.5637	17.8877	17.7984	19.1632	18.0326	16.166	18.2985	17.4728	17.2832	18.64	18.1815	16.7303	17.5081	17.8197	16.9106	18.3731	18.0751	16.6458	17.5125	17.7423	17.4161	18.6462	17.9619
2522003721	[acyl-carrier-protein] S-malonyltransferase [Thermacetogenium phaeum DSM 12270 : CP003732] (-)strand	19	74.9	33.637	130.03	17.0012	19.4957	18.2128	18.5699	19.8329	18.799	17.1339	18.9842	18.756	18.1731	19.526	19.2779	17.5098	18.2367	18.5342	17.7435	18.9489	18.5887	17.5362	18.0125	18.6218	18.0002	19.305	19.0439
2522004599	hypothetical protein [Thermacetogenium phaeum DSM 12270 : CP003732] (-)strand	8	60.5	15.669	129.43	16.1548	18.6492	17.0521	17.8284	18.4836	17.5465	17.407	18.9593	18.3083	18.393	18.4063	18.2865	16.6188	17.8293	17.7851	16.9478	17.6793	17.4257	17.3625	18.1353	18.0608	17.6974	18.3253	18.2226
2522004188	4Fe-4S dicluster domain-containing protein [Thermacetogenium phaeum DSM 12270 : CP003732] (-)strand	15	62.5	38.752	128.76	15.7838	17.8251	17.2713	17.6887	18.4483	17.1419	16.5339	18.2064	18.2822	18.5422	18.9836	18.1373	16.6062	17.3418	17.979	18.1248	18.9029	17.9011	16.7935	17.8409	18.326	18.6513	19.1827	18.5331
2522003251	3-isopropylmalate/(R)-2-methylmalate dehydratase small subunit [Thermacetogenium phaeum DSM 12270 : CP003732] (+)strand	14	90.4	18.262	127.62	16.4249	19.3913	18.3734	18.0596	19.7116	18.2851	16.6843	18.341	18.4928	17.7092	19.2532	18.7611	17.1458	17.5154	17.9613	17.5246	19.0506	18.4223	17.3614	18.2215	19.5041	18.1382	19.4421	18.6572
2522004477	ech hydrogenase subunit C [Thermacetogenium phaeum DSM 12270 : CP003732] (-)strand	5	64.1	15.456	127.36	14.9003	17.8673	18.6358	18.2235	19.1529	16.9527	15.6286	18.2836	17.5579	18.6455	19.1046	17.9965	15.0493	15.9838	16.2989	17.3652	18.2001	16.3919	15.9709	17.9034	17.586	18.6214	19.3749	18.0473
2522003049	ethanolamine utilization cobalamin adenosyltransferase [Thermacetogenium phaeum DSM 12270 : CP003732] (+)strand	14	66.9	26.969	126.64	15.8098	19.1899	17.9572	17.4875	19.4802	17.9874	15.3142	17.6928	16.9317	16.7118	19.0953	17.7175	15.7443	17.1387	16.5575	16.4293	18.7174	17.3203	15.304	16.4816	16.0631	16.0489	18.324	16.7556
2522003894	heterodisulfide reductase subunit C [Thermacetogenium phaeum DSM 12270 : CP003732] (-)strand	14	78.7	21.628	125.59	17.0143	19.5976	19.99	19.1091	20.1425	18.7468	16.4323	18.4149	17.8411	18.4941	19.3675	18.329	17.1766	17.7543	17.6789	18.177	19.5525	18.275	17.4095	18.3413	18.2912	18.9042	19.4723	18.6205
2522003795	pyrimidine operon attenuation protein / uracil phosphoribosyltransferase [Thermacetogenium phaeum DSM 12270 : CP003732] (-)strand	13	69.8	20.328	125.28	16.5939	18.681	17.3458	17.6646	18.7942	17.7709	17.2166	17.8402	17.7301	17.4081	18.3876	17.9668	17.564	17.3188	17.8774	17.0765	18.242	17.8146	17.6052	17.1358	17.6452	17.5087	18.1545	17.9083
2522003372	SSU ribosomal protein S16P [Thermacetogenium phaeum DSM 12270 : CP003732] (+)strand	7	62.5	11.827	124.26	16.5157	18.1798	17.2767	17.4646	18.7439	17.2726	19.2987	18.3504	18.1228	17.7919	19.0999	18.135	18.8424	17.9155	17.9361	17.4575	18.4304	17.8218	19.399	17.955	18.8503	18.0752	19.1179	18.2674
2522003993	transcriptional regulator AraC family [Thermacetogenium phaeum DSM 12270 : CP003732] (-)strand	6	28.2	17.992	123.39	16.0403	19.4615	18.2522	17.6355	19.5277	18.2674	16.341	19.5079	18.6397	17.6758	19.5634	18.5885	17.7703	18.9195	18.9977	17.6551	19.6151	18.662	16.9298	17.4396	18.2072	16.8805	18.8876	18.0316
2522004431	Uncharacterized conserved protein, contains FIST_N domain [Thermacetogenium phaeum DSM 12270 : CP003732] (-)strand	12	48.4	40.424	123.33	15.4707	17.4055	16.4353	16.6079	17.3248	17.0755	15.8361	18.2369	18.0937	17.6163	18.3483	18.2033	16.119	17.4139	17.8271	16.793	17.4986	17.8966	16.2879	17.2973	17.8613	17.1904	17.8318	17.8695
2522002997	putative sigma-54 modulation protein [Thermacetogenium phaeum DSM 12270 : CP003732] (+)strand	14	39.5	20.166	123	16.1237	18.78	18.0725	17.7818	19.709	18.2057	18.3525	18.9814	18.9547	18.28	19.8354	19.2708	18.6272	17.895	18.423	17.6815	19.056	18.9963	18.9419	18.4282	18.9931	18.4927	19.6656	19.2355
2522005082	serine hydroxymethyltransferase [Thermacetogenium phaeum DSM 12270 : CP003732] (-)strand	18	54	45.683	122.24	16.1208	19.092	18.0714	17.7234	19.333	18.1619	16.199	18.1148	17.4163	17.3307	18.6871	18.0786	15.6361	16.8729	16.5825	16.4134	18.1678	17.0838	16.6096	17.4176	17.7609	17.4054	18.8138	17.9384
2522002726	ATP-dependent Clp protease ATP-binding subunit ClpC [Thermacetogenium phaeum DSM 12270 : CP003732] (+)strand	35	49.8	91.724	121.65	16.5172	19.8515	18.6462	18.8629	20.0189	18.8769	17.3095	19.3523	19.249	18.948	20.176	19.6248	17.3267	18.295	18.7691	18.2422	19.667	19.0332	17.3601	18.2797	19.0533	18.5377	19.7025	18.9527
2522003479	translation initiation factor IF-2 [Thermacetogenium phaeum DSM 12270 : CP003732] (+)strand	19	33.1	79.144	116.58	15.6805	18.597	17.5547	17.5516	19.387	17.9454	16.822	18.7144	18.5225	18.1663	19.5758	19.2155	17.4574	18.1221	18.4043	17.7842	19.5097	18.9763	16.7215	17.0976	17.5991	17.0849	18.5221	18.2408
2522004917	large subunit ribosomal protein L4 [Thermacetogenium phaeum DSM 12270 : CP003732] (-)strand	11	63.6	23.054	116.12	16.9075	19.1358	17.4502	17.5732	19.6357	18.0197	17.5729	18.7445	18.4868	18.2118	19.6202	18.9813	17.7257	17.8638	18.3151	17.5549	19.4483	18.9593	17.4453	18.0715	18.342	18.0125	19.341	18.5914
2522004594	Predicted Fe-Mo cluster-binding protein, NifX family [Thermacetogenium phaeum DSM 12270 : CP003732] (-)strand	9	90.2	12.815	115.18	16.5965	19.7485	18.9032	19.8821	19.8674	19.4093	17.2756	19.6277	19.6895	19.7342	19.8214	19.9908	17.9923	18.9324	19.5914	19.8035	19.9019	20.0854	17.9575	19.1712	19.8968	19.7908	20.041	20.2234
2522005041	L-cysteine desulfidase [Thermacetogenium phaeum DSM 12270 : CP003732] (-)strand	20	54.9	45.079	114.65	16.6266	19.4066	18.2405	19.1545	19.868	19.0616	17.2125	19.0337	18.9001	19.0391	19.9148	19.9455	18.085	18.7361	18.9406	18.8837	19.9861	19.6132	17.8534	18.6137	18.9892	19.1958	19.5973	19.8345
2522003787	orotate phosphoribosyltransferase [Thermacetogenium phaeum DSM 12270 : CP003732] (-)strand	11	76.7	20.527	113.99	15.8459	19.0433	17.8308	18.1876	19.142	18.4273	16.5369	18.7248	17.69	17.8411	18.74	18.7213	16.7429	18.0132	17.4333	17.6924	18.5042	18.341	16.6748	17.8515	17.6632	17.6638	18.8013	18.4467
2522002949	rod shape-determining protein MreB [Thermacetogenium phaeum DSM 12270 : CP003732] (+)strand	17	55.8	36.322	113.5	16.9404	19.2521	18.0013	18.1203	18.917	18.2528	17.9585	19.28	19.1839	18.6632	19.0094	19.3082	18.2353	18.4405	18.9338	18.1071	18.7081	18.8092	17.9133	18.1702	18.7599	18.1749	18.4334	18.7152
2522003474	prolyl-tRNA synthetase [Thermacetogenium phaeum DSM 12270 : CP003732] (+)strand	16	40.6	64.923	113.48	15.6179	18.1669	18.5971	17.2012	18.4928	17.593	16.4831	17.9508	17.5223	17.3104	18.6523	18.2344	16.2612	16.8047	17.1908	16.7393	18.1107	17.5233	16.4694	16.977	17.1241	17.0029	18.2669	17.7029
2522004828	peptide/nickel transport system substrate-binding protein [Thermacetogenium phaeum DSM 12270 : CP003732] (-)strand	15	42.4	57.195	113.28	15.8791	18.1293	18.9614	17.5959	18.6928	17.8752	17.4654	17.4083	16.9977	17.6405	18.2064	18.2656	17.1628	16.8983	16.4314	17.3599	18.0379	17.4675	15.9048	16.6048	16.7806	17.18	17.5484	17.6324
2522002775	NADH-quinone oxidoreductase subunit F [Thermacetogenium phaeum DSM 12270 : CP003732] (+)strand	19	38.9	63.613	112.44	15.0745	18.3738	16.9559	17.0449	18.381	17.8883	16.0297	17.6814	16.8341	16.8647	18.2986	18.189	16.0802	17.1658	17.0399	16.49	18.7763	18.2827	15.9059	17.3556	16.8801	16.8113	18.4516	18.3472
2522004077	thioredoxin [Thermacetogenium phaeum DSM 12270 : CP003732] (-)strand	8	51.4	12.365	111.9	17.4701	19.2843	18.2879	19.2733	19.9951	18.6815	18.2134	18.7348	17.9763	18.7287	19.2002	18.6887	19.3905	18.921	18.068	19.1858	19.0491	18.931	19.078	18.6866	18.6081	18.6598	19.3749	19.1942
2522004302	glycolate oxidase [Thermacetogenium phaeum DSM 12270 : CP003732] (-)strand	13	33.3	54.006	111.61	10.7993	14.3067	14.8287	12.795	14.0398	13.3221	13.2549	17.1639	14.784	14.4961	15.7431	15.2693	NaN	NaN	NaN	NaN	NaN	NaN	16.527	19.2592	17.8539	17.2469	18.2576	17.8842
2522002679	Prenyltransferase and squalene oxidase repeat-containing protein [Thermacetogenium phaeum DSM 12270 : CP003732] (-)strand	15	40.9	49.513	110.82	15.3307	17.6898	17.2641	17.6993	17.9347	17.1356	16.8031	17.2354	16.8624	17.8568	18.1915	17.4583	16.8568	18.1725	16.8608	17.7093	18.0406	17.7067	17.7094	18.5721	18.1069	18.5752	19.1453	18.5342
2522003318	methyl-accepting chemotaxis protein [Thermacetogenium phaeum DSM 12270 : CP003732] (+)strand	20	39.1	64.888	110.64	15.548	17.7177	18.656	17.4397	18.1879	18.5545	14.4039	16.6465	16.6899	16.5291	16.8839	16.9317	15.0202	16.0924	16.7656	16.561	16.955	16.8313	14.904	16.0416	16.6902	16.5744	17.0755	17.219
2522003596	Glyoxylase, beta-lactamase superfamily II [Thermacetogenium phaeum DSM 12270 : CP003732] (+)strand	10	73.2	21.789	110.22	16.0434	18.0606	17.1889	17.912	18.2049	17.4816	16.3792	18.4547	18.1558	18.2981	18.372	18.3875	17.2382	18.2081	18.7023	17.9479	18.2884	18.4785	17.3673	18.0579	18.1306	18.0524	18.3295	18.7219
2522004878	acetylornithine aminotransferase apoenzyme [Thermacetogenium phaeum DSM 12270 : CP003732] (-)strand	11	45.9	42.584	108.5	14.9112	17.96	16.7425	16.5111	17.4554	17.0067	15.3038	17.4508	16.8175	16.5815	17.4096	17.482	14.9335	16.4114	15.2163	15.8645	16.5021	16.627	14.6995	15.3086	15.5713	15.3924	15.7027	15.355
2522003326	Cell fate regulator YlbF, YheA/YmcA/DUF963 family (controls sporulation, competence, biofilm development) [Thermacetogenium phaeum DSM 12270 : CP003732] (+)strand	9	65.6	14.587	108.34	15.4281	18.4878	16.7808	17.0366	18.1985	17.3894	16.4386	18.1513	18.1571	17.43	18.5968	18.2633	17.076	18.3371	18.3582	18.0786	18.895	18.3819	17.3926	18.0398	18.9441	18.2698	19.5588	18.6645
2522004474	NADH-quinone oxidoreductase subunit I [Thermacetogenium phaeum DSM 12270 : CP003732] (-)strand	18	94	13.144	107.74	17.2254	19.257	20.5135	19.2665	20.2066	18.4647	17.5059	19.3671	19.1334	19.6889	20.47	19.4261	17.2578	17.9753	18.1775	18.8734	19.7516	18.7176	17.7177	18.7331	18.6896	19.3161	20.1529	18.9536
2522003844	protein of unknown function (DUF3786) [Thermacetogenium phaeum DSM 12270 : CP003732] (-)strand	16	63.6	25.101	106.66	16.406	18.6817	17.8028	17.7039	18.6931	17.6992	19.0266	18.7542	18.5745	18.435	19.0885	18.9226	19.1066	18.1278	18.4132	18.0086	18.9131	18.7923	19.0633	18.3878	18.6593	18.5145	19.0692	18.9469
2522004587	HSP20 family protein [Thermacetogenium phaeum DSM 12270 : CP003732] (-)strand	15	78.1	16.894	106.09	14.9788	18.4675	18.0685	17.3508	19.1846	17.2528	15.5966	18.1116	18.1168	17.1604	18.5985	17.6671	16.6341	17.4819	19.0019	17.3314	19.5864	18.7901	16.4348	18.0291	18.6522	17.3142	18.7517	18.1021
2522005074	F-type H+-transporting ATPase subunit b [Thermacetogenium phaeum DSM 12270 : CP003732] (-)strand	17	60.9	18.548	106.04	16.2872	19.0464	20.1934	18.1265	19.7966	18.4541	16.6527	18.5985	18.2541	17.7684	19.2537	18.6056	17.2025	17.5707	18.1572	17.6458	19.2844	18.682	17.0964	18.397	18.4353	18.0536	19.3948	18.6658
2522004172	tyrosyl-tRNA synthetase [Thermacetogenium phaeum DSM 12270 : CP003732] (-)strand	11	36.5	46.101	105.42	15.0788	17.7846	16.8313	16.8013	18.297	17.0527	16.4015	17.8589	17.3483	17.5298	18.6713	18.1153	15.9498	17.9676	17.127	17.11	18.225	17.9475	16.5579	16.8411	16.6791	16.9412	18.1661	17.5809
2522003180	molybdopterin molybdochelatase [Thermacetogenium phaeum DSM 12270 : CP003732] (+)strand	13	47.1	44.497	104.3	15.5526	18.1621	17.5954	16.9824	18.3687	17.6081	15.8861	17.9017	17.7976	17.3234	18.4058	18.5606	15.7819	16.7959	16.8122	16.694	17.7628	18.1089	15.8242	16.7098	17.3072	16.6976	18.0518	17.8613
2522004909	small subunit ribosomal protein S17 [Thermacetogenium phaeum DSM 12270 : CP003732] (-)strand	6	71.3	12.435	104.12	15.9934	18.2661	16.8188	17.0119	18.499	17.1373	17.1274	18.3988	18.1408	17.5973	18.6157	18.3043	16.7577	17.3478	17.4086	16.8448	18.2713	17.7427	17.5274	17.8372	18.1059	17.6267	18.7765	17.8553
2522003051	Flavoprotein [Thermacetogenium phaeum DSM 12270 : CP003732] (+)strand	15	63.3	28.093	102.78	16.0668	19.3	17.7229	17.4358	19.2278	17.6464	16.0587	18.27	16.9581	16.8825	18.948	17.4027	15.6897	17.2535	16.3146	15.9635	18.362	16.75	16.1495	17.6628	16.7464	16.4448	18.8425	17.3665
2522003938	tryptophanyl-tRNA synthetase [Thermacetogenium phaeum DSM 12270 : CP003732] (-)strand	15	59.9	38.919	102.48	16.3508	19.656	17.9952	17.9296	19.5227	18.3979	16.345	18.3229	18.3006	17.3634	18.8361	18.1864	16.5654	17.5661	18.2203	17.1087	18.6636	18.4698	16.678	17.5273	18.3957	17.4123	19.0315	18.2937
2522005010	HD domain-containing protein [Thermacetogenium phaeum DSM 12270 : CP003732] (-)strand	11	65.5	20.021	102.36	15.4797	18.0392	17.0446	18.0036	18.506	17.5347	16.5555	18.8647	18.2626	18.199	18.7668	18.5089	17.1924	18.3022	18.2463	18.0338	18.3557	18.3427	17.2836	18.3676	18.2782	18.0699	18.5618	18.4764
2522003174	NADH-quinone oxidoreductase subunit F [Thermacetogenium phaeum DSM 12270 : CP003732] (+)strand	18	38.6	68.688	102.22	15.8482	18.8613	17.5747	17.1736	18.6943	17.8233	15.8757	18.289	17.5511	17.3437	18.6682	18.1095	15.5514	16.7201	16.4522	16.1545	17.4842	17.1644	15.9372	17.5244	16.9693	16.829	17.8536	17.433
2522003164	UDP-N-acetyl-D-mannosaminuronic acid dehydrogenase [Thermacetogenium phaeum DSM 12270 : CP003732] (-)strand	21	53.7	47.964	102	16.2154	19.3859	18.1679	17.9229	19.5549	18.472	16.6194	18.5891	18.0163	17.926	19.4102	18.8553	17.3082	18.1214	18.3776	17.6929	19.407	19.0666	17.0995	18.3056	18.3708	17.8992	19.5938	19.1264
2522003312	Radical SAM superfamily enzyme, MoaA/NifB/PqqE/SkfB family [Thermacetogenium phaeum DSM 12270 : CP003732] (+)strand	12	34.1	52.455	101.57	16.272	18.7965	18.2516	17.6125	18.5783	17.7813	16.3823	18.2463	18.0626	17.4833	18.1427	18.0849	16.3984	17.1237	17.47	16.7227	17.6345	17.759	16.5889	17.16	17.6831	17.2654	17.9324	17.7717
2522003362	acyl carrier protein [Thermacetogenium phaeum DSM 12270 : CP003732] (+)strand	4	31.7	9.2382	101.18	15.7666	19.0089	18.1788	18.3488	19.7735	18.9446	16.0833	18.8386	18.0129	17.4503	19.0312	18.5728	17.1215	19.1305	18.6672	18.5613	19.3891	19.1584	17.0347	18.5808	18.5281	17.9811	19.248	19.2711
2522003627	anaerobic ribonucleoside-triphosphate reductase activating protein [Thermacetogenium phaeum DSM 12270 : CP003732] (+)strand	8	62.9	18.512	99.776	15.2379	18.1859	16.3809	17.207	17.6956	17.3683	16.0824	17.826	16.8644	16.909	17.5605	17.8757	16.7444	17.3879	16.4028	16.653	17.2726	17.5483	17.179	17.1592	17.0648	16.8199	17.6617	17.9621
2522004039	alanyl-tRNA synthetase [Thermacetogenium phaeum DSM 12270 : CP003732] (-)strand	26	37.2	97.621	99.025	15.836	19.0775	18.484	17.9184	19.4017	18.0589	16.1554	18.028	18.2874	17.4498	18.9751	18.3583	16.659	17.6908	18.3238	17.2011	19.0022	18.5469	16.2533	16.9593	17.5669	17.1089	18.3966	18.0042
2522004818	Uncharacterized conserved protein YurZ, alkylhydroperoxidase/carboxymuconolactone decarboxylase family [Thermacetogenium phaeum DSM 12270 : CP003732] (+)strand	10	96	11.23	98.861	16.3045	19.9973	19.0805	18.674	19.8722	19.0992	17.7893	19.6998	18.914	18.7626	19.893	19.2284	18.3865	20.0036	19.0844	19.0774	19.9047	19.4984	18.3107	19.4291	19.0541	18.6594	20.09	19.242
2522004110	glutamyl-tRNA synthetase [Thermacetogenium phaeum DSM 12270 : CP003732] (-)strand	14	36.3	56.748	98.414	15.2952	18.4416	17.5809	17.1773	18.8879	18.1469	15.7614	17.9188	17.6742	17.4299	18.745	18.7436	15.7574	16.807	17.6623	16.8817	18.18	18.3925	16.1082	17.1651	17.6217	17.3012	18.6407	18.4826
2522004906	LSU ribosomal protein L5P [Thermacetogenium phaeum DSM 12270 : CP003732] (-)strand	13	69.1	20.403	97.938	17.2332	19.9818	18.1802	18.1914	20.2751	18.3563	18.1591	19.2162	18.7677	18.4153	19.8807	18.9688	18.8501	18.9176	18.7966	18.0317	19.7135	18.8762	18.3109	18.6005	18.434	18.0322	19.4299	18.5512
2522004626	Leucyl aminopeptidase (aminopeptidase T) [Thermacetogenium phaeum DSM 12270 : CP003732] (-)strand	17	51.4	33.606	97.203	16.6594	19.1944	18.6551	18.9908	19.6667	18.6265	17.146	19.1222	18.707	18.9543	19.5997	19.5008	17.5709	18.3866	18.5125	18.5692	19.3594	19.3435	17.5693	18.249	18.606	18.7582	19.3403	19.3252
2522004904	small subunit ribosomal protein S8 [Thermacetogenium phaeum DSM 12270 : CP003732] (-)strand	13	77.1	14.774	96.674	17.4775	19.2775	17.9247	17.9367	19.8478	18.1274	18.5781	18.6372	18.6071	17.9566	19.9875	18.6479	18.5941	17.9373	18.2157	17.3768	19.7895	18.4793	18.722	18.0258	18.5391	18.0417	19.9421	18.7275
2522003300	3-deoxy-D-arabinoheptulosonate-7-phosphate synthase [Thermacetogenium phaeum DSM 12270 : CP003732] (+)strand	19	64.1	37.663	96.594	15.9433	18.4917	17.8069	18.1988	19.1592	18.634	16.9621	18.6406	19.0336	18.3588	19.3466	19.3361	17.7812	18.2278	19.2441	18.2974	19.4033	19.3931	17.5717	18.1027	19.1545	18.3012	18.9651	19.1993
2522003506	recombination protein RecA [Thermacetogenium phaeum DSM 12270 : CP003732] (+)strand	11	44	37.649	95.962	15.7011	17.1978	16.565	16.8566	17.3039	16.9915	15.804	17.3645	17.0546	16.9771	17.4523	17.8683	15.8584	15.9915	16.5791	16.132	16.5555	16.5452	15.9708	16.8566	17.394	17.1063	17.4454	17.9386
2522004436	hypothetical protein [Thermacetogenium phaeum DSM 12270 : CP003732] (-)strand	8	55	26.33	95.705	15.5378	17.0223	16.0832	16.5772	16.6257	15.8723	16.875	16.3626	16.6544	16.3982	16.3494	16.2939	17.4517	17.2383	16.8218	16.3504	16.1246	16.5279	17.8733	17.6882	17.0422	17.0141	17.3474	17.264
2522003050	ethanolamine utilization protein EutJ [Thermacetogenium phaeum DSM 12270 : CP003732] (+)strand	11	54.5	30.546	95.512	15.8148	18.624	16.8395	16.6682	18.6192	16.6168	15.8717	18.6617	17.1784	16.9243	18.8001	17.7671	16.3545	18.7723	17.4036	16.6729	18.48	18.0715	16.2159	18.1962	16.8484	16.5716	18.0895	16.967
2522003490	dihydrodipicolinate reductase [Thermacetogenium phaeum DSM 12270 : CP003732] (+)strand	11	47.6	28.862	95.084	15.912	19.3834	17.9408	17.7508	19.5152	18.4341	16.1906	18.558	18.2791	17.5705	19.4614	19.0441	16.7456	17.7965	18.0837	17.3781	19.2969	18.8618	16.3245	17.401	17.7363	17.2485	19.1791	17.9826
2522003234	imidazole glycerol phosphate synthase subunit hisH [Thermacetogenium phaeum DSM 12270 : CP003732] (+)strand	8	45.8	22.048	95.061	16.302	17.7997	17.2735	18.2934	17.9579	17.4543	16.5369	18.0399	17.9595	18.2497	18.0567	18.1611	17.1289	18.278	18.3039	17.7927	17.6393	17.7849	17.6741	18.5021	18.8984	18.3336	18.3069	18.6103
2522004596	MJ0570-related uncharacterized domain-containing protein [Thermacetogenium phaeum DSM 12270 : CP003732] (-)strand	13	63.9	24.877	94.732	16.3243	18.8536	18.0491	18.5796	19.0508	18.3481	17.2423	18.9778	18.503	18.798	19.4056	19.5467	17.1995	18.3576	18.0802	18.337	18.9816	19.1103	17.3235	18.1545	18.4108	18.4954	19.1487	19.6788
2522004897	methionyl aminopeptidase [Thermacetogenium phaeum DSM 12270 : CP003732] (-)strand	8	52	27.097	92.919	15.8136	18.3161	17.3127	17.8059	18.1301	17.5945	16.3361	18.4929	17.7437	17.7866	18.0485	18.1516	16.491	17.482	17.1346	17.117	17.3511	17.9666	16.578	17.7187	17.4986	17.5052	18.0876	17.8814
2522004252	Acyl-CoA synthetase (AMP-forming)/AMP-acid ligase II [Thermacetogenium phaeum DSM 12270 : CP003732] (-)strand	16	36.5	58.974	91.695	15.9111	18.5304	17.5929	17.41	18.8987	18.0663	17.3121	18.261	17.8528	17.8721	19.3361	19.2325	16.5355	16.827	16.8986	16.2352	18.3195	17.9986	16.7904	17.1569	17.4375	17.3872	18.5365	18.2725
2522004300	hypothetical protein [Thermacetogenium phaeum DSM 12270 : CP003732] (-)strand	9	89.1	10.569	89.511	15.3125	18.4861	17.4037	18.2343	18.2016	16.9279	15.8816	19.0758	17.6806	18.2042	18.5609	17.3525	16.6385	18.1171	17.7723	17.9576	18.5219	17.8591	16.626	19.2413	18.1315	18.1593	19.0094	17.8819
2522004891	SSU ribosomal protein S4P [Thermacetogenium phaeum DSM 12270 : CP003732] (-)strand	20	66.3	24.429	89.511	17.1207	19.9773	18.9915	18.5145	20.2201	18.924	17.5087	19.1507	19.0853	18.3434	20.0266	19.4369	18.5199	18.6144	19.2156	18.0611	20.0015	19.5073	18.2744	18.5513	19.3939	18.6607	20.0339	19.6743
2522003748	6,7-dimethyl-8-ribityllumazine synthase [Thermacetogenium phaeum DSM 12270 : CP003732] (-)strand	10	76	17.858	88.608	15.7202	19.6249	19.4038	17.4406	19.6201	18.0312	15.0994	17.1718	16.7373	16.5071	17.8103	17.1258	15.4218	16.1045	16.288	16.3761	18.0491	16.7848	15.8319	16.8553	17.0781	16.8654	18.0608	17.331
2522004829	NADH-FMN oxidoreductase RutF, flavin reductase (DIM6/NTAB) family [Thermacetogenium phaeum DSM 12270 : CP003732] (-)strand	10	55.6	22.953	87.92	14.3088	16.5556	16.6847	16.1102	17.2528	16.7213	15.6809	16.6177	16.856	16.989	17.6963	18.067	15.1707	16.6874	16.5223	17.4256	17.6005	16.8002	15.4087	16.0916	16.5227	17.5403	17.6915	17.3374
2522003480	ribosome-binding factor A [Thermacetogenium phaeum DSM 12270 : CP003732] (+)strand	9	82.8	13.432	87.89	15.2219	17.2846	16.3981	16.1157	16.9439	16.2462	16.6413	18.2427	17.5589	17.2459	18.3725	19.032	17.9271	17.9258	17.8809	17.5389	18.8071	19.0984	17.4757	17.2365	17.0687	17.1001	17.9692	17.6787
2522003373	hypothetical protein [Thermacetogenium phaeum DSM 12270 : CP003732] (+)strand	7	67.1	8.2527	87.821	16.7082	17.0318	15.6978	15.7002	17.0498	15.6805	17.7953	17.7763	17.9266	16.6341	17.9694	17.0757	18.0301	17.0586	17.7807	16.2337	17.8016	17.1594	18.0391	17.124	18.0768	16.5933	17.9713	17.0396
2522003781	hypothetical protein [Thermacetogenium phaeum DSM 12270 : CP003732] (-)strand	5	71.6	9.5989	87.5	16.959	17.79	18.4526	17.0207	18.1929	16.9429	17.1736	17.4931	17.7593	16.9952	17.9605	17.5077	17.8468	17.1229	17.6329	16.9393	18.0022	17.4756	18.1775	17.5054	17.9719	17.2711	18.1361	17.7831
2522004903	large subunit ribosomal protein L6 [Thermacetogenium phaeum DSM 12270 : CP003732] (-)strand	17	74	19.866	86.804	18.2492	18.7104	17.6227	17.9532	18.922	18.1226	18.729	18.7965	18.5127	18.6926	19.5046	18.838	18.8973	18.4053	18.2065	18.0554	18.9947	18.4864	18.882	18.4759	18.3258	18.5257	19.3186	18.4566
2522005083	ribose-5-phosphate isomerase [Thermacetogenium phaeum DSM 12270 : CP003732] (-)strand	8	55.2	17.719	85.669	15.2956	17.3848	16.1739	16.7814	17.3772	16.6889	15.3348	17.8303	17.2605	17.0083	17.4128	16.9024	16.3249	17.2557	17.3597	17.0683	17.6109	17.2011	16.9522	18.0431	18.1844	17.4411	18.5782	18.3462
2522004951	lysyl-tRNA synthetase, class II [Thermacetogenium phaeum DSM 12270 : CP003732] (-)strand	18	38.2	56.299	84.696	16.1114	18.9437	18.5835	17.7976	19.1325	18.1391	16.3068	18.1755	18.1022	17.4891	18.6029	18.4743	17.1432	17.5622	17.7369	17.3276	18.8632	18.3017	15.6253	16.6276	16.7581	16.4909	17.6498	17.0714
2522003188	adenosylhomocysteinase [Thermacetogenium phaeum DSM 12270 : CP003732] (+)strand	9	24.4	46.292	83.417	15.2678	17.8652	16.5455	16.5582	18.3995	17.2544	15.6396	17.5951	17.4685	17.061	18.733	18.1927	16.3834	17.0879	17.6083	16.8284	18.6733	18.3769	15.5677	16.4028	17.0178	16.4438	18.0059	17.5463
2522005252	hypothetical protein [Thermacetogenium phaeum DSM 12270 : CP003732] (+)strand	6	91.1	8.2193	82.289	17.4961	17.4104	16.9808	16.6422	17.6314	16.5442	19.9586	17.7532	17.5941	17.3571	17.8836	17.841	20.1228	17.1551	17.5481	16.9642	17.6148	17.7365	19.8313	16.8341	17.5162	16.9917	17.567	17.5174
2522003355	archaeal/vacuolar-like H+-ATPase subunit H [Thermacetogenium phaeum DSM 12270 : CP003732] (+)strand	11	59.1	17.598	81.612	15	18.3967	18.302	16.8896	18.5466	17.316	14.7966	17.1938	16.9506	16.2184	17.8714	16.9642	14.0662	15.1547	15.4382	14.5501	16.2829	15.6868	17.1058	17.8217	18.5961	17.7218	19.1846	18.4429
2522003461	hypothetical protein [Thermacetogenium phaeum DSM 12270 : CP003732] (+)strand	8	34.3	20.668	81.404	15.0914	18.3945	18.5927	17.1722	18.6009	17.3188	14.5975	17.318	17.4002	16.4317	17.6778	17.1134	14.7806	15.7531	16.8937	15.5821	17.0497	16.3198	15.1816	15.9064	16.734	16.0467	17.3679	16.8787
2522004449	histidine triad (HIT) family protein [Thermacetogenium phaeum DSM 12270 : CP003732] (-)strand	10	91.2	12.274	81.347	15.8327	18.1674	17.0775	18.1321	18.3332	17.0866	17.4515	17.9581	17.1727	18.1451	18.1482	17.6942	17.8371	18.4708	17.1974	18.0406	17.934	17.6586	17.7742	17.8452	17.2759	17.7065	18.4481	17.7568
2522003662	D-alanine-D-alanine ligase [Thermacetogenium phaeum DSM 12270 : CP003732] (+)strand	13	56.5	35.389	80.885	15.1259	18.4397	17.1474	16.7502	18.2461	16.8868	16.6776	17.9598	17.9345	17.283	18.6485	17.8174	15.7722	16.6914	16.9252	16.1364	17.8883	17.2855	16.4758	16.9848	17.6119	17.0874	18.4033	17.8053
2522004126	hydroxymethylpyrimidine/phosphomethylpyrimidine kinase [Thermacetogenium phaeum DSM 12270 : CP003732] (-)strand	12	56.7	29.056	80.485	15.4535	19.2486	17.7814	17.5372	18.6238	18.1913	16.3568	18.6707	18.2993	17.4801	18.7191	19.0259	15.2172	16.4863	16.8931	15.9248	17.3679	17.6873	16.4112	17.6551	18.1698	17.4326	18.4972	18.6606
2522002358	DNA polymerase-3 subunit beta [Thermacetogenium phaeum DSM 12270 : CP003732] (+)strand	11	34	40.844	80.479	15.6493	18.6814	17.7379	17.2157	18.6967	17.9363	15.9414	17.8621	17.6832	17.1043	18.6248	18.2679	17.1425	18.2743	18.6887	17.3719	18.8411	18.9179	16.7457	17.2254	17.9069	17.2775	18.6767	18.2183
2522004938	LSU ribosomal protein L12P [Thermacetogenium phaeum DSM 12270 : CP003732] (-)strand	13	55.6	13.174	80.449	16.5224	19.6283	20.2937	18.5174	20.427	19.0071	17.6521	19.4726	19.4533	18.7792	20.4871	19.559	18.5328	19.1846	20.0109	19.2591	20.9469	20.2085	17.9877	18.8314	19.505	18.7189	20.5015	19.3875
2522003839	GTP cyclohydrolase I [Thermacetogenium phaeum DSM 12270 : CP003732] (-)strand	8	44.9	21.06	80.171	14.7343	17.5438	17.5797	16.6058	17.8364	16.68	15.271	17.3485	16.5998	17.3292	17.9442	17.0719	15.8661	17.3278	16.519	17.1965	18.0774	16.762	15.3214	16.5928	16.4391	16.4972	17.9025	16.7308
2522004133	sulfur carrier protein [Thermacetogenium phaeum DSM 12270 : CP003732] (-)strand	6	89.4	7.5255	78.651	15.1885	17.9832	16.2515	16.6109	17.3699	17.269	16.0121	18.6134	17.0731	17.0961	18.1161	18.3024	16.1254	17.6183	16.4683	16.5209	17.4456	17.8536	15.8866	17.0556	16.5336	16.3421	17.228	17.7207
2522005037	nucleobase:cation symporter-1, NCS1 family [Thermacetogenium phaeum DSM 12270 : CP003732] (-)strand	7	12.5	51.564	78.157	14.5451	17.565	17.0875	16.3744	17.0408	16.5948	14.8863	17.3604	16.6672	16.1813	16.6354	17.5488	14.6854	15.0776	15.6459	15.162	16.266	16.363	15.626	17.0539	16.8236	16.6246	17.2973	17.2376
2522004926	DNA-directed RNA polymerase subunit beta [Thermacetogenium phaeum DSM 12270 : CP003732] (-)strand	17	20.1	132.45	77.604	14.7681	17.3612	17.2527	16.2269	17.421	16.7997	14.7461	16.9084	16.549	16.2317	17.6441	17.1646	14.3076	14.9018	14.9472	14.3264	15.6567	15.0956	15.8055	16.5879	17.1452	16.5316	17.6904	17.0301
2522003306	putative redox protein [Thermacetogenium phaeum DSM 12270 : CP003732] (+)strand	11	59.5	27.91	77.349	15.9167	17.6251	16.3406	17.4406	17.7838	16.8031	16.2578	18.1646	17.0107	17.7944	18.1949	17.6981	16.6902	17.6605	17.2869	17.5591	17.7215	17.3119	16.8494	17.9238	17.4733	17.6423	18.1659	17.9021
2522003354	Phosphopantetheine adenylyltransferase [Thermacetogenium phaeum DSM 12270 : CP003732] (+)strand	7	65.9	18.146	77.085	15.6379	17.6266	16.7443	16.5197	18.0167	16.9116	15.3735	17.3563	17.3516	16.7815	17.9932	17.6836	15.1832	16.2523	17.0548	16.0465	17.7676	17.5649	15.5424	16.3049	17.1837	16.3189	17.4922	17.5588
2522004576	Endonuclease IV [Thermacetogenium phaeum DSM 12270 : CP003732] (+)strand	11	35.5	31.28	76.743	16.4548	17.6664	16.2719	16.634	18.2523	17.2432	17.5333	17.7316	18.1131	17.1255	18.4927	18.4238	17.3918	16.7761	18.0532	16.4973	17.9993	18.0413	17.2633	17.1828	17.9111	16.7519	18.0375	17.657
2522002945	redox-sensing transcriptional repressor [Thermacetogenium phaeum DSM 12270 : CP003732] (+)strand	9	49.5	23.711	76.106	15.0909	17.1549	16.4859	16.2424	17.6398	16.3719	15.2268	16.4111	16.6481	15.4338	17.1315	16.7512	16.106	16.4862	16.42	15.9979	17.3499	16.8363	15.4224	15.8165	15.5744	15.1776	16.8432	16.0868
2522004580	formylmethanofuran dehydrogenase subunit E [Thermacetogenium phaeum DSM 12270 : CP003732] (-)strand	9	47.3	22.812	75.379	15.7748	18.7024	17.8177	18.633	18.8975	18.1789	16.7114	18.6564	18.2491	18.7578	19.2088	18.715	16.6933	18.1326	17.7662	18.441	18.804	18.2627	15.8846	16.5548	16.3968	17.43	17.3372	16.9413
2522002757	hypothetical protein [Thermacetogenium phaeum DSM 12270 : CP003732] (-)strand	7	28.7	19.124	74.812	14.611	17.5141	17.94	16.4313	18.1439	17.0428	15.0414	17.0931	16.8584	16.4539	18.2082	17.405	15.4438	15.9785	16.0563	16.0947	17.6785	17.3564	15.0001	15.4698	15.9609	15.6593	17.1893	16.4834
2522004911	LSU ribosomal protein L16P [Thermacetogenium phaeum DSM 12270 : CP003732] (-)strand	6	49.7	16.191	73.776	14.1455	18.1789	16.7855	15.9754	18.2895	16.3896	15.619	17.334	15.8747	15.9584	17.4521	17.0807	15.7863	16.5926	16.0655	15.5333	17.6308	16.793	15.5221	16.4455	15.6484	15.6413	17.4822	16.5321
2522004913	large subunit ribosomal protein L22 [Thermacetogenium phaeum DSM 12270 : CP003732] (-)strand	9	57.5	13.008	73.68	16.2678	18.7619	18.2296	17.8061	19.4658	17.5313	16.2331	17.413	16.8463	16.813	18.6317	17.2895	15.5474	15.946	16.1293	15.5704	17.4322	16.1745	16.6622	16.8178	16.7109	16.8177	18.4778	17.0785
2522004930	nitrogen regulatory protein P-II family [Thermacetogenium phaeum DSM 12270 : CP003732] (-)strand	11	55.3	26.379	72.83	15.2209	18.0343	18.3007	16.8594	17.9229	17.1276	13.9294	15.7992	15.658	14.7962	16.273	15.9596	13.5741	14.2574	16.0371	13.8036	14.928	14.9608	15.5551	16.3991	16.8208	16.0204	16.7774	16.5871
2522002594	Protein of unknown function (DUF1659) [Thermacetogenium phaeum DSM 12270 : CP003732] (-)strand	5	90.7	7.8288	72.266	15.5685	16.8934	16.2379	16.4046	16.891	16.4291	15.9223	16.3999	16.451	16.2418	16.4546	16.9603	16.1099	16.0628	16.4258	15.8047	16.441	16.1868	15.6871	16.2063	16.8904	16.2768	16.801	16.6485
2522004886	small subunit ribosomal protein S9 [Thermacetogenium phaeum DSM 12270 : CP003732] (-)strand	14	68.5	14.521	72.199	17.5384	19.3014	18.0864	17.8999	19.7329	18.4643	18.2085	18.1704	17.6176	17.0714	18.5066	17.99	19.0106	18.2769	18.121	17.1854	18.7988	18.7622	18.9445	18.7275	18.6404	17.7384	19.2808	18.637
2522004372	5-methyltetrahydrofolate--homocysteine methyltransferase [Thermacetogenium phaeum DSM 12270 : CP003732] (-)strand	11	52.9	22.234	72.094	15.0294	17.1653	16.58	17.1001	17.9776	18.0317	15.8176	17.8126	17.1608	17.8354	18.3352	19.2475	16.1148	17.1684	17.0141	17.6244	18.2499	19.0925	16.5959	17.2845	17.4434	17.7193	18.4357	19.2082
2522004305	pyruvate dehydrogenase E2 component (dihydrolipoamide acetyltransferase) [Thermacetogenium phaeum DSM 12270 : CP003732] (-)strand	7	24.7	41.196	71.421	15.296	17.5655	18.8701	17.4349	17.4316	17.3608	15.0215	17.3559	15.9882	15.9142	16.2008	16.0932	NaN	NaN	NaN	NaN	NaN	NaN	14.6288	16.2114	14.4512	14.9894	14.9746	14.8174
2522003930	methyl-accepting chemotaxis protein [Thermacetogenium phaeum DSM 12270 : CP003732] (-)strand	14	56.7	29.83	71.398	15.8711	17.4436	17.1064	17.2083	18.1896	17.1476	16.1011	17.9763	17.9489	17.8965	18.6	18.3417	16.2132	17.2113	18.1514	17.7455	18.713	18.6292	16.2658	17.2864	18.1122	17.699	18.7751	18.2934
2522004245	hypothetical protein [Thermacetogenium phaeum DSM 12270 : CP003732] (-)strand	12	44.1	35.267	71.341	15.3931	17.69	17.4271	17.0839	18.1887	18.1643	14.9605	16.7079	16.2538	16.1687	17.2627	17.9699	15.0175	15.8311	15.9448	15.5967	16.7502	16.5864	15.742	16.311	16.5711	16.3248	17.1723	17.7091
2522002593	Protein of unknown function (DUF2922) [Thermacetogenium phaeum DSM 12270 : CP003732] (-)strand	4	83.3	7.7417	71.322	16.1617	16.9724	16.1374	17.5117	17.1149	17.1105	16.9029	17.6372	17.2279	17.3671	17.6512	18.4349	17.573	17.0553	17.3332	17.5098	17.6656	17.9021	17.3228	17.2364	17.8214	17.8876	18.0705	18.2042
2522003833	NADH-quinone oxidoreductase subunit G [Thermacetogenium phaeum DSM 12270 : CP003732] (-)strand	8	54	24	71.15	15.087	17.6335	16.8693	16.8496	18.1186	16.8172	15.1778	16.918	16.948	16.6917	17.9862	17.0953	15.3899	16.2984	16.778	16.4249	17.9154	17.2173	15.483	16.4635	16.9228	16.4727	17.6673	16.7235
2522004939	large subunit ribosomal protein L10 [Thermacetogenium phaeum DSM 12270 : CP003732] (-)strand	14	63.8	18.74	70.725	15.6903	18.4673	17.2268	17.4801	19.3319	17.5238	16.3859	17.9616	17.3557	17.6046	19.3702	18.2192	16.8593	17.2215	17.6254	17.1419	18.8655	18.0109	17.2816	17.8457	18.2638	18.0957	19.525	18.4091
2522002773;2522003172;2522004290	>2522002773 molybdopterin synthase sulfur carrier subunit [Thermacetogenium phaeum DSM 12270 : CP003732] (+)strand; >2522003172 molybdopterin synthase sulfur carrier subunit [Thermacetogenium phaeum DSM 12270 : CP003732] (+)strand; >2522004290 molybdopterin synthase sulfur carrier subunit [Thermacetogenium phaeum DSM 12270 : CP003732] (-)strand	4	61.1	10.54	70.72	14.576	17.895	15.898	16.5167	18.1415	16.5511	16.7989	18.4055	16.8276	17.4033	18.2955	17.4216	15.6806	16.726	15.7497	15.9319	16.8934	16.3895	16.4287	17.1215	16.7064	16.6239	17.7009	17.0022
2522005220	2-oxoglutarate ferredoxin oxidoreductase subunit delta [Thermacetogenium phaeum DSM 12270 : CP003732] (-)strand	10	78.2	9.5063	70.637	17.6168	17.613	16.9692	18.0717	18.1614	17.3052	16.714	17.6265	17.9578	17.8989	17.9923	18.038	18.6104	17.8769	19.0741	18.2084	18.6938	18.9551	18.7236	18.4382	19.1128	18.2099	18.7415	18.548
2522003638	Isoleucyl-tRNA synthetase [Thermacetogenium phaeum DSM 12270 : CP003732] (+)strand	16	22.4	107.57	70.494	15.298	18.2812	17.4011	16.909	18.3605	17.1334	15.7442	17.6521	17.2466	16.7589	18.2372	17.6112	16.3962	17.1628	17.4431	16.9505	18.4382	17.9294	15.1133	15.9373	16.5066	15.9567	17.5073	17.0254
2522003981	Uncharacterized conserved protein YloU, alkaline shock protein (Asp23) family [Thermacetogenium phaeum DSM 12270 : CP003732] (-)strand	9	45.5	20.04	70.284	14.8184	17.7301	17.5771	16.4533	18.0257	16.7797	13.9271	16.1419	15.8563	15.206	16.8051	15.9363	14.4655	15.3735	16.1314	15.0429	16.8433	16.213	15.1295	16.6755	16.7672	16.0506	17.4755	17.0782
2522003167	adenylyltransferase and sulfurtransferase [Thermacetogenium phaeum DSM 12270 : CP003732] (+)strand	10	51.7	28.303	70.209	14.5153	17.6171	16.3417	15.6582	16.9737	16.3505	13.9926	17.0757	16.5721	15.5402	16.752	16.5637	14.6146	16.7311	16.4726	14.9883	16.5571	16.3962	15.3623	16.6948	16.6274	15.9505	17.5618	17.6981
2522004860	peptide/nickel transport system substrate-binding protein [Thermacetogenium phaeum DSM 12270 : CP003732] (-)strand	9	24.2	60.488	70.152	15.5976	17.8526	19.4996	17.7798	18.2202	17.5316	12.6063	14.4053	13.346	16.1867	16.5064	15.3615	NaN	NaN	NaN	NaN	NaN	NaN	12.2858	13.3127	12.9328	14.9011	15.7691	14.9626
2522004128	hydroxymethylpyrimidine synthase [Thermacetogenium phaeum DSM 12270 : CP003732] (-)strand	10	34.2	47.654	69.838	15.6573	18.7392	17.1391	16.6198	17.9236	17.4729	15.2462	17.565	17.3005	16.4166	17.6254	17.7068	15.2312	16.025	16.297	15.6285	16.8946	17.0885	15.5438	16.7787	16.9676	16.4451	17.6155	17.5402
2522004919	small subunit ribosomal protein S10 [Thermacetogenium phaeum DSM 12270 : CP003732] (-)strand	11	81.4	11.662	68.579	18.8361	19.2817	18.179	17.9658	19.3762	17.9316	19.0994	18.9172	18.769	18.3449	19.4404	18.794	19.8842	19.0058	18.9854	18.2557	19.5831	18.9983	19.8484	18.8557	19.1604	18.5658	19.7524	19.0774
2522003368	methylthioribose-1-phosphate isomerase [Thermacetogenium phaeum DSM 12270 : CP003732] (+)strand	9	36	37.813	68.197	15.5432	18.6057	17.6184	17.4082	18.9231	17.9011	14.9327	17.8046	17.1013	17.1373	18.3097	17.8152	15.2714	16.4864	16.139	15.95	17.354	17.1495	15.5683	16.7051	16.5731	16.6657	18.0307	17.4463
2522003181	molybdopterin molybdochelatase [Thermacetogenium phaeum DSM 12270 : CP003732] (+)strand	13	29.6	69.892	68.034	14.8449	17.7689	16.9227	16.8066	18.252	17.0452	14.652	16.0257	15.8006	15.2091	16.8064	16.4245	15.3958	16.4994	16.6108	16.15	17.7696	17.2581	15.4323	16.485	16.8117	16.2413	17.8887	17.4618
2522003364	stage V sporulation protein S [Thermacetogenium phaeum DSM 12270 : CP003732] (+)strand	5	75.6	8.9152	67.716	14.3855	16.547	15.4392	15.4514	16.9306	15.5037	14.557	15.7369	15.214	15.1276	16.2187	15.6752	16.1376	16.8364	15.6453	16.3593	17.3526	16.2893	16.4435	16.5766	16.0561	16.7737	18.0362	16.8413
2522004925	DNA-directed RNA polymerase subunit beta' [Thermacetogenium phaeum DSM 12270 : CP003732] (-)strand	25	24.3	132.88	67.666	16.0161	18.6388	17.8616	17.5722	19.2365	18.151	16.8054	18.3478	18.0583	17.6734	18.7445	18.7189	16.4497	17.2965	18.5783	16.9349	18.3657	18.311	16.7738	17.5267	18.8331	17.6417	18.599	18.3951
2522005073	ATP synthase F1 subcomplex delta subunit [Thermacetogenium phaeum DSM 12270 : CP003732] (-)strand	8	41.5	21.735	67.579	16.7895	17.672	16.9584	16.9677	18.8015	17.0236	16.3383	17.5784	17.2162	16.7324	18.4475	17.6264	16.8644	16.5159	17.3311	16.6434	18.1924	17.943	16.961	17.2367	17.6329	17.2945	18.4345	17.688
2522004602	putative regulatory protein, FmdB family [Thermacetogenium phaeum DSM 12270 : CP003732] (+)strand	5	60.9	9.6669	67.419	13.1448	15.6053	15.6179	16.6006	16.52	16.1944	14.5923	16.3107	16.741	17.2687	16.9474	17.4764	15.051	15.8042	17.4588	17.331	16.651	17.4377	15.505	16.2308	16.4187	17.5276	17.0155	17.8805
2522003865	CO dehydrogenase maturation factor [Thermacetogenium phaeum DSM 12270 : CP003732] (-)strand	8	32.2	28.428	66.923	15.105	17.2218	15.6984	16.1545	16.8238	16.5241	15.5961	17.0094	16.6848	16.1985	16.8514	16.958	16.3861	15.994	16.6064	16.2105	16.8311	17.364	16.1426	16.3281	16.7689	16.7558	16.9801	17.482
2522004514	Flavodoxin [Thermacetogenium phaeum DSM 12270 : CP003732] (-)strand	7	36.4	19.815	66.899	14.358	17.1719	15.9207	16.5902	16.6951	16.2079	16.1182	18.0023	16.3787	17.1398	17.2358	17.1825	14.9634	16.2089	14.6006	15.6883	15.5658	15.4823	16.4054	17.7549	16.9297	17.1379	17.4576	17.3745
2522004503	large subunit ribosomal protein L21 [Thermacetogenium phaeum DSM 12270 : CP003732] (-)strand	7	47.5	13.219	66.629	16.3681	18.6911	18.6658	17.7179	19.08	17.7669	16.4231	17.1532	17.5037	16.4008	18.0268	17.2519	17.1845	16.8781	17.3406	16.5511	18.3874	17.444	16.7512	17.3268	17.7108	17.1981	18.5824	17.4556
2522003684	cell division protein ZapA [Thermacetogenium phaeum DSM 12270 : CP003732] (+)strand	8	63.2	12.856	65.797	15.1297	18.6271	17.3039	17.5131	18.8606	17.7746	18.4723	18.6119	18.8526	17.8972	19.2355	18.8449	18.7251	18.0285	18.9915	17.5877	19.0071	18.8059	18.5914	17.8611	19.2304	17.922	19.2371	18.7707
2522004254	Cupin domain-containing protein [Thermacetogenium phaeum DSM 12270 : CP003732] (-)strand	7	64.3	12.6	65.78	17.7954	19.2985	17.926	19.2799	19.678	18.3436	17.8924	18.6301	18.2273	19.1401	19.1087	18.8604	17.6311	18.4894	17.641	18.3964	18.3368	18.1127	17.6902	18.2589	18.109	18.3869	19.091	18.6766
2522005159	peptidyl-prolyl cis-trans isomerase C [Thermacetogenium phaeum DSM 12270 : CP003732] (-)strand	14	37.6	38.775	65.632	15.4076	18.4483	18.5137	16.9892	18.7935	17.5796	14.8191	17.1685	16.8214	16.2131	17.5413	16.7785	14.6342	15.4947	16.57	15.1415	16.7788	16.2186	14.8391	15.7157	16.305	15.4175	16.9917	16.4502
2522002954	septum site-determining protein MinD [Thermacetogenium phaeum DSM 12270 : CP003732] (+)strand	11	46.6	29.129	65.603	15.3229	16.7658	15.8021	16.6257	17.187	17.2641	16.4729	16.5827	17.2166	16.9366	17.3267	17.3056	16.4783	15.6723	16.6769	16.2652	16.6884	16.5207	16.781	16.6067	17.2419	17.2912	17.4262	17.9943
2522005023	hydrogenase maturation protease [Thermacetogenium phaeum DSM 12270 : CP003732] (-)strand	6	47.7	16.66	65.592	14.0569	17.1287	15.9935	16.9235	17.7722	16.7668	14.7756	17.1279	17.1019	17.2085	17.7052	17.3931	15.2845	16.3741	16.7733	16.5912	16.9705	17.6324	15.8218	16.888	17.5025	17.108	17.7454	17.5882
2522002457	Predicted Fe-Mo cluster-binding protein, NifX family [Thermacetogenium phaeum DSM 12270 : CP003732] (+)strand	8	62.9	12.983	64.99	14.9066	18.0449	17.7519	18.656	18.758	18.6094	15.5733	17.9785	17.8373	18.0965	18.389	19.0598	15.7683	17.1619	17.2365	17.5832	18.226	18.1193	15.4161	16.6891	17.0029	17.258	17.6384	17.9165
2522005233	hypothetical protein [Thermacetogenium phaeum DSM 12270 : CP003732] (-)strand	8	61.9	11.329	64.85	16.1191	18.5386	16.4908	17.5992	17.8623	17.7419	17.5912	17.9275	18.393	17.6967	18.3326	18.4748	17.7711	17.7042	18.4381	17.7034	18.3204	18.7705	17.7685	17.4177	18.6211	17.7625	18.7025	18.8853
2522004326	3-isopropylmalate dehydratase, large subunit [Thermacetogenium phaeum DSM 12270 : CP003732] (-)strand	10	28.2	45.601	64.809	14.9005	17.8251	17.5468	16.4432	18.2663	17.2254	15.5437	17.653	18.1366	16.9829	18.4037	18.214	15.7902	16.6105	17.0198	16.3607	18.1479	17.7527	14.8154	15.6118	16.7232	15.6734	17.1924	17.0475
2522004916	LSU ribosomal protein L23P [Thermacetogenium phaeum DSM 12270 : CP003732] (-)strand	10	77.6	11.279	64.676	14.9754	18.6642	16.8233	17.1034	19.261	17.3613	16.7698	17.4318	17.7756	17.4193	18.7102	17.7558	16.8949	17.0586	17.5864	16.797	18.6768	17.3702	17.5294	17.4091	18.167	17.7148	19.5511	18.0565
2522004694	zinc resistance-associated protein [Thermacetogenium phaeum DSM 12270 : CP003732] (-)strand	7	41.9	18.479	64.355	NaN	NaN	NaN	NaN	NaN	NaN	17.1514	17.3155	16.8031	15.7063	16.2686	16.9386	17.2646	17.1527	16.8137	16.6446	17.544	18.2201	16.9541	16.6512	16.7453	15.7212	16.2858	17.0085
2522003994	translation elongation factor P (EF-P) [Thermacetogenium phaeum DSM 12270 : CP003732] (-)strand	10	42.2	20.595	64.291	15.8025	18.895	18.6775	17.8231	19.609	18.1779	17.8793	19.4556	18.7204	18.4743	19.6949	19.3022	17.1759	17.8516	18.416	17.7126	18.78	18.8453	17.5943	18.3191	18.3272	17.8216	19.1618	18.8409
2522004922	SSU ribosomal protein S7P [Thermacetogenium phaeum DSM 12270 : CP003732] (-)strand	10	60.9	17.936	64.289	15.9848	19.4692	18.2101	18.1642	19.5344	18.2479	16.4124	18.485	18.1085	18.2694	19.3465	18.5694	16.9525	17.9818	17.7963	17.4469	19.272	18.3074	16.8786	18.0292	18.0746	17.9355	19.5361	18.1618
2522003734	Acetoin utilization deacetylase AcuC [Thermacetogenium phaeum DSM 12270 : CP003732] (-)strand	12	31.1	51.717	63.974	15.2072	18.2232	17.2449	16.6697	18.163	17.2852	15.0955	17.8859	17.052	16.4825	17.9388	17.2952	16.3601	17.7049	17.9344	16.7382	18.1039	18.0695	16.4217	17.3554	17.7467	16.9324	18.2614	17.7011
2522004608	S-layer homology domain-containing protein [Thermacetogenium phaeum DSM 12270 : CP003732] (-)strand	11	18.3	80.91	63.46	15.0161	16.2802	15.7118	15.5363	16.2683	16.2809	16.9372	16.2454	17.4826	15.733	16.755	16.825	17.0025	16.4115	17.8204	16.0613	17.1953	17.6041	17.5958	17.2259	18.47	17.1338	18.0706	17.9222
2522003720	3-oxoacyl-[acyl-carrier-protein] reductase [Thermacetogenium phaeum DSM 12270 : CP003732] (-)strand	6	39.1	26.007	63.303	15.1419	18.0236	16.9071	17.0672	18.5363	17.3933	15.5826	17.1447	16.4959	16.2606	17.93	17.1525	15.7319	16.0396	16.2175	15.9205	18.0641	17.2941	16.6314	17.3725	17.181	17.4375	18.6052	17.9228
2522005004	pantoate--beta-alanine ligase [Thermacetogenium phaeum DSM 12270 : CP003732] (-)strand	14	58.1	31.879	62.781	14.7157	17.223	16.5546	16.2687	17.8072	16.5935	16.9034	18.4482	18.0838	17.343	18.7703	18.915	15.4386	16.8065	17.3132	15.9511	17.545	17.9805	16.5028	17.4144	18.0325	17.0306	18.3435	18.2046
2522004908	LSU ribosomal protein L14P [Thermacetogenium phaeum DSM 12270 : CP003732] (-)strand	12	71.3	13.314	62.765	16.0605	18.7087	17.2948	17.5676	19.7401	17.4429	16.8281	17.1131	17.318	16.974	18.523	17.68	18.2645	17.3285	17.395	17.0435	18.9007	18.0031	18.3435	17.797	18.0642	18.0956	19.7992	18.5827
2522004918	large subunit ribosomal protein L3 [Thermacetogenium phaeum DSM 12270 : CP003732] (-)strand	13	59.3	22.747	62.151	14.4118	17.5564	17.0604	16.4451	18.6204	17.3621	14.4616	16.6558	16.5139	15.9634	17.163	16.7863	16.5398	16.7926	17.2337	16.5622	18.1983	17.6117	16.0047	16.7332	17.2042	16.6601	18.1552	17.8548
2522003463	translation elongation factor Ts (EF-Ts) [Thermacetogenium phaeum DSM 12270 : CP003732] (+)strand	12	58.6	22.54	61.976	15.4878	18.8008	18.044	17.8703	18.8723	18.0259	16.1851	18.3134	17.899	17.9038	19.0116	18.4635	17.0193	17.6385	17.8741	17.7639	19.3838	18.6331	17.1505	18.0907	18.0956	18.3265	19.5969	18.689
2522003301	prephenate dehydrogenase [Thermacetogenium phaeum DSM 12270 : CP003732] (+)strand	15	42.4	39.269	61.66	15.2206	17.8947	17.2964	17.0771	18.7642	17.9327	16.1116	18.1934	18.365	17.4756	19.2027	19.14	16.7035	17.5467	18.4848	17.3028	19.2212	18.8934	16.3948	17.1944	18.0151	17.2569	18.8578	18.5408
2522003924	hypothetical protein [Thermacetogenium phaeum DSM 12270 : CP003732] (-)strand	9	54.1	17.55	60.772	16.0897	17.9076	17.991	16.9982	18.3434	17.0066	14.2524	15.7268	16.1084	15.0317	16.5892	15.7975	15.8942	16.6687	17.0684	16.3281	17.6986	17.1816	15.4162	16.1548	17.2765	15.816	17.4177	16.6426
2522003346	hypothetical protein [Thermacetogenium phaeum DSM 12270 : CP003732] (+)strand	10	22.6	59.177	60.741	14.1554	16.6892	16.0629	15.8047	17.0294	16.1526	14.7422	16.4212	16.0658	16.1336	16.7122	16.499	15.4906	16.3636	16.5452	16.0304	17.0205	16.7453	15.5609	16.2008	16.5909	16.4179	17.3595	17.1393
2522003197	phosphoribosylformylglycinamidine cyclo-ligase [Thermacetogenium phaeum DSM 12270 : CP003732] (+)strand	10	37.4	37.165	60.279	14.2451	18.2738	15.4778	15.8449	18.2764	16.801	15.0782	17.611	17.3914	16.5942	18.301	18.0846	16.544	18.2541	17.3206	16.8768	19.032	18.4599	15.5957	16.9878	16.6948	16.2947	17.9454	17.6962
2522005166	ribose-phosphate pyrophosphokinase [Thermacetogenium phaeum DSM 12270 : CP003732] (-)strand	8	35.6	35.484	59.823	14.2848	17.3346	16.6478	16.3182	17.6393	16.4413	15.411	17.148	16.8771	16.5409	17.6766	18.4969	16.046	16.5	16.5117	16.1951	17.7568	17.2649	16.1256	16.7138	16.9334	16.6273	17.7352	17.9976
2522003464	uridylate kinase [Thermacetogenium phaeum DSM 12270 : CP003732] (+)strand	12	50.4	26.261	59.701	16.0754	18.8771	17.7187	17.2624	19.1828	18.0685	15.7275	17.7371	17.3068	16.7291	18.6647	18.2426	16.0695	16.4806	16.8381	15.9687	17.8882	17.5564	16.3609	17.0994	17.5773	17.0492	18.5483	18.0414
2522003678	translation initiation factor IF-3 [Thermacetogenium phaeum DSM 12270 : CP003732] (+)strand	10	46.9	28.353	59.662	16.8266	18.178	17.355	17.4366	18.6596	17.3923	17.6872	17.8921	17.7094	17.7329	18.7419	18.186	17.7535	17.3778	17.8459	17.103	18.3155	17.8393	18.0467	18.0397	18.0205	17.8961	18.7147	18.3298
2522004902	LSU ribosomal protein L18P [Thermacetogenium phaeum DSM 12270 : CP003732] (-)strand	9	59.5	13.502	59.654	15.9835	18.6143	17.5014	17.2303	18.748	17.4763	16.7577	17.3168	16.7801	16.7855	18.0112	17.6453	17.2636	17.4451	17.3265	16.9424	18.2741	17.9111	17.5987	17.9272	17.6397	17.4771	18.7063	18.222
2522005168	stage V sporulation protein G [Thermacetogenium phaeum DSM 12270 : CP003732] (-)strand	11	88.2	9.5639	59	16.9211	17.4294	16.8818	16.9332	17.6696	17.0275	18.627	18.5999	18.4682	17.97	18.7843	19.013	18.6039	18.472	18.5001	17.5886	18.837	18.7251	18.8337	18.5492	18.8471	18.0878	18.9098	18.9592
2522002647	methyl-accepting chemotaxis protein [Thermacetogenium phaeum DSM 12270 : CP003732] (+)strand	11	28.2	60.748	58.983	14.4824	16.5732	16.7556	15.6899	16.7465	16.0135	14.1115	15.8323	15.6091	15.1193	16.3299	16.2697	12.3087	13.7204	14.0827	13.6842	14.594	14.3853	14.0536	15.2943	15.4763	15.1359	16.1894	16.1431
2522002518	MOSC domain-containing protein YiiM [Thermacetogenium phaeum DSM 12270 : CP003732] (+)strand	4	51.6	16.49	58.427	13.3295	15.1372	14.7975	15.0489	15.3253	14.9614	13.7027	16.0625	15.1879	15.2718	16.4189	15.7774	15.1764	16.2596	15.7969	16.1668	16.9554	16.8045	15.1678	15.7568	15.5105	15.865	16.6691	16.4189
2522004895	bacterial translation initiation factor 1 (bIF-1) [Thermacetogenium phaeum DSM 12270 : CP003732] (-)strand	5	75.7	8.4119	58.212	16.0902	16.4016	16.2287	16.3732	16.4486	16.0242	16.1317	15.9094	15.6314	16.258	16.1417	16.5947	16.7508	16.824	16.3334	17.0299	17.3452	17.6485	16.7821	16.37	16.1574	16.994	16.5239	16.8214
2522003595	D-tyrosyl-tRNA(Tyr) deacylase [Thermacetogenium phaeum DSM 12270 : CP003732] (+)strand	5	43.6	16.501	58.175	14.7004	18.0587	16.6795	16.3683	17.9545	16.7227	15.4032	17.5138	16.8251	16.2971	17.7279	17.2189	15.2644	16.4906	16.6482	15.5365	17.1981	16.6102	15.5639	16.3482	16.8064	15.9018	17.448	16.7035
2522005057	ADP-ribose pyrophosphatase YjhB, NUDIX family [Thermacetogenium phaeum DSM 12270 : CP003732] (+)strand	8	62.7	15.603	57.585	14.5891	17.7336	16.5838	17.1981	18.0073	16.8532	16.7735	18.2793	17.0977	17.6604	18.047	17.7807	16.7461	17.4572	16.872	17.3507	17.7334	17.5107	17.1602	17.9921	17.2769	17.7778	18.1019	17.8247
2522004067	aminomethyltransferase [Thermacetogenium phaeum DSM 12270 : CP003732] (-)strand	16	49.9	41.007	57.168	15.6089	17.6944	17.7638	17.3789	19.5485	17.5176	15.9397	17.606	17.3641	17.6512	19.5692	18.1559	16.2484	16.904	17.1993	17.1643	19.2668	17.8337	16.8919	17.3884	18.0132	17.5855	19.1292	18.2749
2522003002	transketolase subunit A [Thermacetogenium phaeum DSM 12270 : CP003732] (+)strand	9	39.7	30.598	57.086	15.2036	18.0243	16.5696	17.157	18.0037	17.1346	15.0903	16.456	16.1225	16.3482	17.0617	16.5806	14.0733	14.4885	14.7844	14.8789	15.3726	15.3415	14.9524	15.7917	16.3291	15.9022	17.0477	16.7116
2522004744;2522004736	>2522004744 dihydropyrimidine dehydrogenase (NAD+) subunit PreA [Thermacetogenium phaeum DSM 12270 : CP003732] (-)strand; >2522004736 dihydropyrimidine dehydrogenase (NAD+) subunit PreA [Thermacetogenium phaeum DSM 12270 : CP003732] (-)strand	14	38	42.805	57.063	16.545	18.3669	17.5944	17.6575	19.0827	17.8863	16.1238	18.1425	17.7567	17.9143	19.18	18.9178	16.9258	17.8944	17.8193	17.8051	19.135	18.7569	16.4264	17.2008	17.7965	17.7773	19.2331	18.5315
2522004942	transcription antitermination protein nusG [Thermacetogenium phaeum DSM 12270 : CP003732] (-)strand	8	54.1	22.379	56.391	14.251	16.7573	16.2126	15.948	17.4553	15.8568	15.4027	17.8499	17.7435	16.3441	18.0589	17.8272	15.7914	16.4031	16.9679	16.0115	17.3276	17.2051	15.385	15.6637	17.6077	15.9077	17.1422	16.7334
2522004303	glycine cleavage system H protein [Thermacetogenium phaeum DSM 12270 : CP003732] (-)strand	5	62.1	15.832	56.245	14.7451	18.4983	16.7793	17.6357	18.6122	16.7629	15.0211	18.437	16.2971	16.9464	17.9648	16.8085	14.6182	17.2211	15.3424	16.6657	17.7142	16.3926	15.9735	18.878	16.6903	17.0553	18.4325	17.2608
2522003367	methylthioadenosine phosphorylase [Thermacetogenium phaeum DSM 12270 : CP003732] (+)strand	8	30.4	29.529	56.122	14.345	17.6229	16.5585	16.0218	17.613	16.6928	15.6646	17.9097	17.7859	16.7383	18.2265	17.8015	16.2718	17.7979	17.2745	16.2528	17.9906	17.6753	16.2114	16.9302	17.4966	16.587	18.0893	17.5134
2522004056	peptide/nickel transport system substrate-binding protein [Thermacetogenium phaeum DSM 12270 : CP003732] (-)strand	13	34.8	63.137	55.684	15.6413	18.3386	18.7541	17.2814	18.3501	17.1748	14.3574	16.1613	16.4072	16.8895	16.6782	16.0509	13.3298	14.4628	14.6772	14.2398	15.0974	14.7887	13.5583	14.1951	15.1191	15.4882	14.8686	14.702
2522003629	copper chaperone [Thermacetogenium phaeum DSM 12270 : CP003732] (+)strand	7	75.6	9.0794	55.649	15.1499	17.7076	16.7136	17.2108	17.7106	17.0104	16.2587	17.6321	16.7176	16.6472	17.3702	17.0465	16.4125	17.0526	16.5271	16.6368	17.0646	17.1733	16.243	16.6796	16.4562	16.2268	17.0896	16.808
2522003747	hypothetical protein [Thermacetogenium phaeum DSM 12270 : CP003732] (-)strand	8	44.9	20.583	55.598	15.1721	17.668	17.3873	17.2693	18.307	17.5024	16.281	18.0924	17.7661	17.5713	18.5566	18.4482	15.8635	16.7025	16.9451	16.8924	18.0932	17.902	16.1859	16.8944	17.6026	17.09	18.0575	18.0698
2522005122	arginyl-tRNA synthetase [Thermacetogenium phaeum DSM 12270 : CP003732] (-)strand	14	32.1	62.897	54.861	15.1295	18.3198	17.5947	16.9298	18.4136	17.3294	15.2894	17.6798	17.0168	16.7773	17.9672	18.0322	15.3093	16.4394	16.6598	15.8618	17.5219	18.0333	15.108	16.0148	16.521	15.8869	17.296	17.234
2522003590	protein translocase subunit secF [Thermacetogenium phaeum DSM 12270 : CP003732] (+)strand	8	26.7	31.398	54.435	14.8388	17.6586	18.5324	16.7629	18.2357	17.4102	13.846	16.0579	15.8427	15.32	16.5871	16.1809	12.1999	13.0023	13.5747	12.8971	14.0885	13.7878	14.3728	15.4958	15.6232	15.3409	16.5916	16.5051
2522003597	histidyl-tRNA synthetase [Thermacetogenium phaeum DSM 12270 : CP003732] (+)strand	10	23.8	48.626	54.199	15.4145	18.2841	17.118	17.1252	18.4298	17.4941	15.3899	17.5197	17.6976	17.0217	18.3638	18.1133	15.5399	16.3807	17.2752	16.2245	17.8397	17.4469	15.0244	15.9238	16.8421	15.9704	17.1351	16.7301
2522004157	DNA-binding regulatory protein, YebC/PmpR family [Thermacetogenium phaeum DSM 12270 : CP003732] (-)strand	11	35	28.056	54.187	14.9295	17.5725	16.7155	16.1873	17.3727	16.7073	16.8875	18.2529	18.2726	17.1361	18.6826	18.5022	17.0898	16.9945	18.0367	16.9377	18.088	17.9495	17.1497	17.3051	18.1325	16.8387	18.1419	17.8675
2522004601	hypothetical protein [Thermacetogenium phaeum DSM 12270 : CP003732] (+)strand	6	59.2	10.977	54.051	15.1776	18.1201	19.3803	17.072	18.0723	17.2867	14.9841	17.2046	17.6274	16.7391	16.9837	17.8514	15.3391	16.2414	17.1983	16.5762	16.8793	17.5727	15.0985	16.38	17.5418	17.0862	17.0172	17.8234
2522005033	Cysteine synthase [Thermacetogenium phaeum DSM 12270 : CP003732] (-)strand	9	30.7	51.018	54.032	14.4658	17.2062	16.3702	15.9996	17.2638	16.5203	13.2122	14.7895	14.4694	14.2232	15.3954	14.9496	14.2377	15.2746	17.1446	15.1255	16.5316	16.2867	14.7625	15.5607	17.8324	15.6735	16.6361	16.3845
2522003042	response regulator receiver and ANTAR domain protein [Thermacetogenium phaeum DSM 12270 : CP003732] (+)strand	5	35.9	22.568	53.132	14.9729	17.9688	16.7418	16.0727	18.7934	16.7485	14.4962	16.9353	15.9032	15.7089	18.9901	16.8907	14.2737	16.0947	15.2993	15.2145	17.9272	16.0398	14.4437	15.9944	15.7817	15.3261	18.0858	16.6687
2522003998	microcin-processing peptidase 2. Unknown type peptidase. MEROPS family U62 [Thermacetogenium phaeum DSM 12270 : CP003732] (-)strand	14	34.8	50.369	53.078	15.5761	18.0205	17.9553	16.8955	18.5281	17.1308	14.79	16.0247	16.3007	16.0559	17.2537	16.1564	15.1782	16.2127	16.7832	15.8833	17.7171	17.4324	15.5003	16.3651	17.5654	16.3601	18.0142	17.2723
2522003610	UDP-N-acetylmuramoylalanine--D-glutamate ligase [Thermacetogenium phaeum DSM 12270 : CP003732] (+)strand	13	36.5	49.458	52.987	14.5161	17.6889	16.9508	16.5015	17.7863	16.7542	14.592	16.9388	16.9938	16.2607	17.5793	17.4129	14.8935	15.5417	16.4131	15.2562	16.3626	16.0898	15.7556	16.4048	16.8919	16.3214	17.4616	17.1606
2522005222;2522004728	>2522005222 2-oxoglutarate ferredoxin oxidoreductase subunit beta [Thermacetogenium phaeum DSM 12270 : CP003732] (-)strand; >2522004728 2-oxoglutarate ferredoxin oxidoreductase subunit beta [Thermacetogenium phaeum DSM 12270 : CP003732] (-)strand	8	37.8	27.159	52.642	14.0357	17.1243	15.7961	15.8745	17.4583	16.2214	15.7248	17.6906	17.5609	17.2924	18.576	18.1494	15.6852	16.359	17.0891	16.3229	17.769	17.1723	16.9899	17.081	17.681	17.387	18.4943	17.7779
2522002432	LSU ribosomal protein L9P [Thermacetogenium phaeum DSM 12270 : CP003732] (+)strand	13	68.6	16.605	52.64	17.4344	18.4738	17.9056	17.3828	18.6244	17.6168	18.6069	18.6628	18.5136	17.9587	18.8904	18.5983	19.3929	18.4409	18.6574	18.1383	19.0778	18.906	18.5635	18.0662	18.3223	17.5982	18.5141	18.1197
2522002536	Copper amine oxidase N-terminal domain-containing protein [Thermacetogenium phaeum DSM 12270 : CP003732] (-)strand	7	26.1	39.531	52.405	15.3537	16.4207	15.802	15.7846	16.4946	16.7386	16.7547	15.9425	15.741	15.2136	15.9771	16.2732	17.1278	15.7312	15.7024	15.185	16.1193	16.0752	16.6612	15.4408	15.4168	14.8351	16.0475	15.7155
2522005071	F-type H+-transporting ATPase subunit gamma [Thermacetogenium phaeum DSM 12270 : CP003732] (-)strand	10	46.8	32.593	52.4	14.8912	16.5695	16.2635	16.2085	17.2284	16.2443	15.5104	17.2114	17.0305	16.806	17.6529	17.7855	15.4922	15.7339	16.4208	16.1482	17.2706	16.7486	16.5044	17.2377	17.7025	17.3401	18.1466	17.7433
2522003890	4-hydroxy-3-polyprenylbenzoate decarboxylase [Thermacetogenium phaeum DSM 12270 : CP003732] (-)strand	7	33	21.184	52.155	15.1832	18.038	17.4976	17.7927	19.4046	18.606	15.5271	18.0879	17.8251	17.4515	19.1765	18.6614	15.865	16.499	17.2938	17.319	18.8119	18.5808	16.508	17.5246	18.2504	17.9743	19.6558	18.785
2522003982	Uncharacterized conserved protein YloU, alkaline shock protein (Asp23) family [Thermacetogenium phaeum DSM 12270 : CP003732] (-)strand	4	39.2	13.859	52.074	14.825	17.105	18.1311	16.836	17.482	16.6758	15.5693	17.9684	17.9408	17.4327	18.2994	18.0226	16.2026	16.6858	17.1029	16.7469	17.6936	17.0564	15.5562	16.6226	17.1724	16.8284	17.572	16.9862
2522003384	glycolate oxidase [Thermacetogenium phaeum DSM 12270 : CP003732] (+)strand	14	37.3	50.459	51.822	18.8115	19.2976	18.236	18.6464	19.5668	18.6519	16.8582	18.685	18.4564	18.4952	19.721	19.2765	17.3947	17.7685	17.633	17.6312	18.6792	18.488	17.0506	17.4975	17.7594	17.8748	18.7875	18.3027
2522002437	F420-0:Gamma-glutamyl ligase [Thermacetogenium phaeum DSM 12270 : CP003732] (-)strand	12	32.9	56.348	51.037	14.7401	17.3597	17.2876	16.6572	18.0969	16.7002	15.5238	17.4042	17.2072	17.203	18.1227	17.8093	15.0612	15.648	16.3117	15.7605	17.0371	16.7325	15.7183	16.3839	17.2596	16.7077	17.686	17.2892
2522004190	NAD(P)-dependent iron-only hydrogenase iron-sulfur protein [Thermacetogenium phaeum DSM 12270 : CP003732] (-)strand	7	49.2	14.831	50.782	14.0883	15.6561	14.9784	16.4754	17.2453	15.0552	14.4863	16.6524	16.5979	17.1467	17.9525	17.2597	16.2762	16.6122	16.7878	17.2129	18.3398	18.1325	15.564	16.5091	17.4471	17.7469	18.2848	17.6212
2522003189	hypoxanthine phosphoribosyltransferase [Thermacetogenium phaeum DSM 12270 : CP003732] (+)strand	10	65.2	21.022	50.73	14.6728	17.5307	17.1272	16.7579	17.747	17.0243	15.295	17.7499	17.1687	16.8985	18.0371	17.6818	14.7906	15.9987	16.2002	15.8579	16.7581	16.8244	15.6267	16.6926	17.2239	16.8641	18.0796	17.8677
2522004330	acetolactate synthase, large subunit [Thermacetogenium phaeum DSM 12270 : CP003732] (-)strand	12	25.8	60.524	50.65	15.0873	17.5626	16.5449	16.6929	17.2302	16.8204	14.8728	17.0139	16.9835	16.352	17.2938	17.0975	15.0342	16.1675	16.8152	16.0425	16.9479	17.0314	15.9553	16.4955	17.514	16.5177	17.1658	17.052
2522004889	LSU ribosomal protein L17P [Thermacetogenium phaeum DSM 12270 : CP003732] (-)strand	13	64	12.909	50.333	17.1766	18.7166	17.2267	17.9962	18.9702	17.6378	18.2587	18.3012	17.8948	18.5166	19.2017	18.3488	18.8685	18.3137	18.0722	18.2111	19.1693	18.3373	18.3549	18.0122	18.0204	18.2429	18.9887	18.0486
2522004079;2522004235	>2522004079 magnesium chelatase subunit I [Thermacetogenium phaeum DSM 12270 : CP003732] (+)strand; >2522004235 magnesium chelatase subunit I [Thermacetogenium phaeum DSM 12270 : CP003732] (-)strand	13	46.7	45.448	49.946	16.3792	18.4971	16.7726	17.2389	18.6169	18.3377	16.1545	17.382	17.4477	17.0593	18.0525	18.0465	16.3144	16.5198	17.2053	16.1347	17.486	17.8405	16.179	16.329	17.4987	16.5447	17.742	17.6737
2522003867	EDD domain protein, DegV family [Thermacetogenium phaeum DSM 12270 : CP003732] (-)strand	10	36.1	33.475	49.668	13.7954	17.1505	16.5639	16.0676	16.9843	16.4684	14.8613	17.1835	17.1771	16.2956	17.6241	17.438	15.123	15.9895	16.972	15.8118	17.0624	16.522	15.2132	16.5215	17.2796	16.3006	17.2004	16.9977
2522004592	MinD superfamily P-loop ATPase, contains an inserted ferredoxin domain [Thermacetogenium phaeum DSM 12270 : CP003732] (-)strand	4	20.3	31.413	49.581	11.7252	14.4104	14.1581	14.6288	14.9072	15.1421	13.6179	15.437	14.7604	15.2928	14.761	15.3593	NaN	NaN	NaN	NaN	NaN	NaN	14.0898	14.2056	14.9171	14.5163	14.503	15.3546
2522004606	D-methionine transport system ATP-binding protein [Thermacetogenium phaeum DSM 12270 : CP003732] (-)strand	9	34.4	37.557	49.423	14.854	17.4149	17.8282	16.2292	17.2734	16.5042	13.5894	15.5506	15.3265	14.7969	15.7046	15.4315	15.0887	15.8581	16.1301	15.5473	16.6079	16.6379	14.6178	15.8634	15.8793	15.1949	16.1561	16.0315
2522002878	precorrin-4/cobalt-precorrin-4 C11-methyltransferase [Thermacetogenium phaeum DSM 12270 : CP003732] (+)strand	8	48.7	28.113	48.746	14.4065	17.2075	16.485	16.3839	17.5129	16.1825	12.7881	15.1126	14.8022	14.3081	15.6823	15.0723	15.5913	15.4364	17.0972	15.7074	16.6742	15.8622	13.4179	14.564	14.8436	14.6703	15.7989	15.8833
2522004777	CRISPR-associated protein Cas8b/Csh1, subtype I-B/HMARI [Thermacetogenium phaeum DSM 12270 : CP003732] (-)strand	7	45.4	15.716	48.621	15.0851	18.197	16.5044	16.5412	18.0546	17.2279	16.5954	17.8648	17.8457	16.8261	17.9319	17.517	16.0184	16.4358	17.5429	15.7382	17.2897	16.8352	16.2122	17.0063	17.5299	16.3313	17.4291	17.0233
2522004921	translation elongation factor 2 (EF-2/EF-G) [Thermacetogenium phaeum DSM 12270 : CP003732] (-)strand	13	22.3	77.123	48.264	15.0387	17.6467	17.2954	16.4714	17.9844	17.2961	14.6992	17.0439	16.7627	16.2798	17.4611	17.2602	16.2354	17.2177	17.812	16.9087	18.2564	18.3048	15.7537	16.7348	17.2712	17.0525	18.3401	17.7659
2522004292	lipoate-protein ligase A [Thermacetogenium phaeum DSM 12270 : CP003732] (-)strand	7	23.1	37.565	48.197	12.5492	15.3664	13.4861	13.6222	14.7126	13.9526	14.4473	16.8478	16.7195	15.5732	16.2634	16.3136	16.5272	16.9809	17.7061	16.4765	17.464	17.158	16.6577	17.6647	17.936	16.4335	17.4636	17.5101
2522002804	transcriptional regulator [Thermacetogenium phaeum DSM 12270 : CP003732] (-)strand	9	52.5	30.09	48.172	14.4744	17.4741	17.6623	17.1439	17.6632	17.5186	12.6507	15.3475	14.4877	15.1755	15.3889	17.2119	13.578	14.7121	14.2145	15.0968	15.1764	15.9133	14.0646	15.369	15.481	15.2466	15.9857	17.0384
2522004893	small subunit ribosomal protein S13 [Thermacetogenium phaeum DSM 12270 : CP003732] (-)strand	13	65.9	14.194	47.831	15.8965	19.0316	18.8286	17.6547	19.6546	18.0695	15.8615	18.1144	18.0288	16.9378	19.1087	18.3876	16.7037	17.2052	18.3088	16.9256	19.5325	18.8742	16.1978	17.351	17.9882	16.8155	18.8137	17.9438
2522003794	aspartate carbamoyltransferase [Thermacetogenium phaeum DSM 12270 : CP003732] (-)strand	7	31.6	34.392	47.81	15.4528	17.0761	17.229	16.258	17.2371	15.9752	14.5193	15.252	14.265	14.7637	15.5427	14.9956	14.6405	13.5575	13.3884	14.0561	14.9155	14.0267	16.242	15.8915	16.0451	16.2817	16.9354	16.2761
2522002916	Radical SAM superfamily enzyme YgiQ, UPF0313 family [Thermacetogenium phaeum DSM 12270 : CP003732] (+)strand	10	28.8	55.951	47.584	14.9104	17.5754	15.897	16.469	17.147	16.6276	15.6104	17.1924	17.5957	16.8616	17.7832	17.6911	15.554	16.111	16.8688	16.1272	16.5321	16.7059	14.8284	15.6018	16.342	16.0528	16.8089	16.4179
2522004244	hypothetical protein [Thermacetogenium phaeum DSM 12270 : CP003732] (-)strand	5	38.1	29.599	47.554	14.3927	16.1626	16.5182	15.1331	16.5444	15.7967	NaN	NaN	NaN	NaN	NaN	NaN	NaN	NaN	NaN	NaN	NaN	NaN	NaN	NaN	NaN	NaN	NaN	NaN
2522004394	thioredoxin reductase (NADPH) [Thermacetogenium phaeum DSM 12270 : CP003732] (-)strand	4	19	31.317	47.113	13.0455	15.902	15.103	14.3609	16.1441	15.1323	13.8197	15.9053	15.7627	15.1478	16.6848	16.3468	12.002	12.873	13.8012	11.7695	14.4203	14.2777	11.2537	12.0817	12.6245	12.4655	13.309	13.9004
2522003053	Na+-translocating ferredoxin:NAD+ oxidoreductase RNF, RnfC subunit [Thermacetogenium phaeum DSM 12270 : CP003732] (+)strand	11	25.7	48.842	46.949	15.198	18.6685	17.3252	17.1642	19.2627	17.6522	14.7462	17.2973	16.1781	16.2955	18.3223	17.2809	14.188	15.9576	15.4864	15.0051	17.2332	15.7221	15.7193	17.1734	16.9317	16.5538	18.629	18.1609
2522002403	branched-chain amino acid transport system ATP-binding protein [Thermacetogenium phaeum DSM 12270 : CP003732] (+)strand	6	24.9	26.438	46.871	14.2527	17.3372	16.6953	16.1037	17.1886	16.4688	15.4494	17.6584	17.9071	16.5216	18.1522	17.7502	NaN	NaN	NaN	NaN	NaN	NaN	14.5464	15.3513	15.9382	14.9902	15.9111	15.6121
2522004049	Leucyl aminopeptidase (aminopeptidase T) [Thermacetogenium phaeum DSM 12270 : CP003732] (-)strand	5	17.3	38.397	46.438	14.8042	17.39	16.9656	16.4152	17.433	16.77	14.7867	17.0213	16.345	16.3372	17.0697	17.1394	15.7459	16.8105	16.6993	16.3965	17.197	17.3747	15.3643	16.1766	16.4232	16.2973	16.9644	17.5661
2522003682	phenylalanyl-tRNA synthetase, alpha subunit [Thermacetogenium phaeum DSM 12270 : CP003732] (+)strand	9	33.5	40.78	46.413	15.0532	18.0331	16.9426	17.1585	18.3286	17.1658	15.0069	17.3204	16.8158	16.499	17.5921	17.0811	15.6064	16.3678	16.7978	16.3813	17.7029	17.0688	15.4896	16.6314	16.8095	16.5609	17.4714	17.2874
2522003782	TIGR00255 family protein [Thermacetogenium phaeum DSM 12270 : CP003732] (-)strand	13	47.1	35.558	46.337	14.6673	17.2362	17.1973	16.4788	17.7752	17.2714	15.2129	17.3766	17.001	16.4373	17.9831	17.7312	15.3613	16.1862	16.4476	16.3673	17.9691	17.2294	14.8972	16.1041	16.4914	16.3392	17.5515	16.5667
2522004293	Nicotinamidase-related amidase [Thermacetogenium phaeum DSM 12270 : CP003732] (-)strand	10	71.4	20.184	45.758	14.291	17.6289	15.4188	14.8829	15.8952	14.8122	17.2919	19.3785	19.7642	17.5784	18.3992	18.3027	17.0617	18.656	19.4653	17.0838	18.2042	18.1669	17.0444	18.4961	19.4677	17.4581	18.5444	18.1673
2522003689	hypothetical protein [Thermacetogenium phaeum DSM 12270 : CP003732] (+)strand	6	56.6	11.895	45.419	15.3905	17.0291	16.8007	15.8083	17.0561	16.63	15.6778	16.5774	16.538	15.6163	17.1144	17.3051	15.8922	15.7385	15.983	14.8277	15.8672	16.139	16.236	16.3683	17.1072	15.9719	17.1974	17.5063
2522004325	3-isopropylmalate/(R)-2-methylmalate dehydratase small subunit [Thermacetogenium phaeum DSM 12270 : CP003732] (-)strand	9	74.7	17.919	45.182	14.8976	17.9688	16.5093	16.599	18.5583	16.9908	15.0642	16.7735	16.4101	15.9315	16.7496	16.7985	14.5384	15.4445	15.8162	14.893	16.5705	16.0659	15.9993	16.6298	17.4435	16.6787	17.7887	17.2999
2522004160	4Fe-4S dicluster domain-containing protein [Thermacetogenium phaeum DSM 12270 : CP003732] (-)strand	5	56.3	15.047	45.062	12.7739	16.0261	14.956	14.6398	16.4606	15.0659	13.832	16.1936	15.004	14.8442	16.6621	16.074	13.2645	14.4372	14.678	13.9006	15.2364	15.1147	13.7341	15.3919	14.9347	14.7281	15.9318	16.0907
2522004852	peptide/nickel transport system substrate-binding protein [Thermacetogenium phaeum DSM 12270 : CP003732] (-)strand	14	37.2	58.719	44.988	16.1503	18.493	19.2206	17.6048	18.663	18.3335	15.2607	16.3054	15.9531	15.8173	17.5668	16.5072	15.9962	15.7594	16.1331	15.6804	17.6197	16.9643	14.8369	15.0736	14.9542	15.0375	16.6372	15.3924
2522005244	Glycosyltransferase involved in cell wall bisynthesis [Thermacetogenium phaeum DSM 12270 : CP003732] (-)strand	7	23	51.35	44.876	13.9571	18.4507	16.0941	17.0649	18.4029	16.6693	13.985	17.1533	16.2152	16.8088	18.155	16.8198	10.9484	12.0604	12.9098	11.2967	12.3429	12.2102	NaN	NaN	NaN	NaN	NaN	NaN
2522002394	protein CcmA, bactofilin family [Thermacetogenium phaeum DSM 12270 : CP003732] (+)strand	3	34.5	14.721	44.873	13.4062	16.1825	17.9438	15.4048	16.2379	15.4255	NaN	NaN	NaN	NaN	NaN	NaN	NaN	NaN	NaN	NaN	NaN	NaN	NaN	NaN	NaN	NaN	NaN	NaN
2522003198	formyltetrahydrofolate-dependent phosphoribosylglycinamide formyltransferase [Thermacetogenium phaeum DSM 12270 : CP003732] (+)strand	9	47.3	26.835	44.223	15.4691	17.0407	16.7062	17.3756	17.2088	16.6402	16.8083	16.9113	16.6068	18.1017	17.1585	17.2201	16.6491	17.6297	16.6904	17.4047	16.5684	16.8455	17.4356	17.5398	17.1523	18.3376	18.2733	17.9026
2522002769	XTP/dITP diphosphohydrolase [Thermacetogenium phaeum DSM 12270 : CP003732] (+)strand	5	35	21.478	44.177	13.8574	16.6298	16.243	15.5451	16.6818	15.8646	14.0879	16.0769	15.7401	15.3009	16.2569	16.3599	14.0056	14.9706	14.9899	14.7051	15.6783	15.4481	14.108	15.1654	15.5419	15.115	15.9367	15.8844
2522003507	metal dependent phosphohydrolase [Thermacetogenium phaeum DSM 12270 : CP003732] (+)strand	17	29.5	58.468	43.867	15.5439	18.4125	17.4366	17.6711	19.2335	18.2893	15.7881	17.657	17.8207	17.2307	18.4023	18.0822	16.1503	16.4939	17.4937	16.9519	17.9403	17.8242	16.7837	17.4408	18.2687	18.0097	18.6651	18.4646
2522003777	methionine adenosyltransferase [Thermacetogenium phaeum DSM 12270 : CP003732] (-)strand	5	12	44.335	43.753	12.9387	16.8619	15.9484	15.1293	15.8369	15.4875	14.9416	17.5086	17.6629	16.7968	17.9399	17.4279	15.3729	16.7812	17.298	16.2636	17.7923	17.1327	14.7587	15.66	16.4698	15.7587	16.9553	16.5705
2522004720	indolepyruvate ferredoxin oxidoreductase beta subunit [Thermacetogenium phaeum DSM 12270 : CP003732] (-)strand	9	59.8	20.943	43.692	13.5943	16.462	15.5001	15.2305	16.278	15.5118	15.2745	16.3169	16.2511	15.651	16.8846	16.4287	15.5094	15.1375	14.6296	14.5432	16.0989	15.3592	15.345	15.3154	15.6176	15.5808	16.4374	15.9721
2522004880	glutamate N-acetyltransferase [Thermacetogenium phaeum DSM 12270 : CP003732] (-)strand	9	32.2	42.602	43.593	14.2963	17.6085	16.3076	16.1273	17.3024	16.1691	15.3937	17.1982	16.6866	16.456	17.6086	17.1655	15.9237	16.7584	16.1467	15.9498	17.0369	16.8724	15.0794	15.741	15.6471	15.8508	16.8652	16.4109
2522003949	stage II sporulation protein AB (anti-sigma F factor) [Thermacetogenium phaeum DSM 12270 : CP003732] (-)strand	4	39.7	15.935	43.07	11.6397	15.0597	13.7759	13.4992	14.5719	13.7339	14.6766	16.5123	16.7847	15.2803	16.0562	16.2332	14.5321	15.7794	16.4685	14.7577	15.7868	15.6443	14.5011	15.584	16.5392	15.7361	16.3972	16.2855
2522002443	Adenylosuccinate synthetase [Thermacetogenium phaeum DSM 12270 : CP003732] (+)strand	9	30.3	46.996	43.022	14.2484	17.3111	16.8326	16.0076	17.2334	16.5751	15.5732	17.2304	17.0543	16.681	17.7136	17.4562	16.2617	16.7432	16.9745	16.5434	17.831	17.3997	14.5784	15.886	16.8403	16.0055	17.2328	16.5894
2522003484	small subunit ribosomal protein S15 [Thermacetogenium phaeum DSM 12270 : CP003732] (+)strand	7	51.7	10.603	42.106	15.3182	18.6202	17.5394	17.2472	19.1012	17.3737	15.6658	17.4983	16.7766	16.6304	18.4823	17.3148	16.8474	17.4946	17.6738	16.8144	18.807	17.8165	16.0905	16.6395	16.9239	16.3449	18.2045	17.1755
2522004374	trimethylamine---corrinoid protein Co-methyltransferase [Thermacetogenium phaeum DSM 12270 : CP003732] (-)strand	11	32.9	54.139	41.96	13.9807	16.984	17.0514	16.2431	16.918	16.479	14.5164	16.1377	15.4955	15.9481	16.6668	16.3714	14.2768	14.6359	14.7098	14.8398	15.2083	15.7211	15.3629	15.7411	15.8348	16.1725	16.5528	16.3962
2522004455	molecular chaperone GrpE [Thermacetogenium phaeum DSM 12270 : CP003732] (-)strand	9	38	24.24	41.774	16.3082	18.629	18.8143	18.0745	19.5719	18.1013	16.0377	17.5553	17.6928	17.0472	18.6447	17.7789	16.4755	17.1763	17.803	16.9583	18.6846	18.0904	16.6748	17.5288	18.2163	17.3867	18.8018	18.1164
2522005080	MazG nucleotide pyrophosphohydrolase domain-containing protein [Thermacetogenium phaeum DSM 12270 : CP003732] (-)strand	5	52.3	11.931	41.524	14.3761	18.1393	16.8838	17.3766	18.0311	16.9839	17.1895	18.508	18.2619	18.1447	18.8367	18.1471	17.2658	18.1909	17.9715	17.8061	18.4909	17.685	17.6652	17.9275	18.1793	18.0888	18.5315	18.2323
2522004191	NADH-quinone oxidoreductase subunit E [Thermacetogenium phaeum DSM 12270 : CP003732] (-)strand	5	46	17.96	41.242	13.4573	16.4174	15.7968	16.4942	18.0467	16.2381	12.8702	14.8112	15.3013	15.1839	16.5654	14.9921	14.0261	14.5783	15.5703	15.5676	16.9598	16.0068	13.9038	15.0683	15.5686	15.6627	16.6785	15.8806
2522003513	peptidoglycan endopeptidase LytE [Thermacetogenium phaeum DSM 12270 : CP003732] (+)strand	4	21.6	29.475	41.167	12.4335	14.1103	14.3342	14.4715	14.7601	14.458	15.6846	15.6496	14.7096	16.3837	14.8917	16.1325	15.281	14.6387	13.8957	14.9553	13.5918	14.8547	14.9432	15.2828	15.1373	15.4877	15.6705	15.877
2522004892	SSU ribosomal protein S11P [Thermacetogenium phaeum DSM 12270 : CP003732] (-)strand	5	41.9	13.873	40.512	14.4769	18.3886	15.9476	16.8059	18.9733	17.0662	15.4042	17.0915	17.0519	16.3512	18.6837	18.8623	15.7778	16.7921	17.0118	16.1724	18.5859	17.7412	15.9075	16.4607	17.2541	16.4405	18.4973	17.4219
2522003388	hypothetical protein [Thermacetogenium phaeum DSM 12270 : CP003732] (-)strand	6	47.8	17.664	40.183	14.7665	17.8247	16.3138	17.3495	17.343	17.2441	14.9827	16.4174	16.1641	16.4734	16.5589	16.8811	15.3088	16.3787	16.0179	16.2854	16.3319	16.8645	14.3116	15.1584	15.4437	15.7499	15.9071	16.1661
2522004262	small redox-active disulfide protein 2 [Thermacetogenium phaeum DSM 12270 : CP003732] (-)strand	4	74.4	8.7482	40.11	15.8595	18.6411	17.6148	18.3767	18.586	18.2307	16.6919	19.0074	18.2649	18.4058	18.6133	18.6033	17.1536	18.4578	17.7934	18.3798	18.2279	18.1786	17.6054	18.4748	18.2074	18.321	18.9687	18.9517
2522004304	alkylhydroperoxidase AhpD family core domain-containing protein [Thermacetogenium phaeum DSM 12270 : CP003732] (-)strand	9	97.4	12.391	40.008	15.0224	17.676	18.7176	16.5888	17.8443	16.8931	14.6631	18.6306	16.6226	16.1995	17.2895	17.2653	12.2734	15.1988	14.2549	13.7839	14.8309	14.3797	14.9611	18.4474	16.4417	16.2033	17.2299	16.8934
2522004914	SSU ribosomal protein S19P [Thermacetogenium phaeum DSM 12270 : CP003732] (-)strand	10	63.8	10.789	39.982	15.3813	17.8379	17.8937	16.6165	18.2548	17.1146	15.0994	17.4298	17.2561	16.5416	18.0662	17.8219	16.4438	16.8827	18.1077	16.8472	18.6627	18.119	15.7971	17.1507	17.8212	16.5591	18.2774	17.6701
2522003921	chorismate mutase [Thermacetogenium phaeum DSM 12270 : CP003732] (-)strand	5	64	13.845	39.798	15.1182	17.2525	16.4092	16.4455	17.1095	16.4828	15.1951	17.0333	16.7486	16.3908	16.9163	16.8448	16.0908	16.9294	17.0771	16.6914	17.1795	17.2632	15.4998	16.5453	16.5	16.2778	17.0399	16.8413
2522003528	penicillin-binding protein 1A [Thermacetogenium phaeum DSM 12270 : CP003732] (-)strand	9	14.4	90.362	39.434	11.2364	14.4451	13.0593	13.5825	14.6933	13.8605	14.0174	15.0122	14.6668	14.6832	15.3768	15.1049	14.3327	14.8493	14.6388	14.6046	15.438	15.4272	14.0288	15.1229	15.0639	14.808	15.8234	15.5604
2522003175	4Fe-4S dicluster domain-containing protein [Thermacetogenium phaeum DSM 12270 : CP003732] (+)strand	8	40.3	27.311	38.969	15.08	17.013	16.1987	15.986	16.7646	16.0827	14.2314	16.7197	16.2463	16.0244	17.1023	16.8292	13.8325	13.4413	14.2011	13.9544	14.9111	14.4455	12.9589	13.902	14.8712	14.6686	14.9719	14.8638
2522003607	UDP-N-acetylmuramoylalanyl-D-glutamate--2,6-diaminopimelate ligase [Thermacetogenium phaeum DSM 12270 : CP003732] (+)strand	10	30.3	54.601	38.957	14.1878	17.7674	16.6559	16.4496	18.2524	17.2839	14.3024	16.4931	16.6672	15.696	16.6595	17.3252	14.8376	15.9621	16.366	15.3146	17.2506	17.8898	13.7368	14.9448	15.4331	14.7731	15.8165	16.7037
2522003922	HutP protein [Thermacetogenium phaeum DSM 12270 : CP003732] (-)strand	8	50	14.766	38.914	14.7042	17.8795	16.0558	16.234	17.9601	16.007	15.4125	16.8401	16.6727	16.0114	17.6346	16.8291	15.2464	15.9864	15.7363	15.4653	16.9501	15.842	15.1786	15.8604	16.507	15.9082	17.082	16.1737
2522003664	Lysophospholipase L1 [Thermacetogenium phaeum DSM 12270 : CP003732] (+)strand	4	29.4	20.869	38.838	12.1679	15.1601	15.9342	14.563	15.0506	14.242	13.1102	16.2022	15.893	14.9955	16.3846	16.2777	15.1285	16.4434	16.1624	15.741	16.364	16.382	13.7093	14.8985	14.6456	13.9566	14.7365	14.8485
2522002382	spoIIIJ-associated protein [Thermacetogenium phaeum DSM 12270 : CP003732] (+)strand	10	54.2	25.07	38.619	14.8188	17.9906	17.0226	17.021	18.4635	17.9979	15.7889	17.4989	17.0681	16.7116	18.0244	18.1413	16.359	16.7646	17.1058	16.715	17.8783	17.8012	15.9804	16.4264	16.7593	16.7345	17.6851	17.756
2522002361	DNA gyrase subunit B [Thermacetogenium phaeum DSM 12270 : CP003732] (+)strand	11	21	72.572	38.432	15.2779	17.9638	17.7864	17.0244	18.2726	17.4551	15.0304	17.2102	17.2588	16.5156	18.0355	17.6613	14.3061	15.2341	16.1861	15.1254	16.5855	16.6604	15.6605	16.5401	17.2007	16.6694	17.7869	17.5776
2522003371	signal recognition particle subunit FFH/SRP54 (srp54) [Thermacetogenium phaeum DSM 12270 : CP003732] (+)strand	10	26.2	49.765	38.27	14.4497	17.2817	16.2589	15.9001	16.9701	15.8555	13.9946	16.4873	16.183	15.5851	16.8674	16.4101	12.9648	14.2582	14.7113	13.244	15.3149	14.8429	13.4471	14.3477	15.0448	14.3428	15.6294	14.8282
2522005029	cell division protein FtsB [Thermacetogenium phaeum DSM 12270 : CP003732] (-)strand	4	42.4	13.993	38.15	16.3967	16.6848	15.5177	16.7764	16.7005	16.345	13.4314	13.525	12.7163	13.7856	13.5678	13.3963	15.6968	15.9869	14.0244	15.5328	15.2238	14.9529	16.0126	15.2983	15.1192	15.9513	16.084	16.0997
2522003176	Alcohol dehydrogenase, class IV [Thermacetogenium phaeum DSM 12270 : CP003732] (+)strand	8	23.6	40.791	38.138	14.2828	16.8052	16.6937	16.1394	18.7757	17.1554	14.8505	17.3266	16.8249	16.4653	18.865	18.0305	14.2493	15.389	15.8085	15.4102	17.8976	17.0973	14.6112	15.9913	16.2712	15.6473	17.306	17.2825
2522004875	argininosuccinate lyase [Thermacetogenium phaeum DSM 12270 : CP003732] (-)strand	12	24.5	62.07	38.077	13.8673	16.6032	15.9356	15.8675	16.7037	16.0862	14.9907	16.6269	16.1495	16.4031	17.3172	17.2427	14.6795	15.4642	15.8522	15.8059	16.944	16.7217	15.4737	16.6337	16.7435	16.9417	17.8983	17.8633
2522003424	ATP-dependent HslUV protease ATP-binding subunit HslU [Thermacetogenium phaeum DSM 12270 : CP003732] (+)strand	14	33.2	52.613	38.033	15.7193	18.719	18.193	17.7765	19.0381	17.8967	15.571	17.5951	17.4762	17.2504	18.4588	17.778	15.7005	16.7653	16.9757	16.5862	17.8762	17.3824	15.9925	17.181	17.4158	17.4292	18.4673	17.8464
2522003366	fused signal recognition particle receptor [Thermacetogenium phaeum DSM 12270 : CP003732] (+)strand	11	35.7	33.759	37.83	15.2619	17.513	16.9597	17.3781	17.7058	17.3772	17.0236	18.0555	18.2167	17.8689	18.1692	18.5236	17.3073	17.2233	17.9217	17.1857	17.9797	18.1558	16.6207	16.7702	17.6756	17.1135	17.6605	17.6957
2522004842	Methyltransferase domain-containing protein [Thermacetogenium phaeum DSM 12270 : CP003732] (-)strand	9	42.3	31.917	37.543	14.3771	16.8282	16.6355	15.981	17.3488	16.866	14.5237	16.1216	15.8844	15.7606	16.6826	17.3618	14.5264	15.0625	16.1371	15.6074	16.8818	16.5728	13.879	14.5428	15.0147	15.0022	15.9745	15.781
2522003835	NADH-quinone oxidoreductase subunit E [Thermacetogenium phaeum DSM 12270 : CP003732] (-)strand	7	39.9	20.619	37.485	13.901	17.2278	16.6725	16.9681	18.0895	16.9491	13.9464	16.5522	16.4501	15.9973	17.4558	16.7656	14.4143	15.3084	16.0514	15.3897	17.3797	16.5678	14.4132	15.8754	16.1316	16.3884	17.6559	16.9473
2522005114	transcription termination factor Rho [Thermacetogenium phaeum DSM 12270 : CP003732] (-)strand	9	23.4	47.252	37.251	13.6006	16.5711	15.8807	15.7365	16.8199	16.0512	13.6436	15.8626	15.9528	15.3844	16.4637	16.1389	13.0069	13.8517	14.5303	13.918	15.0613	14.8187	15.2484	16.2506	16.7233	16.4453	17.5733	17.0927
2522003791	carbamoyl-phosphate synthase large subunit [Thermacetogenium phaeum DSM 12270 : CP003732] (-)strand	12	11.5	115.86	37.173	15.1894	17.3243	16.1075	16.4553	17.9225	16.7393	16.2413	17.7483	17.4765	17.076	18.8722	18.2162	16.6623	17.1069	17.1404	17.0231	18.6989	18.3531	16.1045	16.5568	16.8182	16.6474	18.2713	17.6447
2522005040	Transcriptional regulator containing PAS, AAA-type ATPase, and DNA-binding Fis domains [Thermacetogenium phaeum DSM 12270 : CP003732] (-)strand	12	21.6	66.632	37.119	14.2263	17.3373	16.3129	16.157	17.1771	16.3024	14.9638	17.4308	17.099	16.5554	17.1014	17.2501	15.895	17.1131	17.2242	16.3637	16.9303	17.1593	15.3585	16.0985	16.9024	16.1284	16.2809	16.5392
2522003185	molybdopterin adenylyltransferase [Thermacetogenium phaeum DSM 12270 : CP003732] (+)strand	9	55.8	17.693	36.967	14.8975	17.1662	16.0909	16.1553	17.3442	16.4481	15.1163	17.4242	16.5006	16.4268	17.4968	17.4803	15.3069	16.2652	15.938	15.844	16.9593	17.0852	16.6541	17.4264	17.0181	16.9648	17.9845	17.7445
2522004722	phenylacetate-CoA ligase [Thermacetogenium phaeum DSM 12270 : CP003732] (-)strand	8	17.3	52.592	36.739	14.9726	19.0704	17.3907	17.0784	18.2164	17.7924	15.2278	17.74	17.2532	16.62	18.0157	18.6127	16.4598	17.6747	17.8473	16.9455	18.5451	18.675	15.5935	16.551	17.1188	16.5747	17.8011	17.642
2522004910	large subunit ribosomal protein L29 [Thermacetogenium phaeum DSM 12270 : CP003732] (-)strand	5	55.8	9.3388	36.562	15.8572	18.4403	16.5314	17.3714	18.641	17.9091	16.5424	17.7136	17.4931	17.1721	18.5741	18.0269	16.8137	17.1751	17.5591	16.8517	18.2929	17.9209	17.3933	17.6241	18.169	17.586	18.9793	18.7809
2522003780	guanylate kinase [Thermacetogenium phaeum DSM 12270 : CP003732] (-)strand	6	47.9	21.733	35.88	13.4219	16.3201	15.7608	15.0511	16.7164	16.0605	13.941	15.6607	15.7314	14.8087	16.3815	16.2253	13.6534	14.1795	15.5524	13.9234	15.4688	15.2711	14.2941	14.4633	15.9665	14.7199	16.1643	15.7144
2522004158	NAD+ synthase [Thermacetogenium phaeum DSM 12270 : CP003732] (-)strand	8	42	29.275	35.856	15.1148	17.8481	17.1392	16.7317	18.0016	16.8972	15.3274	17.2274	16.7366	16.7761	17.7459	17.3948	15.5236	16.4726	16.6278	16.4764	17.8163	17.3232	15.8271	16.4387	16.658	16.629	17.7036	17.0838
2522002988	Ni/Fe-hydrogenase 1 B-type cytochrome subunit [Thermacetogenium phaeum DSM 12270 : CP003732] (+)strand	6	23.9	25.472	35.752	14.1338	16.7921	18.3489	16.3255	17.9158	15.9648	12.6363	14.9907	15.271	13.813	15.3281	14.325	13.5113	13.9852	16.5158	13.7505	15.4287	14.7621	13.6533	14.3652	15.5504	13.5983	14.8278	14.157
2522003059	Transcriptional regulator, contains XRE-family HTH domain [Thermacetogenium phaeum DSM 12270 : CP003732] (+)strand	8	38.9	16.329	35.599	14.9187	18.253	16.4126	16.4181	18.3373	16.7942	16.7079	17.1233	17.1104	16.3189	17.9664	17.0905	17.4592	17.0531	17.0369	16.1451	17.9358	17.2347	17.5972	17.2919	17.5127	16.6942	18.239	17.6925
2522002705	Putative heavy-metal chelation [Thermacetogenium phaeum DSM 12270 : CP003732] (+)strand	9	38.6	33.543	35.525	13.7705	16.3036	16.0988	15.8614	17.0108	16.4983	14.6962	16.1392	15.7445	15.871	16.7389	17.4408	14.7131	15.4663	15.6538	15.4036	16.7142	16.6948	15.1115	15.6757	15.9808	16.1333	16.8855	17.2269
2522004163	sec-independent protein translocase protein TatA [Thermacetogenium phaeum DSM 12270 : CP003732] (-)strand	4	32.3	6.9641	35.519	13.241	15.5351	15.5333	14.8632	17.5721	15.113	14.2056	15.1489	16.1146	15.1263	16.5819	15.9448	14.0834	14.2658	15.6971	14.2378	16.1061	14.7806	12.4638	12.4713	14.2019	13.0733	14.4788	13.5448
2522002417	Predicted phosphoribosyltransferase [Thermacetogenium phaeum DSM 12270 : CP003732] (-)strand	10	44.4	26.063	35.36	14.0691	17.0916	15.8642	15.8143	16.9714	16.2221	15.2422	16.6098	16.6942	16.1673	17.1938	17.1396	13.9581	14.882	15.7004	14.4935	15.7821	15.6141	15.1112	15.4593	16.5299	15.9338	16.9245	17.1513
2522003950	anti-anti-sigma regulatory factor, SpoIIAA [Thermacetogenium phaeum DSM 12270 : CP003732] (-)strand	4	29.1	12.915	35.306	14.5395	17.4621	15.2468	15.9227	16.942	15.7309	15.3709	17.2477	16.81	15.9582	16.9617	16.361	15.1981	16.2091	16.3629	15.2609	16.3947	15.7146	15.7138	16.268	16.8429	15.6523	16.8583	16.2924
2522003861	CO dehydrogenase maturation factor [Thermacetogenium phaeum DSM 12270 : CP003732] (-)strand	10	48.6	26.861	35.186	15.8392	18.7309	16.6484	17.8291	17.9691	17.6731	17.6133	19.0003	18.5894	18.4718	18.5421	18.8716	17.9089	18.415	18.1893	18.009	18.1817	18.4816	17.469	17.4706	18.04	17.7012	17.5523	18.6827
2522004476	Respiratory-chain NADH dehydrogenase, subunit [Thermacetogenium phaeum DSM 12270 : CP003732] (-)strand	7	41.6	13.561	34.931	15.7239	18.717	19.4755	18.302	19.5004	18.042	16.3311	18.7531	18.0089	18.3137	19.6711	19.0375	16.4432	17.7173	17.6568	17.9749	19.6197	18.4493	16.6426	18.031	17.9967	18.3502	19.6895	18.5521
2522003983	acetyl-CoA carboxylase, biotin carboxylase subunit [Thermacetogenium phaeum DSM 12270 : CP003732] (-)strand	7	21.7	49.409	34.768	15.3509	16.181	15.4648	15.0218	16.189	15.4552	14.099	15.3978	15.1124	15.0621	15.783	15.5661	13.2433	14.2756	14.266	14.0246	14.9596	15.1862	14.9781	15.5242	15.447	15.7174	16.2576	16.083
2522002454	Predicted nuclease of the RNAse H fold, HicB family [Thermacetogenium phaeum DSM 12270 : CP003732] (+)strand	2	29	7.8909	34.358	11.965	15.0842	14.0775	16.0744	15.5536	15.1566	11.424	14.0933	13.6508	14.1062	14.904	14.9523	9.05053	10.1966	9.99647	10.5745	10.9902	11.7608	11.3817	12.4357	12.8434	12.839	13.6713	13.8373
2522003695	hypothetical protein [Thermacetogenium phaeum DSM 12270 : CP003732] (+)strand	5	20.9	32.252	34.296	14.2217	17.1604	16.2546	15.9114	17.307	16.5445	13.5412	15.6728	14.8836	14.7959	16.1673	15.6302	14.2621	15.8661	15.493	15.2413	16.9305	16.7519	12.3248	13.8462	14.1171	13.6578	15.4622	14.8115
2522004783	CRISPR-associated RAMP protein, SSO1426 family [Thermacetogenium phaeum DSM 12270 : CP003732] (-)strand	5	22.4	35.429	33.584	14.6182	17.3794	16.7144	16.4153	17.344	16.4671	14.2139	16.0877	15.1344	15.5337	16.0196	15.6029	NaN	NaN	NaN	NaN	NaN	NaN	15.4818	16.4841	16.259	16.3948	16.8578	16.4498
2522002573	hypothetical protein [Thermacetogenium phaeum DSM 12270 : CP003732] (-)strand	5	55.4	13.304	32.961	14.2319	16.5875	15.7115	15.4978	16.7866	16.6795	14.4125	15.6738	15.3708	15.2142	16.2996	17.3234	13.4828	14.0868	14.5314	13.6667	15.6662	15.3607	14.7942	15.3823	15.8908	15.4226	16.7625	16.9847
2522004124	hydroxyethylthiazole kinase [Thermacetogenium phaeum DSM 12270 : CP003732] (-)strand	9	28.8	27.864	32.914	15.883	17.3438	15.7621	16.273	17.328	17.1529	16.9753	17.9042	18.0138	17.1236	17.8032	18.6278	17.3689	17.4488	18.0416	17.1817	18.1528	18.3621	17.56	17.9458	18.4761	17.5227	18.1422	18.8635
2522004197	Protein of unknown function (DUF3006) [Thermacetogenium phaeum DSM 12270 : CP003732] (-)strand	5	80.8	8.3987	32.8	13.9994	16.9759	15.6904	15.9648	17.6674	16.1571	15.0701	17.4947	16.8736	16.5048	18.0179	17.2841	15.328	16.143	16.563	15.974	17.5748	16.7032	14.9327	15.8558	16.1587	15.5351	17.1789	16.7801
2522003211	L-glutamine synthetase [Thermacetogenium phaeum DSM 12270 : CP003732] (-)strand	2	7.6	53.732	32.507	12.0223	14.0229	14.9676	13.5265	14.1916	13.5274	NaN	NaN	NaN	NaN	NaN	NaN	NaN	NaN	NaN	NaN	NaN	NaN	NaN	NaN	NaN	NaN	NaN	NaN
2522003289	Fe-S cluster assembly ATP-binding protein [Thermacetogenium phaeum DSM 12270 : CP003732] (+)strand	8	35.7	27.692	32.423	14.5793	17.5237	16.1146	16.2202	17.3158	16.7499	14.9401	16.4196	16.4383	15.7822	16.8709	16.6899	15.6553	16.6785	17.2412	16.4023	17.5889	17.8356	15.2596	15.7208	16.3605	16.0468	17.0864	16.635
2522003277	hypothetical protein [Thermacetogenium phaeum DSM 12270 : CP003732] (+)strand	7	43.5	11.066	32.404	14.2091	17.5177	16.1538	15.8481	18.2416	16.6165	16.4994	18.0747	17.7492	16.9977	18.8664	18.0773	16.2158	17.4046	17.464	16.8098	18.139	17.7492	14.6171	15.4162	15.7986	15.2953	16.8055	16.171
2522002381	protein translocase subunit yidC [Thermacetogenium phaeum DSM 12270 : CP003732] (+)strand	3	10.9	25.917	32.367	12.5201	15.4679	16.0556	14.63	15.7736	14.5348	13.4531	14.9006	14.9399	14.398	15.2998	14.9947	13.7033	14.246	14.8429	14.1315	15.2219	14.9398	15.805	16.4969	16.8846	16.3107	17.6191	17.9648
2522004614	probable rRNA maturation factor [Thermacetogenium phaeum DSM 12270 : CP003732] (-)strand	6	34.6	18.348	32.317	12.788	14.6284	13.6069	13.6584	14.6553	14.2235	14.9611	17.2659	17.0044	15.9827	16.8295	16.7761	15.944	16.8049	17.616	16.1427	17.4237	17.4376	16.5228	17.1663	17.6762	16.2661	17.5392	17.6898
2522004013	3-dehydroquinate synthase [Thermacetogenium phaeum DSM 12270 : CP003732] (-)strand	5	20	39.086	32.264	12.7998	16.3176	14.7174	14.7084	16.2509	16.3445	12.4298	15.1838	15.1183	13.872	16.0477	15.2251	13.5525	14.8371	15.1946	13.9356	16.2243	15.473	14.496	15.2362	15.9858	15.4346	17.0912	16.2079
2522002844	valyl-tRNA synthetase [Thermacetogenium phaeum DSM 12270 : CP003732] (+)strand	14	19.2	101.65	31.981	15.655	17.9471	17.1599	16.8277	18.7507	17.4065	15.1592	17.1	17.2091	16.5083	17.9762	17.6438	15.3911	16.7832	17.4112	16.2114	17.7194	17.6659	16.0409	16.9603	17.756	16.8013	18.0988	17.8704
2522002882	precorrin-8X methylmutase [Thermacetogenium phaeum DSM 12270 : CP003732] (+)strand	5	23.1	36.651	31.932	14.108	17.0839	16.4888	16.1943	17.6396	16.1723	13.7461	15.2897	15.4483	15.2412	16.4381	15.6934	14.6383	15.0952	15.0793	14.9031	15.9971	15.676	13.1653	14.1749	14.3778	14.2516	15.0363	14.6732
2522004038	Uncharacterized protein, UPF0297 family [Thermacetogenium phaeum DSM 12270 : CP003732] (-)strand	5	47.1	11.616	31.91	14.645	17.2917	16.9515	16.0993	17.4286	16.4193	15.059	17.5384	16.8814	16.327	17.1709	17.7118	14.5291	15.848	15.9661	15.2027	16.3441	16.3974	15.9418	16.7571	17.1658	16.4745	17.8722	17.4958
2522005013	nucleoside diphosphate kinase [Thermacetogenium phaeum DSM 12270 : CP003732] (-)strand	12	67.1	16.639	31.575	14.9585	16.8843	16.6303	16.6388	17.7649	16.6108	15.3501	16.9544	17.3558	17.0148	18.0731	17.2484	16.4831	17.0319	18.1359	17.6178	18.43	18.1804	16.8125	17.7124	17.8069	17.9772	18.7751	18.0718
2522002569	Uncharacterized conserved protein, DUF362 family [Thermacetogenium phaeum DSM 12270 : CP003732] (+)strand	8	28.1	42.643	31.432	14.8406	17.4034	17.4106	16.5324	17.6259	16.5518	13.5755	15.4153	15.2992	15.0552	15.9147	15.3602	14.0282	14.5198	14.6475	14.4651	15.3896	15.0672	13.4837	14.2102	14.0406	13.9514	14.7899	14.285
2522004501	LSU ribosomal protein L27P [Thermacetogenium phaeum DSM 12270 : CP003732] (-)strand	6	56.2	10.745	31.371	14.3467	17.3744	16.0058	16.2148	17.7085	16.2967	14.7429	16.2349	16.9849	15.5946	16.6923	15.9675	15.1759	16.5762	16.2799	15.4688	16.8104	15.8625	15.8929	16.9763	17.0781	16.3652	17.4261	16.7599
2522002961	Adenine deaminase [Thermacetogenium phaeum DSM 12270 : CP003732] (-)strand	11	23.3	63.752	31.236	15.1939	18.2717	17.9612	17.275	18.5808	17.6272	14.6378	16.9924	17.0024	16.6639	17.952	17.2691	15.9139	16.8549	17.2322	16.6528	18.4476	17.9971	13.7557	15.0687	14.9326	15.2225	16.5274	15.9986
2522004802	putative MFS transporter, AGZA family, xanthine/uracil permease [Thermacetogenium phaeum DSM 12270 : CP003732] (+)strand	3	5.9	49.272	31.164	14.2139	16.9897	17.5347	15.9679	16.9763	16.0797	13.4564	15.1443	16.0176	14.6221	15.6538	15.7678	13.5871	13.96	14.7043	14.2377	15.2552	15.0431	13.58	14.5099	15.5521	14.3263	15.4336	15.2981
2522003056	ethanolamine utilization protein EutM [Thermacetogenium phaeum DSM 12270 : CP003732] (+)strand	6	60	10.823	31.163	13.9975	18.0128	17.0126	15.9534	18.2343	16.6161	13.6841	16.9616	15.7275	14.7206	17.4624	15.8332	14.7613	17.1285	16.0242	15.4597	17.7697	16.7083	13.9815	16.3626	15.6996	14.6895	17.2994	16.0926
2522003043	Reactivating factor of Adenosylcobalamin-dependent ethanolamine ammonia lyase [Thermacetogenium phaeum DSM 12270 : CP003732] (+)strand	6	18	52.178	30.814	14.241	18.1325	16.2458	16.1164	18.0465	16.5478	11.638	14.3744	14.3741	13.3368	15.6671	14.6629	12.9835	14.8839	15.6303	14.2547	16.6534	16.0001	12.4661	14.0591	15.1091	14.0821	15.8932	15.1402
2522002930	glycyl-tRNA synthetase beta chain [Thermacetogenium phaeum DSM 12270 : CP003732] (+)strand	13	21.9	78.287	30.222	12.5128	15.3633	14.3337	15.0116	15.5569	14.9355	13.6064	16.2401	16.3948	15.7026	16.3941	16.9024	14.5828	15.6532	16.7035	15.6583	16.5856	16.4804	15.205	15.857	16.7987	16.0406	17.1315	16.9977
2522003953	phosphopentomutase [Thermacetogenium phaeum DSM 12270 : CP003732] (-)strand	5	16.3	42.908	30.188	12.2857	15.2628	14.3285	14.5122	14.7715	14.4331	13.9329	15.8137	15.9351	15.2758	15.8465	16.0637	13.5116	14.434	15.4103	14.5857	14.7521	15.0729	15.1469	15.9675	16.601	16.2717	17.1992	17.111
2522003604	16S rRNA (cytosine1402-N4)-methyltransferase [Thermacetogenium phaeum DSM 12270 : CP003732] (+)strand	7	27.3	35.212	30.07	12.4931	15.1678	14.6301	14.1539	15.9879	14.1964	14.5576	15.7762	16.3571	14.7916	16.4798	15.5552	13.8	14.2655	15.4879	13.5381	16.0718	14.5379	14.7347	15.8761	16.6251	14.5419	16.2139	15.5834
2522003928	iron complex transport system substrate-binding protein [Thermacetogenium phaeum DSM 12270 : CP003732] (-)strand	8	34	34.537	29.537	14.6852	17.7215	17.2181	15.9893	17.3326	16.0896	12.4878	14.3039	13.8731	13.4793	14.3385	13.8849	NaN	NaN	NaN	NaN	NaN	NaN	13.7792	14.6888	14.4149	14.493	15.7062	14.6776
2522003193	phosphoribosylformylglycinamidine synthase [Thermacetogenium phaeum DSM 12270 : CP003732] (+)strand	6	67.9	9.6452	29.442	13.5254	16.1827	15.7123	15.1301	16.458	16.2477	15.4685	16.8869	16.5057	16.2164	17.3827	17.6716	15.8931	16.1841	15.9223	15.9102	16.9591	16.9539	16.2038	16.5693	16.4048	16.4981	17.5601	17.4911
2522002565	Uncharacterized conserved protein, DUF433 family [Thermacetogenium phaeum DSM 12270 : CP003732] (+)strand	4	40.7	9.1375	29.374	15.1693	17.9891	16.8947	17.447	18.1646	17.4047	15.0337	17.5784	17.1861	17.0329	17.6817	17.1373	16.1853	18.2111	17.717	17.4841	18.0669	17.6398	16.0067	17.3661	17.7362	17.2668	18.1868	17.4139
2522003475	ribosome maturation factor RimP [Thermacetogenium phaeum DSM 12270 : CP003732] (+)strand	4	37.1	17.09	29.159	13.4659	15.8884	14.8842	14.379	16.6604	15.0342	14.8358	15.9883	16.5367	14.8265	16.8374	16.1084	13.4651	13.2907	14.1547	12.0215	14.6338	14.691	14.5606	14.5217	16.1734	14.1396	15.6147	14.9926
2522004266	Protein-tyrosine-phosphatase [Thermacetogenium phaeum DSM 12270 : CP003732] (-)strand	6	48.9	14.816	29.141	14.4677	16.272	15.8322	16.3755	16.7488	15.6938	16.2029	18.0461	18.9935	17.8133	18.4654	18.3405	16.0455	17.0143	17.9817	17.4901	17.6231	17.6485	16.5253	17.1351	18.2591	17.3887	18.2012	18.0306
2522003245	aspartyl/glutamyl-tRNA(Asn/Gln) amidotransferase subunit C [Thermacetogenium phaeum DSM 12270 : CP003732] (+)strand	5	47.9	11.058	29.061	14.4879	17.3319	16.1374	16.2003	17.4967	16.3401	15.2444	16.7028	17.0825	15.9868	17.4287	16.6791	15.6012	16.2417	17.3753	16.1344	17.5599	17.58	15.9958	16.3639	17.4462	16.6224	17.7946	17.4017
2522004924	LSU ribosomal protein L7AE [Thermacetogenium phaeum DSM 12270 : CP003732] (-)strand	4	46.2	8.7892	28.71	13.6088	16.1931	16.0379	15.7597	16.4815	15.172	13.3577	14.8408	14.7857	14.0446	14.9352	14.5113	14.9193	15.8185	15.7332	15.0885	16.5914	15.6989	13.6565	14.1198	14.8914	13.9437	15.4104	13.8824
2522004900	LSU ribosomal protein L15P [Thermacetogenium phaeum DSM 12270 : CP003732] (-)strand	8	47.9	15.664	28.244	16.6854	19.2665	17.8501	17.6937	19.6344	17.9523	17.1451	17.9738	17.6014	17.1991	18.2687	17.9074	17.6812	17.6303	17.6416	17.2676	18.2555	17.8243	17.1451	17.3989	17.6455	17.1307	18.6324	17.6172
2522003330	spermidine synthase [Thermacetogenium phaeum DSM 12270 : CP003732] (+)strand	6	31	32.141	28.164	13.5771	15.8935	15.2496	14.6959	15.9978	15.1275	11.5075	12.5363	12.4503	12.2549	12.9441	11.9399	14.6257	14.917	15.3809	14.4921	15.6557	15.1053	13.9609	14.5588	14.8529	14.695	15.675	15.4358
2522002911	hypothetical protein [Thermacetogenium phaeum DSM 12270 : CP003732] (+)strand	6	41.4	19.495	28.162	13.4675	16.4175	15.2129	15.8541	16.6928	15.1966	15.0971	16.8621	16.9373	16.2787	17.2497	16.8266	11.8048	12.6882	13.6459	12.5209	13.6639	13.4819	14.5112	15.2131	15.8074	15.0448	15.989	15.8532
2522004301	Fe-S oxidoreductase [Thermacetogenium phaeum DSM 12270 : CP003732] (-)strand	9	19.5	42.927	28.147	12.4375	15.4126	15.3333	13.7469	16.0483	14.5605	13.9618	18.2379	16.7265	15.5597	17.6842	16.7916	14.0199	16.2091	15.8147	15.0391	16.6405	16.3113	15.3265	19.6644	17.8662	16.7085	17.8994	17.6839
2522004516	hypothetical protein [Thermacetogenium phaeum DSM 12270 : CP003732] (-)strand	7	16.5	43.226	28.145	14.6137	16.4437	16.4081	15.5815	16.7273	17.1025	13.7258	15.9372	15.1691	14.9272	16.4354	16.4724	13.9654	14.9791	16.0656	15.0231	15.9652	16.2253	13.8876	14.9017	14.9818	14.5871	15.7911	15.7645
2522004147	putative regulatory protein, FmdB family [Thermacetogenium phaeum DSM 12270 : CP003732] (-)strand	4	77	7.5484	27.99	12.3756	15.487	13.4529	16.3641	15.2492	14.8623	13.4003	14.3453	13.2753	15.1348	14.3381	14.1901	14.6398	15.3676	13.8605	15.9739	15.3076	15.0152	13.8256	14.7664	13.2492	14.7885	14.2582	14.4935
2522003966	two-component system, response regulator, stage 0 sporulation protein A [Thermacetogenium phaeum DSM 12270 : CP003732] (-)strand	5	29.3	29.023	27.981	12.8251	14.5318	13.6637	12.2521	13.074	12.3832	15.993	16.4363	16.9745	15.3896	15.9704	16.522	16.524	16.4868	17.376	15.551	16.1663	16.2197	15.3851	15.6562	16.747	15.222	15.6206	16.498
2522004134	Hydrogenase maturation factor [Thermacetogenium phaeum DSM 12270 : CP003732] (-)strand	7	29.4	36.328	27.966	13.666	16.9388	15.7756	15.493	16.8646	16.2856	14.5587	15.8318	15.4839	15.2779	16.3759	16.3764	13.6388	14.3329	15.0574	13.9852	15.4538	15.7632	15.1273	15.147	15.7665	14.9161	15.8611	15.631
2522003270	hydrogenase expression/formation protein HypE [Thermacetogenium phaeum DSM 12270 : CP003732] (+)strand	4	18.8	35.943	27.784	12.4239	14.1382	14.2289	13.7082	13.859	14.0941	13.8911	15.5516	16.2066	15.159	15.99	15.9659	14.7386	15.1481	16.244	15.062	15.7421	15.9306	14.9976	15.6754	16.7528	15.902	16.3512	16.6027
2522003344	threonyl-tRNA synthetase [Thermacetogenium phaeum DSM 12270 : CP003732] (+)strand	9	16	73.984	27.634	14.9508	17.5203	16.6273	16.5786	17.8248	16.6974	15.0031	16.6374	16.5426	16.1439	17.456	17.1098	15.6286	15.9886	16.514	15.3107	16.9204	16.6303	16.1043	16.3943	17.0179	16.6151	17.6981	17.2478
2522004149	nicotinate phosphoribosyltransferase [Thermacetogenium phaeum DSM 12270 : CP003732] (-)strand	9	34.1	38.744	27.411	14.7945	17.8924	17.3413	16.3872	17.8811	16.6854	15.2701	17.8208	17.4574	17.2952	18.4174	17.6145	15.4031	16.2996	16.674	16.7632	18.1106	17.1303	15.3164	16.7121	17.1547	16.4212	17.7759	17.0197
2522003667	hypothetical protein [Thermacetogenium phaeum DSM 12270 : CP003732] (+)strand	6	56.5	10.164	27.254	13.599	17.0706	16.8724	15.8765	16.8562	16.3443	15.3684	17.2142	16.8556	16.3321	17.6882	17.2755	15.7737	16.5983	16.5731	16.4202	17.4786	17.1001	14.8581	16.0764	16.4786	15.606	17.3279	16.3117
2522004597	Chromosome partitioning ATPase, Mrp family, contains Fe-S cluster [Thermacetogenium phaeum DSM 12270 : CP003732] (-)strand	6	29.7	30.765	27.198	13.2315	15.8838	16.0093	15.4625	16.0773	15.9731	14.4402	16.4421	16.6201	16.1654	17.058	17.2621	14.3877	15.3285	15.8828	15.3986	16.0077	16.4684	14.7873	15.7292	16.3561	16.3562	16.582	17.1228
2522004809	pyrrolysine biosynthesis protein PylC [Thermacetogenium phaeum DSM 12270 : CP003732] (-)strand	8	25.7	41.47	27.162	15.162	17.9313	16.7048	16.9708	18.2418	17.5657	15.1678	17.0012	16.7848	16.8125	17.3973	17.4922	15.4594	16.9336	18.8374	16.8207	17.1085	17.32	15.542	16.4941	16.8279	16.4763	17.1754	17.6
2522004944	large subunit ribosomal protein L33 [Thermacetogenium phaeum DSM 12270 : CP003732] (-)strand	6	73.5	5.8418	26.96	14.8327	17.1967	16.1216	17.7907	17.3638	16.6486	18.0965	18.8366	18.1375	19.4558	18.8334	18.7009	18.5328	18.3509	17.8734	19.0668	18.0932	17.8368	17.2219	17.4428	17.1895	17.6264	18.1262	17.9847
2522004037	Predicted oxidoreductase [Thermacetogenium phaeum DSM 12270 : CP003732] (-)strand	8	34.8	34.46	26.858	14.6398	17.1964	16.5438	16.5402	17.6162	16.5997	14.7918	17.7268	17.571	16.7486	17.8938	17.1993	14.7532	16.2378	16.2993	15.6152	16.7997	16.4894	15.9282	17.3512	17.6298	16.974	17.8821	17.6657
2522004036	putative holliday junction resolvase [Thermacetogenium phaeum DSM 12270 : CP003732] (-)strand	7	50	15.947	26.735	15.1734	17.4463	16.4043	17.2853	17.8806	16.6994	16.6643	18.0698	18.2063	17.1467	18.2269	18.2651	17.0535	16.8501	17.4104	16.7829	17.5028	18.0498	17.2834	17.2477	17.7385	17.1634	17.73	18.0576
2522002604	Tetratricopeptide repeat-containing protein [Thermacetogenium phaeum DSM 12270 : CP003732] (-)strand	8	15.6	72.572	26.488	13.7215	16.5794	16.1606	15.1667	16.3225	15.9699	14.3366	16.2656	16.2327	15.6026	16.9908	17.2247	14.6879	15.4465	16.0259	15.0274	16.5544	16.4922	14.6287	15.214	16.2257	15.7443	16.5575	16.5863
2522004206	hypothetical protein [Thermacetogenium phaeum DSM 12270 : CP003732] (-)strand	6	21.3	39.644	26.47	13.0524	15.8852	15.2106	15.2617	16.2961	15.6641	14.116	15.7148	15.8152	15.4431	16.3792	16.4719	14.2266	15.0571	16.07	15.1292	16.2031	16.5208	14.7731	15.3604	16.2649	15.6218	16.7283	16.682
2522004784	CRISPR-associated RAMP protein, SSO1426 family [Thermacetogenium phaeum DSM 12270 : CP003732] (-)strand	6	27.5	29.901	26.397	13.2932	16.5892	16.1424	15.4224	16.4108	15.7109	13.9284	16.4252	16.2917	15.6446	16.3806	16.5584	14.9341	16.092	16.4385	15.9289	17.2633	16.9396	14.2979	15.6842	16.2245	15.6535	16.4574	16.3278
2522004569	phosphomethylpyrimidine synthase [Thermacetogenium phaeum DSM 12270 : CP003732] (-)strand	6	19	45.231	26.027	12.9392	16.5507	14.7718	15.1591	16.4749	15.2356	14.7437	16.147	16.33	15.5411	16.7239	16.5989	14.2713	15.6021	15.9459	14.7274	16.7599	16.2753	14.6618	15.7933	16.6163	15.3258	16.6918	16.4949
2522005152	S-layer homology domain-containing protein [Thermacetogenium phaeum DSM 12270 : CP003732] (-)strand	5	30.5	27.81	25.773	12.5302	14.9108	14.2951	14.47	15.0828	14.5993	12.8388	14.0875	14.0264	13.6366	14.3888	14.7186	13.3872	13.7192	13.7506	13.4147	14.2344	14.4757	14.1347	14.9833	15.1188	14.507	15.3735	15.354
2522005014	membrane protease FtsH catalytic subunit [Thermacetogenium phaeum DSM 12270 : CP003732] (-)strand	8	16.2	66.717	25.493	13.5182	15.8362	15.1288	14.7624	16.1886	14.7268	12.6573	14.8746	14.6584	14.6405	15.714	15.4344	NaN	NaN	NaN	NaN	NaN	NaN	14.1806	14.6176	14.5608	14.6498	15.6185	15.8672
2522005167	bifunctional UDP-N-acetylglucosamine pyrophosphorylase / Glucosamine-1-phosphate N-acetyltransferase [Thermacetogenium phaeum DSM 12270 : CP003732] (-)strand	10	28.7	47.359	25.412	14.806	17.3372	16.9575	16.1959	17.5943	16.9201	15.068	17.853	16.6082	16.3188	17.3995	17.067	15.0841	16.0236	16.5413	16.0874	17.0412	16.8769	14.1288	15.2489	15.2929	15.3816	16.1941	15.721
2522005135	S-layer homology domain-containing protein [Thermacetogenium phaeum DSM 12270 : CP003732] (-)strand	7	17.3	36.797	25.361	15.0521	14.244	14.2948	14.0206	14.2178	13.7674	16.914	17.6047	16.8867	16.143	16.8556	17.6222	17.2508	16.9493	16.6947	15.9608	16.8537	17.3152	16.5214	17.2808	16.5705	15.7137	16.511	16.9418
2522003376	LSU ribosomal protein L19P [Thermacetogenium phaeum DSM 12270 : CP003732] (+)strand	8	59.3	13.19	25.347	16.4704	17.7999	16.9275	16.9772	18.185	17.0251	17.9173	18.0688	18.0751	17.829	18.6709	18.1825	18.2742	18.1555	18.3602	17.9231	18.8191	18.4146	17.5097	17.3818	17.79	17.2764	18.2301	17.6176
2522003237	phosphoribosyl-ATP pyrophosphatase /phosphoribosyl-AMP cyclohydrolase [Thermacetogenium phaeum DSM 12270 : CP003732] (+)strand	4	25.6	24.367	25.143	13.794	16.3048	14.4787	14.9013	16.2658	15.4374	13.9097	15.9369	15.3746	15.0123	16.4313	15.8049	14.9138	15.8063	16.3853	15.6138	17.0028	16.5737	14.4223	15.4443	16.0026	15.3849	16.3466	15.8573
2522004628	Protein of unknown function (DUF3006) [Thermacetogenium phaeum DSM 12270 : CP003732] (-)strand	6	65.2	7.5938	24.586	15.3929	18.1303	17.4443	17.5787	19.6923	17.5542	16.0809	17.8267	17.6094	17.7428	19.2804	18.499	16.1086	17.0213	17.223	17.4304	18.7042	17.9017	16.8381	17.3825	17.9503	18.02	19.1707	18.588
2522003520	inosine-5'-monophosphate dehydrogenase [Thermacetogenium phaeum DSM 12270 : CP003732] (+)strand	10	23.6	52.279	24.201	14.8158	17.794	16.948	16.4636	18.4723	16.8373	15.2273	16.7951	16.8445	16.3085	17.5641	17.1968	14.8539	15.5371	16.0468	15.5282	16.9847	16.3936	13.8618	14.6631	14.9567	14.45	15.6993	15.7249
2522004571	germination protein YpeB [Thermacetogenium phaeum DSM 12270 : CP003732] (-)strand	6	14	50.737	23.902	14.4589	16.4554	16.5555	16.7937	17.5809	16.6071	14.5104	15.9413	16.516	16.5156	17.2785	17.22	13.471	14.0069	14.4998	15.2794	16.3737	16.4354	14.9427	15.4959	16.8255	16.6077	17.6972	17.8135
2522002883	adenosylcobyric acid synthase (glutamine-hydrolysing) [Thermacetogenium phaeum DSM 12270 : CP003732] (+)strand	4	15.2	55.678	23.853	11.0877	14.3697	14.2579	12.5952	13.7379	13.5196	10.9075	13.6577	13.7225	12.672	14.0401	13.9685	NaN	NaN	NaN	NaN	NaN	NaN	12.7245	13.32	15.2424	14.0487	14.9215	14.4267
2522002752	tungstate transport system substrate-binding protein [Thermacetogenium phaeum DSM 12270 : CP003732] (-)strand	7	33.3	31.862	23.817	14.0308	16.1819	16.6534	15.7029	17.2144	15.6474	15.01	16.0829	16.4048	15.4112	17.3717	16.6818	14.8024	15.2465	16.1109	15.2191	17.9904	16.5837	15.1557	16.1027	16.572	15.8335	18.0322	17.0381
2522004378	aldehyde:ferredoxin oxidoreductase [Thermacetogenium phaeum DSM 12270 : CP003732] (-)strand	8	20.5	67.966	23.568	12.9675	16.4423	15.3641	15.5069	16.2684	15.7505	12.8408	14.6278	14.1829	14.0002	15.2403	14.4949	NaN	NaN	NaN	NaN	NaN	NaN	12.6931	13.7395	13.7256	14.0052	14.6989	14.073
2522004513	Cupin domain protein [Thermacetogenium phaeum DSM 12270 : CP003732] (-)strand	3	23.4	16.523	23.512	NaN	NaN	NaN	NaN	NaN	NaN	14.9224	16.4497	15.5653	15.2024	16.0752	16.3594	15.2887	16.0513	16.1104	15.436	16.2254	17.0592	15.8292	16.6148	16.7785	15.9624	16.9143	17.3547
2522002965	Uncharacterized conserved protein YbjQ, UPF0145 family [Thermacetogenium phaeum DSM 12270 : CP003732] (+)strand	3	51.5	10.979	23.121	13.0881	15.0578	15.125	14.0953	15.2688	14.9259	14.5579	15.2652	15.5782	14.5003	15.5803	15.4112	15.9098	14.792	16.1736	14.6679	15.998	16.4668	15.8947	15.0626	16.0652	14.9929	15.8792	16.1794
2522004478	ech hydrogenase subunit B [Thermacetogenium phaeum DSM 12270 : CP003732] (-)strand	2	8.4	32.027	23.029	14.9428	17.7521	16.8729	18.2571	18.0114	16.5141	14.7108	17.178	16.5238	18.0917	17.7677	16.9571	14.9513	16.0269	16.6135	17.8394	17.8052	16.2148	15.0582	17.3183	17.0063	17.8848	17.6938	17.4853
2522002964	hypothetical protein [Thermacetogenium phaeum DSM 12270 : CP003732] (+)strand	5	21.6	26.481	22.871	15.2948	17.9829	16.7407	16.6637	18.2478	16.9678	15.7183	16.8122	16.2689	16.6427	17.4299	17.6012	16.5578	16.8134	16.5669	16.6695	18.0725	17.4352	16.3339	16.4691	16.7545	16.6351	17.8471	17.1903
2522002776	4Fe-4S dicluster domain-containing protein [Thermacetogenium phaeum DSM 12270 : CP003732] (+)strand	5	25.5	27.634	22.524	13.9976	16.428	15.1198	15.1018	16.2833	16.0797	13.3811	15.6856	15.2123	14.5217	16.16	15.9715	15.3343	16.3581	16.5751	16.1799	17.8801	17.1103	13.0595	14.4335	14.2734	14.073	15.7338	15.5651
2522003243	HDIG domain-containing protein [Thermacetogenium phaeum DSM 12270 : CP003732] (+)strand	7	12.4	80.092	22.444	13.5046	15.9956	15.298	15.1782	16.3992	15.321	14.094	15.2663	15.9881	14.7572	15.8623	15.5912	14.1371	14.3186	14.3822	13.9559	15.0399	15.6891	12.7228	13.4009	13.5057	13.4821	14.4066	14.2391
2522004570	phosphomethylpyrimidine synthase [Thermacetogenium phaeum DSM 12270 : CP003732] (-)strand	7	21.1	46.961	22.436	11.8732	14.1872	14.2487	13.1699	13.998	14.3384	13.3892	14.7162	14.7863	13.9842	14.6967	14.9091	16.0263	16.2014	16.6214	15.9617	16.8792	16.6953	15.1321	15.68	16.1851	15.8844	16.7071	16.1741
2522003722	enoyl-[acyl-carrier protein] reductase II [Thermacetogenium phaeum DSM 12270 : CP003732] (-)strand	4	16.6	33.556	22.357	12.5695	15.4728	14.7078	14.244	16.1887	14.6323	11.9512	13.9088	13.8261	13.4246	14.9571	14.309	12.3523	13.6609	14.3922	13.5041	15.4655	14.6916	12.4982	14.3716	15.2114	14.1215	16.0243	15.142
2522002455	hypothetical protein [Thermacetogenium phaeum DSM 12270 : CP003732] (+)strand	4	56.3	8.2484	22.321	15.7163	17.9055	16.9341	16.7297	17.72	17.1493	15.2182	16.4512	15.2149	15.639	16.4148	15.9912	16.2181	16.6158	16.0153	16.1734	16.922	16.6246	15.5804	15.9188	15.9878	15.8579	16.9645	16.9595
2522004593	MinD superfamily P-loop ATPase, contains an inserted ferredoxin domain [Thermacetogenium phaeum DSM 12270 : CP003732] (-)strand	4	15.2	31.159	22.231	12.6185	14.9391	14.0862	14.6835	15.3918	15.5566	15.3858	15.0658	15.184	15.1502	15.6505	16.3154	15.0829	15.0346	16.0737	15.4007	16.187	16.92	14.3297	14.9342	15.8851	15.4926	16.0334	17.198
2522005144	uncharacterized protein [Thermacetogenium phaeum DSM 12270 : CP003732] (-)strand	7	14.9	52.049	22.152	13.7659	16.4729	15.0769	15.5189	15.9436	15.2528	14.0223	16.3861	16.4484	15.8125	16.5512	16.5409	15.381	16.4922	16.8545	15.6091	16.7658	17.3318	15.4693	15.9653	17.0285	15.9846	16.7637	17.6406
2522005069	ATP synthase F1 subcomplex epsilon subunit [Thermacetogenium phaeum DSM 12270 : CP003732] (-)strand	7	48.6	16.124	22.114	12.6119	15.0228	15.6168	14.3389	15.3924	14.3902	14.692	16.0328	15.7817	15.5584	16.4268	16.2293	15.4202	16.1374	15.9544	15.4555	16.7536	16.7764	16.0927	16.8991	17.3462	16.8483	17.7464	17.5578
2522004578	FdhD protein [Thermacetogenium phaeum DSM 12270 : CP003732] (+)strand	12	41.3	29.782	22.104	12.2058	13.6735	13.4846	13.0998	14.3892	13.4079	16.5751	17.3646	17.6736	17.1643	17.7973	18.6932	15.7087	14.9763	15.769	15.1974	16.0527	16.4439	16.7776	16.9581	17.715	17.0329	17.7532	18.266
2522004715	branched-chain amino acid transport system substrate-binding protein [Thermacetogenium phaeum DSM 12270 : CP003732] (+)strand	5	17.5	41.547	22.1	12.4946	16.5747	15.7779	15.6319	16.6623	14.9333	13.3824	14.7368	14.5735	14.2365	15.5756	14.9441	14.7061	15.3843	13.9775	14.0271	15.5675	14.1343	13.3635	14.234	14.1963	14.4939	16.243	14.5114
2522004887	LSU ribosomal protein L13P [Thermacetogenium phaeum DSM 12270 : CP003732] (-)strand	7	49.3	16.506	22.039	15.7214	18.3303	17.0946	17.2687	19.016	17.3018	15.5258	17.1194	17.0104	16.5362	18.3399	17.2592	16.6324	17.5324	18.1961	17.3346	19.1921	18.2716	16.0421	17.0678	17.6434	17.2856	18.7781	17.7002
2522003262	hydroxylamine reductase [Thermacetogenium phaeum DSM 12270 : CP003732] (-)strand	4	14.1	46.775	21.925	13.9477	16.7078	16.253	15.5767	16.3969	15.696	NaN	NaN	NaN	NaN	NaN	NaN	13.3125	14.3943	14.5269	14.1538	15.3831	15.1937	11.121	12.2234	13.1525	12.2911	13.0325	13.0597
2522002456	Predicted nucleic acid-binding protein, contains PIN domain [Thermacetogenium phaeum DSM 12270 : CP003732] (+)strand	4	28.8	17.025	21.759	14.2983	17.5042	16.9246	16.1035	17.9209	16.6304	14.1611	16.8249	16.3389	15.7787	17.4969	16.7796	14.8686	15.7243	16.3805	15.6311	17.3631	16.903	14.1419	15.4257	15.4103	14.9805	16.447	16.0691
2522002592	YvrJ protein family protein [Thermacetogenium phaeum DSM 12270 : CP003732] (-)strand	2	45.9	6.7598	21.589	NaN	NaN	NaN	NaN	NaN	NaN	13.4362	14.7694	14.5131	14.9951	15.2585	15.4416	12.4269	12.7528	13.6984	13.3301	13.8476	13.9741	13.5618	14.2001	14.6878	14.7377	14.5655	15.3602
2522003663	Predicted ATPase of the ABC class [Thermacetogenium phaeum DSM 12270 : CP003732] (+)strand	9	21.2	63.961	21.535	14.033	16.8892	17.11	16.108	17.1287	16.1432	14.0861	16.647	16.2508	16.5284	16.836	16.2143	13.3006	14.3763	14.2811	14.313	15.4283	14.7533	14.2696	15.0131	14.8936	15.1437	16.0934	15.6382
2522002802	Uncharacterized protein, UPF0261 family [Thermacetogenium phaeum DSM 12270 : CP003732] (-)strand	6	21.5	47.602	21.498	13.4838	16.3282	15.6114	15.319	16.6219	15.9948	15.1532	15.8282	16.2276	15.7294	16.4929	16.4586	12.4378	13.7136	14.204	13.2881	14.8773	14.9331	15.9837	15.5399	16.1401	16.0037	16.7494	16.7874
2522004595	Peptidase propeptide and YPEB domain-containing protein [Thermacetogenium phaeum DSM 12270 : CP003732] (-)strand	9	17.1	81.139	21.436	13.0278	14.8684	14.7937	14.4646	14.8924	13.815	13.7305	14.6702	14.015	14.8071	14.7236	14.5046	NaN	NaN	NaN	NaN	NaN	NaN	15.7701	17.0452	16.1192	16.4075	16.8194	16.8386
2522004781	hypothetical protein [Thermacetogenium phaeum DSM 12270 : CP003732] (-)strand	5	30.4	18.844	21.432	14.3272	16.0134	14.6974	14.8597	16.0473	15.2037	17.1159	17.0594	16.5222	16.5801	17.5977	17.4788	16.6499	16.1755	15.8992	15.8217	17.2663	17.081	16.7765	16.3512	16.179	16.1713	17.2057	17.1276
2522002566	Predicted nuclease, contains PIN domain, potential toxin-antitoxin system component [Thermacetogenium phaeum DSM 12270 : CP003732] (+)strand	3	32	14.155	21.346	13.9633	16.3499	16.2899	15.3338	17.1016	15.9062	13.0636	15.4355	15.4022	14.4937	15.782	16.0472	10.5898	11.6424	12.0185	11.4511	12.8985	13.8708	13.1145	14.5218	15.1073	14.3569	15.8397	15.2955
2522003048	ethanolamine utilization protein EutM [Thermacetogenium phaeum DSM 12270 : CP003732] (+)strand	3	33	10.257	21.133	11.3033	14.9956	13.5558	12.8833	15.0986	13.8413	11.3535	14.4975	13.2962	12.5683	14.8981	13.9969	12.3802	14.409	13.4553	13.0548	15.1266	14.5119	NaN	NaN	NaN	NaN	NaN	NaN
2522003308	hypothetical protein [Thermacetogenium phaeum DSM 12270 : CP003732] (+)strand	8	28.9	28.119	20.986	16.2904	18.1928	16.9786	16.7507	17.8619	17.15	14.9329	17.151	16.6086	16.136	17.5044	16.5219	15.6847	16.5151	16.4727	16.3385	17.2036	16.6264	16.5623	17.4404	16.5314	17.0074	17.6563	17.2615
2522004696	nucleotidyltransferase substrate binding protein, HI0074 family [Thermacetogenium phaeum DSM 12270 : CP003732] (-)strand	2	23.5	15.435	20.889	11.5961	13.877	12.506	12.6558	13.497	12.3595	12.6155	14.5395	14.0279	13.2317	14.0286	13.6427	12.9951	14.2173	13.9841	13.9602	14.0756	13.8207	12.7582	13.6061	14.0158	13.3825	14.1969	13.2436
2522003879	hydroxymethylbilane synthase [Thermacetogenium phaeum DSM 12270 : CP003732] (-)strand	5	16.2	33.477	20.8	10.2978	12.5817	12.7018	11.8209	13.0505	11.9163	12.6502	14.2347	14.3389	14.4366	14.7915	15.0768	14.9037	15.0458	15.5562	14.8103	16.1276	15.9609	14.2564	14.3528	15.0599	14.8102	15.9086	15.6124
2522002846	cysteinyl-tRNA synthetase [Thermacetogenium phaeum DSM 12270 : CP003732] (+)strand	9	19.1	57.972	20.778	14.7547	17.8223	16.87	16.8317	18.6959	17.8024	14.2848	16.4674	16.5443	15.6907	17.5821	16.6488	14.6849	15.7145	16.6687	14.674	17.0005	15.7211	13.2186	14.6514	15.5433	14.3381	15.9821	15.5113
2522003192	phosphoribosylaminoimidazole-succinocarboxamide synthase [Thermacetogenium phaeum DSM 12270 : CP003732] (+)strand	8	11.7	78.711	20.753	14.3998	16.5039	16.09	15.8229	16.9622	16.0557	15.0906	16.9224	16.867	16.3542	17.3221	17.2745	15.7514	16.2888	17.0926	16.1057	17.3502	17.1405	15.2223	15.9969	16.1669	15.8246	16.9463	16.7295
2522004132	thiazole-phosphate synthase [Thermacetogenium phaeum DSM 12270 : CP003732] (-)strand	5	24.2	27.152	20.735	12.2048	15.4948	15.4794	14.3531	15.1861	14.2265	11.4561	13.8237	13.5595	12.3296	13.1507	13.1929	14.2991	14.9938	16.0859	14.9398	16.3247	16.1094	13.936	15.9505	15.3552	15.0341	15.8094	16.0807
2522004515	Aldo/keto reductase [Thermacetogenium phaeum DSM 12270 : CP003732] (-)strand	7	23.3	33.281	20.719	12.4046	15.8111	15.4078	14.8481	15.9741	14.8744	16.4932	18.9648	18.1477	17.7913	18.8085	18.9653	16.2141	17.4761	17.2439	16.591	17.715	18.0899	16.4284	17.7167	17.7318	17.2832	18.2003	17.9328
2522003003	transketolase [Thermacetogenium phaeum DSM 12270 : CP003732] (+)strand	6	25.3	34.83	20.696	13.7655	17.2583	16.1414	15.7974	16.8069	15.9831	15.6512	16.5812	16.2869	16.182	16.8781	16.4749	16.0536	16.7275	16.6561	16.1314	17.2833	17.2429	14.6502	15.1272	15.993	15.4382	16.4936	15.8169
2522003009	C-terminal processing peptidase-3. Serine peptidase. MEROPS family S41A [Thermacetogenium phaeum DSM 12270 : CP003732] (+)strand	4	15.1	44.157	20.69	13.6431	15.9245	15.6128	15.5014	15.7035	15.8384	NaN	NaN	NaN	NaN	NaN	NaN	NaN	NaN	NaN	NaN	NaN	NaN	14.2289	14.6311	14.9076	14.6273	15.2984	15.1977
2522002402	branched-chain amino acid transport system ATP-binding protein [Thermacetogenium phaeum DSM 12270 : CP003732] (+)strand	3	16.5	29.126	20.522	14.8789	16.5846	16.4217	15.5444	16.4024	15.3296	14.7782	15.7094	15.5683	15.4964	15.675	15.2058	13.7466	14.899	15.3699	14.6224	15.7808	15.3609	14.1279	15.3609	15.6839	15.0676	15.861	15.4487
2522002620	Nucleoside-diphosphate-sugar epimerase [Thermacetogenium phaeum DSM 12270 : CP003732] (+)strand	4	16.4	33.017	20.514	11.3405	15.037	14.1032	14.1801	16.0054	14.2741	13.464	15.8658	15.8059	15.2866	16.6922	16.5768	13.7092	14.546	15.2089	14.7955	16.448	16.1113	13.8369	15.0225	15.5827	14.445	15.778	15.3154
2522005009	dihydropteroate synthase [Thermacetogenium phaeum DSM 12270 : CP003732] (-)strand	4	16.7	44.989	20.122	12.687	15.3314	14.2295	14.4102	15.8615	14.3422	11.996	14.752	14.1882	14.4995	15.6878	14.9174	13.2045	14.5543	14.595	14.9094	16.043	15.3214	NaN	NaN	NaN	NaN	NaN	NaN
2522002589	HDIG domain-containing protein [Thermacetogenium phaeum DSM 12270 : CP003732] (+)strand	4	27.2	20.377	20.074	13.1943	16.8992	16.9409	15.5206	16.8406	15.763	14.8256	16.9932	16.9676	16.0561	17.4216	17.1501	15.3815	16.4457	16.94	16.0102	17.5373	17.1826	15.5171	16.2708	17.0039	16.1954	17.5871	17.2856
2522004881	N-acetyl-gamma-glutamyl-phosphate reductase [Thermacetogenium phaeum DSM 12270 : CP003732] (-)strand	9	34.3	37.724	20.036	15.2771	17.8482	16.7183	16.7313	17.8611	16.8913	16.0213	17.3576	17.1734	17.0325	18.0927	18.4771	15.8063	16.7212	16.3954	16.4655	17.8249	17.5888	14.7715	15.435	15.561	15.8041	16.7575	16.08
2522002805	2,3-diketo-5-methylthiopentyl-1-phosphate enolase [Thermacetogenium phaeum DSM 12270 : CP003732] (-)strand	4	12.3	47.995	19.956	12.2077	14.7547	14.8086	14.4622	14.9359	14.0476	10.8669	12.8584	11.9145	12.5571	13.1312	12.37	10.9337	12.3542	12.0892	12.7458	13.0946	12.7757	12.7699	13.595	14.1767	14.0906	14.7466	14.8949
2522004253	hypothetical protein [Thermacetogenium phaeum DSM 12270 : CP003732] (+)strand	4	19.8	29.161	19.914	13.4799	16.0091	14.6175	15.4057	15.5683	15.3505	13.6401	16.1919	15.5278	15.5445	15.8872	15.8761	13.4529	15.4263	14.7353	14.6641	14.944	14.6043	14.6295	15.9111	15.4339	15.7179	16.2121	15.9013
2522002431	c-di-AMP phosphodiesterase, consists of a GGDEF-like and DHH domains [Thermacetogenium phaeum DSM 12270 : CP003732] (+)strand	8	15.3	61.252	19.777	12.0919	14.4606	13.8687	13.619	14.7465	13.9516	NaN	NaN	NaN	NaN	NaN	NaN	14.4965	14.6944	15.2558	14.7666	15.8216	15.4968	14.6594	16.112	15.909	14.9326	16.192	16.2758
2522004970	Hydrogenase 3 maturation peptidase Hycl. Aspartic peptidase. MEROPS family A31 [Thermacetogenium phaeum DSM 12270 : CP003732] (+)strand	4	47	16.562	19.644	13.0698	16.0502	14.4055	14.0525	15.4502	15.1613	10.0676	12.361	11.1623	10.9816	12.1864	12.6209	11.0797	12.4032	11.181	10.0395	11.9567	13.1545	NaN	NaN	NaN	NaN	NaN	NaN
2522004598	hypothetical protein [Thermacetogenium phaeum DSM 12270 : CP003732] (-)strand	5	53.5	11.672	19.632	14.5392	17.3715	17.4057	17.4167	17.5029	17.2232	14.8481	16.6682	16.6852	16.812	17.0252	17.6394	15.3428	16.0291	16.6854	16.9129	16.7853	16.9803	14.9035	15.8071	16.7793	16.0395	16.4906	17.1501
2522004264	cysteine desulfurase [Thermacetogenium phaeum DSM 12270 : CP003732] (-)strand	4	14.9	41.125	19.624	14.5703	16.7437	16.0172	16.0143	16.9976	16.1031	15.3595	16.7719	16.5651	16.3918	17.4725	17.0006	15.3749	15.3322	15.2594	15.2531	16.2321	15.7755	15.2602	15.4795	15.7261	15.5855	16.7362	16.0263
2522003179	hypothetical protein [Thermacetogenium phaeum DSM 12270 : CP003732] (+)strand	5	54.7	6.7779	19.56	16.2202	18.9809	17.9023	18.224	19.1939	18.718	15.7255	17.6206	17.4678	17.0992	17.7221	18.0119	16.8256	17.9151	17.8654	17.5014	17.9656	18.1057	16.49	17.4055	17.1229	17.08	17.7294	17.9845
2522003639	ACT domain-containing protein [Thermacetogenium phaeum DSM 12270 : CP003732] (+)strand	5	33.6	16.925	19.483	12.5925	16.3105	14.4715	14.6337	16.2102	15.267	15.1138	16.7415	17.2495	16.5987	17.1203	17.4464	15.0529	15.8174	16.8003	16.1813	16.8811	16.5084	14.2584	14.5391	15.3506	14.6974	15.4469	17.0145
2522003173	NADH-quinone oxidoreductase subunit E [Thermacetogenium phaeum DSM 12270 : CP003732] (+)strand	7	39.7	19.873	19.443	15.2815	18.52	16.8294	16.657	18.2686	16.8729	14.5841	16.7511	15.688	15.4595	16.8182	15.8812	15.0302	16.2004	16.4441	15.3373	16.8953	16.3741	15.026	16.7611	16.1208	15.6092	17.0427	16.385
2522004907	LSU ribosomal protein L24P [Thermacetogenium phaeum DSM 12270 : CP003732] (-)strand	4	26.9	12.03	19.239	12.85	16.6364	16.3532	15.2486	17.535	15.5908	11.8114	14.0014	13.8381	13.5087	15.5757	14.5134	13.9231	13.7297	14.404	13.9901	16.5111	15.2544	13.7384	13.8556	14.7994	14.5382	16.7079	15.3435
2522003631	hypothetical protein [Thermacetogenium phaeum DSM 12270 : CP003732] (+)strand	6	26.5	25.63	19.209	12.4814	16.2537	13.7584	14.3833	15.0366	13.6416	NaN	NaN	NaN	NaN	NaN	NaN	12.1933	12.3229	13.0863	11.9665	13.3836	13.2118	15.4936	16.8817	16.0782	15.5521	16.5777	16.322
2522002847	thymidylate synthase (FAD) [Thermacetogenium phaeum DSM 12270 : CP003732] (+)strand	5	27.7	26.505	19.191	13.9998	17.0252	15.9412	16.0887	17.1955	16.3989	14.7827	16.9012	16.4657	16.2025	17.3314	16.9333	15.9874	16.4913	16.8117	16.2494	17.8105	17.1999	14.3991	15.7962	16.2121	15.6051	16.8208	16.5494
[truncated: 381 more rows]

## Sheet: area
Majority protein IDs	Annotation	Peptides	Sequence coverage [%]	Mol. weight [kDa]	Score	TP1_126	TP2_126	TP3_126	TP4_126	power2_TP1_126	power2_TP2_126	power2_TP3_126	power2_TP4_126	TP1_127	TP2_127	TP3_127	TP4_127	power2_TP1_127	power2_TP2_127	power2_TP3_127	power2_TP4_127	TP1_128	TP2_128	TP3_128	TP4_128	power2_TP1_128	power2_TP2_128	power2_TP3_128	power2_TP4_128	TP1_129	TP2_129	TP3_129	TP4_129	power2_TP1_129	power2_TP2_129	power2_TP3_129	power2_TP4_129	TP1_130	TP2_130	TP3_130	TP4_130	power2_TP1_130	power2_TP2_130	power2_TP3_130	power2_TP4_130	TP1_131	TP2_131	TP3_131	TP4_131
[truncated: 974 more rows]
[truncated: 4 more columns]

[truncated: 2 more sheets: z-score, highest and lowest]
