# Supplementary material for: Amino acid metabolism of the thermophilic acetogen Thermacetogenium phaeum
Source: PLoS One. 2025 Dec 3;20(12):e0336914. doi: 10.1371/journal.pone.0336914 (PMC12674515; doi:10.1371/journal.pone.0336914)
Supplement: S3 File — (XLSX) [file pone.0336914.s022.xlsx]

## Sheet: raw data
Majority protein IDs	Peptides	Sequence coverage [%]	Mol. weight [kDa]	Score	TP1 126	TP1 127	TP1 128	TP1 129	TP1 130	TP1 131	TP2 126	TP2 127	TP2 128	TP2 129	TP2 130	TP2 131	TP3 126	TP3 127	TP3 128	TP3 129	TP3 130	TP3 131
2522002367	33	46.7	91.144	323.31	17.9347	17.3931	17.5527	17.1259	17.0072	17.349	18.2761	17.2893	18.0799	17.8666	17.498	18.3205	18.2744	17.7107	17.9775	16.5619	17.5326	16.9636
2522002368	24	88.4	31.271	323.31	18.6354	17.5167	18.2083	18.1129	17.2486	18.0217	18.7435	17.0582	18.4624	18.527	17.3222	18.4456	18.849	17.6394	18.4518	17.0272	17.7291	17.5663
2522002371	22	56.1	58.34	323.31	18.3582	17.8653	18.4985	17.5391	16.8729	17.2841	18.1073	17.3492	18.5282	17.5927	16.9474	17.601	18.8404	18.5717	19.2657	17.1261	17.6459	17.3202
2522002399	21	72.5	43.388	323.31	18.7397	17.886	18.6702	18.5361	17.6719	19.4701	18.3028	17.1822	18.3311	18.4971	17.4643	19.4605	19.0045	18.268	18.9509	17.4044	18.3318	19.17
2522002424	6	81.2	11.17	323.31	17.9637	17.6607	17.104	17.7508	17.8817	16.6495	17.0617	16.3097	16.3655	15.8996	16.9102	16.1655	18.2618	18.081	17.3306	16.9167	18.2238	16.2604
2522002459	13	68.3	27.834	323.31	16.2631	18.7237	16.5178	15.5489	17.8413	15.6995	15.7243	18.6426	16.0341	15.786	17.9195	16.0202	15.967	18.5619	16.1856	17.0253	17.7376	15.4921
2522002475	18	65.5	40.392	323.31	18.1131	17.5456	18.9684	17.0011	17.559	18.4763	17.4746	16.4832	18.7505	16.787	16.3631	18.3178	17.6922	17.2864	19.1107	16.3194	17.1967	17.7823
2522002482;2522002478	24	37.6	82.511	323.31	17.6476	16.9393	18.5698	16.9266	17.1718	17.8907	17.5177	16.6382	18.6325	16.9934	17.1546	18.2529	17.6859	17.224	18.8062	16.4829	17.8836	17.6951
2522002497	58	65.7	97.816	323.31	19.688	19.3032	21.0227	18.4614	18.9515	18.9833	19.5415	18.8863	20.7374	18.2374	18.8062	19.0702	19.5715	19.5582	20.7802	17.9138	19.2918	18.8505
2522002498	26	90	30.223	323.31	18.8806	18.7582	20.3155	17.5199	18.1992	17.9762	18.6876	18.227	20.2131	17.751	18.0884	18.3902	18.4928	18.7003	19.9951	17.2461	18.2876	17.8251
2522002556	59	85.2	75.631	323.31	20.3014	20.185	19.8391	20.898	19.9475	20.2825	20.1246	19.9018	19.6378	20.2154	19.8514	20.6899	20.3547	20.2621	19.8793	21.0583	19.9976	20.4426
2522002616	31	58.9	59.622	323.31	19.3082	19.8545	18.8978	18.6088	19.5595	18.9164	19.5074	19.568	18.5489	18.3228	19.0712	19.1863	19.2079	19.7942	18.711	18.6095	19.3043	19.202
2522002623	22	68.1	49.22	323.31	18.3462	17.4614	17.8632	17.2456	17.388	17.4848	18.076	16.8641	17.5873	17.0834	17.4161	17.6276	18.5534	17.9609	17.9737	16.4994	18.2426	17.6242
2522002679	18	55.2	49.513	323.31	17.5579	18.1643	16.2774	16.7055	16.4696	15.7528	17.8465	17.8815	16.3182	16.1211	16.3822	16.4211	17.8353	18.2663	16.6055	16.9449	16.7029	16.0302
2522002681	41	47	109.06	323.31	18.6788	19.8117	18.6322	19.5807	19.0548	17.9806	18.8617	20.0343	18.804	19.3428	18.9454	18.3841	18.9468	19.9993	18.8555	19.0881	18.9655	17.6143
2522002713	30	69.1	52.44	323.31	17.5465	17.4845	17.6816	17.2018	21.1317	17.6906	17.4992	17.4409	17.4931	17.1585	21.1656	17.9548	17.5579	17.6876	17.6675	16.7354	21.1583	17.4272
2522002714	14	70.3	23.412	323.31	16.8359	16.844	16.9074	16.429	20.0657	16.7693	16.5533	16.229	16.6138	16.5263	19.9094	17.2312	16.6632	16.9348	16.7654	16.168	20.3182	16.8938
2522002725	22	79	39.604	323.31	17.1192	16.8975	17.1919	17.4051	17.2494	19.1355	16.672	16.0306	16.7105	17.2658	17.0542	18.854	16.5346	16.4892	16.6234	16.0831	17.3542	18.4076
2522002726	64	74.8	91.724	323.31	19.1698	18.8005	19.2263	19.9317	18.9692	20.5972	19.0365	18.4744	19.0441	19.9347	19.0922	21.4297	18.8128	18.6111	18.9137	18.2925	19.5587	20.2396
2522002744	19	69.1	26.393	323.31	18.2318	17.3096	17.9268	17.5247	16.8003	17.9984	18.2237	16.928	17.8832	17.5689	16.6789	17.9855	18.274	17.3896	18.0889	16.5596	17.1021	17.5115
2522002750	15	57.3	29.726	323.31	17.5959	17.1699	17.756	17.9773	16.807	18.0679	17.4101	16.6934	17.7512	17.991	16.7675	18.3171	17.5387	17.2769	17.9262	16.6709	17.0709	17.362
2522002752	17	57.4	31.862	323.31	16.4688	17.4643	17.9978	16.2967	16.6576	17.7334	16.74	17.1713	18.4511	17.035	17.4321	18.6302	16.9139	17.7487	18.6266	15.8244	17.5248	17.3163
2522002754	45	86.1	58.459	323.31	19.976	19.5221	19.666	20.0868	19.0316	19.7819	19.7972	19.0527	19.9708	20.1671	19.4087	20.1557	19.8924	19.6704	19.9089	18.7624	19.6035	18.9699
2522002772;2522003171	41	75.7	64.886	323.31	20.0073	19.0222	19.6018	21.019	19.8251	19.3859	20.0254	18.6718	19.4789	20.7879	19.9164	19.8351	19.8537	18.8904	19.2382	19.7955	20.2233	19.2394
2522002777	23	66.9	44.188	323.31	20.2402	18.8105	20.0832	19.8222	19.7617	19.6504	20.1642	18.5878	19.7689	20.1602	20.0576	20.0107	20.0375	18.8071	19.6893	18.8476	20.552	19.4557
2522002816	37	74.5	52.857	323.31	20.2309	18.9236	19.2872	18.6952	18.9004	18.9307	20.0491	18.513	19.0852	18.6856	18.8558	19.1458	19.9013	18.7	18.8135	17.8708	18.9207	18.3753
2522002866	33	56.1	72.626	323.31	17.6144	17.2809	17.5716	17.985	17.199	18.6809	17.7402	17.2244	17.8137	18.2295	17.5181	19.1284	17.8575	17.7853	18.344	17.2944	17.9423	18.154
2522002885	24	78.1	40.551	323.31	19.3146	18.0737	18.683	18.9116	17.6125	18.4292	18.985	17.5111	18.3823	18.9662	17.7086	18.6931	19.4087	18.3372	18.6512	17.8284	18.1272	18.0637
2522002913	20	75.5	38.478	323.31	17.9759	19.099	18.1071	17.3211	18.6984	17.2407	17.663	18.7972	18.1785	17.1612	18.1209	17.8512	17.7199	19.333	17.8998	17.5295	18.5067	17.2277
2522002926	35	68.9	65.965	323.31	18.8509	18.3673	18.9906	18.5177	17.8593	18.562	18.8905	17.9785	18.9191	18.6653	18.0667	18.8307	18.8307	18.2261	18.8852	17.115	18.133	18.3814
2522002933	45	62.5	97.653	323.31	19.8577	18.9651	19.5909	18.3106	18.3974	18.4027	19.5157	18.4721	19.2822	18.1537	18.188	18.6411	19.6347	19.1688	19.338	17.7271	18.5266	18.0191
2522002941	17	80	29.297	323.31	17.8328	17.6087	17.2516	18.1591	17.9548	16.5111	17.7042	17.3301	17.2123	18.2837	17.7722	16.8031	17.8518	18.0751	17.323	17.2	18.2971	16.4558
2522002949	18	65.8	36.322	323.31	17.5215	17.7649	17.3451	16.8272	18.0115	17.4144	17.251	17.3341	17.2957	16.9418	17.9743	17.53	16.8454	17.432	17.1247	16.8254	17.8846	16.7752
2522002986	19	69.3	37.433	323.31	17.8006	17.4125	17.8782	17.9562	18.3804	20.0964	17.1525	16.6298	17.2314	17.439	17.9362	19.4025	17.3119	17.1223	17.5544	16.5432	18.1827	19.112
2522002987	25	54.2	52.1	323.31	17.9678	17.7913	18.3224	18.2462	18.0979	19.6291	18.2265	17.8765	18.3852	18.5035	18.5719	20.1642	18.086	18.1767	18.3197	17.3676	18.8823	19.5315
2522002996	5	69.2	7.2952	323.31	16.4424	17.2782	16.264	15.6387	17.554	15.8057	16.3147	16.6224	15.746	16.0197	16.8887	15.5744	17.6064	18.4053	16.9636	16.2994	18.6971	16.291
2522003025	16	61.5	35.971	323.31	17.5825	16.5252	17.1429	16.2554	15.8089	16.1531	17.222	16.1446	16.7585	16.0593	15.8906	16.4033	17.3533	16.8256	16.8762	15.4101	16.4495	16.1702
2522003029	19	69.1	44.908	323.31	17.9958	17.5034	17.9073	17.7379	16.8605	17.1475	18.0462	17.291	18.0025	18.05	17.2283	17.5362	17.8044	17.5623	17.7576	16.3425	17.3571	16.7631
2522003044	22	75.6	50.697	323.31	16.9796	16.8023	16.8543	17.4628	17.4242	18.7464	17.3348	17.0289	17.0651	17.8873	17.6376	19.3436	16.5756	16.6203	16.5952	16.3814	18.0597	18.1531
2522003045	23	78.6	31.024	323.31	17.0804	17.1378	17.2125	18.2531	18.0255	19.4597	16.5751	16.4661	16.8006	18.0169	17.8186	19.4849	16.706	17.0413	16.9547	16.8326	18.6196	18.8094
2522003047	23	54.1	53.981	323.31	16.4435	16.3219	16.5135	17.7114	17.9334	18.4444	16.2847	15.9385	16.2484	17.5228	17.7601	19.0611	16.3065	16.4549	16.3855	16.2584	18.5124	17.7792
2522003051	16	59.8	28.093	323.31	16.7467	16.6197	16.8809	16.9865	17.7269	18.8647	16.3482	15.8964	16.5898	17.0097	17.6439	18.5645	16.2093	16.5048	16.4974	16.0996	18.4349	18.2624
2522003054	13	90.7	18.711	323.31	16.6955	16.6938	16.793	16.8143	19.584	17.5228	16.7091	16.4891	16.567	16.9699	19.3678	17.9714	16.8096	17.0325	16.6773	16.5089	19.7427	17.6137
2522003174	28	54.3	68.688	323.31	18.22	17.6454	18.2217	17.7002	17.4608	18.2692	18.3055	17.3476	18.4111	18.0455	17.763	18.8058	17.9798	17.6376	18.0219	16.6403	17.7927	17.8909
2522003177	41	75.9	64.559	323.31	18.1941	17.3145	18.2856	19.2416	17.6165	19.1093	17.9736	17.0616	18.0277	19.1854	17.5457	19.5221	18.2128	17.6357	18.1855	17.5254	17.9085	19.7184
2522003186	45	84.9	57.061	323.31	19.484	19.3642	19.5369	19.2287	18.5716	19.1402	19.5003	19.1379	19.6571	19.499	18.7386	19.4566	19.4266	19.4889	19.4539	18.23	18.9458	18.4482
2522003199	26	61.5	57.845	323.31	17.829	17.3663	17.8047	17.5131	17.3836	17.4492	17.9875	17.0917	17.8624	17.5943	17.464	17.9649	17.8408	17.546	17.6304	16.5764	17.8759	17.0321
2522003232	21	65.8	46.374	323.31	18.0022	17.0691	17.6224	17.1567	16.9918	16.9671	18.5577	17.2948	18.0785	17.8754	17.8748	17.7816	17.7274	17.1602	17.4755	16.2696	17.5324	16.6028
2522003246	23	61.1	54.487	323.31	18.6088	18.0828	18.6352	17.0109	18.3332	17.5975	18.4541	17.6367	18.3894	16.8857	18.5576	17.8867	18.0167	17.8957	17.9532	16.5928	18.5366	17.1091
2522003247	31	75.2	53.56	323.31	19.0321	18.5204	19.0535	17.482	18.734	18.0857	18.6972	17.9543	18.6165	17.4582	18.7379	18.0552	18.5218	18.4571	18.5198	17.2327	19.0727	17.6023
2522003249	23	61.5	42.054	323.31	18.6687	17.9824	18.1067	17.0521	18.2603	17.6207	18.3648	17.4468	18.0174	16.6795	18.2242	17.8416	18.3021	17.938	17.9101	16.7225	18.2892	17.2524
2522003250	15	46.2	44.589	323.31	17.7153	17.0703	17.4724	16.957	17.1242	16.424	17.2226	16.4902	17.0083	16.5902	16.9778	16.6352	17.436	17.2014	17.2241	15.7948	17.447	16.1694
2522003259	19	67	44.459	323.31	18.0036	17.5274	18.2275	17.8279	18.0548	18.102	17.9576	17.303	17.9487	18.0751	18.2717	18.5658	17.9286	17.7735	17.9027	17.0923	18.7096	18.9195
2522003261	15	82.4	22.432	323.31	17.3269	17.8487	17.0938	17.3034	19.4586	17.6703	17.3535	17.3319	16.9146	17.654	19.2145	17.7035	17.0781	17.8463	16.8355	18.5622	19.3628	17.6192
2522003357	26	83.8	37.419	323.31	18.8567	19.997	18.5524	18.6926	19.5607	18.2499	18.7519	19.7131	18.1512	18.4745	19.0247	18.2632	18.7842	20.1924	18.5453	18.2786	19.4163	18.1918
2522003358	26	66.4	50.282	323.31	18.786	19.4929	19.2209	18.0355	19.286	18.0479	18.7215	18.8672	18.9205	17.7902	19.048	18.2812	18.6706	19.4301	18.8051	17.4751	19.3432	17.9791
2522003367	17	85.6	29.529	323.31	17.7037	17.3819	17.5334	17.7317	18.0001	17.1204	17.5363	16.6758	17.2204	17.627	17.9965	17.0619	17.6026	17.4367	17.3071	16.8027	18.1729	17.1126
2522003370	21	69.7	46.985	323.31	17.2084	17.377	16.9528	16.5677	18.3138	16.7167	17.4747	17.4127	17.1015	16.7611	18.637	17.3228	17.2954	17.7963	17.0256	16.9537	18.3739	16.5825
2522003424	29	63.1	52.613	323.31	19.2744	18.2578	18.8848	17.5456	17.9084	18.6294	19.0828	17.551	18.5986	17.5261	17.9174	19.1296	19.1334	18.3071	18.5961	16.7686	18.188	18.2105
2522003474	23	53	64.923	323.31	18.2673	17.6692	18.2725	16.8336	16.971	17.1878	17.8264	16.8035	17.8221	16.6375	16.8228	17.3572	17.9648	17.7335	17.8547	16.0016	17.3442	16.7581
2522003479	37	60.1	79.144	323.31	19.0652	17.6399	18.0856	17.4362	17.2121	18.003	18.9034	16.9591	17.963	17.5538	17.0421	18.0529	19.4421	17.7241	18.2184	16.6754	17.6347	17.5736
2522003494	18	81.6	31.495	323.31	17.8475	17.3413	17.1723	17.026	17.442	16.8379	18.1766	17.3898	17.2252	17.1106	17.8563	17.6283	17.1313	17.0313	16.4778	16.1578	17.235	16.886
2522003591	23	84.6	36.707	323.31	18.2712	18.3868	18.5097	18.0563	18.1786	17.7094	18.0716	18.0974	18.4539	17.8679	18.26	17.9838	18.0977	18.5924	18.7006	17.6473	18.5503	17.5171
2522003602	17	64.9	39.801	323.31	17.2205	18.0231	16.5561	15.6817	17.9595	16.3229	15.9509	16.7412	15.7276	15.3583	17.0806	16.1412	16.3377	17.5208	16.0624	16.6788	17.3758	15.7252
2522003618	21	73.5	36.126	323.31	17.6052	18.2287	17.2842	16.8625	18.497	17.7858	18.0168	18.1333	17.5362	17.0754	18.5466	18.3283	18.1822	18.6	17.8371	17.9091	18.9205	17.647
2522003649	30	65.5	57.237	323.31	18.7913	18.2526	18.554	18.371	18.0366	18.6548	18.1935	17.3863	18.4175	18.1596	18.1374	19.0651	18.6123	18.3889	18.7155	17.4516	18.4464	18.0909
2522003683	39	63	88.988	323.31	18.7211	18.2723	18.5834	18.5313	17.7874	18.2156	18.6639	18.1122	18.5819	18.6094	17.773	18.3886	18.5299	18.2307	18.4344	17.4557	17.9668	17.7429
2522003686	14	53	35.272	323.31	17.4872	16.375	17.1188	16.5738	16.2996	16.7043	17.4791	15.9115	17.2569	17.0716	16.5485	17.2827	17.6348	16.7625	17.358	16.1267	17.0236	16.7439
2522003729	20	71.3	36.054	323.31	19.1841	17.8723	18.3755	18.5493	17.6323	18.718	19.0816	17.1815	18.3343	18.007	17.5792	19.1419	19.3802	18.1098	18.6811	18.7441	18.186	18.4002
2522003783	23	74.2	43.019	323.31	18.0145	18.1076	17.7994	17.9195	18.4589	16.9695	17.9299	17.868	17.7073	17.7909	18.1904	17.3129	18.0114	18.5528	17.7707	18.362	18.587	17.2728
2522003831	46	78.3	74.84	323.31	20.2797	20.4251	19.8031	18.941	20.902	18.8066	20.2649	20.243	19.5483	18.8531	20.5595	19.0989	20.0513	20.4989	19.4084	19.3752	20.5694	18.8299
2522003834	31	62.8	69.36	323.31	18.4712	18.4924	18.8758	17.6379	17.6716	17.7277	18.2935	17.7885	18.6675	17.3557	17.7847	17.8424	18.2961	18.6069	18.5547	17.0783	17.9571	17.4052
2522003848	29	75	41.798	323.31	19.635	18.7479	18.0226	17.9714	19.2624	17.4146	19.1945	18.4765	17.6156	17.7865	18.9756	17.7075	19.3485	18.8411	17.7537	17.506	19.1211	17.1552
2522003849	21	78.8	31.425	323.31	19.3626	18.0519	18.5203	17.92	18.7937	17.4849	19.0666	17.6091	18.0544	17.87	18.6479	17.7532	18.8698	18.1184	17.9725	16.8918	19.0577	17.1337
2522003855	26	84	36.711	323.31	19.0979	18.9726	19.5151	17.4997	18.1868	18.4968	18.7296	18.2063	19.1291	17.4588	17.8886	18.4535	19.081	19.0741	19.4871	17.2081	18.4815	18.0703
2522003856	21	85.6	34.839	323.31	19.2032	18.889	19.6616	17.9742	18.2554	18.6342	18.9961	18.6709	19.5176	17.9101	18.2971	18.8374	19.1623	19.2211	19.7704	17.336	18.901	18.4099
2522003857	15	60.5	24.887	323.31	19.2079	18.926	19.6029	18.0772	18.3348	18.5267	18.7234	18.3396	19.1033	17.6249	17.9955	18.3229	18.8459	18.9251	19.3182	17.1265	18.6164	18.0418
2522003858	47	82.2	71.993	323.31	19.5795	19.5689	20.1413	18.0213	18.3396	19.148	19.7501	19.4447	20.2966	18.0688	18.5776	19.606	19.4223	19.5704	19.9635	17.4076	18.6158	18.4457
2522003860	18	60.5	35.217	323.31	18.7176	18.9326	19.2372	17.4502	18.2982	17.9843	18.8249	18.7528	19.1217	17.5764	18.4717	18.2382	18.6798	19.1983	19.0219	16.8101	18.5815	17.7865
2522003862	27	73.1	47.672	323.31	19.4614	19.8582	20.196	18.1449	19.0182	18.6951	19.1782	19.3371	19.7067	18.1084	18.9179	19.0354	18.9262	19.6121	19.314	17.3382	18.9284	18.2117
2522003863	47	70.2	83.32	323.31	19.865	19.536	20.1539	18.5475	18.7436	19.3515	19.7079	19.0285	20.0726	18.7475	18.5685	19.5604	19.8943	19.7616	20.0084	17.6018	19.1035	19.3762
2522003864	48	70.9	74.137	323.31	19.7868	19.5243	20.2692	18.6834	18.7195	19.4345	19.7664	19.1685	20.4079	18.9757	18.752	19.7562	19.8223	19.7747	20.1897	17.7582	19.1608	19.4108
2522003873	17	63.8	46.616	323.31	17.6956	17.5486	17.5231	16.9945	17.54	16.5567	17.6325	17.2628	17.1411	16.9792	17.391	16.6204	17.5071	17.7925	17.3142	16.4441	17.8074	16.2985
2522003886	48	67.7	88.533	323.31	19.9938	19.8767	20.4656	17.8979	17.92	18.1207	19.9697	19.5857	20.3676	17.8261	17.6793	18.2895	19.7795	19.8643	20.3608	17.2123	18.0149	17.7396
2522003887	14	75.8	22.096	323.31	17.6066	17.4316	18.0852	16.015	15.8521	15.8134	17.2874	16.9928	17.7193	15.8884	15.7794	15.9258	17.1927	17.2638	17.7289	14.4835	15.7691	15.0092
2522003891	30	69.2	54.007	323.31	20.0547	18.8181	19.5296	17.744	17.4893	17.936	19.6559	18.0292	19.281	17.2202	17.0409	17.8329	19.8563	18.8313	19.4504	16.6949	17.5745	17.3502
2522003893	15	64	31.973	323.31	18.1901	18.5448	18.3832	16.8924	17.5486	17.1264	17.878	17.9995	17.9685	16.7824	17.1074	17.1769	17.8052	18.5312	18.1058	16.5333	17.4244	16.6795
2522003915	26	40	77.771	323.31	18.0864	18.3019	17.9711	17.5775	18.6557	18.4303	17.8305	17.6536	17.8753	17.4156	18.8735	18.4315	17.9211	18.3554	18.0169	16.6114	18.9229	17.5916
2522003977	13	63	33.148	323.31	17.611	18.1384	17.7116	17.1091	17.7921	16.552	18.7164	19.4328	18.4704	17.9012	18.8039	17.3304	17.861	18.7328	17.7664	17.0314	18.2209	16.9395
2522003978	21	81.7	30.895	323.31	19.4109	20.0493	19.2794	18.5719	19.2538	18.0608	19.137	19.5532	18.8717	18.1415	18.6528	18.0103	19.0792	20.0126	18.8458	17.5274	19.0943	17.8593
2522003984	28	55.9	71.466	323.31	18.3788	17.365	18.016	17.1077	17.4376	18.0219	18.1735	16.7975	17.8084	17.0752	17.2015	17.9973	18.4889	17.5449	18.2538	16.687	17.9467	17.5114
2522004008	8	42	15.773	323.31	17.4373	17.1902	17.8832	17.0106	16.628	17.1699	17.2494	16.787	17.8177	16.5595	16.8914	17.1448	17.2974	17.0725	17.9436	17.1321	17.0534	16.4557
2522004039	45	58.5	97.621	323.31	18.8866	18.1108	18.4808	17.6331	18.2815	18.535	18.8789	17.8798	18.6477	17.8626	18.2405	19.1415	18.823	18.2913	18.5972	17.3417	18.5524	18.2342
2522004056	30	74	63.137	323.31	18.2216	17.9784	18.7577	17.4301	17.7414	19.4763	17.7596	17.2645	18.3011	17.4604	17.6012	19.5003	18.017	18.0736	18.6303	16.5823	18.1309	18.7966
2522004057	18	55.9	41.104	323.31	17.2519	17.8212	17.5978	17.0249	18.7758	16.9707	17.3858	17.9121	17.8473	17.2327	18.8744	17.5104	17.3422	18.1647	17.6395	16.7577	18.8356	16.9343
2522004059	18	83.6	31.147	323.31	16.8316	16.5521	17.9897	16.0267	17.2286	18.3106	16.9393	16.3221	18.0986	16.1293	17.819	18.5709	16.6018	16.645	17.7424	15.4597	17.6048	17.9411
2522004060	12	78.5	23.184	323.31	16.3775	16.3769	17.2073	16.0368	16.6244	17.6347	16.1673	15.9624	17.0817	16.0523	16.6903	17.9271	16.2647	16.4387	17.2022	15.5304	17.1268	17.4568
2522004064	23	64.6	53.585	323.31	18.1476	18.3614	19.7862	17.9803	18.3922	20.0417	17.7443	17.8142	19.243	17.7561	18.2145	19.8587	17.9417	18.42	19.4394	17.0956	18.7282	19.5419
2522004065	26	61.5	47.953	323.31	17.9952	18.1819	19.3069	17.894	18.2588	19.7492	17.7997	17.84	19.1865	17.9102	18.4099	19.9293	17.9569	18.3077	19.2778	16.8942	18.7096	19.3737
2522004067	24	83.8	41.007	323.31	17.6889	18.3596	18.1444	17.8459	19.769	18.5299	17.5951	18.0026	18.3244	17.9962	20.1125	18.828	17.746	18.8553	18.3576	17.6611	20.1268	19.0046
2522004115	57	75.2	90.258	323.31	19.3604	19.5118	20.1196	18.6357	18.4844	19.6668	19.4018	19.267	20.3123	19.0272	18.7131	20.0329	19.2376	19.4424	20.1744	17.9595	18.7311	18.6788
2522004123	12	73.6	23.058	323.31	16.7304	17.8103	16.2336	15.9678	17.148	15.7581	16.7433	17.4317	16.0125	15.897	16.7021	16.1422	16.4528	17.6906	16.134	16.668	16.8965	15.3724
2522004137	30	68.5	61.331	323.31	18.1127	19.2572	18.9133	18.4133	18.3329	17.686	17.936	18.6983	18.2177	18.4744	18.4495	17.8774	17.8226	19.34	18.8002	17.4919	18.7496	17.4617
2522004172	19	55.7	46.101	323.31	18.1367	17.2817	17.8035	16.6777	17.4253	16.7733	18.2452	17.1582	18.0132	16.8577	17.7935	17.5951	17.9833	17.5003	17.7106	16.3946	17.6702	16.589
2522004187	20	52.8	57.401	323.31	18.0235	17.6154	18.0847	17.0247	17.0691	17.443	17.6099	16.7898	18.1789	16.5479	16.8439	17.7651	17.5693	17.2264	17.8787	15.5984	16.8756	16.3819
2522004188	17	69.9	38.752	323.31	17.7404	17.2888	17.8955	16.6502	16.7017	17.2554	17.7017	16.895	18.0755	16.7536	16.758	17.6012	17.7273	17.3135	17.9214	15.5541	16.9108	16.5398
2522004189	34	68.5	65.436	323.31	18.8814	19.2054	19.347	17.7458	18.1364	18.5968	18.642	18.6996	19.5297	17.7762	18.2054	18.9925	18.6847	19.3342	19.547	16.7307	18.4336	17.9191
2522004246	16	76.9	24.61	323.31	18.3532	17.5402	17.7296	16.6078	17.1591	17.8378	18.4762	17.4839	17.7249	16.6531	17.5129	18.1668	18.5782	17.8953	17.8463	15.8812	18.0359	17.9892
2522004309	22	68.5	37.903	323.31	17.4714	17.4891	19.1922	16.8981	17.4127	17.4554	17.3485	17.195	18.905	16.7886	17.3557	17.3276	17.3578	17.4986	19.0449	16.1035	17.9276	17.2504
2522004328	24	86.7	36.963	323.31	19.7224	17.8908	18.8793	18.3179	17.5072	18.7438	19.4865	17.3504	18.6442	18.0265	17.3427	18.7034	19.5627	17.8425	18.785	17.1552	17.7674	18.2503
2522004331	24	57.1	65.198	323.31	18.4487	17.3075	18.1732	17.408	16.9702	17.4517	18.3711	16.8805	18.1656	17.5138	17.0239	17.7844	18.3853	17.5655	18.0729	16.6284	17.3996	17.1619
2522004377	24	47.3	76.254	323.31	17.9802	19.0128	18.19	17.2419	17.2096	17.2795	17.5691	18.4729	17.6578	17.0386	17.0207	17.298	17.6434	18.929	17.653	16.3709	17.4677	16.9283
2522004381	19	65.3	34.59	323.31	18.1586	19.4058	17.9245	17.5083	17.5784	18.8831	18.3452	19.2511	18.095	17.8872	17.9052	19.3606	18.5278	19.9258	18.5078	16.8919	18.3087	18.5679
2522004440	21	85.7	17.083	323.31	20.6447	20.5173	19.4052	18.0557	18.0127	18.0062	20.7106	20.2722	19.5356	18.1209	17.9904	18.4745	20.6141	20.8595	19.5829	17.4528	18.2242	17.8373
2522004454	48	78.2	66.318	323.31	19.8012	19.1195	19.2979	19.1844	18.9617	18.7969	19.5354	18.603	19.0363	19.0263	18.7047	18.8573	19.5342	19.1247	18.9613	18.7337	19.0848	18.3195
2522004472	18	65	41.092	323.31	17.8736	17.5123	16.9473	18.854	17.9127	16.6367	17.7901	16.9372	16.5423	17.8383	17.4886	17.1838	18.2991	18.1719	16.9345	19.0897	17.9583	16.8444
2522004475	23	62.5	40.35	323.31	18.427	18.5578	18.8537	17.7365	17.8971	18.6793	18.5002	18.4232	19.1031	18.2929	18.075	19.2258	18.784	18.9593	19.4017	17.235	18.5345	18.2975
2522004498	23	69.5	45.049	323.31	18.2654	17.534	18.2541	17.7012	17.366	17.6676	18.1358	17.3105	18.0659	17.8061	17.5308	17.9062	18.0811	17.8567	18.1308	16.8998	17.7577	17.3261
2522004506	38	77.6	54.052	323.31	18.0779	19.1891	20.4453	17.8565	18.0905	20.141	17.78	18.8532	20.3278	17.8909	18.2137	20.3085	18.1043	19.5846	20.5059	17.4592	18.8568	20.3219
2522004552	15	62.2	30.285	323.31	18.5431	17.031	17.7831	17.9446	16.5324	18.5604	18.3878	16.6569	17.8276	17.4249	16.9687	19.1958	18.5296	17.3953	17.9653	16.8947	17.0572	18.3212
2522004574	35	72.1	73.526	323.31	19.7149	18.8363	19.7044	17.8855	17.6983	18.1516	19.4994	18.248	19.3571	17.9947	17.7201	18.253	19.7108	19.0883	19.4559	16.7423	18.3429	17.7556
2522004575	34	88.4	47.65	323.31	20.0514	19.0576	19.8465	18.2566	18.4871	18.957	19.7123	18.5096	19.4332	18.2528	18.5625	19.0427	19.7573	19.2404	19.2722	17.4891	19.3549	18.9811
2522004595	45	72.2	81.139	323.31	18.0944	18.3303	18.2221	18.8437	19.335	20.2876	18.2702	18.251	18.3712	18.6072	18.9988	20.7493	18.796	19.1474	18.5771	19.1533	19.3785	20.7836
2522004630	14	87.1	17.757	323.31	18.3356	17.8429	17.4335	16.0573	15.8296	15.6661	17.451	16.8762	17.4701	15.8072	15.5751	15.7044	18.0335	18.1102	17.7095	15.3842	16.1129	15.5725
2522004715	17	58.4	41.547	323.31	17.4258	17.1082	17.2196	18.394	17.5459	19.2109	16.9581	16.499	16.7651	18.2379	17.4623	19.3734	17.2103	17.0046	16.9443	16.9098	17.9207	18.8422
2522004793	23	72.4	46.308	323.31	18.5475	18.2725	20.0671	20.657	19.0141	19.0836	18.1195	17.5927	19.7182	20.7286	18.8039	19.1658	17.7425	17.5101	19.5456	19.2654	19.0195	18.3212
2522004795	11	69.7	16.197	323.31	18.7008	18.6282	17.5501	18.4904	17.5465	16.911	19.2851	18.9203	17.8439	19.097	17.2265	17.2846	18.4455	18.8249	17.6796	18.4371	17.5043	16.9785
2522004797	21	69.7	51.039	323.31	17.8968	17.5257	16.6076	16.718	17.8686	17.0266	17.544	16.7383	16.5531	16.336	17.5979	17.2168	17.873	17.8429	16.8228	17.503	18.1	17.2032
2522004811	31	66.5	65.468	323.31	18.3885	18.3705	18.8462	17.6239	18.332	18.5279	18.0605	17.6618	18.5391	17.5682	18.298	18.6309	18.1443	18.282	18.5824	16.6038	18.551	18.1259
2522004828	28	63.2	57.195	323.31	17.5368	18.5807	17.9495	17.1559	17.4762	16.9452	17.5888	18.5173	18.0105	17.6568	18.1012	17.4261	17.6692	19.0192	18.2625	16.7914	18.1835	16.8118
2522004843	35	60.3	73.844	323.31	18.3251	20.8155	18.711	18.055	19.8969	17.9186	18.1162	20.7599	18.3889	18.0995	19.8918	18.2527	18.2121	20.8834	18.3172	17.7683	19.8265	17.7325
2522004876	19	65.8	44.463	323.31	18.3045	17.2915	18.1668	17.2303	16.9983	18.384	17.7579	16.6043	17.9008	17.6281	17.1624	18.4468	18.165	17.4723	18.103	16.7393	17.6651	18.1297
2522004877	20	86.3	34.68	323.31	18.1758	17.3819	18.1236	17.9594	17.7161	17.6196	18.2454	17.318	18.0652	18.1883	18.1607	17.8622	17.5821	17.2518	17.8023	17.1469	17.7776	17.2755
2522004880	21	65.4	42.602	323.31	18.2026	17.4935	17.6816	18.0789	17.8958	17.7789	18.2134	16.9493	17.6099	17.9979	17.9897	17.6756	18.0082	17.5612	17.5732	17.8277	18.0799	17.6589
2522004917	13	61.2	23.054	323.31	18.074	16.8334	17.0804	16.8041	16.7216	17.4129	18.5919	16.6281	17.6471	16.8414	17.5456	18.0328	18.0771	17.0923	17.4573	15.9477	17.4797	17.1341
2522004920	32	86.8	44.181	323.31	19.1628	19.6373	18.9763	18.5205	19.9731	18.4573	19.1542	19.5029	18.7537	18.589	19.655	18.7464	19.0688	19.8826	18.8019	19.7037	19.7859	18.316
2522004925	49	49.9	132.88	323.31	18.7937	18.422	18.8507	18.3756	18.105	18.6334	18.9766	18.2898	19.1075	18.6582	18.351	19.1926	18.5223	18.3892	18.8151	17.2073	18.0791	17.7857
2522004926	46	54	132.45	323.31	18.496	18.2238	18.4076	17.7949	17.6641	18.0762	18.6122	17.9155	18.6159	18.0375	17.7191	18.5766	18.5304	18.3892	18.6547	17.1161	18.0049	17.5896
2522004959	33	65.5	65.132	323.31	18.1085	17.5217	18.2144	17.9647	19.0689	18.9215	17.8787	16.9448	17.7973	18.1862	19.0648	19.2479	17.794	17.5517	17.6809	17.1098	18.809	19.4267
2522005011	47	87.4	64.266	323.31	20.0167	20.0017	20.2759	20.1989	19.6214	20.2138	19.9126	19.4662	20.3248	20.2698	19.7126	20.5017	20.0467	20.2431	20.4627	18.8384	20.259	19.9652
2522005024	34	74.8	48.775	323.31	19.333	19.1846	19.8853	17.849	18.979	18.7476	19.2118	19.0695	19.7141	18.2028	19.2327	19.2229	18.963	19.2753	19.4358	17.4078	19.395	18.3313
2522005025	18	79.3	27.775	323.31	18.2343	17.809	18.8213	16.7627	16.9742	17.8706	18.6733	17.9031	19.1824	17.1276	17.59	18.7157	18.3243	18.0232	18.6593	16.0736	17.6301	17.5517
2522005026	51	82.5	70.44	323.31	20.4794	20.085	20.9122	18.6361	18.9142	19.7161	19.9349	19.4249	20.5289	18.4948	18.8141	19.8631	20.4529	20.2075	20.7152	18.1018	19.5074	19.3965
2522005033	25	66.9	51.018	323.31	17.5789	18.717	17.4898	17.1533	18.509	17.9711	17.4322	18.35	17.2274	17.3213	18.7461	18.2998	17.2442	18.8201	17.1193	16.2489	19.1075	17.4073
2522005035	20	53.5	46.049	323.31	16.6736	18.3959	16.9482	16.4361	18.8735	16.7487	16.2608	17.6828	16.6281	16.4815	18.877	17.04	16.6236	18.4029	16.9729	15.8031	19.0667	16.446
2522005036	33	80.9	58.872	323.31	18.0253	18.1876	17.6156	17.751	20.1173	17.7805	17.7826	18.0566	17.3961	18.0988	20.3142	18.0438	17.6871	18.289	17.4272	17.8449	20.2195	17.4418
2522005038	28	63.5	52.526	323.31	18.0913	19.093	18.3149	17.0535	19.0477	17.9386	18.2126	19.1536	18.2704	17.3374	19.6735	18.6572	17.7956	19.1114	17.7462	16.6719	19.6464	17.6311
2522005039	20	61.5	44.018	323.31	17.8197	18.9215	17.6689	17.2486	19.732	17.2423	17.3669	18.5938	17.2133	16.7593	19.3711	17.4572	17.6547	19.0577	17.56	17.7325	19.4933	17.0232
2522005041	24	72.9	45.079	323.31	17.6311	19.0734	17.2629	17.213	17.0996	16.66	17.5434	18.6037	17.1942	17.2724	17.0401	17.0367	17.4727	19.1795	17.3074	16.7256	17.3292	16.557
2522005070	27	72.1	52.511	323.31	18.1029	17.7031	17.7088	17.6183	17.9531	17.4088	18.126	17.5001	17.8471	17.5757	18.0417	18.1758	18.4219	18.3229	18.1927	17.2611	18.681	17.5098
2522005072	24	54.6	56.104	323.31	18.3706	18.0739	18.0235	17.8582	18.8944	17.5753	18.3328	18.0347	17.9727	18.0479	18.9026	18.2109	18.2086	18.3368	17.8944	16.9368	19.0269	17.2868
2522005115	16	77.1	23.904	323.31	17.8369	17.0695	17.6829	16.9323	17.4375	17.1691	18.1828	17.3206	17.8465	17.6586	17.7755	17.539	17.8396	17.6104	17.7181	16.8608	18.1192	17.0043
2522005164	14	91.6	23.185	323.31	17.8903	17.5882	17.3657	17.9109	17.8801	17.237	17.8963	17.2227	17.0832	17.5477	17.7466	17.2357	17.6551	17.5947	17.0734	16.4018	17.8349	16.6639
2522005166	13	59.5	35.484	323.31	17.2004	16.4826	16.6985	15.488	16.2796	16.5721	16.3461	15.3549	15.8865	15.0702	15.7515	16.3109	17.3302	16.4511	16.3387	15.1693	16.7273	16.4559
2522005245	15	55	38.361	323.31	16.2336	16.8243	16.1599	15.9959	18.0359	15.9255	16.0971	16.8957	15.8717	16.3939	17.6014	16.2781	16.5767	17.2317	16.3858	16.9765	18.0368	16.1678
2522004918	11	56.9	22.747	322.83	17.698	17.2162	17.3153	16.3175	16.6361	17.7774	17.3154	16.5181	17.5226	16.7756	16.845	17.7031	17.9987	17.7504	18.1689	15.9585	17.6342	17.3816
2522004875	23	46.7	62.07	321.16	17.7315	16.9055	17.713	17.3144	16.788	18.3297	17.3607	16.2906	17.4056	17.3397	16.709	18.689	17.6795	16.9064	17.7727	16.4788	17.1224	17.464
2522005223	20	63.6	40.839	318.62	18.3295	18.0836	18.241	16.9525	17.4695	17.3119	17.8402	17.498	18.0005	16.6093	17.2123	17.3318	17.6786	17.847	17.8404	15.9799	17.4079	16.768
2522003164	22	55.3	47.964	318.04	18.2033	17.4426	17.8704	18.1569	17.7367	17.3842	17.9878	16.9618	17.7249	18.1788	18.0548	18.0331	17.7999	17.2323	17.4403	16.8888	18.0174	16.9983
2522002372	16	51.1	48.125	316.89	17.9119	17.0292	17.4593	16.6888	16.87	16.4198	17.2917	16.2198	16.7233	16.4662	16.259	16.4063	17.4654	17.0243	16.9862	15.8535	17.0561	16.1368
2522003901	14	52.5	37.495	316.46	17.0816	16.8387	16.8086	16.459	17.3533	16.4793	16.44	16.2419	16.2001	16.3585	16.7923	16.3857	15.9731	16.1086	15.6631	14.8494	16.4398	15.3628
2522004906	14	65.2	20.403	316.2	19.1863	17.8553	18.4984	17.6835	17.935	18.3874	19.0254	17.1575	18.1946	17.3963	17.9044	18.3806	19.198	17.8385	18.3236	16.8301	18.3857	18.0641
2522003318	24	45.7	64.888	315.1	16.8117	16.7293	16.9704	17.0332	16.4642	16.8316	17.0861	16.5488	17.3542	17.303	16.8265	17.7561	17.2314	17.1919	17.4203	16.2417	16.9903	16.642
2522005095	17	52.8	44.712	314.41	17.1781	17.6765	16.7685	16.6419	17.2515	16.4146	17.2404	17.4706	16.3715	16.3271	16.7279	16.6196	17.4976	18.0208	16.8165	17.7176	17.3662	16.3054
2522004436	9	53.4	26.33	312.85	14.8599	16.4801	14.5366	16.2821	15.5165	16.0305	14.527	16.4123	13.9823	15.0535	15.2382	16.6978	15.3842	17.0489	15.0494	17.3498	16.4158	17.2872
2522003795	14	69.8	20.328	312.18	17.5441	17.0118	17.0613	16.4407	16.824	16.866	17.7709	17.0093	17.0836	16.5555	17.0439	17.5254	17.9084	17.7841	17.445	17.5681	17.4629	16.8625
2522002511	16	52	42.203	311.94	17.6519	16.6793	17.0303	16.669	16.4136	18.1003	17.5077	16.1944	16.8477	16.7771	16.1988	18.1133	17.6263	16.6837	16.9982	15.8826	16.5331	17.6891
2522004154	20	28.7	97.766	310.17	17.2356	16.9507	17.0836	16.52	16.425	16.7592	17.342	16.6648	17.0749	16.615	16.3817	17.2283	17.8038	17.1737	17.0817	16.1116	16.8419	16.623
2522003290	14	51.1	45.065	308.02	17.4933	16.9202	16.6125	16.1633	17.7835	16.8075	16.714	16.4239	16.3385	16.3017	17.7027	16.7443	17.0125	17.024	16.5297	15.824	17.9975	16.5184
2522003461	6	40.3	20.668	307.91	17.986	16.6249	17.1299	17.0525	17.0018	17.5119	16.8144	15.3784	16.1868	16.1111	16.0486	16.6168	17.2822	16.1815	16.5354	15.5201	16.8317	16.3942
2522003423	5	32.4	18.958	306.55	16.3917	15.0414	16.1744	14.7936	14.9592	16.1476	14.9183	13.5379	15.4721	13.7498	14.169	14.8929	15.7698	14.8405	15.8235	13.4626	15.1106	15.2743
2522004720	13	79.4	20.943	305.3	17.6655	16.9583	16.8981	16.6461	16.8214	16.7358	17.1555	16.1513	16.288	15.8337	16.5246	16.3331	17.5681	17.1138	16.8462	15.868	17.4091	16.792
2522003737	8	67.5	14.002	304.07	16.7494	16.9748	17.0595	14.7983	16.7126	16.2996	16.9051	16.8192	16.9773	15.0935	16.7386	16.4095	16.4431	16.7029	16.4808	14.8476	16.8788	16.162
2522002718	18	69	35.159	299.61	16.7216	18.1654	16.7892	16.3977	17.8305	16.2081	16.941	18.2156	17.1658	16.7747	18.0138	16.8682	16.7953	18.5179	16.946	16.9581	17.757	16.2061
2522002404	13	65.3	23.957	299.02	17.0206	16.4781	16.5343	16.2341	16.9016	17.1736	16.8883	16.3078	16.4381	16.2832	16.84	17.292	17.2917	16.8179	16.6317	15.8055	17.3092	17.1454
2522005034	24	59.9	46.239	298.8	16.9259	18.1777	17.188	16.7467	18.4003	16.7699	16.2547	17.3706	16.9115	16.9194	18.3833	16.8914	16.4123	17.932	17.0729	16.2052	18.5253	16.2968
2522004577	25	71.8	42.32	298.66	18.4251	17.9353	18.3769	17.8487	17.6036	18.7991	18.5838	17.5597	18.3288	18.0697	17.7414	18.9739	18.6135	18.0963	18.4035	16.9156	18.0752	18.4251
2522004890	25	78.8	35.29	298.45	18.6759	18.0823	18.6587	17.9805	17.8638	18.2594	18.8029	17.8218	18.8006	18.1691	18.1865	18.5245	18.6898	18.2781	18.7912	17.4223	18.4235	17.6566
2522002460	28	72.8	40.729	296.62	18.1572	19.5277	18.8509	18.176	18.3319	17.6418	17.8516	19.0701	18.2521	18.0184	18.419	17.7484	17.697	19.3977	18.414	17.0309	18.615	17.2929
2522004883	22	65.4	50.397	296.02	17.1491	16.9335	17.0265	17.1645	17.4435	18.0698	17.029	16.615	16.8979	17.3084	17.3803	18.0007	16.9163	17.0006	16.9765	17.7925	17.4322	17.5956
2522004951	21	45.3	56.299	295.34	18.634	18.0626	18.2254	17.5771	17.5886	18.2136	18.1637	17.1369	17.6005	17.1079	17.1147	18.3266	18.7591	17.7351	17.9436	16.7593	17.7233	17.7224
2522002844	24	32.7	101.65	295.3	17.9464	17.4269	17.9423	17.2496	17.0791	17.1222	17.7959	17.0671	17.7521	17.4295	17.1874	17.6645	17.7196	17.4454	17.6279	16.4987	17.3936	16.8179
2522002647	22	47.3	60.748	294.86	17.4631	17.0007	17.5396	17.8629	16.7547	17.3889	17.554	16.9063	17.7315	18.2677	16.9849	17.9993	17.5111	17.204	17.727	16.9953	16.9087	16.8342
2522002437	19	55.2	56.348	291.84	17.4291	17.0276	17.2974	16.2199	16.3982	16.8169	17.429	16.7456	17.273	16.3018	16.6281	17.3929	17.3539	17.3846	17.2011	16.001	16.9456	16.569
2522003507	26	50.4	58.468	291.71	18.0573	17.4552	18.1209	16.7878	16.9464	18.0204	17.99	17.1273	18.1382	17.052	17.1043	18.3753	17.7535	17.3197	18.0939	15.8835	17.0957	16.9729
2522002370	16	53	41.966	290.83	17.6625	16.6118	17.4477	16.6807	16.0746	16.163	17.7211	16.2823	17.9619	16.9316	16.1971	16.4904	17.5052	16.978	17.6508	15.8199	16.4312	15.8455
2522003633	12	69.9	26.047	290.17	17.8251	16.0618	16.6125	16.8658	15.9603	16.58	17.3378	15.3298	16.0385	16.7618	15.838	16.284	18.1906	16.3159	16.4719	15.3426	16.444	16.4168
2522002557	25	59.1	58.199	290.15	17.7916	17.4929	16.8478	17.4521	17.0998	16.6855	17.962	17.4499	16.6448	17.039	16.6953	16.9928	18.0001	17.6276	16.8921	18.2032	17.1364	16.6793
2522004324	13	58.3	38.853	289.95	17.2831	17.3909	16.4225	15.9324	17.7173	15.9957	17.226	16.9225	16.7582	15.8021	17.3803	16.526	16.891	17.5102	16.1063	16.5574	17.411	15.7247
2522002695	21	64.2	41.305	287.24	17.2732	17.2963	17.6531	17.9174	17.0032	16.9689	16.9959	16.5041	17.3844	18.1315	16.5819	16.9159	17.3683	17.2989	17.668	16.9091	17.1009	16.328
2522002361	22	38.9	72.572	287.06	18.3322	17.352	17.4982	17.0839	17.0326	17.1255	18.3239	16.7432	17.2622	17.1718	16.8635	17.7178	18.6236	17.4539	17.4177	16.197	17.2312	16.7928
2522003355	9	66.9	17.598	286.67	17.6219	16.6551	16.6669	16.4169	16.8301	16.534	16.7387	15.6257	16.0199	15.7419	16.2308	16.1652	17.1635	16.6763	16.3483	15.3578	17.0156	16.2159
2522005170	17	80.7	26	285.95	16.9348	16.3568	16.913	15.453	16.3762	16.6071	17.3022	16.3942	17.1337	16.0656	16.69	16.8349	17.3109	16.8862	17.1342	15.571	16.9429	16.2081
2522005221	8	69.5	20.45	284.01	17.6607	16.712	16.7716	15.7102	16.1475	16.2342	17.8391	16.7336	17.0884	15.6948	16.6388	17.1639	17.2879	16.859	16.7928	15.5508	16.6833	15.9967
2522004245	15	62	35.267	280.2	17.603	17.4057	16.7881	15.7527	16.7205	16.5311	17.0767	16.6796	16.2995	16.2648	16.5519	16.3531	17.7626	17.8405	16.7787	15.1043	17.6073	16.5019
2522005093	13	68.4	29.166	277.5	17.6863	16.8886	16.5647	16.9872	17.7919	15.9397	17.3552	16.5429	16.0836	16.7304	17.3012	15.944	17.0613	16.7322	16.0058	15.706	17.4286	15.5187
2522004063	18	63.5	48.703	277.22	17.3059	17.502	17.9598	17.0175	17.5745	18.4362	17.2544	17.2193	18.0782	16.9926	17.6788	18.7819	17.3233	17.763	17.6313	16.2115	18.1399	18.3781
2522002775	24	49	63.613	274.24	17.4028	16.7332	17.4918	17.0242	17.2314	17.5105	17.5621	16.6176	17.7039	17.3089	17.855	18.4556	17.2774	16.8147	17.3597	16.2751	18.0074	17.4902
2522005082	22	66.7	45.683	270.34	17.4403	17.7758	17.7364	16.7703	18.1394	16.9593	16.9497	17.0218	17.0934	16.8331	17.6193	16.7201	16.9596	17.5936	17.2226	15.7731	18.0687	16.283
2522003883	13	59.9	31.311	269.88	17.1001	17.591	17.815	15.553	15.7541	15.6817	16.9715	17.5384	18.0448	15.5002	15.9323	16.0292	16.9498	17.821	17.792	15.182	15.99	15.551
2522002715	11	61.8	29.533	268.93	16.1919	16.1182	16.4653	16.0317	18.8552	16.1868	15.8186	15.6019	15.9388	15.8176	18.085	16.1939	16.2974	16.461	16.4039	15.5789	18.9671	15.8551
2522004327	22	54.9	55.082	268.78	18.1949	17.118	17.9672	16.5942	16.7853	16.9139	17.8887	16.5843	17.7755	16.3433	16.6848	17.0047	17.9777	17.3887	17.9408	16.2516	17.5534	17.0384
2522003928	15	63.5	34.537	268.46	17.2202	16.3549	16.8159	17.3737	16.3846	17.4851	16.8902	15.8207	16.6274	17.1764	16.3499	17.4917	16.9633	16.0572	16.6303	15.8184	16.2828	16.7918
2522003046	12	66.5	23.253	267.2	16.214	16.5924	16.3878	17.1599	18.991	16.9441	16.2291	16.0978	16.3171	16.7573	18.7722	17.6712	16.0937	16.2781	16.3235	16.0524	19.1484	17.1368
2522003528	19	29.6	90.362	266.93	16.916	17.0994	17.0773	16.529	16.3884	16.9218	16.929	16.7346	16.9941	16.5438	16.3961	17.3891	17.2663	17.5148	17.2445	16.769	16.9165	17.0679
2522003791	30	37.1	115.86	265.51	18.2808	17.5267	18.242	16.6947	17.4427	17.3428	18.4	17.8004	18.0583	17.0129	17.984	17.7512	18.2936	17.8875	18.0652	16.6003	18.0457	17.3102
2522004176	10	53.6	37.068	264.39	15.8001	14.8046	15.3804	16.1136	14.6353	16.6321	16.238	15.0129	15.8396	16.0072	15.2928	17.6882	15.7596	15.0904	15.5645	14.8223	15.0352	16.4503
2522002705	10	48.1	33.543	264.35	16.1015	18.2016	16.3957	15.4922	17.6715	15.9347	15.3062	17.3915	15.5672	14.9961	17.2312	15.4775	16.1689	18.3982	16.2295	15.5011	17.8477	15.859
2522004591	5	89.9	11.33	264.19	16.3848	16.6944	15.6165	16.1769	15.5865	15.2708	16.5103	16.7103	15.8731	16.5777	15.8278	16.174	16.4254	16.9423	15.9039	16.4622	15.9832	15.139
2522003252	18	64.3	36.088	263.32	18.2989	17.0491	17.3301	17.4151	17.0931	17.1658	17.9091	16.8706	17.2575	17.5186	16.9976	17.8193	18.2543	17.3475	17.4547	16.6896	17.4427	16.9487
2522003885	15	66.5	29.384	263.28	18.3803	18.2207	18.7234	16.8289	16.5412	16.6058	18.1386	17.7205	18.6653	16.7309	16.3343	16.8674	18.2579	18.3274	18.8395	15.8015	16.5433	16.0024
2522005222	12	63.1	27.159	262.9	17.7453	17.513	17.8715	16.5234	16.8327	16.9563	17.2354	16.8254	17.4555	16.1981	16.5652	16.9341	17.1831	17.3053	17.2693	15.5088	16.8484	16.1726
2522003115	13	81.7	22.201	259.77	16.654	16.5163	16.7879	17.5406	19.6172	17.1873	16.048	15.7891	16.0723	17.4069	19.3123	17.3204	16.4668	16.4417	16.5788	17.6975	19.3721	17.2011
2522004912	17	64.2	25.151	259.64	18.9361	17.8625	18.0216	17.4044	17.8614	18.321	18.8955	17.3829	17.77	17.3005	17.8911	18.3542	18.6575	17.7979	17.5915	16.3742	17.9246	17.6361
2522003520	23	59.6	52.279	257.99	17.7114	16.986	17.4528	17.0006	16.4201	17.0919	17.8429	16.7931	17.6864	17.4691	16.9068	17.807	17.8035	17.1389	17.4223	16.1948	17.0216	16.6922
2522004915	21	73.1	29.995	255.96	18.2591	17.3439	18.047	17.2296	16.9449	18.2344	18.2317	16.9522	18.0646	17.282	17.2221	18.4869	18.0968	17.43	18.1297	16.1176	17.4051	17.3515
2522003662	18	61.5	35.389	253.48	17.8483	17.0026	17.2567	19.0826	17.1896	17.2507	17.0486	16.4138	16.8025	18.6657	16.8234	16.6804	17.0412	16.9251	16.7357	17.3708	17.1398	16.1372
2522003354	9	78.7	18.146	252.87	17.1601	16.2427	16.4974	15.8662	16.5531	16.0198	15.6288	14.9212	15.481	15.1064	15.2907	15.1727	16.2572	15.8442	15.8384	14.4389	16.2135	15.1119
2522003176	13	42.7	40.791	251.49	17.6634	16.9282	17.8738	16.6012	16.6105	17.1737	18.3103	17.0444	18.3407	17.0742	17.1233	17.9449	18.0148	17.3484	18.2627	15.9735	17.0887	16.6994
2522005014	22	41.2	66.717	250.18	17.2365	16.8844	17.2536	16.4483	16.5097	17.1591	17.6079	16.9631	17.7078	17.0079	16.9866	17.7332	17.4409	17.2569	17.6538	16.191	17.1604	16.8059
2522002369	11	79.9	20.199	249.51	17.1586	16.815	16.599	16.7193	16.8405	16.4175	17.3195	16.6998	16.5774	16.9788	16.883	16.7524	17.3762	17.1881	16.6069	17.3421	17.1198	16.2918
2522003859	12	49.2	28.992	247.97	18.3584	19.7563	18.4208	17.9064	18.8131	17.6122	18.699	19.8198	18.5005	18.0702	18.6814	18.0127	18.2494	19.9308	18.0613	17.9893	18.6751	17.56
2522003181	25	50.2	69.892	246.47	17.456	17.7639	18.091	16.5105	16.9642	17.2529	17.0336	17.1514	17.7642	16.6481	16.9301	17.4723	17.2405	17.9184	17.8031	15.7744	17.3903	17.141
2522003050	10	42.7	30.546	245.76	15.9339	15.9957	16.057	15.6825	18.2692	16.1647	16.0441	15.9264	16.1541	15.9937	18.3548	16.6344	15.7257	16.2247	15.8735	17.3719	18.2074	15.5575
2522003599	18	55.4	48.939	245.44	16.6682	17.123	17.3618	16.0102	17.4984	16.4732	16.6597	16.9278	17.8111	16.0799	17.8946	17.2541	16.6239	17.53	17.504	15.8161	17.8593	16.3274
2522004482	33	49.3	94.339	245.09	18.132	17.7549	18.604	18.2876	18.0512	17.7374	17.8345	17.2029	18.0604	18.222	17.8963	17.806	17.5892	17.5815	17.8701	16.8988	18.1975	17.1346
2522003565	20	50.2	48.315	243.73	17.1582	17.6367	17.0105	16.3635	16.5799	17.2796	17.4559	17.6203	17.1726	16.379	16.7615	17.7509	17.3217	17.7738	16.9849	16.9047	17.2888	17.7488
2522004110	17	43.9	56.748	243.29	17.0614	17.0092	17.5296	16.4442	16.6611	16.4749	17.0914	16.8654	17.6239	16.6048	16.6229	17.0378	17.0113	17.2557	17.3096	16.3594	17.2859	15.9766
2522003961	15	44.5	42.019	242.11	16.85	17.1031	16.7013	15.9613	18.0421	16.1549	16.505	16.529	16.3025	15.9441	17.6135	16.2942	16.3581	16.955	16.3494	17.2387	17.494	15.6371
2522003703	19	49.7	48.713	241.98	17.4823	17.7674	16.8537	16.659	18.3225	16.4882	17.6505	17.8202	16.7255	16.3614	17.5568	16.8332	17.5858	17.8905	16.7187	17.7434	17.6049	16.492
2522002536	19	62.5	39.531	241.03	17.8941	16.9564	16.9007	17.0941	16.311	17.6249	18.3278	17.0969	17.1512	17.0452	16.7075	18.6337	18.4432	17.3217	16.9067	17.5272	16.8612	17.9888
2522003170;2522002771	14	85.6	17.397	240.6	18.7074	17.5419	18.0847	19.2179	17.9601	18.3935	18.7721	17.3901	18.123	19.6235	18.3953	19.0983	18.7364	18.0006	17.8636	18.1081	18.6224	18.3547
2522003052	7	84	10.657	240.49	15.4175	15.8136	15.5044	16.4729	17.2935	16.3377	15.3671	15.7343	15.4025	16.5358	17.1105	16.5975	15.817	16.3223	15.7655	15.2903	17.7297	16.6384
2522003663	16	35	63.961	239.31	17.2602	16.7122	17.038	17.9889	16.4468	16.9357	16.9239	15.7882	16.6434	17.5512	15.8949	16.6114	17.6211	16.6668	16.7597	15.7033	16.5431	16.5829
2522003241	7	66.7	13.7	238.73	17.2153	15.9183	16.6878	15.9368	15.9096	16.2096	16.8964	15.5007	16.5056	16.2626	16.2297	16.8044	17.4263	16.1874	16.79	15.1679	16.4301	16.4515
2522003151	14	22	67.209	238.2	18.2039	17.3465	18.2212	17.9569	17.2552	18.1348	18.3841	17.3839	18.559	18.2558	17.699	18.9214	18.12	17.4398	18.5055	17.0433	17.7445	17.3138
2522005121	11	78.2	23.532	235.86	16.6402	16.6013	16.1284	15.3319	16.2672	15.6671	16.343	16.0708	15.9457	15.4965	15.9962	15.8881	16.2855	16.5623	15.9451	16.6591	16.1162	15.3965
2522003167	10	46.8	28.303	234.03	16.6347	15.7409	16.2482	16.6432	17.0231	15.7555	16.8553	15.5731	16.2339	16.8709	17.1131	16.3116	16.6388	15.9657	16.2068	16.4047	17.0528	15.8117
2522004264	10	39	41.125	233.25	15.6934	16.587	15.7037	15.4002	16.2521	15.51	15.706	15.9906	15.7765	15.5268	16.2994	16.0869	15.3099	16.601	15.3142	15.2504	16.2077	14.5715
2522003055	12	66.5	22.588	232.84	16.8069	16.5274	16.8163	17.9475	18.2289	18.8436	16.456	16.3686	16.598	17.8106	18.3095	18.9005	16.3882	16.4074	16.4691	16.2864	18.7959	18.3367
2522002706	26	52.6	58.451	231.34	16.5788	17.5744	17.4047	16.6563	17.0015	16.7767	17.0454	17.576	17.5986	17.0585	17.7649	17.8133	16.4687	17.6334	17.2907	15.8563	17.3955	16.5263
2522003647	11	38.4	50.03	230.41	16.6657	16.8618	16.4287	17.0453	16.6458	16.4827	16.6075	16.5794	16.4879	17.0281	16.7883	17.0518	16.5076	16.942	16.315	15.2017	16.8811	16.089
2522004604	18	71.9	30.347	229.68	18.3943	17.3897	17.8781	17.6974	17.1453	18.7975	18.4404	17.1051	17.8556	17.7682	17.5937	19.5238	18.2165	17.4905	17.8288	16.4461	17.6167	18.1922
2522003682	19	51.5	40.78	229.41	18.489	17.6704	18.3251	17.445	17.1114	17.8028	18.1509	17.0407	18.0323	17.4855	16.9771	17.8285	18.4768	17.9976	18.3691	16.6555	17.5476	17.4659
2522003777	16	50.4	44.335	228.23	17.359	17.5138	17.3383	17.5241	16.4789	16.866	16.9687	16.83	17.2552	17.9435	16.7261	17.656	17.3693	17.6849	17.3574	16.377	17.2039	16.5788
2522004431	12	57.9	40.424	227.2	15.3597	17.4927	15.4597	15.6058	15.4839	15.0327	14.7221	16.7424	14.9289	15.0164	14.8521	15.2333	15.2394	17.6936	15.4083	14.7627	15.541	14.8209
2522003734	15	47.1	51.717	224.23	16.506	16.5551	16.3414	15.7385	16.6004	15.8127	16.3339	16.4915	16.1909	16.2541	16.5659	16.1537	16.5143	16.7912	16.3432	15.2353	17.0632	15.8191
2522004601	5	63.3	10.977	222.32	16.2216	17.2085	16.2807	16.213	15.0521	16.4049	16.2888	17.3547	16.2306	16.535	14.9999	16.3115	16.0411	17.3323	16.1831	15.191	15.3314	15.9973
2522004587	13	74.7	16.894	221.66	17.4656	16.3896	17.4954	16.8353	16.2707	17.2775	16.8919	15.7463	17.1561	16.872	16.168	16.8693	17.6269	16.947	18.0474	16.6141	17.0408	17.0107
2522003192	24	38.4	78.711	221.29	17.9958	17.1606	17.4253	17.4502	16.9489	17.8055	17.4542	16.4757	17.0011	17.3517	16.8389	17.7658	18.1651	17.5038	17.6582	16.7324	17.5916	17.4529
2522005159	22	65.1	38.775	221.18	18.342	17.2122	17.7934	17.1676	17.2227	17.4677	18.286	17.0643	17.7855	17.3767	17.4518	17.8854	18.2965	17.3225	17.8524	16.0421	17.5349	17.2298
2522002618	21	58.2	48.867	220.65	17.2475	16.8574	16.7801	17.0033	17.4461	18.0983	17.3131	16.4719	16.5707	17.004	17.3173	18.4891	17.5965	17.2956	16.7509	16.4492	17.8932	17.6147
2522003997	19	55.9	48.505	217.8	17.5223	17.055	17.3753	16.7118	17.3781	16.9131	17.1033	16.3404	17.4448	16.8023	17.5045	17.2341	17.0857	17.0459	17.1701	15.6247	17.7179	16.5394
2522004922	12	64.7	17.936	214.72	18.3127	17.188	18.0119	16.9319	17.2208	17.9399	18.3753	16.9303	17.9666	17.1406	17.4685	18.0975	18.5557	17.4128	18.0417	15.8016	17.8378	17.8137
2522002930	21	37.4	78.287	213.97	17.2193	16.7892	17.0882	16.4105	16.2328	16.4798	16.9171	16.2534	16.8039	16.1066	15.916	16.8264	16.5656	16.3917	16.3931	14.9201	15.9105	15.5394
2522004571	17	43.2	50.737	212.84	18.763	17.9646	18.2064	17.1774	16.8272	17.0166	18.8262	17.6824	18.1958	17.2362	16.6559	17.1986	18.6257	17.6143	17.875	15.8518	16.7263	16.3465
2522004827	14	56.7	27.548	212.39	16.6177	18.3124	16.8401	15.8901	17.5181	15.8514	16.4149	18.3674	16.6267	15.9319	17.9505	16.0902	16.8358	18.8346	16.9653	16.669	17.969	15.9289
2522003002	13	56.7	30.598	211.35	17.0837	16.4658	16.8554	15.8125	16.8015	16.0261	17.0004	16.1224	16.4715	16.1834	16.6284	16.5295	16.8365	16.3742	16.4489	15.2387	17.2691	15.8881
2522003899	12	40.5	43.186	210.8	17.052	16.4752	16.6878	16.4448	16.7067	16.1112	16.65	15.7068	16.2822	16.2383	16.5719	16.0903	16.2986	16.2674	16.174	16.7533	16.5763	15.3344
2522004307	10	49.2	34.688	210.3	16.8101	15.8119	15.7914	15.3699	16.0806	16.2227	15.8321	14.953	14.6933	14.9376	15.7984	15.8406	16.4783	15.8456	15.5387	15.0892	17.1632	16.1509
2522003728	14	59.5	28.061	209.92	17.34	16.5812	17.0262	16.4222	16.0446	16.6788	17.3049	16.435	16.9472	16.7283	16.9939	17.2326	17.29	16.7742	17.0498	15.7125	16.3546	16.3539
2522004783	11	46.6	35.429	209.43	15.8311	16.1401	16.321	15.8025	15.6591	16.6331	15.6666	15.8658	16.3268	15.867	15.684	17.0297	15.6578	16.0395	16.21	14.9179	15.7258	15.835
2522003251	9	78.9	18.262	208.01	16.6855	16.0367	16.5914	15.8921	16.0513	15.8639	16.8307	16.0963	16.7496	16.3288	16.51	16.5785	16.8841	16.5235	16.7893	15.5081	16.9221	15.9058
2522005071	12	51.5	32.593	206.74	16.2191	15.5071	15.9269	15.4728	15.1614	16.524	16.86	15.9611	16.6381	16.7276	16.1515	17.4314	16.4685	15.685	16.1836	14.6217	15.4588	15.814
2522003236	12	65.5	27.046	206.45	16.3102	16.8321	15.8341	15.8745	17.3955	15.7319	16.6076	17.1431	16.5036	17.5115	17.9315	16.535	16.3209	17.2945	16.1726	16.7156	17.4698	15.6365
2522003590	9	24.9	31.398	205.09	16.878	16.1705	16.6118	17.0429	15.8228	16.6884	16.9651	15.9696	17.0539	17.9592	16.1815	17.5785	16.8187	16.4617	16.6475	15.3668	16.0917	15.9382
2522003506	14	57.2	37.649	205.05	16.9229	16.8548	16.1721	16.246	16.6994	16.145	16.6634	16.6359	16.3491	16.0543	17.0715	16.5199	16.586	16.7748	16.2559	15.1891	16.8382	15.7575
2522003617	16	52.6	45.08	204.13	16.8085	17.2803	16.8265	16.0133	17.532	16.7782	16.3353	16.7312	16.4609	15.986	17.1575	16.8168	16.0648	17.0922	16.2364	15.3425	16.8714	15.9163
2522004334	12	70.1	15.202	204.01	17.6345	17.603	17.7935	18.2479	18.0884	16.8915	17.8177	17.8227	17.7253	18.3311	18.1082	17.1783	17.347	17.4291	17.5076	16.9738	18.0923	16.674
2522003638	22	28.8	107.57	203.52	17.2837	16.5757	17.2822	16.0249	16.5167	16.4121	17.0435	16.0399	16.7317	15.883	16.3824	16.6444	17.4631	16.9794	17.1648	16.0241	17.1477	16.3678
2522003493	14	46.9	36.995	201.21	16.6639	16.5639	17.0333	17.4192	17.6867	16.2429	16.4461	16.1405	16.9147	17.4112	17.4208	16.4551	16.279	16.6727	16.8395	16.709	17.6112	15.8516
2522003748	11	75.4	17.858	201.2	16.8219	16.4157	16.8976	16.4213	15.824	16.5275	16.7134	15.9102	16.9605	16.7697	15.8705	16.9181	16.906	16.7168	17.0144	15.6705	16.4197	16.1987
2522005233	6	77.1	11.329	201.05	16.9576	16.3612	16.0571	16.8914	16.5115	16.6417	16.3074	15.5523	15.4003	16.7075	16.1815	16.3229	17.2165	16.3885	15.6463	15.1503	16.495	16.2429
2522002911	6	50.9	19.495	197.85	16.9156	17.092	16.9707	15.5669	17.4598	15.8284	16.5597	16.4678	16.3878	14.8986	16.9914	16.0012	16.6372	16.9597	16.4172	16.2559	17.3457	15.5841
2522002961	18	38.7	63.752	197.3	18.3529	17.2962	17.7257	16.2329	17.0635	16.8813	17.8351	16.7821	17.2034	16.3482	17.0402	17.0079	18.2038	17.3619	17.5094	15.9031	17.4125	16.554
2522003735	14	31.1	61.97	195.4	17.1431	16.8138	16.7307	15.9389	16.545	16.7389	16.9715	16.5273	16.5057	16.129	16.7525	17.0392	17.31	17.087	16.9534	15.1723	17.2758	16.899
2522004942	10	63.3	22.379	194.67	16.8962	16.1519	16.2695	15.466	16.3674	16.2548	16.8129	15.6876	15.8631	15.272	15.8882	16.3596	16.5005	16.0329	16.0278	15.6832	16.1463	15.8139
2522004330	18	40.9	60.524	193.98	16.9041	16.72	17.0766	15.8536	15.9465	16.5495	16.8751	16.4372	17.4708	15.9498	16.1432	16.9539	17.2399	17.2782	17.6594	15.6854	16.8457	16.5864
2522003894	10	55.3	21.628	192.63	17.8832	17.0531	17.6712	15.8944	16.2532	16.857	17.482	16.4908	17.268	15.633	16.0429	16.9332	18.2259	17.565	18.0287	15.6234	16.9479	17.1172
2522003188	16	46.7	46.292	191.85	17.8653	16.915	17.2776	16.7968	16.7838	17.3812	17.6834	16.4602	17.1958	16.6267	16.8311	17.7667	17.8508	17.0228	17.1906	15.9109	17.2074	16.9966
2522005155	7	66.7	9.4848	189.71	19.1426	18.1723	18.8092	18.2392	18.1721	18.7217	18.9269	17.626	18.1632	17.9217	18.0341	18.14	19.1638	18.5336	18.7624	18.5039	18.8512	18.5331
2522004694	7	46.1	18.479	189.2	16.6904	15.595	15.9453	16.2847	15.159	16.5077	17.0402	15.4659	15.6484	16.2376	15.3385	17.2685	17.1292	15.9877	16.205	15.9196	16.0764	16.2902
2522005206	20	37.6	74.066	189.13	17.3611	17.1579	17.2996	17.1421	17.0565	16.9791	16.7612	16.4217	16.812	16.8893	16.4101	16.9483	17.0286	17.1352	17.015	16.5174	17.0097	16.3188
2522004940	16	74.9	25.091	188.64	18.5165	17.2216	17.63	17.0889	16.9895	17.759	18.4697	16.7435	17.4388	17.0667	16.8175	17.7402	18.5729	17.1902	17.39	16.4194	17.1717	17.1828
2522003388	9	69.8	17.664	188.15	16.6416	16.3323	16.0455	15.2055	16.9146	15.7524	16.627	15.8938	16.4489	15.4863	17.1474	16.2674	16.9827	16.7083	16.8615	15.1687	17.4278	15.7782
2522002382	9	44.9	25.07	186.34	17.1051	16.2358	17.0751	15.4806	15.8909	17.2531	17.0629	15.9066	17.0825	15.6706	16.1494	16.9742	17.2334	16.5761	17.2146	15.7818	16.5963	16.8228
2522004829	12	68.3	22.953	185.01	16.5267	18.1902	17.2069	16.5491	17.1568	15.9544	16.0022	17.5113	16.5473	16.2474	16.4322	15.6895	16.35	18.2223	16.9261	15.3748	17.0236	15.5853
2522004058	21	43.1	63.131	184.52	16.9911	17.1828	18.0199	16.4852	17.199	18.9062	16.8462	16.8313	18.0007	16.7177	17.3564	18.9458	17.0153	17.4823	18.2722	15.9927	17.7483	18.2101
2522003009	12	38	44.157	183.96	16.0798	15.8302	16.2698	16.0097	15.3012	16.3176	16.7991	16.2153	16.8613	16.5742	16.5749	17.2679	16.7614	16.476	16.795	16.0299	16.4456	16.1095
2522003245	6	70.2	11.058	182.6	16.2084	15.823	16.3953	15.3678	16.2611	15.5939	15.4665	15.0835	15.2272	15.173	15.521	15.1175	16.0079	16.0419	15.9107	15.1516	16.6957	15.3705
2522003322	19	50.1	49.278	182.36	16.9003	17.3063	16.571	16.3174	17.1968	16.2442	17.494	17.7832	16.9915	16.4493	17.5853	17.0964	17.2582	18.0304	17.0616	17.252	17.6853	16.4574
2522004160	8	74.1	15.047	181.62	17.8048	16.3328	16.7649	14.7599	15.8871	15.7422	17.3889	15.7084	16.0631	14.7085	15.5384	15.8412	17.6233	16.3799	16.5642	14.9122	16.2564	15.3218
2522002773;2522003172;2522004290	4	61.1	10.54	181.11	15.2765	15.1238	15.1378	15.594	16.0732	15.6042	14.7472	14.2254	14.4335	14.7994	15.4025	15.6359	14.879	15.1864	14.6233	16.7992	16.1107	15.0402
2522004776	12	48.5	34.864	180.76	16.0112	16.0622	16.3434	16.1384	15.7257	15.8963	16.3912	16.0738	16.8139	16.7251	16.1814	16.7927	16.388	16.7175	16.7374	15.4565	16.4408	16.0671
2522003485	17	31.3	77.457	180.12	16.7885	17.0567	16.6825	16.1867	16.2632	16.134	16.33	16.4413	16.2009	15.7913	16.0208	16.3019	17.05	17.6725	16.9525	16.4433	17.0211	16.2693
2522003175	14	70.8	27.311	179.97	17.06	16.4023	16.9195	16.2923	16.2108	16.7346	16.7142	15.869	16.8811	16.2335	16.3607	16.837	16.4863	16.0567	16.5906	14.8876	16.3518	16.0447
2522003053	20	56	48.842	179.35	16.5142	16.5552	16.5543	16.8444	17.947	18.0754	16.3341	15.9814	16.5513	16.7029	17.8392	18.3622	16.3106	16.4752	16.3492	15.7989	18.1679	17.9174
2522005021	9	68.7	24.271	178.94	14.6849	16.1968	14.579	14.4801	16.2087	14.4327	14.4867	15.0892	14.7637	14.4577	15.8081	14.5373	14.6611	16.4264	14.6173	15.9349	16.1163	13.9811
2522004515	13	59.2	33.281	177.65	16.3335	17.7907	16.6866	15.5572	16.965	15.8127	16.2567	17.6935	16.4441	15.4438	16.5782	15.9291	16.0312	17.8055	16.274	16.4935	16.7856	15.6008
2522003300	17	60.1	37.663	177.03	16.95	17.4824	17.1801	16.1516	16.6177	16.2822	16.7684	16.9144	17.2528	16.6256	16.8495	16.8817	16.6818	17.6081	17.3316	15.6889	17.1461	16.1878
2522003938	15	61.1	38.919	176.12	16.8384	16.6872	16.7047	16.1387	16.8722	15.9067	16.5391	16.2749	16.355	16.2131	16.4187	15.9124	16.9196	17.2907	16.7132	16.3657	17.4027	15.809
2522003361	15	53.9	35.425	175.76	17.3814	16.3401	16.8327	16.178	16.0194	16.8401	17.3899	16.0534	16.6065	16.3098	16.3006	17.1048	17.5888	16.7268	16.7352	15.6674	16.635	16.8917
2522004061	10	65.8	20.9	175.04	15.7211	15.9773	16.4545	15.7906	16.7291	17.4973	15.736	15.4598	16.4573	16.092	16.6516	17.7856	15.7436	16.1894	16.6957	14.9809	17.091	17.0562
2522004901	17	84.8	17.303	174.86	18.5149	17.6837	17.5188	17.3617	17.6488	17.5724	18.8002	17.4651	17.737	17.3487	17.9653	18.2804	18.4149	17.4663	17.1776	16.5193	17.5948	17.1549
2522004205	7	67.5	17.381	173.8	16.5822	16.0611	15.8336	15.7369	16.2283	15.4338	16.3313	15.7246	16.0805	15.6899	16.1253	15.935	15.7038	15.6689	15.3844	15.5012	15.7366	14.8075
2522004516	14	39.9	43.226	172.07	16.0831	17.0636	16.8595	16.1657	16.417	15.9895	15.5642	16.7975	16.3507	15.6074	15.9584	15.611	16.0194	16.8808	16.5129	15.983	16.5276	15.8507
2522003994	11	67.6	20.595	171.3	17.1479	16.9458	16.5246	17.7787	17.4251	16.6291	17.2081	16.4373	16.4598	18.0076	17.3095	16.6324	16.9674	16.8869	16.3458	17.5084	17.2642	16.0742
2522004606	13	44	37.557	170.91	16.8598	16.225	16.7094	16.6124	16.08	17.4037	16.3481	15.3149	16.2104	16.6178	15.8739	17.4063	17.8961	17.2254	17.7698	16.5879	17.5986	17.8077
2522003876	12	47.1	36.111	170.77	17.0729	16.9047	17.2269	16.4575	16.2932	16.7407	16.2498	15.8139	17.1751	16.6711	15.7298	16.5205	16.7979	16.7564	16.4294	15.78	16.2499	16.3944
2522004134	13	42.3	36.328	169.91	17.3906	17.1243	16.8769	15.6544	16.3969	15.5602	16.9216	16.4346	16.6284	15.3607	15.8904	15.6842	17.0689	17.1759	16.9075	15.2141	16.6099	15.446
2522004786	11	31.1	43.467	169.41	16.3112	16.3289	16.7432	16.564	16.1799	16.797	16.1609	15.7624	16.4658	16.5645	16.0608	17.2824	16.1708	16.1701	16.5526	15.2696	16.192	15.9807
2522004787	9	69.9	21.308	169.1	15.8745	15.8612	16.2759	15.7914	15.5649	16.4674	16.5339	16.2683	16.7345	16.4876	16.5658	17.2168	16.1985	16.1489	16.325	14.7862	16.065	15.9576
2522004252	17	39.7	58.974	167.99	17.0304	17.7966	17.1564	16.932	17.4208	17.2719	16.5708	17.0685	16.9181	16.6485	17.1997	17.2897	16.7558	17.8836	17.1686	16.5344	17.4734	16.6895
2522003670	8	67	21.835	167.96	16.0484	16.6573	15.9453	15.873	16.5679	15.666	16.2864	16.7606	16.0458	16.0031	16.454	16.3338	16.1184	16.9182	16.0349	17.2113	16.7719	15.6533
2522002760	11	51.9	31.991	167.81	16.5644	16.6814	15.9574	16.2786	17.0035	15.5767	16.4412	16.2999	15.7464	16.1954	16.4765	15.8656	15.3984	15.6699	14.6994	14.8037	15.6685	14.3036
2522005242	19	48.8	51.046	165.47	17.3753	17.7407	16.9083	16.5739	17.1169	16.2488	17.4508	17.3808	16.982	17.1543	17.2053	16.8485	17.4336	17.969	16.9944	17.0523	17.3132	16.2573
2522004066	6	41.4	14.367	165.27	14.5961	15.0689	15.4317	15.0707	16.3775	15.7313	14.2397	14.5067	14.7274	14.9851	15.5794	15.3748	14.7947	15.1415	15.1276	15.0382	16.5131	15.9516
2522005009	17	53.9	44.989	164.77	16.7596	16.7416	17.0726	16.184	16.5184	16.7997	16.4544	16.1691	16.7387	16.1751	16.3012	17.1188	16.5717	16.6741	16.9122	15.4334	16.7533	16.5074
2522003510	4	70.9	8.7572	164.66	15.0139	15.4256	15.3671	14.2157	14.7725	14.5314	15.5995	15.4827	15.7579	14.3299	14.9146	14.8449	15.1986	15.8285	15.416	14.9765	15.2603	14.5284
2522003972	16	36.5	67.772	164.5	16.4532	15.8439	16.3517	15.9497	15.8673	16.1807	16.6432	15.9119	16.7486	16.4037	16.2468	17.0582	16.1584	15.7971	16.1013	14.7339	15.8769	15.4311
2522003890	10	43.7	21.184	163.61	18.1972	16.6204	17.2185	15.515	15.4113	15.8645	18.2366	16.5009	17.3732	15.6804	15.6102	16.1964	18.3154	17.0076	17.4455	14.8307	15.7041	15.5634
2522004884	17	37.8	53.712	163.2	16.452	16.3932	16.6566	16.5307	16.4683	18.7658	15.7644	15.7387	16.0108	16.0454	16.0393	18.2946	16.1173	16.3206	16.5645	15.6161	16.6633	18.2203
2522003598	12	22.8	68.787	161.95	16.5825	16.2406	16.8334	14.9305	15.7254	16.2053	16.1842	15.3991	16.1677	14.7597	15.2811	16.163	17.1068	16.9846	17.161	15.4255	16.7645	16.59
2522004882	11	44.1	38.04	161.25	15.534	16.1134	15.6609	15.3126	15.9001	17.2772	15.485	15.0273	15.4679	14.8457	15.7481	17.3183	15.8703	16.345	15.9889	15.9788	16.3978	17.5398
2522002569	18	53.6	42.643	160.84	17.4703	16.813	17.4109	16.7572	16.5718	17.6353	17.3291	16.3724	17.2048	16.9002	16.8457	17.84	17.2114	16.6386	17.1763	15.7273	16.5569	16.8894
2522002736	13	36.7	46.125	160.56	16.412	16.1427	16.3838	16.6531	16.1031	15.9148	16.4727	15.9744	16.3351	17.0473	16.3159	16.625	15.587	15.6671	15.4689	15.1424	15.7776	15.1234
2522002878	10	51.3	28.113	160.13	17.2298	17.4015	16.897	15.6401	16.7349	16.1452	16.9562	16.8501	16.3978	15.5187	16.2047	16.2174	17.8213	17.7526	16.949	15.7492	17.1195	16.188
2522002403	10	50.2	26.438	159.86	16.9671	16.376	16.5927	16.1453	16.9798	17.2057	17.0566	16.3077	16.5818	16.1764	17.0547	17.54	17.0725	16.7118	16.5148	15.6518	17.5107	17.0475
2522002604	24	43	72.572	159.33	17.8601	17.4476	17.6616	17.0583	17.2876	17.7586	17.4714	16.77	17.4776	17.2455	17.0085	17.9259	17.968	17.7542	17.9499	16.3907	17.7813	17.4314
2522003792	7	25.4	39.223	159.25	15.7615	16.2989	15.5416	14.2996	15.0618	15.424	15.6039	15.289	14.9569	13.8759	14.6999	15.3002	15.1755	14.4466	14.5193	13.2459	14.7424	14.6333
2522003589	17	41.2	47.323	157.92	18.121	17.4455	18.0694	18.2648	16.9427	18.5868	17.4368	16.5309	17.5692	17.896	16.7185	18.1909	17.1786	16.9522	17.5289	16.3199	16.8861	16.8939
2522004921	22	44.2	77.123	157.86	16.7918	16.8973	16.7475	15.9216	17.3276	16.2194	16.576	16.3406	16.3463	15.728	17.0628	16.5046	16.6304	17.1394	16.605	15.8806	17.4905	16.1455
2522003312	15	44.3	52.455	156.96	16.9181	16.4772	16.4657	17.1098	16.2753	16.3158	16.7342	16.2134	16.2325	17.1139	16.1464	16.5482	16.9298	16.5896	16.2171	16.3271	16.2402	16.0488
2522005249	12	61.9	20.468	156.82	16.8628	17.2533	17.5921	15.8792	16.995	17.8852	16.585	16.6646	17.2379	15.8761	16.8324	17.8001	16.621	17.3128	17.672	16.3887	16.9364	17.0936
2522003165	14	43.3	44.433	156.09	16.275	15.3262	16.3549	14.6731	15.2265	16.3875	17.1503	16.0009	17.1683	15.7436	16.142	17.1858	16.7149	15.9873	16.8691	14.4877	16.0716	16.1114
2522004128	15	39.3	47.654	155.9	17.1102	17.5682	16.8274	16.1226	17.3478	16.3875	17.1902	17.5366	16.798	16.4026	17.5422	16.6691	16.8616	17.5041	16.6376	15.3988	17.4756	16.1435
2522004320	14	59.6	27.653	155.79	17.0713	16.8882	17.2425	17.0036	16.915	18.7324	17.2497	16.7562	17.4679	17.4623	17.2232	19.0974	17.4327	17.4286	17.6505	17.1085	17.5403	18.4396
2522005156	20	53.1	57.321	155.59	17.5581	16.3313	16.8068	15.3434	15.883	16.376	17.4406	15.8775	16.7245	15.6356	16.0024	16.5848	17.797	16.6047	17.0545	15.2082	16.5898	16.1217
2522002988	8	26.1	25.472	155.56	16.3184	15.7662	16.5484	16.243	16.6392	18.9762	16.7081	15.6843	16.7477	17.1263	16.9215	19.1049	16.718	16.4466	17.1348	15.9864	17.5447	18.5935
2522004777	6	40.4	15.716	154.56	16.377	16.102	17.0175	15.7176	16.1149	16.4304	16.1496	15.8554	16.9478	16.0698	16.5146	16.6549	16.9444	17.0223	17.381	16.6124	17.184	17.1583
2522004477	6	61.4	15.456	154.43	15.5978	15.5207	16.1873	14.7449	14.9216	16.0344	15.3216	14.8449	16.1714	14.5738	14.906	16.2763	15.3027	15.2743	16.0078	13.4394	14.92	14.9353
2522003600	6	42	15.763	154.04	16.513	16.3135	15.7733	16.5301	16.6413	15.327	16.646	16.4746	16.1437	16.8874	16.7279	15.8003	16.7094	16.7908	16.1245	16.3301	16.9662	15.5248
2522002564	20	31.2	75.458	153.63	16.3294	16.0969	16.1002	17.2658	15.8571	16.376	16.7475	16.1404	16.5817	17.7144	16.3068	17.4028	16.2125	16.025	16.1101	15.5893	15.8212	15.5864
2522004939	12	68.4	18.74	153.07	18.5056	17.157	17.7515	16.8712	17.4363	17.3478	18.1846	16.3484	17.3202	16.3611	17.1315	17.0905	18.2793	17.1924	17.5275	16.1143	17.7735	16.9127
2522005086	12	55.2	38.029	152.47	15.6567	15.6546	15.5565	15.1507	15.5096	15.3108	16.4697	15.7091	16.1065	15.8612	15.8044	16.4251	16.2467	16.3561	16.1478	15.4056	15.9063	15.2306
2522003330	13	48.2	32.141	151.88	17.1783	16.2701	16.8664	16.1953	16.3042	16.5368	17.5422	15.6605	16.6839	16.0143	16.2537	16.9178	17.1411	16.1236	16.319	15.5798	16.5322	16.1149
2522004455	12	55.6	24.24	151.71	17.4275	16.2567	16.8763	16.8276	15.9308	16.6607	17.2482	15.9041	16.8624	16.9617	16.1149	16.8555	17.7427	16.7322	17.2931	16.0537	16.7429	16.5163
2522002937	13	33	41.256	151.1	17.4261	16.6022	17.1817	16.9953	16.6605	17.333	17.4499	16.2756	17.1942	16.8912	16.8208	18.0279	17.273	16.4073	16.9193	16.1839	16.7354	16.7196
2522003787	9	68.3	20.527	150.69	16.4542	16.8307	16.3121	15.8102	17.2762	16.0122	16.6071	16.8054	16.1569	15.9811	17.5864	16.422	16.5331	17.1853	16.4086	16.0677	17.4242	15.8977
2522004778	21	42.5	54.002	149.01	17.4817	17.3757	17.8618	16.5461	17.253	17.6569	17.4037	17.1148	17.907	16.9326	17.4598	17.6927	17.6527	17.8946	17.9641	16.6644	17.914	17.8107
2522003833	9	58.2	24	148.51	16.7806	16.1579	16.8845	16.0987	15.9079	16.2893	17.0281	16.1145	16.9951	16.4856	16.3023	16.5334	16.9279	16.7486	16.9149	16.0271	16.497	15.9721
2522004608	21	35.4	80.91	147.95	17.6472	17.6634	17.3048	17.4736	17.1917	17.8376	17.5563	17.2938	16.9124	17.2633	16.7898	18.0425	18.0664	18.1302	17.5821	17.5633	17.6476	17.9765
2522005073	8	45.7	21.735	147.68	16.2315	15.2858	15.7082	14.9901	15.8132	15.7322	16.2624	14.9004	15.7422	14.8258	16.0296	16.1114	15.8095	14.9899	15.2754	14.3431	15.7344	15.1164
2522003198	10	67.4	26.835	145.99	16.4072	16.4659	15.9168	16.6538	16.027	15.7517	17.1764	17.0818	16.5048	17.4808	16.9016	16.7625	16.0172	16.558	15.9469	16.4354	15.748	15.6949
2522003475	13	80.8	17.09	145.95	17.7569	16.5329	16.9996	16.0375	16.802	16.8221	18.2112	16.422	17.1568	16.2053	17.0219	17.1653	17.3719	16.4267	16.6828	15.1786	16.7576	16.2187
2522004062	16	51.2	37.748	145.83	16.5004	16.9366	16.8069	16.1445	17.72	17.5449	16.2033	16.5579	16.577	15.8934	17.5143	17.3794	16.1423	16.866	16.6956	16.0105	17.5637	16.6938
2522005062	15	36.6	58.494	145.6	15.9984	17.1447	17.2363	15.9922	16.2514	16.5382	15.887	16.9507	17.5639	15.8488	16.1272	16.8259	15.7612	17.3714	17.3956	15.8424	16.9434	16.2279
2522004161	10	30.4	43.597	144.88	16.989	15.3061	15.9643	14.9354	14.96	15.1904	16.5708	14.8797	15.78	16.1257	15.4317	15.682	16.3202	15.2994	15.8064	13.8835	15.5771	14.54
2522003782	16	50.3	35.558	144.08	16.7352	16.2313	16.8951	15.9342	16.1035	16.2535	16.825	15.9197	16.7623	15.7989	16.3621	16.416	16.3243	16.0025	16.4829	15.1855	16.1446	15.4127
2522003902	20	53	47.306	144.03	17.9355	17.5099	17.4335	16.9063	17.9571	17.0101	17.7916	17.2896	17.159	17.1295	17.8357	17.2513	17.7396	17.7163	17.2046	16.0965	18.1093	16.7268
2522003604	13	48.9	35.212	143.83	17.0355	16.5842	17.1335	15.3685	16.5411	16.7467	17.0359	16.1472	16.871	15.507	16.2891	17.0662	17.267	16.7742	17.0271	15.0749	16.5623	16.6526
2522002422	9	52.3	21.627	143.68	16.8753	16.825	17.0839	15.9952	17.4806	16.0062	16.8333	16.5674	17.1752	16.191	17.5298	16.3933	16.514	17.0597	16.8787	15.7456	17.6078	15.6329
2522005208	9	79.1	9.6672	143.68	17.6906	17.9782	17.0157	17.9951	17.6765	16.8827	17.5528	17.5312	16.7715	17.6259	17.3857	17.4811	17.4973	18.2364	16.8996	17.2407	17.5591	16.6413
2522004580	10	50.7	22.812	143.51	16.8306	17.7116	17.4137	15.8509	16.6648	15.698	16.7488	17.3379	17.3153	16.1423	16.6744	16.2668	16.9372	17.9961	17.4729	15.2786	17.1835	15.7206
2522003425	10	47.5	29.706	143.49	15.6635	16.1286	15.6354	15.1621	16.1588	15.4787	15.9109	16.1561	15.9241	15.8248	16.8365	16.3372	15.5255	16.1629	15.6055	14.7547	16.5555	15.6749
2522003028	15	35.5	56.278	143.45	16.7806	17.3013	16.3781	15.5731	17.1249	16.0937	17.2776	17.628	16.5793	16.008	17.1983	16.7566	16.7907	17.6262	16.3429	16.113	17.1297	16
2522004296	9	31.1	38.588	143.38	15.0645	14.9434	14.771	14.5005	15.9293	15.4937	14.7397	14.6531	14.5641	14.6934	15.7238	15.7539	15.2832	15.409	15.1657	15.7227	16.3489	15.6015
2522004430	22	28.1	95.73	142.76	16.5208	17.7905	16.3969	16.0488	16.183	16.3181	15.9665	17.1032	15.8884	15.7975	15.9303	16.0959	17.1223	18.4487	16.8875	16.0855	16.986	16.4738
2522003344	23	40.9	73.984	142.14	17.0637	17.0021	17.42	17.0245	17.1915	16.9243	17.0097	16.8602	17.4276	17.025	17.1859	17.3859	17.009	17.1641	17.2483	16.2054	17.4785	16.513
2522003959	13	76.6	20.539	141.83	16.2785	16.753	16.0133	15.6318	16.7305	15.3998	17.2164	17.3796	16.6274	16.4009	17.3309	16.5682	16.445	17.2189	16.1687	16.6382	16.8997	15.5971
2522004120;2522004117	8	45.7	24.104	141.1	14.5102	14.5803	14.6602	15.9792	16.024	16.5041	14.4524	14.2022	14.6398	15.7014	16.1309	16.7922	15.0777	15.1671	15.2475	17.2601	16.3524	16.5613
2522004129	7	48.9	24.18	139.13	15.156	15.6389	15.1939	14.901	15.0774	14.6068	15.1964	15.5931	15.0625	14.9005	15.0691	15.1078	15.5795	16.132	15.2434	15.1033	15.6225	14.7762
2522003693	7	68.2	19.212	139.09	14.7897	15.374	14.185	14.7086	14.8568	13.9063	14.3906	14.39	13.7139	14.2569	14.212	13.761	15.122	15.7466	14.5119	15.5538	15.1602	14.0643
2522004737	10	55.8	25.293	138.01	15.3135	15.3142	14.8491	14.9205	15.7166	14.7648	15.836	15.5401	15.8853	16.1435	16.3973	16.2612	15.5783	15.6227	15.4022	14.6143	15.7722	14.6197
2522002824	14	81.3	19.69	137.87	16.0176	17.4638	16.0148	15.5234	16.4895	15.6662	16.3501	17.844	16.4324	15.1663	16.9452	16.2584	16.3162	17.8165	16.3954	18.1792	16.7584	15.8391
2522004511	17	18.7	124.93	137.03	15.9893	16.7138	16.6335	15.6778	15.9765	16.7008	16.0747	16.4633	16.873	16.1367	17.244	17.4786	15.8102	16.7876	16.5061	14.6667	16.1231	16.4685
2522005114	18	45.7	47.252	136.96	18.1546	17.8352	18.5662	16.6991	17.1554	17.2865	17.8858	17.4706	18.282	16.6016	17.0799	17.2213	17.882	17.8946	18.3641	16.0042	17.46	16.8946
2522003983	12	34.4	49.409	136.64	16.4345	15.6975	16.3239	15.9363	15.9217	15.9391	16.6653	15.5038	16.3885	15.9287	16.0858	16.3535	16.238	15.4176	15.8513	14.6938	15.7381	15.3363
2522004202	14	36.6	55.434	136.33	16.3194	16.5717	16.4136	16.3277	15.8933	15.9212	16.9473	17.0863	17.154	16.8898	16.5668	16.8795	15.682	16.1515	15.9814	15.7825	15.9338	15.7953
2522004909	6	53.7	12.435	136.2	15.9639	15.2857	15.3676	14.7991	15.0051	15.049	15.8651	14.6027	15.0218	14.4468	14.3359	15.1674	16.6398	15.5084	15.6426	14.5247	15.2335	15.4623
2522003463	13	60.6	22.54	135.96	17.1382	16.5182	16.8881	17.4501	16.1381	16.5116	17.404	16.4523	17.3874	18.2759	16.8364	17.4951	17.1845	16.8214	16.9361	16.2297	16.8114	16.3559
2522002954	15	57.9	29.129	135.73	17.1336	17.5228	16.9429	16.3341	17.2665	16.967	16.5705	16.6429	16.4365	16.1635	16.945	17.015	16.8995	17.6335	16.8818	16.6516	17.3402	16.5235
2522002888	5	25.9	28.406	135.72	14.5683	13.8384	14.2701	13.927	13.7087	14.7851	13.3515	12.4935	13.414	14.8499	13.171	13.6851	13.4255	12.9332	13.4974	11.8248	13.0927	12.9319
2522003920	3	84.5	6.328	135.69	12.9792	14.5267	12.9901	13.4625	14.9513	12.482	12.8033	14.6068	12.7169	13.2406	14.1383	12.7934	13.043	14.6714	13.1471	16.2285	14.5291	12.7515
2522004881	18	66.9	37.724	135.64	17.3253	16.4159	16.9498	17.7883	16.5425	17.1759	17.5302	16.1474	17.1171	17.653	16.7982	17.7698	17.1953	16.2427	16.7688	16.9787	16.8778	17.1271
2522002620	11	45.2	33.017	135.62	15.5624	15.6715	15.6841	14.5321	15.1774	15.6008	16.1479	16.0779	16.4655	15.3485	16.1767	16.4314	16.1194	16.4995	16.4063	14.8324	16.136	15.7528
2522004966	15	31.3	66.091	135.62	16.1802	15.9696	16.2286	16.5051	15.9186	17.0296	16.3187	15.5204	15.9396	16.8001	16.1848	17.5592	16.4967	16.2358	16.1121	15.8613	16.4166	17.575
2522002739	10	31.6	40.893	135.21	15.5654	15.4512	15.7144	14.7455	15.0279	16.652	15.4286	14.8042	15.5668	14.6854	14.9397	16.6416	15.9572	16.0969	16.1364	14.7794	15.5519	16.0664
2522003949	4	43.8	15.935	135.14	14.9279	15.2107	14.6272	14.458	16.0539	14.4529	14.9149	15.4192	14.3016	14.4309	15.7506	14.6541	13.8684	14.67	13.6367	13.7073	15.2581	13.6144
2522003384	16	41	50.459	135.03	16.5057	16.7853	16.7775	16.1496	16.2557	16.3331	16.7624	16.8373	16.9818	16.6337	16.7993	17.0522	16.5086	17.0656	16.8079	15.5997	16.7614	16.1574
2522004818	11	80.2	11.23	134.88	17.1853	17.5099	16.9747	18.0504	17.727	16.9264	17.3584	17.2754	16.6828	17.9956	17.5808	17.1363	17.6609	18.1088	17.3166	18.2216	18.1753	17.2468
2522004941	12	64.1	15.114	134.87	17.7778	16.8669	17.5489	16.7428	16.9051	17.2476	18.3855	16.7187	17.7872	17.056	17.367	17.5778	17.95	17.0017	17.6049	16.5489	17.5646	16.7934
2522003794	12	51.8	34.392	134.56	16.0699	15.5586	15.5145	15.4262	15.8654	15.4066	16.6788	15.7735	16.1663	16.0831	16.0414	16.6181	16.4698	15.8909	15.5697	14.539	16.062	15.4293
2522003180	13	41.4	44.497	134.27	16.2333	17.0614	17.1483	16.1388	17.4969	16.5781	15.769	16.4038	16.3959	15.7291	16.8885	16.0954	16.1309	17.1023	16.7797	15.7201	17.6666	16.2368
2522004904	8	55	14.774	132.53	17.4126	16.8752	17.3082	17.1432	16.8231	17.1039	17.1508	15.9936	16.7425	16.6092	16.5332	16.6949	17.6854	17.022	17.2042	16.4239	17.2479	16.8487
2522003048	8	82	10.257	131.62	15.3478	15.3777	15.5165	16.8769	16.0672	17.0995	14.7953	14.2938	15.1223	16.5549	15.4723	17.076	15.5533	15.8383	15.5765	15.7765	17.3521	17.3023
2522003465	15	62.7	21.114	131.34	17.6116	17.4879	16.7685	18.3798	17.6887	16.7697	17.8509	17.1176	16.9864	18.3214	17.7402	17.1856	17.4663	17.4266	16.5902	18.4279	17.8505	16.5308
2522004878	11	37.8	42.584	130.8	16.564	16.1508	16.1944	16.1868	16.8997	16.3493	16.2157	15.9276	15.9191	15.8413	16.982	16.5248	16.5027	16.7427	16.3995	15.8876	17.3778	16.4127
2522004707	13	39.7	42.204	129.96	16.5146	15.8608	16.3952	16.0008	16.0577	16.6556	15.9832	15.1085	15.9142	15.9387	15.6218	16.9809	16.7169	16.1976	16.8113	16.0399	16.4379	16.4043
2522003993	5	28.2	17.992	129.19	17.8311	16.8474	17.4061	16.3082	17.7545	16.9748	17.1389	16.0865	16.7611	16.0579	17.363	16.3616	16.9505	16.392	16.5212	15.22	17.3696	15.814
2522004860	15	31.2	60.488	129.08	16.5578	16.876	15.9348	16.3289	17.2171	16.5365	15.4284	15.8803	15.469	16.7414	17.491	17.0966	16.6037	17.474	16.1766	16.4508	18.1395	16.6364
2522004133	3	62.1	7.5255	128.23	14.969	15.3058	14.6125	14.2324	15.5901	14.256	14.6508	14.3547	14.1235	13.8823	14.4792	13.6524	14.8012	14.9028	14.1716	15.0035	15.2511	13.7773
2522003719	8	30	43.896	128.05	15.9603	15.7456	15.7253	16.0257	15.479	15.3758	16.1169	15.212	15.5549	16.1201	15.5688	15.5545	15.0481	14.8389	14.6596	13.6718	14.8585	14.42
2522004247	15	23.9	76.785	127.8	17.4838	16.886	17.2053	16.691	16.4198	16.6533	17.1006	16.1508	16.7199	16.4482	16.1402	16.8244	17.1366	16.6153	16.6492	15.2808	16.2107	15.781
2522003200	16	47.2	44.908	127.41	16.0889	16.1685	15.7532	15.6296	17.1129	15.5319	16.3433	16.095	15.8708	16.1001	17.0986	16.4366	16.3578	16.6191	16.2726	16.2534	17.2726	16.0947
2522004326	13	37.2	45.601	127.34	17.9716	17.6323	17.3504	15.8636	16.6537	16.5405	17.6207	16.7475	17.3544	16.2707	17.0252	16.9779	17.5674	17.5401	17.0443	15.1711	17.01	16.0313
2522003646	9	26.2	49.699	126.65	16.0687	15.5676	16.0644	15.4362	15.8705	16.0203	16.0926	15.3044	15.9847	15.6293	16.1882	16.3953	15.4882	15.2181	15.5226	14.2742	15.8678	15.3158
2522003364	5	75.6	8.9152	125.92	16.2042	15.4791	15.6901	15.1971	15.4966	15.5285	16.0602	15.191	15.0213	14.253	15.2997	14.9283	15.4106	14.73	14.8703	15.2299	15.2161	14.4601
2522003464	13	62	26.261	125.75	17.4292	16.3106	16.8111	16.0605	16.6962	16.4722	17.1104	15.7099	16.3983	16.0452	16.7888	16.7375	17.1704	16.2571	16.3893	15.1891	16.9556	15.9334
2522003026	13	35.9	42.273	125.73	16.8753	16.4922	15.6035	15.7699	16.2918	15.6664	16.912	16.4061	16.1267	16.247	16.5865	16.6492	17.0231	17.2268	16.011	16.3888	16.7612	15.8721
2522004395	15	52.4	38.106	124.55	16.8225	18.4618	16.9038	16.1814	16.7974	16.5678	16.2059	17.9576	16.3422	15.984	16.3477	16.5936	16.835	18.6665	16.8369	15.7111	17.1931	16.4025
2522003924	8	56.8	17.55	124.1	15.7499	14.7893	15.3957	15.7512	15.1567	15.4147	15.9321	14.6722	15.8424	16.0693	15.6119	16.0434	15.6383	14.9637	15.5419	14.2245	15.5487	14.9571
2522002859	7	44.4	20.673	123.88	15.7881	15.8781	15.6589	15.5608	17.0004	15.6718	15.7226	15.6233	15.2873	15.6404	16.8873	15.6345	15.9391	16.1676	15.7803	16.9236	17.2516	15.7201
2522004244	7	50.4	29.599	123.83	14.2674	13.2995	14.0866	13.1435	13.1268	13.2591	14.3416	13.1513	14.217	13.5253	13.6544	14.0097	14.5886	13.7179	14.0841	12.1674	13.5986	13.5837
2522004744;2522004736	14	41.1	42.805	123.73	18.033	17.5434	17.6863	16.0085	16.7653	16.3684	17.5989	17.0103	17.2894	15.8772	16.5576	16.4322	17.2634	17.5021	17.1092	15.4837	16.7315	16.0873
2522004897	6	32.3	27.097	123.71	15.0883	15.1656	14.3607	14.4888	15.2007	14.1215	15.986	15.7971	15.1699	14.8716	15.9075	15.3399	15.3097	16.0174	14.5912	14.4167	15.8475	14.4342
2522003462	15	56.2	28.665	123.58	17.7907	17.0133	17.2888	17.1113	16.9313	17.1784	18.0963	16.6513	17.2132	17.0524	16.9768	17.6032	18.1062	17.0915	17.1661	16.326	17.1302	17.0277
2522003049	11	67.4	26.969	123.32	15.504	15.3122	15.9357	15.0906	17.1432	17.2665	15.4471	15.3039	15.9537	15.1113	17.3188	17.5416	15.4103	15.3721	15.8075	14.6603	17.534	16.4749
2522004958	7	63.9	14.659	123.13	15.2062	14.1794	15.3132	15.0226	16.1406	16.3731	14.8794	13.9784	14.6837	15.3603	16.0251	16.7728	14.926	14.4228	14.7027	14.1419	16.2457	17.2721
2522005061	16	53.8	39.051	121.96	15.9418	17.1066	17.1238	15.8288	15.8316	16.2801	16.1628	16.9247	17.5926	15.842	16.1518	16.9275	15.9665	17.3572	17.4088	15.4475	16.4542	16.081
2522004265	5	47.1	16.939	121.29	15.1095	15.5276	15.3357	14.2995	14.8025	14.505	15.1494	15.4161	15.0405	14.4107	14.7813	14.858	14.6792	15.4619	14.7676	14.1082	14.8692	13.8733
2522003981	8	46.6	20.04	121.27	17.2713	16.2619	16.8413	15.9912	16.2886	16.8752	17.461	16.158	17.1533	16.4196	16.6925	17.3554	17.6806	16.7847	17.4417	15.4748	17.2188	16.9626
2522002757	7	45.9	19.124	121.08	16.0715	15.7635	16.0018	15.9231	16.1083	15.4397	16.009	15.5703	15.789	16.1061	16.0009	16.0077	16.0152	15.9878	15.7982	15.5465	16.3444	15.4637
2522004183	8	81.5	15.543	121.06	16.2326	15.3628	16.2725	15.8447	15.1489	15.4187	15.9998	14.991	15.9664	15.6522	15.2862	15.5729	15.6281	14.9331	15.6703	14.2731	15.2194	14.7793
2522004467	7	38.6	9.8655	120.84	15.8546	15.0401	15.3656	15.0941	14.8755	15.4389	16.6929	15.2342	15.9255	15.8231	15.6239	16.1138	16.5028	15.1598	15.3313	13.5857	15.2617	15.4403
2522004149	9	34.6	38.744	120.62	16.6441	16.1856	17.1702	16.6545	15.7435	15.7708	16.4949	15.6646	17.0839	16.7989	15.9599	15.9872	16.4267	16.3204	17.0109	15.3578	16.1009	15.235
2522003386	6	48.5	21.903	120.58	15.1514	15.9162	15.2147	14.3898	15.8378	14.7413	14.6699	15.2794	14.8477	14.2137	15.4831	14.723	15.3763	16.2791	15.5245	16.0941	16.0303	14.8285
2522004190	9	72	14.831	120.51	16.6859	16.3403	17.0056	15.2499	15.5673	16.0742	18.2794	17.5762	18.7032	16.8416	16.9947	17.8067	16.5411	16.5514	16.9252	14.5662	15.8743	15.3805
2522003781	6	83	9.5989	119.88	16.1509	14.9556	15.7116	15.1306	15.0911	15.7699	16.3907	14.4547	15.6698	14.8435	15.2186	16.0492	16.4556	15.2401	16.0177	14.7199	15.8615	15.6985
2522004329	10	54.5	18.871	119.87	17.0855	15.8849	16.7369	15.6293	16.0244	16.5338	16.9679	15.3576	16.5325	15.9843	15.8399	16.5424	17.9506	16.0472	17.4477	15.61	16.7449	16.5683
2522004868	7	61.8	15.118	119.85	15.5918	16.1544	14.9556	16.7043	15.7813	14.7466	15.8059	15.512	14.7878	16.9479	15.3107	14.8612	15.5448	16.0517	14.9683	17.6509	15.6989	14.8634
2522003625	13	27.7	75.914	119.6	16.3193	16.1668	16.322	14.8999	16.118	15.355	16.6277	16.2172	16.8105	15.8132	16.9492	16.1917	16.0757	16.2817	16.5519	15.1187	16.5631	15.144
2522005167	15	45.5	47.359	119.22	16.4039	15.8847	16.4636	15.6765	15.7327	16.4088	15.8863	15.1016	15.8541	15.4471	15.2226	16.2427	16.6471	16.2855	16.6054	15.4848	16.2453	16.1189
2522004308	13	51.6	34.766	119.2	16.7362	15.7309	15.6889	15.4304	16.1858	16.2952	16.9961	16.0514	15.8893	16.065	17.2297	17.0559	17.0299	16.4371	16.2365	15.5057	17.6968	16.5521
2522004207	10	35.2	37.161	119.05	17.2589	16.4074	16.1022	15.3813	15.2677	14.8675	17.2081	15.9809	16.1274	15.4238	15.3177	15.4828	17.366	16.9831	16.6455	16.5797	16.1034	15.3977
2522003720	5	32.1	26.007	118.76	15.5507	15.3729	15.3659	14.6548	15.1468	15.2206	15.7542	15.4622	15.5636	14.9542	15.3271	15.7649	16.2459	16.3419	16.0354	14.6744	16.0726	15.3473
2522004267	7	79.5	7.9831	118.58	15.3989	18.1044	16.4113	15.1554	16.1295	14.8032	15.8176	18.1964	16.5636	15.6883	16.244	15.2012	15.7263	17.9054	16.6135	14.6655	16.7216	14.6362
2522003116	9	85.7	13.87	118.39	16.1249	15.3982	15.8658	17.7133	16.9606	15.9715	15.8073	14.9051	15.5692	18.1118	16.6287	16.144	15.4066	15.0845	15.1657	18.0071	16.843	15.3046
2522003018	9	31.9	51.807	118.15	15.9279	15.0836	15.5552	14.7262	14.685	15.0036	16.5547	16.7594	15.882	16.1552	15.9561	17.1217	16.394	15.7235	15.8501	14.7034	15.5798	15.2949
2522003695	8	34.8	32.252	117.81	15.3339	14.9825	15.1259	14.3078	14.8945	14.3802	14.9091	14.2608	14.6039	14.0463	14.4358	14.6127	14.9475	14.6444	14.6834	13.6902	14.6966	14.3301
2522002456	12	77.4	17.025	117.74	17.4894	16.4058	17.0036	16.783	16.4501	16.3078	16.3678	15.4492	16.0298	16.9713	15.6255	15.6167	17.155	16.3935	16.6304	15.9022	16.7027	15.9857
2522004973	13	56.8	29.442	117.73	15.5929	15.6104	15.9607	16.1084	15.5302	16.8515	15.8677	15.5078	16.0619	16.1586	15.6287	18.3261	16.1552	16.2781	16.5316	15.6866	15.8984	18.0185
2522004576	12	37.6	31.28	117.59	16.359	16.2274	15.8402	15.7333	16.3887	15.9896	15.9282	15.4041	15.3272	15.6156	15.9837	16.2728	16.4471	16.7138	16.0541	15.791	16.6843	15.8944
2522003326	8	65.6	14.587	117.54	16.9654	16.3773	16.3259	16.2427	16.4239	15.8322	17.3005	16.2451	16.4222	16.2133	16.5786	16.3155	16.8056	16.5058	16.3212	15.9237	16.6555	15.6591
2522004903	11	58	19.866	116.91	17.5542	16.6307	16.6908	16.815	16.7252	16.6825	17.859	16.6659	16.831	16.8978	16.774	17.0597	18.2812	17.4562	17.2196	16.2793	17.5336	17.2852
2522002721	13	73.3	17.708	116.63	15.4278	15.521	16.1253	16.5639	15.7223	17.9527	15.8128	15.3282	16.4907	17.1804	16.1512	18.5886	15.5227	15.6455	16.2767	16.1604	16.1457	17.4545
2522004681	8	43.9	24.746	116.18	14.6545	14.4827	14.7103	14.6972	15.0044	17.719	14.8899	14.4767	14.8724	14.8534	15.1166	18.5674	14.7054	14.9636	14.7796	14.1832	15.6744	17.6374
2522004111	14	81.1	18.522	115.29	17.3715	16.6031	17.9767	16.5418	16.1755	16.4712	16.7649	15.4544	17.5694	15.7054	15.461	15.8232	17.327	16.7979	18.0213	15.858	16.5289	16.3858
2522003789	6	25.6	31.781	115.11	13.2869	12.2351	12.8807	11.7095	12.4119	12.2879	14.9142	13.729	14.4698	13.4131	14.3343	15.0345	14.6483	14.2147	14.7021	14.3908	15.0158	13.81
2522003844	11	56.4	25.101	114.99	16.8272	17.1969	16.7363	15.5532	16.7792	16.4637	16.873	17.2599	16.7722	15.619	17.0607	16.9362	16.7989	17.361	16.8857	15.9309	17.499	16.2586
2522005149	23	21.6	145.76	114.14	16.8943	16.9854	16.9339	16.6328	16.628	18.2775	16.9237	16.9413	16.8389	16.6956	17.1541	18.5743	16.9513	16.9576	16.9041	16.4249	16.9042	18.3898
2522002431	15	31.3	61.252	113.98	17.0291	16.486	16.9858	16.329	16.4081	17.2207	17.1667	16.4366	17.1615	16.4615	16.688	17.8843	17.1584	16.8891	17.221	16.0275	16.9319	16.6454
2522004584	11	41.4	38.254	113.64	16.2827	15.7485	16.4166	16.0729	15.4876	16.3982	15.341	14.6411	15.6029	15.6048	14.7015	15.8583	16.0346	15.5343	15.8383	14.8414	15.4701	15.6134
2522004392	15	43.1	44.889	113.14	16.2244	17.3788	16.1366	16.0762	15.8754	15.9159	16.6154	17.3678	16.3897	17.3791	16.2827	16.9028	16.7228	17.8817	16.5826	16.3266	16.6647	16.1189
2522004847	8	38.1	27.297	112.01	15.5694	16.4701	16.3073	15.3291	15.6332	14.8652	13.831	14.7771	14.4502	13.5061	14.206	13.5824	15.438	16.8081	16.1836	14.4742	16.0597	14.541
2522004178	7	34.5	29.516	111.91	15.7706	15.0972	15.4427	14.7958	15.1476	16.5688	15.4424	14.2284	14.9583	14.3157	15.0735	16.5453	15.1486	14.6798	15.0548	13.685	15.1637	15.5308
2522003064	26	35.4	83.14	111.87	17.7219	17.0345	17.4397	16.7291	16.7667	17.2937	17.8257	16.9018	17.5433	17.0564	16.8481	17.9724	17.862	16.9896	17.4961	16.1034	16.9692	16.9145
2522004374	10	24.9	54.139	111.75	15.0851	15.9923	15.0575	14.7712	14.4088	15.1239	15.424	15.7095	15.3208	15.1093	14.7119	15.5576	15.7962	16.875	15.7245	15.0936	15.4689	15.4912
2522004594	7	83.6	12.815	111.67	17.0011	17.7961	16.4784	16.4379	16.2253	15.9842	16.8953	17.351	15.8954	16.22	15.672	15.7758	16.4938	17.7567	15.9334	15.7809	15.9199	15.252
2522004879	17	63.3	31.31	110.89	16.4896	16.2001	16.3042	16.9876	16.5539	16.4557	16.587	15.9398	16.5681	17.244	16.6668	17.1333	16.2014	16.2533	15.9328	15.8458	16.5956	16.0353
2522004913	6	57.5	13.008	109.96	17.4348	16.0754	16.5286	15.7581	15.8035	16.5011	17.8762	15.6419	16.569	16.0994	15.9024	16.907	17.55	16.2451	16.4508	14.8361	16.1308	16.295
2522005084	12	61.6	25.588	109.93	16.6824	16.572	16.4463	16.2063	16.587	16.3729	16.6695	16.3413	16.4905	16.3441	16.6118	16.5799	15.9064	16.0277	16.0704	15.1242	16.1414	15.8545
2522003678	10	42	28.353	109.83	17.5401	16.5183	16.5756	15.929	16.1013	16.2541	18.0303	16.9144	16.9334	16.4049	16.4799	17.1229	17.6007	16.5803	16.0799	15.5914	15.9204	16.207
2522004680	16	55.8	35.868	109.75	15.8905	15.905	15.91	15.3701	16.0556	18.2982	16.3236	16.1588	16.3257	16.0905	16.0584	18.9403	15.9713	15.933	15.6777	15.0102	16.3829	17.9017
2522004919	7	58.8	11.662	108.91	17.9362	16.7958	16.9497	17.1532	16.664	16.8561	18.1441	16.665	16.8363	16.7713	16.8241	17.5388	17.9454	16.913	16.7106	16.1625	17.0187	16.634
2522002501	7	73.1	14.523	108.81	13.9824	14.0988	13.8421	14.6234	14.2776	13.5719	14.437	14.133	14.5702	15.35	15.075	14.6881	14.5326	14.7686	14.786	16.4297	15.1359	14.6424
2522003940	19	45.8	48.197	108.64	17.3132	16.4464	16.9747	16.5854	16.3758	16.6173	16.1117	15.1441	16.1814	15.9926	15.5601	16.2934	16.7784	15.8368	16.4867	14.9862	16.0613	15.8126
2522004784	10	43.2	29.901	108.44	15.4866	15.8091	15.8304	15.6602	15.5158	16.2673	15.7464	15.7401	16.4311	15.4533	15.6488	17.088	15.4809	15.9132	16.224	14.9653	15.9155	15.4963
2522005037	10	12.7	51.564	108.24	16.2637	15.7998	15.7974	17.2294	16.6802	17.9362	16.7619	16.381	16.352	17.7134	17.1759	18.6381	15.9489	15.596	15.3394	16.0303	17.1636	16.8256
2522002601	2	24.4	14.42	108.23	14.2616	13.7518	14.6473	14.1292	13.6433	13.7574	13.2492	12.8125	13.5386	13.2986	12.6264	12.5221	14.2302	13.9308	14.3051	12.9222	13.8909	12.9903
2522005119	9	23.7	41.902	107.83	16.0007	15.4844	15.9334	14.9962	14.8965	15.4603	16.228	15.7906	16.4124	16.5756	15.4173	16.0491	16.7465	16.4248	16.7878	15.3213	15.9961	15.6143
2522003308	10	41.5	28.119	107.68	16.6697	16.2045	16.0503	16.1968	16.4224	17.2629	16.7201	16.0844	16.1737	16.5039	16.9106	17.7429	16.6537	16.4505	16.0305	15.4419	17.0561	16.7637
2522002578	17	39.6	51.563	106.35	16.6752	16.2208	16.6498	16.6086	15.9377	16.6381	16.4965	15.8358	16.5598	16.8607	15.9599	17.149	16.6213	16.3608	16.7602	16.034	16.2677	16.1795
2522004035	5	93.3	10.37	106.02	15.7289	16.6594	15.4267	15.9035	16.5633	15.1069	16.0485	16.531	15.8738	16.34	16.7797	15.7623	16.3007	17.2437	16.0852	16.2389	17.2561	15.6435
2522004383	9	31.6	41.486	105.84	16.2043	17.1959	16.2116	15.3378	15.3666	15.8011	16.0046	16.965	16.1998	15.0074	15.4517	16.1471	15.6318	16.9872	15.9214	14.3451	15.4752	15.1168
2522003362	4	34.1	9.2382	105.6	16.7703	16.9335	16.6665	18.3073	17.0079	16.1366	16.3671	16.7325	16.1318	18.0298	16.9206	15.788	16.4662	16.6904	16.03	17.8929	16.7681	15.049
2522004619	8	54.5	16.165	105.5	17.6533	17.6833	16.4767	18.1658	16.6847	16.3593	16.5428	15.8475	15.8369	17.2261	16.1665	16.5476	16.9942	16.807	16.0306	17.6352	16.7093	15.769
2522002652	6	64	14.777	105.46	15.5644	14.9588	15.8132	14.8723	14.9376	16.1402	15.2211	14.2032	15.4118	15.277	14.959	14.7202	15.4776	15.0434	15.3665	14.5217	15.2683	14.8592
2522003554	15	20.4	101.21	105.16	16.8843	16.6821	16.8814	15.8807	16.5748	16.5546	16.0758	15.4785	15.9027	15.3641	15.9454	16.2597	16.3933	16.5731	16.2096	15.4026	16.8376	15.7456
2522002882	15	54.2	36.651	104.87	16.3167	17.4481	16.4783	16.0949	16.2518	15.8362	16.6024	17.6961	16.8631	16.5242	16.5501	16.6983	16.2329	17.7375	16.4472	15.5068	16.6899	15.9209
2522003998	19	43.3	50.369	104.84	17.0655	16.3045	16.9593	15.7922	16.712	16.3114	16.8677	16.2028	16.8659	15.9924	17.155	16.6313	17.3215	16.9918	17.2336	15.726	17.6855	16.3379
2522004930	11	49.2	26.379	104.57	15.8264	16.398	16.0126	16.2669	15.6069	15.8431	15.6131	16.5864	15.6369	16.0048	15.252	16.2992	15.4069	15.3103	15.5759	14.6389	15.277	14.7744
2522005122	11	21.8	62.897	104.09	16.6893	16.2371	16.4006	15.766	16.0956	15.7856	16.443	15.7128	16.1591	15.9718	16.03	16.3495	15.4867	15.1303	15.181	13.901	15.5175	14.5319
2522002441	10	47.9	24.435	103.94	16.4028	15.1712	15.7573	15.9565	15.3519	15.6314	16.9833	15.4874	16.205	16.7216	15.9405	16.4242	17.0463	15.6614	16.0004	15.3878	15.9845	15.6781
2522004554	11	61.2	26.902	103.8	15.6785	15.1749	15.5297	14.996	15.4047	16.1297	15.7148	15.1622	15.5858	14.7297	15.5099	16.3811	16.4307	16.1847	16.4214	15.116	16.6181	16.8818
2522003020	9	41.5	33.161	103.48	15.9415	15.4455	16.2307	15.584	15.183	15.7515	15.9745	14.9934	15.9206	14.9634	15.1646	16.026	16.2039	15.6236	16.1031	15.0276	15.3527	15.4584
2522002402	9	44.8	29.126	103.06	15.7018	15.4261	15.471	15.9297	15.7364	16.3544	16.0202	15.4088	16.0843	16.381	16.1655	17.0111	15.945	15.7005	15.8192	15.0499	16.3662	16.1548
2522005079	11	37.4	43.846	102.47	16.34	16.5027	16.1364	15.3634	16.3338	16.0448	16.3064	16.3585	16.2164	15.4947	16.5622	16.6464	15.7598	16.2345	15.9383	15.1849	16.5061	15.4375
2522004410	15	21.7	92.11	102.43	17.6334	17.6183	16.9749	16.2702	16.3048	16.7012	17.7496	17.4138	16.9781	16.5475	16.2019	17.2186	17.49	17.5935	16.7252	15.5698	16.3718	16.0065
2522004266	8	83.5	14.816	101.82	15.2618	17.2301	15.6876	15.0118	15.6695	15.6483	15.3693	17.3455	15.7094	15.2526	16.2041	15.8273	15.3574	17.7695	15.727	14.8213	16.4862	15.5812
2522003722	8	34.1	33.556	101.72	14.648	14.8009	14.5498	14.0951	14.4316	13.8759	14.4997	14.4018	14.4092	14.0912	14.1156	14.4138	15.7545	15.9746	15.7629	14.7766	15.575	15.0597
2522004891	17	58.2	24.429	101.55	18.7515	17.6765	18.1421	17.5303	17.5539	18.2101	18.3038	16.8091	17.8523	17.3129	17.4874	18.2578	18.8025	17.8133	18.1123	16.3183	18.1449	17.8834
2522004293	9	54.4	20.184	101.15	15.7461	15.4359	15.6299	16.0177	17.4456	16.7603	15.7714	15.2855	15.6809	16.0582	17.7388	17.3027	15.6414	15.8001	15.6958	17.0802	17.7324	16.7914
2522003295	3	46.3	11.613	101.1	12.7205	15.8949	15.7625	13.8987	14.5831	13.7566	13.1023	15.9973	16.0521	14.5175	15.3036	14.0506	13.7617	16.0467	16.2535	12.948	15.3278	13.9289
2522005243	22	22.6	135.17	99.933	16.9492	16.8681	17.308	15.8272	16.248	16.375	16.6313	16.0442	16.98	15.2594	15.4336	16.4356	16.9082	17.0152	17.2586	15.5718	16.4698	16.1535
2522002755	13	84	10.319	99.542	18.1864	18.7313	18.0624	19.7305	19.3157	17.7883	18.1795	18.5702	17.8926	19.3087	19.0362	18.0101	18.1369	18.7267	17.7478	18.6881	19.3273	17.3635
2522004722	14	33.9	52.592	99.178	15.9772	16.6143	15.8737	16.0576	17.1885	16.2793	15.6433	16.2449	15.6754	15.747	17.0826	16.8895	15.4502	16.5069	15.6444	15.0209	16.9203	15.6282
2522003490	9	34.2	28.862	98.801	17.0446	16.7424	17.0717	16.7315	16.9369	17.1653	16.9901	16.4451	17.0117	17.2118	16.9799	17.2198	17.0188	17.1429	16.8574	16.0863	17.2822	16.8379
2522002551	7	53.2	17.79	98.606	16.6224	15.8389	16.2227	16.0056	15.7473	16.0989	17.0045	15.8998	16.5217	16.7357	16.4393	16.7404	16.9515	15.9921	16.0786	15.1428	16.1953	16.0532
2522003969	6	54.7	17.006	98.475	15.9108	14.703	15.3846	14.6223	14.8144	15.4459	14.9628	13.1502	14.1739	14.2117	13.729	14.9989	16.2113	14.8017	15.3912	14.3034	15.3962	14.9985
2522004842	13	50.7	31.917	98.374	16.3865	17.9695	16.628	16.1868	17.2397	15.8445	16.1208	17.6793	16.2838	15.9409	17.0777	15.956	16.3018	18.6583	16.3986	15.8311	17.7591	15.4784
2522003930	9	42.6	29.83	98.067	16.3362	16.6007	16.3794	15.1845	15.8322	15.1259	16.6434	16.5131	16.5069	15.3075	15.758	15.9554	16.1537	16.6542	16.2282	14.6654	15.8401	14.8894
2522003293	6	79	7.3534	97.425	14.8303	15.6566	15.1683	14.5586	15.2708	14.6334	14.2521	15.3973	14.7436	14.6628	15.5713	14.7386	14.3992	15.8198	14.6261	13.9414	15.5606	13.8767
2522004432	11	47.9	32.919	97.208	15.7703	17.0654	15.6795	15.6686	15.6899	15.5596	15.5574	16.8047	15.4107	15.284	15.2803	15.6192	16.1545	17.4819	15.9912	15.65	16.4922	16.0233
2522002945	9	45	23.711	97.107	16.2678	15.5591	16.2573	15.9116	16.0325	16.4481	16.0241	14.999	15.9303	15.3483	15.5766	16.0141	16.361	15.7881	16.1545	14.8179	16.4271	16.0163
2522003270	8	39.1	35.943	97.095	15.2158	16.002	15.049	14.6129	15.9799	14.8345	14.5532	15.33	14.8109	14.11	15.3019	14.2959	14.5049	15.6679	15.1336	13.8763	15.3415	13.8555
2522002820	23	32.1	90.446	96.472	17.4905	17.2062	17.457	17.5918	17.1254	17.4963	17.6656	17.1819	17.7719	17.8302	17.3948	18.1736	17.5673	17.4543	17.7064	17.0242	17.5629	17.0817
2522003664	4	34.2	20.869	96.15	14.599	14.4249	13.9518	16.2466	15.0213	13.8117	15.3478	14.2912	14.0091	16.3627	15.1807	14.2237	14.7956	14.6782	13.8679	15.6873	15.0571	13.6772
2522004908	11	70.5	13.314	96.094	16.8875	16.0583	16.7285	16.6902	16.171	16.6198	17.6753	16.1505	16.9604	16.966	16.9126	17.2039	17.6221	16.6001	17.0022	15.7439	17.2375	16.7099
2522004191	8	62	17.96	96.076	16.7726	16.3168	17.0377	15.3373	15.2069	15.7154	17.1498	16.422	17.5633	15.5862	15.7855	16.3602	17.4217	17.2479	17.6331	16.2827	16.5411	16.234
2522005220	5	66.7	9.5063	95.985	16.2006	15.7477	15.5733	14.3376	15.2456	14.8674	16.2741	15.9433	15.9403	14.7014	15.551	15.4209	16.2033	16.1382	15.7932	14.9751	15.7567	14.9622
2522002743	5	88	10.312	95.841	14.3142	15.3436	13.6933	15.7085	15.4651	13.7123	14.7516	15.0245	13.9386	16.0722	15.1875	14.171	14.5308	15.448	14.0881	16.5945	15.4443	14.0006
2522004394	5	22	31.317	95.77	14.5718	15.9042	14.2786	14.5373	14.2829	14.2604	15.2872	16.5106	14.7642	14.911	14.8671	15.3656	14.2235	16.215	14.0309	13.2167	14.5965	13.7862
2522003371	16	45	49.765	95.657	15.9012	16.2158	16.0169	15.5018	16.1967	16.3855	16.259	16.3327	16.3993	15.9212	16.817	16.9164	16.3901	16.8197	16.4166	15.9899	17.0924	16.4771
2522004302	11	25.6	54.006	95.655	15.9037	15.4897	15.9824	15.2422	15.326	16.3637	15.6106	15.1207	15.6918	14.8946	15.0338	16.56	15.2192	14.8738	15.1573	13.83	15.0848	14.8677
2522004960	9	53.7	20.32	95.47	16.2596	15.4465	16.0142	16.2638	15.7899	17.3048	15.7674	14.8322	15.1063	16.3689	15.8188	17.4203	16.1731	15.5875	15.7217	15.3058	16.243	18.0907
2522003328	6	34.8	29.844	95.056	15.4135	14.955	15.3732	14.0968	14.8483	14.9665	14.0149	13.9821	13.9114	13.7765	13.6331	14.6091	15.337	14.9586	15.2071	13.4261	15.1779	14.4023
2522003006	12	30.6	42.802	95.008	16.9638	16.909	16.7684	17.1994	16.3344	16.9487	16.6409	16.3315	16.4123	16.9373	15.7541	17.2284	16.482	16.4323	16.0568	16.8341	15.9324	16.4177
2522004495	8	80	12.824	94.92	16.8914	16.2335	16.4338	16.3098	16.6298	16.558	16.6689	15.6336	15.8731	15.761	16.2075	16.5827	17.0632	16.4659	16.506	15.537	16.9747	16.4105
2522002998	17	20.2	101.94	94.89	16.2232	15.7321	16.2625	16.1159	15.5589	16.1275	16.4585	15.9054	16.481	16.8148	15.9133	17.1221	16.4189	16.0908	16.123	15.1069	15.88	15.7124
2522003607	14	35.2	54.601	94.745	16.1788	17.0178	15.9702	15.7103	17.0813	15.6206	15.6315	15.9473	15.3379	15.1376	16.1188	15.6133	16.2416	17.1013	16.1739	15.4931	17.0678	15.934
2522003359	8	39	21.182	94.491	15.7784	16.1523	15.5671	14.8664	16.2748	15.0869	14.1447	14.8281	14.0576	13.556	14.7983	13.8107	15.9964	16.6114	15.4934	16.1713	16.6376	15.192
2522004049	7	25.6	38.397	94.473	14.9237	15.8305	15.2085	14.9902	16.3487	15.8331	15.1286	15.4839	15.2311	15.1887	16.5024	16.0497	15.0413	15.9434	15.2534	14.6793	16.8382	15.9916
2522005252	5	86.1	8.2193	94.213	15.1451	14.6407	15.2793	15.1901	14.9167	16.3974	15.7303	14.5883	15.2766	15.4216	14.8546	16.4685	15.5801	14.9692	15.5179	15.9125	15.2414	16.5911
2522003003	11	40.4	34.83	93.989	17.0425	16.5655	16.8608	16.1409	16.9287	16.0417	16.9516	16.2457	16.8933	16.4497	17.2827	16.4721	16.9359	16.9623	16.8882	15.9813	17.6509	15.976
2522003595	4	42.3	16.501	93.961	15.6344	14.8846	15.2079	14.5732	14.9182	14.3425	16.1642	14.9581	15.6659	14.9966	15.3014	14.8823	15.5385	15.3526	14.9924	14.2841	15.8463	14.5012
2522003243	19	32.6	80.092	93.54	17.4683	17.4939	17.3988	17.0387	17.2377	17.0424	16.8241	16.764	16.9144	16.5328	16.8932	16.9511	17.3151	17.9784	17.4405	16.7678	17.5891	16.7114
2522003195	15	28.4	78.616	93.474	16.2781	15.9041	16.1011	15.9144	15.7335	16.365	16.5715	15.6241	16.3384	16.1385	16.031	17.0017	15.9807	15.448	15.6764	14.8592	15.6551	15.5468
2522004788	17	29.4	81.951	93.107	17.1507	17.3157	17.5823	16.7213	16.8433	17.4918	16.4847	16.2507	17.0772	16.3036	16.1786	17.5103	16.5744	16.9621	17.1878	15.9065	16.6143	16.3534
2522005140	10	34.2	45.217	92.944	15.6862	15.5114	15.7035	15.3569	15.2013	15.1929	15.9055	15.3787	15.9531	15.9625	15.5984	16.9294	15.5183	15.3463	15.5751	14.4913	15.3349	14.9445
2522002582	3	7.7	53.997	92.932	14.1952	13.6306	14.2882	14.3595	13.8427	14.3876	12.4571	11.7547	12.186	13.7648	12.001	13.0441	13.1902	13.2298	13.6513	12.4699	13.5988	13.6667
2522002566	5	50	14.155	92.737	15.6534	15.9264	15.1906	16.3455	15.9795	14.4209	14.7015	14.7802	14.613	15.0625	14.8584	14.9862	14.9705	15.5216	14.468	15.5969	15.4598	14.0671
2522002800	11	24.2	53.917	92.38	14.5594	14.0966	14.5461	14.5765	13.7781	14.1269	16.665	15.6335	16.4296	16.6474	15.9542	16.3797	15.7161	15.2765	15.424	14.6857	15.2498	15.3596
2522002883	12	34.4	55.678	92.298	15.287	16.5652	15.3962	15.6288	16.1832	14.974	14.7644	15.8348	14.9487	15.6417	15.6401	14.9731	15.7119	16.9587	15.5088	14.6879	16.5883	15.0058
2522002886	12	56.8	35.793	92.21	15.7434	15.7208	15.4588	14.7245	14.2873	14.3488	16.0876	16.0454	16.2964	15.3916	16.0345	15.8295	15.4837	15.744	15.5005	14.5108	14.9677	15.0059
2522003716	11	42	36.059	92.032	16.4226	16.0303	16.6785	16.1048	16.1899	16.1744	15.5585	14.8776	15.9381	15.401	14.8677	16.1154	16.2065	15.9001	16.6503	14.8263	15.9149	15.4986
2522004360	10	37.8	34.339	91.938	15.6745	17.1975	15.565	17.3742	15.9821	17.3055	15.7783	16.8728	15.5582	17.5618	15.9045	17.6465	15.9734	17.5802	15.8615	16.7998	16.2177	16.9714
2522002440	12	27.7	50.424	90.614	17.0524	16.3854	16.7059	15.4137	15.9317	15.8685	16.9042	16.1942	16.7984	16.011	16.2663	16.5012	16.4072	16.178	16.1958	14.9067	15.9886	15.306
2522004626	12	47.6	33.606	90.316	16.4194	17.3702	15.8714	15.8913	16.0661	15.3903	16.6079	17.7593	16.1491	16.0386	16.2351	16.1162	16.5883	18.2554	16.1818	15.554	16.5807	15.6077
2522004938	11	82.5	13.174	90.124	18.6071	17.4197	18.185	18.3526	17.6144	18.1754	18.6262	17.0341	17.9289	18.4014	17.551	17.8903	18.4601	17.2845	17.9584	16.3895	17.6886	17.151
2522002751	10	27	46.14	90.022	16.3862	15.6131	16.3671	15.7609	14.843	15.545	16.0782	14.864	16.0045	15.5247	14.4309	16.1144	16.3405	15.5415	16.3072	15.5722	14.9254	14.9147
2522004079;2522004235	12	38.8	45.448	89.686	16.8246	16.826	16.7605	15.8792	17.2836	16.1515	16.4307	16.4609	16.5158	15.6391	16.8323	16.2854	16.4746	16.8117	16.3327	15.0444	16.906	15.618
2522003168	15	35	63.19	89.461	16.3823	16.3351	17.1326	15.5003	17.0006	16.7748	16.2616	15.997	16.9872	15.7086	17.3129	17.2788	16.4859	16.6269	17.2358	15.9145	17.2944	16.6747
2522004900	9	56.2	15.664	89.39	17.441	16.4412	16.8109	16.4097	17.1067	16.9016	17.1963	15.8138	16.4993	16.5922	17.3936	16.7556	16.5848	16.0919	16.3602	15.1697	17.5265	15.91
2522002953	10	31.7	40.865	89.225	16.3982	15.8552	15.9551	15.4919	15.8624	16.6471	16.3351	15.4042	15.8355	15.6173	16.0497	16.8123	16.2072	16.0089	15.7345	14.5454	16.1485	15.9064
2522003500	8	35.8	27.473	89.152	15.6142	14.796	15.5837	15.2742	14.4471	15.5404	16.4812	15.1886	16.2447	16.105	15.3412	16.7029	15.9961	14.9913	15.9095	14.1661	14.9098	15.3975
2522002827	10	38.7	28.843	89.119	15.845	15.1035	15.968	14.9151	14.9898	15.6121	16.2326	15.2228	16.2644	15.3751	15.5474	16.0144	16.6679	15.7661	16.4774	14.989	15.9448	15.7471
2522004704	8	55.7	20.205	88.878	17.321	16.3081	16.6005	15.8684	16.114	16.5882	16.8965	15.7433	16.5159	15.3887	15.5307	16.7221	16.9717	15.9939	16.206	14.739	15.9961	16.11
2522003982	5	37.7	13.859	88.853	16.1112	15.5944	16.2201	15.3243	15.3854	16.3213	15.889	15.0967	16.1159	14.9527	15.1882	16.5139	16.4153	15.9406	16.744	14.979	16.0229	15.7097
2522003839	10	57.8	21.06	88.847	16.8248	15.514	16.2501	15.7126	15.688	15.9724	16.8424	15.6588	16.4103	16.2112	16.2594	16.7748	16.4451	15.7714	16.1727	14.668	16.2129	15.507
2522002932	12	53.5	30.438	88.266	16.831	16.3685	16.5375	15.9514	16.3173	15.8873	16.3774	15.7837	16.0175	15.306	15.7454	15.9449	16.2531	16.256	15.847	14.9127	16.0513	15.2136
2522004323	11	27.1	59.054	87.913	16.9904	16.0355	16.7573	15.776	15.6964	15.927	16.5399	15.268	16.2898	15.5912	15.5673	15.9197	16.8291	16.0568	16.5308	14.9215	15.9483	15.5244
2522005040	19	34.1	66.632	87.534	15.9909	17.2806	16.0589	16.0513	16.5569	15.7634	16.1902	16.9687	16.245	16.9321	17.1316	16.3373	15.8441	17.3188	16.0827	15.4491	16.8605	15.2523
2522004781	11	71.4	18.844	87.524	16.6594	16.2938	16.6236	15.446	16.4504	16.5049	16.6869	15.8777	16.5432	15.6431	16.3209	16.6121	17.2981	16.9806	17.3587	16.2041	17.4315	17.1771
2522004597	7	31.8	30.765	86.518	15.2452	16.2177	15.2931	14.7244	15.4344	14.7546	14.302	15.2286	14.7015	14.0506	14.4883	14.4323	14.8417	16.0244	15.183	14.4869	15.2677	13.946
2522002805	12	35.4	47.995	86.287	16.7743	16.1522	16.7005	15.8387	15.7998	16.0706	16.8567	15.8439	16.5549	15.7727	16.4846	16.4318	16.7521	16.2368	16.3909	14.9204	16.3386	15.9832
2522003640	15	37.6	47.664	86.281	16.8205	16.1836	16.3904	15.9189	15.6929	16.2843	16.4383	15.8227	16.0987	15.8519	15.5649	16.3108	16.567	16.1578	16.2349	15.2057	15.9304	15.793
2522004449	11	93.8	12.274	85.863	16.1978	16.1235	15.6624	17.1096	16.2245	15.5798	16.4015	15.8203	15.4335	17.451	16.1993	15.8942	16.8028	16.7776	16.1536	18.0556	17.0954	15.9745
2522004545	6	45.5	21.676	85.505	16.4056	15.7494	16.0816	14.905	15.8137	15.7591	16.1016	15.1588	15.4761	13.9327	15.5781	15.7305	16.3604	15.8521	15.9427	14.5833	16.0624	15.465
2522002626	13	26.7	57.91	85.315	16.8451	16.3438	16.8103	15.4375	15.9643	16.3781	16.7425	16.0463	16.5371	15.3113	16.0599	16.7576	17.3327	16.9216	17.2153	14.8836	16.8589	16.4239
2522003597	16	39.3	48.626	85.2	17.6532	17.2154	17.2583	16.7101	16.4421	16.7755	17.3357	16.5325	17.2686	16.7675	16.7066	17.0873	17.6854	17.2261	17.4037	15.8174	17.0145	16.489
2522003197	8	28.6	37.165	85.165	15.6412	15.4239	15.566	14.824	15.5316	14.9902	15.5002	14.9511	15.3813	14.939	15.4948	15.4644	15.1412	15.2205	15.2114	14.1674	15.2006	14.1728
2522005089	10	32	40.796	84.599	15.4926	15.1817	15.4225	16.3789	15.4337	14.7365	14.7254	14.2046	14.9615	16.3151	14.4898	14.9865	14.384	14.2861	14.3929	14.4814	14.9193	13.5579
2522003975	5	69.6	10.169	83.059	17.0165	15.7323	16.2198	15.0748	15.9474	16.4309	16.7509	15.0081	15.9193	14.4552	15.8786	16.1153	16.6391	15.4099	15.9852	13.8174	16.0314	15.6799
2522003196	5	16.6	50.926	83.031	15.2615	14.5576	14.7477	13.8008	14.1787	14.5904	15.0998	14.1238	14.6606	13.6436	14.1418	14.7698	15.1879	14.6985	14.7463	13.213	14.6147	13.9974
2522004599	3	36.7	15.669	82.709	14.3385	14.6161	13.8771	13.2144	14.8056	13.8982	14.2521	14.15	13.6815	13.4724	14.6855	14.2958	13.7665	14.2013	13.3571	14.7681	14.5641	13.1379
2522003233	7	52.8	20.928	82.705	15.2538	14.5425	14.9196	14.5347	14.8418	14.4288	14.994	14.1402	14.4123	14.0462	14.2971	14.4877	15.5751	15.3101	15.0014	14.8108	15.7161	14.5837
2522004892	6	41.9	13.873	82.671	16.5959	15.8743	16.2892	15.5859	15.9092	16.256	16.9791	15.6998	16.4172	16.0387	16.3561	16.7576	16.7337	16.2347	16.3786	14.4974	16.6755	16.1372
2522002997	9	30.5	20.166	82.49	18.4621	17.2342	17.1965	18.1302	17.0786	17.117	18.2452	16.7191	17.0382	17.6558	17.0061	17.8533	18.5289	17.1693	16.9203	17.2449	17.093	16.7675
2522003731	4	42.2	10.167	82.098	15.8218	15.336	15.7286	15.1943	14.8425	15.5255	14.9504	14.2547	15.1202	15.7274	14.5304	14.8245	15.0749	15.02	15.047	13.991	14.6839	14.5728
2522005074	11	49.1	18.548	82.082	18.0787	16.9029	17.3333	16.849	17.0507	17.5069	18.2666	16.8787	17.5903	17.3468	17.476	18.1297	17.8813	16.7798	17.0927	15.7541	17.2065	16.9911
2522003784	7	28.8	32.934	82.031	15.7475	15.7119	15.6357	15.5026	16.2011	14.9558	15.5821	15.0786	15.2409	15.1672	15.6116	15.0034	15.7867	16.1375	15.6589	15.5637	16.3448	14.717
2522003288	15	29.8	62.411	81.985	16.4995	16.508	16.8532	16.1533	16.1459	16.3628	16.5241	16.2206	16.7713	16.65	16.2548	16.765	15.8969	16.1798	16.1791	14.587	15.9139	15.4673
2522003627	5	33.5	18.512	81.423	15.8102	15.2309	14.6978	13.7402	15.8068	14.7742	15.6412	14.4708	14.8214	14.2067	15.4742	14.8258	15.0979	14.7525	14.374	14.9904	15.3842	14.3498
2522003230	11	31.5	44.035	81.377	16.6565	15.857	16.4916	15.6967	15.8776	16.3744	16.3433	15.2551	16.3336	15.4664	15.832	16.4712	17.166	16.7769	17.0168	15.7231	17.0635	16.6745
2522003861	9	45.7	26.861	81.166	16.4944	17.1231	16.2099	15.7217	16.9866	15.983	15.7919	16.2849	16.0543	15.1593	16.6253	15.8587	16.1842	17.3048	16.3104	16.3388	16.7387	15.28
2522004852	16	35.1	58.719	81.16	16.7316	17.2793	16.9024	16.5053	16.9788	16.226	16.5036	17.009	16.7204	16.5181	17.5011	16.7572	16.559	17.3087	16.7677	15.2962	17.3217	15.9195
2522004734	10	31.4	38.487	80.919	16.975	16.2263	16.4219	15.7128	15.4399	17.1078	16.8925	15.9872	16.3184	15.9436	15.5652	17.3151	16.4617	15.8384	15.9294	14.5164	15.3421	15.9086
2522004268	10	43.9	31.011	80.826	16.3601	17.2095	16.5934	15.2556	16.163	15.7428	15.5587	16.5412	15.7229	15.4577	16.0001	15.4364	16.3519	17.3845	16.5774	14.6744	16.8182	15.5045
2522004782	16	41.6	40.772	80.632	16.9298	16.9896	17.3885	16.5203	16.4784	17.5406	16.6148	16.3723	17.1727	16.4318	16.3625	17.8543	16.7216	16.9839	17.2722	15.7234	16.7237	16.8308
2522003056	7	77.1	10.823	80.091	14.8925	15.1345	14.8455	16.1545	15.9841	16.6824	15.4676	15.3224	15.3892	16.5447	16.1112	17.1753	14.4322	15.0002	14.4641	14.8416	16.1103	15.7924
2522004458	9	22.7	67.146	79.455	15.5712	14.9687	15.2823	14.584	14.4532	15.0068	14.8366	13.7419	14.3168	14.5256	14.586	14.7637	16.0291	15.5147	15.2134	14.8409	15.222	15.1227
2522002470	11	22.1	60.549	78.481	15.0868	15.0791	15.0687	15.0029	14.9832	14.988	16.0031	15.8839	16.4866	16.4005	15.8893	16.8235	15.123	15.2509	15.6227	14.9213	15.1946	14.5432
2522005010	10	63.8	20.021	78.208	15.3816	16.1645	15.4009	14.8409	16.9996	15.3677	15.0726	15.8211	15.214	14.6935	16.7953	15.1735	14.7902	15.9918	14.827	14.6929	16.4178	14.4518
2522002776	10	52.6	27.634	77.611	16.925	15.6311	17.0404	15.3725	16.4394	16.7685	16.4671	15.6908	16.631	15.4188	16.8276	17.1769	16.5403	15.7959	16.7036	14.9188	17.0586	16.7106
2522003680	4	31.9	13.776	77.596	16.3849	14.5688	15.4926	14.4415	14.5725	15.698	16.7502	14.4083	15.8774	14.2212	15.0353	15.5392	16.1553	14.9882	16.1227	13.9111	15.6134	15.1793
2522003189	10	62	21.022	76.883	15.4977	14.9822	14.6298	15.0156	15.5227	14.6632	16.2931	16.2425	15.6298	16.1029	16.6944	16.1572	16.0311	15.9475	15.2927	15.8521	16.3138	15.08
2522003878	10	29.4	55.132	76.872	15.678	15.3566	15.8213	14.0998	14.8881	14.7119	15.7286	15.1844	15.7813	14.1815	15.1189	14.8522	15.9211	16.1343	15.9391	14.2587	15.9085	14.9014
2522004794	7	16.6	50.688	76.744	15.4252	14.9983	17.4805	16.0449	16.4499	17.8482	15.0649	14.63	17.4346	15.4909	16.079	17.2415	15.3181	15.3695	17.7978	15.5409	16.1781	16.4547
2522004385	8	20.9	54.02	76.458	14.7873	15.753	15.1106	14.7788	14.5777	15.0211	13.9597	14.8713	14.4524	14.1431	13.7348	14.72	15.5646	16.7975	15.53	14.7398	15.2654	15.1666
2522004322	8	46.3	26.043	76.419	14.4546	14.3742	14.5385	14.9149	14.8864	16.0571	14.8139	14.4299	14.8941	15.6305	14.9925	16.8814	15.1235	14.7317	15.1794	14.8334	15.7669	16.1835
2522003480	5	44	13.432	76.379	16.1189	15.5111	15.3087	16.5524	15.28	15.1576	15.7957	14.8675	14.9091	16.0977	15.0118	15.2106	15.8713	15.3147	14.8873	15.7407	15.1036	14.5352
2522003488	7	19.3	47.534	75.872	16.0153	15.8736	15.9743	15.2622	16.0105	15.4697	16.223	15.9115	15.905	15.5265	16.2476	16.0791	15.6149	15.7006	15.2951	14.318	15.9608	14.7056
2522004911	7	49.7	16.191	75.735	15.9413	15.1319	15.5749	14.479	15.1466	15.4735	16.168	15.144	15.8768	15.2833	15.5533	15.8211	15.6995	15.1087	15.4537	13.8202	15.2976	14.9211
2522003234	7	41.9	22.048	75.46	16.5361	16.2156	15.7354	15.1513	16.5724	15.7631	16.2563	15.9967	15.6006	15.2626	16.3326	15.831	16.0855	16.1274	15.8333	15.377	16.3266	15.2783
2522002950	13	52.9	30.533	75.194	17.0722	16.7014	16.7963	17.1413	16.5037	17.269	17.2563	16.3515	16.9144	16.3211	16.5719	17.7279	17.5879	17.0402	17.1005	17.6286	16.9471	17.6402
2522004157	9	35.8	28.056	74.637	15.8136	16.1132	15.5483	16.5567	15.1026	15.3179	14.6913	14.3292	14.4064	15.9861	13.8305	15.2523	15.7667	15.6155	15.3759	15.7339	15.3256	14.9662
2522003671	7	22.5	50.624	74.289	15.4201	15.0261	14.7898	15.067	14.8767	14.7156	15.6451	15.1571	14.8785	15.296	15.2381	15.2348	15.6063	15.5179	15.0029	13.8003	15.4164	14.6902
2522004902	8	53.7	13.502	74.128	16.8439	15.6348	16.3473	15.6991	15.1882	16.3605	16.9516	15.1362	16.0099	15.2233	15.2398	16.43	17.0377	15.8876	16.213	14.2708	15.8353	16.1935
2522002876	10	23.9	48.889	73.656	16.2504	16.6027	16.5223	15.483	15.9323	15.6473	15.707	16.1289	16.1138	15.0084	15.3327	15.3309	16.3123	16.9413	16.7634	15.1853	16.3683	15.7941
2522002443	12	34.3	46.996	73.581	16.906	16.5506	16.6514	16.5504	16.8098	15.994	16.733	16.1791	16.6484	16.4207	16.3195	15.9753	15.6622	15.6514	15.4728	14.8732	15.8283	14.9548
2522003231	8	42.9	24.841	73.571	16.9102	16.3148	16.6013	15.7258	16.3054	16.1907	16.3219	15.6324	16.1407	15.5738	15.5891	15.9391	16.8729	16.645	16.5535	15.373	16.7731	15.8915
2522002514	10	44.6	29.388	72.523	15.72	15.8898	16.4339	15.8469	15.4519	16.8331	15.6109	15.5791	16.3073	15.952	15.3909	16.8658	15.2039	15.5562	15.9882	14.2198	15.4138	16.0448
2522004048	3	9.5	48.365	72.248	12.894	12.856	13.313	11.7674	13.1204	13.3151	12.9806	12.7451	13.2804	12.0956	13.4684	13.9994	13.4995	13.7434	13.9276	11.8782	14.2044	13.8267
2522005168	8	81.2	9.5639	71.616	16.282	17.1818	16.0136	16.8793	17.5851	16.6144	15.8078	16.5457	15.6061	16.6352	17.158	16.4279	16.0272	17.0738	16.0418	16.2856	17.6772	16.0478
2522004474	14	92.2	13.144	71.512	17.4652	17.3164	17.8257	16.4957	16.6298	17.6131	17.6553	17.2937	17.9538	16.8606	16.9012	18.0188	17.6449	17.6287	18.1228	15.8232	17.0289	17.2094
2522002507	10	58.2	20.41	71.447	15.4163	15.3127	14.9684	15.8449	15.3252	14.744	15.5053	15.5619	15.1499	16.8959	15.0903	15.1903	16.2523	16.3188	15.931	17.0541	15.9011	15.4969
2522003707	11	17.1	80.913	71.176	16.4192	15.7351	16.2816	16.9054	15.7686	16.6104	16.5055	15.6201	16.3861	17.34	16.058	17.2151	15.8148	15.1658	15.9581	15.4898	15.3987	15.189
2522003345	8	70.3	12.897	70.947	16.5845	16.0333	16.4679	16.0143	15.7832	16.3603	16.0379	15.0541	16.2913	15.3981	15.2419	15.9788	15.7286	15.5215	15.7751	14.1309	15.3983	14.7065
2522005244	11	28.3	51.35	70.637	16.0748	15.4688	16.4878	16.5101	16.2626	16.2558	16.0354	15.467	16.433	16.6382	16.4411	16.4856	15.4676	15.2779	15.9107	14.9308	16.327	15.3949
2522003921	6	64	13.845	70.398	15.0671	15.1999	14.6294	14.6307	14.5851	14.3378	15.0438	15.0603	14.6019	14.9211	15.9327	14.7278	14.6137	15.1082	14.2737	14.801	15.2746	14.0905
2522003684	6	51.8	12.856	70.35	16.6184	15.7956	15.3599	15.3631	15.9838	15.8126	16.1325	14.9486	14.7994	15.1149	15.3015	15.3674	16.4518	15.758	15.3668	15.8291	16.0741	15.5948
2522002590	18	21	102.5	70.323	16.5217	16.2166	16.8959	16.4845	15.9947	16.5688	16.175	15.5609	16.6413	16.1993	15.7543	16.7669	16.1678	15.8676	16.6165	15.2271	15.7603	15.5404
2522002573	6	69.4	13.304	70.204	14.6774	15.1904	14.692	13.8727	14.3919	13.9959	15.0184	15.2587	14.8781	14.6197	14.456	14.4151	15.2028	15.4738	15.0718	14.1859	14.9166	14.0492
2522002916	8	16.7	55.951	69.892	14.8048	17.0998	15.0976	14.3014	15.865	14.5834	15.027	16.5881	15.3249	14.5868	15.4094	15.339	15.4305	17.4293	15.5764	14.8295	15.9731	14.9651
2522002818	14	43.9	46.596	69.75	13.9397	14.4846	13.9478	13.4448	14.0876	14.1597	15.1857	15.5382	15.3546	15.6226	15.8211	15.8519	15.4105	16.1099	15.5424	15.5615	16.0272	15.4634
2522004914	7	59.6	10.789	69.621	17.3086	16.5137	16.85	16.7758	16.489	16.964	17.348	15.9289	17.0446	16.8239	16.6096	16.9893	17.3047	16.8623	17.2057	15.8238	17.0242	16.4425
2522002409	6	53.7	15.327	69.56	15.3043	14.8482	16.0805	15.5015	14.7058	15.2059	15.6803	14.8532	16.2777	15.5805	15.2179	15.346	15.3961	15.128	16.1725	14.3414	15.3042	14.5467
2522004034	9	15.6	54.729	69.513	15.4037	15.2554	15.8541	14.9797	15.03	16.3981	15.1472	14.684	15.5485	14.6571	14.8258	16.3603	15.7567	15.3866	15.9517	14.9864	15.2973	16.1761
2522004907	7	56.5	12.03	68.812	16.8995	16.2044	16.5206	16.3279	15.7007	16.6612	17.668	16.3078	16.8921	16.5062	16.0958	17.205	16.938	16.1094	16.3702	15.058	16.0167	15.9668
2522002806	7	47.4	21.579	68.724	15.8713	14.9941	15.3836	14.5252	14.8334	15.6545	15.792	14.7295	15.4809	14.8454	15.2257	16.1954	15.0259	14.8529	14.2139	14.0147	14.1236	13.3857
2522004569	11	31.7	45.231	68.609	16.3507	16.9138	16.0741	15.1693	16.209	15.6608	15.6479	16.2951	15.281	15.0916	15.9106	15.5127	16.2942	17.1382	15.9235	14.6681	16.3796	15.4066
2522003484	4	42.7	10.603	68.449	16.8277	15.8343	16.1065	15.9277	16.1371	16.2976	17.3094	15.7851	16.5097	16.1926	16.3829	16.7629	17.0803	16.1652	16.3273	15.5105	16.6303	16.2608
2522002733	8	17.6	55.067	68.338	14.9473	14.4248	15.3926	15.5915	14.4209	15.9235	14.7831	14.6296	15.1355	16.3675	15.0065	16.6117	14.2838	14.7726	14.8428	14.7769	14.825	14.9285
2522002974	4	39.9	15.579	68.316	13.614	13.3235	13.4411	13.7099	13.4598	13.5707	13.4748	12.89	12.8322	13.292	13.5661	13.8231	14.5458	14.0928	14.0587	13.2675	14.217	14.5387
2522003191	5	48.2	17.286	67.977	14.6541	14.2338	14.3696	15.1982	14.3598	13.9479	14.819	14.1271	14.4495	15.7347	14.9225	14.6586	14.1971	14.0717	13.8544	13.0462	14.317	13.5691
2522003190	15	34.1	58.793	67.904	16.5556	16.2262	16.4945	15.5935	16.0293	15.8587	16.2095	15.8391	16.155	15.5422	15.9217	16.0569	15.9025	15.7198	15.8302	14.8429	16.0943	15.2985
2522003867	8	34.4	33.475	67.792	16.1791	15.6716	15.6491	16.6793	15.5364	15.1755	16.2395	15.6006	15.7872	16.9593	15.4731	16.1247	16.165	16.0371	15.6167	16.0915	15.6427	15.1463
2522002390	9	23	44.094	67.587	17.4618	16.41	16.9223	16.4604	16.4047	16.5369	16.8877	15.5383	16.4917	16.3886	16.1275	16.3569	16.9893	16.0924	16.523	15.3253	16.3459	15.7548
2522003476	14	43.7	39.991	67.427	16.3535	16.0164	16.0065	15.0896	15.4555	15.4589	16.663	15.9256	16.5011	15.4115	15.7712	16.1146	16.9513	16.8018	16.7846	15.7372	16.4556	16.0128
2522004968	6	26.2	28.727	66.941	13.4168	13.6281	13.4332	14.1078	13.5911	14.5625	14.9209	14.1869	14.4352	15.4532	14.5938	16.2362	14.6555	14.5111	14.1854	14.0785	14.5341	15.3616
2522004984	8	58.7	22.838	66.691	15.8883	15.6021	15.4722	14.4031	15.3959	15.7127	15.9215	15.0229	15.2323	15.0004	15.465	16.3154	16.1721	15.6486	15.5314	14.4066	15.8903	15.7677
2522004749	8	14.8	60.563	66.604	15.6057	15.1343	15.5412	15.2379	15.3461	16.7041	15.4466	14.9142	15.4939	15.4756	15.2499	16.9309	15.0807	14.6363	14.9387	13.7356	14.9554	15.3506
2522004077	6	42.2	12.365	66.574	16.9185	17.0291	16.1681	16.2641	16.561	15.5314	17.5094	17.1478	15.5629	16.0833	16.2559	15.4385	16.9953	17.2069	15.9724	17.1347	16.6413	15.5026
2522002966	13	41.2	35.152	66.431	16.712	16.1326	16.3789	15.5126	15.8959	16.4531	16.7551	15.9101	16.645	16.2794	16.263	16.8628	16.1723	16.0681	16.2845	14.7928	16.1734	15.958
2522002477	8	34.5	36.77	66.374	14.1585	14.5438	15.398	12.6506	14.9985	14.1381	14.415	14.7443	15.4187	15.6391	15.1528	14.4797	14.732	15.4029	16.2123	13.5785	15.7703	14.6569
2522004164	6	79.7	7.5416	66.361	16.7503	16.6138	15.5053	15.6402	16.8104	15.8037	16.9403	16.4065	15.5094	15.9181	16.8745	15.6361	16.2369	16.2606	14.9521	16.0544	16.7281	14.9113
2522002454	2	26.1	7.8909	66.222	13.6354	14.0589	13.4256	13.5695	14.5773	12.9724	11.2409	11.19	11.4866	11.5697	12.2253	11.1616	15.3913	15.9499	15.0738	16.1969	16.4921	14.4403
2522003482	8	32.5	34.641	65.918	15.8423	14.9605	15.436	14.8033	14.7952	15.5048	16.4467	14.97	15.8142	15.5053	15.422	16.3062	16.3741	15.7164	15.9418	15.285	15.7241	15.6974
2522004596	10	56.6	24.877	65.751	15.5334	16.6653	14.9997	14.119	15.6256	14.5647	16.1506	16.7839	15.4957	15.1088	16.1248	15.9267	15.9891	17.3025	15.7178	16.2442	16.276	15.1315
2522004180	6	19.4	40.212	65.748	15.2931	14.616	15.2499	14.6183	14.3859	14.7275	15.4724	15.2622	15.3763	14.9354	14.7111	15.5729	14.9076	14.7791	14.9715	13.9046	14.6853	14.2424
2522002746	8	39.5	33.343	65.533	15.0311	15.0051	15.148	15.0262	14.9949	15.221	15.0496	14.4503	14.6723	14.9395	14.4734	14.9137	15.1776	15.127	15.194	14.1144	15.2361	14.9464
2522002769	6	38.6	21.478	65.274	14.8497	14.4809	14.5826	14.2886	14.2699	14.4491	14.762	14.0443	14.3123	13.3807	14.1937	14.9425	14.5704	14.551	14.1614	14.0914	14.3204	13.7429
2522004305	5	23.9	41.196	65.044	12.6336	12.8893	12.5732	12.0175	12.5795	12.7612	13.3805	13.2043	13.6161	13.2181	12.9153	15.027	13.0382	12.9833	12.7622	12.0357	12.735	13.2102
2522004889	8	51.4	12.909	64.667	17.421	16.5489	16.3394	16.4789	16.3054	16.7932	17.7516	16.2323	16.267	15.8658	16.2862	16.933	17.3601	16.4562	15.748	15.6226	16.1262	16.2796
2522002780	5	16.8	40.555	64.599	16.0744	15.0948	16.1705	14.2595	14.6431	15.2408	16.2253	14.6778	16.0846	14.3584	14.487	15.8492	15.9547	14.9414	15.9756	13.2949	14.6545	14.5908
2522002724	8	35.5	19.003	64.477	15.6067	14.7163	15.4933	16.0095	15.3433	16.7737	15.6156	14.4856	15.4959	16.0427	15.3384	16.7835	16.1905	15.1669	16.3007	14.7312	16.3096	17.0861
2522003813	8	23.3	45.11	64.282	14.4748	15.2005	14.3375	14.0873	14.0777	14.4366	15.4537	16.2963	15.1694	14.7099	15.0279	16.3757	14.9619	15.7471	14.91	14.7524	14.7923	15.2573
2522004916	11	70.4	11.279	64.159	17.9165	16.6675	17.087	16.5749	16.7747	17.1698	18.5123	16.6114	17.1073	16.6441	16.8526	17.6503	17.6325	16.6468	16.4929	15.1342	16.7579	16.5399
2522004254	6	51.3	12.6	64.149	15.0261	15.2093	14.6935	15.5157	15.1851	14.493	15.2774	14.6459	14.4484	16.3596	15.2355	15.0611	15.6728	15.9999	15.4386	17.0897	15.8156	14.9328
2522004802	4	13.3	49.272	63.855	15.9492	15.8269	15.8506	14.9894	15.0102	15.7364	14.7531	14.2792	15.0887	14.4123	13.9993	15.5135	15.7048	15.7205	16.1289	14.3034	15.097	14.9019
2522003721	11	41.5	33.637	63.836	17.1789	16.8975	16.722	15.4838	16.269	16.3831	16.5025	15.9732	16.0586	15.1144	15.6704	16.0933	17.4727	17.4174	16.9017	16.2949	16.9288	16.433
2522005080	5	52.3	11.931	63.099	16.1105	15.4372	15.253	15.3883	16.1194	15.3752	16.8664	15.418	15.6557	15.7401	16.7494	16.1876	16.0837	15.6128	15.1341	15.8675	16.4344	14.896
2522005151	9	33.6	36.357	62.9	16.0156	14.8583	14.5487	15.6613	14.2737	14.2893	16.8598	15.1381	15.0816	15.4076	14.76	15.355	17.6686	16.1221	15.3151	17.3083	15.4744	15.0186
2522003289	9	36.1	27.692	62.832	16.4602	15.8449	15.2613	14.3088	15.9979	15.1629	15.8425	15.3191	14.9937	14.0392	15.9493	15.2768	15.941	15.7648	15.4757	14.1932	16.3569	15.0135
2522003194	7	48.7	26.54	62.773	14.4312	13.3247	13.7724	13.3803	13.282	14.1054	14.1077	12.5375	12.8943	12.9251	13.171	14.1126	14.6204	13.5557	13.6867	12.3393	13.6745	14.1468
2522004514	7	36.4	19.815	62.687	14.7813	16.2895	15.0468	14.6559	15.1684	14.5482	14.4511	16.0129	14.5105	14.2659	15.0297	14.6338	15.0424	16.9955	15.4154	15.9776	15.7248	15.1494
2522003639	9	51.3	16.925	62.64	16.9023	15.7033	15.8586	15.7882	15.9959	15.864	17.6055	15.613	16.3706	16.2988	16.3824	16.6711	16.9617	15.8584	15.878	15.2469	16.2665	15.6674
2522003043	10	26.1	52.178	62.368	14.5643	14.5747	14.6051	14.9319	16.4114	15.5818	15.495	15.3634	15.6264	15.5904	16.7515	16.805	14.9058	14.7716	14.7436	14.2657	16.1368	14.93
2522005120	8	20.3	59.843	62.265	15.5317	15.1844	15.3746	15.2264	15.7296	15.1067	15.7324	15.1905	15.5993	15.3443	15.8697	15.8183	15.6481	15.6657	15.52	14.4356	16.1003	15.007
2522003596	7	42.4	21.789	62.233	15.4937	15.509	15.1975	14.1362	15.5023	14.6132	14.6543	14.8038	14.4866	13.3469	15.4366	13.896	15.8947	16.2801	15.8211	15.8382	16.5008	14.8133
2522002358	11	42	40.844	61.884	15.61	15.6757	15.6891	14.4878	15.5043	15.0593	16.0029	15.7664	16.1347	15.5385	16.1458	16.11	15.9899	16.3665	16.5212	14.7336	16.4984	15.3279
2522003240	12	19.9	74.453	61.623	15.3158	14.8754	15.4154	15.1133	14.7565	14.6876	15.2541	14.7402	15.3047	15.8225	14.978	15.5797	15.8584	15.7215	15.7551	15.0728	16.0166	15.1402
2522003169	16	38.1	54.755	61.502	16.2997	16.4121	17.2258	15.3399	16.0209	16.417	16.5197	16.3455	17.2523	15.7033	16.4496	16.8937	15.5122	15.794	16.3172	14.3771	15.702	15.3414
2522003193	2	27.4	9.6452	61.467	14.8409	14.5942	14.2598	14.3802	15.4392	14.1618	15.3436	14.6948	14.6	14.5686	15.3957	14.7555	15.2848	15.2817	14.7466	14.8302	15.7092	14.3181
2522003120	14	15.3	121.94	61.206	14.5825	14.24	14.3576	14.2226	15.3867	15.7277	15.2863	14.9521	15.4288	15.484	16.8104	16.6933	15.056	15.3312	15.1161	14.0301	16.5439	15.9976
2522002360	3	43	9.7763	61.166	15.6973	14.5486	15.4766	14.4164	14.7427	15.8219	15.1485	13.6163	14.7074	13.8336	14.7173	15.6019	14.4622	14.1169	14.1533	13.2115	14.6513	14.1936
2522002766	3	20.7	19.413	60.797	14.4389	15.1511	14.7885	14.1675	14.0768	14.7638	12.3588	11.7906	12.6216	12.7442	11.7499	12.8694	13.8681	15.5297	14.6231	13.4432	13.839	13.5671
2522003747	6	35.3	20.583	60.367	14.6178	15.8161	14.9405	14.521	15.5852	14.5781	14.6651	15.7507	14.4351	14.7034	15.0482	14.4778	14.9466	16.1396	15.1047	14.4366	15.6196	14.7515
2522003970	5	26.1	31.284	59.752	15.518	14.9439	15.4195	14.2007	14.8842	15.3435	15.132	14.2007	14.8576	14.0558	14.3342	15.0595	14.7604	14.3523	14.5424	13.0256	14.1208	14.1643
2522004893	13	69.9	14.194	59.71	17.7673	16.786	17.4349	16.0405	16.7889	17.3534	17.9869	16.5606	17.5436	16.4205	17.1296	17.5603	17.6219	16.9235	17.5406	15.3055	17.3523	16.7382
2522004792	8	42	23.533	59.573	16.7892	15.2897	15.5616	16.1649	15.9107	16.8616	16.8205	14.7291	15.1292	16.1241	15.8586	16.7832	16.2859	14.9197	14.8831	14.3484	15.6706	16.002
2522004566	6	31.9	27.917	59.493	14.7728	14.7016	15.2386	14.1849	14.2244	14.9312	12.5648	12.2431	12.8153	11.6286	12.205	12.472	14.5065	14.5236	14.7488	13.4849	14.0775	14.2705
2522003964	12	47.4	32.35	59.432	16.8871	15.8262	16.5962	15.7955	15.7488	16.6112	16.4116	15.0431	16.0005	15.0972	15.2945	16.5358	16.6733	15.9944	16.3765	15.0296	15.9253	16.1003
2522003346	13	30.1	59.177	59.158	16.3206	16.1413	16.171	16.1297	16.0382	15.9686	16.2021	15.7946	15.997	15.8955	15.9351	16.7934	16.5584	16.5546	16.2619	15.7094	16.5856	15.6955
2522003268	4	58.9	7.957	58.684	15.3312	16.0305	15.1022	14.3985	16.1686	14.9267	15.4508	16.0272	14.9601	14.282	15.8517	14.8224	15.6144	16.0048	15.2911	14.8103	16.1018	14.8242
2522003185	8	61.2	17.693	58.355	15.7987	16.2434	15.7074	16.0286	16.2977	15.3918	15.7246	16.0881	15.6294	16.024	16.0669	15.7026	15.3633	16.0944	15.4302	15.4005	16.1163	15.0098
2522005046	9	27.3	36.471	58.299	14.4392	15.6375	14.5466	14.7221	15.6717	14.5833	14.141	14.9809	14.229	14.5829	15.4769	14.7716	14.5172	15.8509	14.9381	13.8887	16.0889	14.5656
2522003615	10	23.6	45.444	58.093	16.4477	16.6569	16.3431	16.1939	16.5149	16.0563	15.2711	15.4224	15.2184	15.3198	15.5991	15.5281	15.7916	16.3179	15.6376	14.5405	16.1209	15.1895
2522002651;2522002668	4	56.5	10.037	58.053	15.4118	14.8167	15.7578	14.5639	14.5427	15.2216	15.3287	14.5101	15.3932	14.3019	14.3405	14.9356	15.4798	14.8506	15.5999	13.8294	14.848	14.6523
2522003922	8	55.1	14.766	57.71	16.8923	17.2337	17.2891	16.1902	17.5014	16.135	17.0156	16.9916	17.2994	16.5475	17.7245	16.5343	16.4706	17.0794	16.8248	15.6521	17.4385	15.6956
2522004816	8	31.1	36.523	57.547	13.9566	13.967	14.3091	13.9731	13.8291	13.9662	14.6001	14.4241	14.809	13.8303	13.493	14.5259	15.1245	15.1925	15.3539	15.3286	15.2435	15.3096
2522002579	10	12.9	111.16	57.503	15.2075	15	15.1408	14.7872	14.589	15.3502	15.7352	15.3505	15.8569	15.6016	15.3876	16.504	13.9528	13.6651	13.9452	12.8045	13.7036	13.618
2522004325	6	45.8	17.919	57.307	15.1433	14.1698	14.6628	13.3891	14.2661	13.4927	15.5234	14.2501	15.2749	13.9682	15.0207	14.6051	15.5114	14.8609	15.1126	13.766	15.2466	14.0077
2522003567;2522003545;2522004287;2522004965;2522004824;2522004761;2522004313;2522002978	9	29.4	42.523	56.884	15.9856	15.5038	15.3368	15.1727	14.941	15.4583	15.2841	14.3788	14.4914	14.672	14.5512	14.7432	15.6002	15.1769	14.6304	13.2103	14.6011	14.3981
2522004570	10	28.5	46.961	56.849	16.2384	16.9492	16.5814	15.8728	16.4193	16.2871	15.2396	15.7734	15.4967	15.065	15.5915	15.8329	16.0497	17.0919	16.2753	14.896	16.5274	15.7538
2522005013	12	64.4	16.639	56.817	16.5991	16.5031	16.2987	17.6066	16.6989	15.6962	15.9254	15.6779	15.5871	17.0352	15.8434	15.5253	16.3551	16.3945	15.773	15.7699	16.4995	15.6137
2522004132	10	36.7	27.152	56.377	16.1418	16.0486	15.8058	15.6723	15.8417	15.2528	15.9248	15.5052	15.6816	15.3493	16.0076	15.7633	16.3074	16.6419	16.1214	15.0145	16.6902	15.3865
2522005004	10	34.9	31.879	56.026	16.5263	16.7326	16.2761	15.9581	17.1433	15.7161	16.8533	17.0354	16.6628	16.6283	17.4326	16.543	16.2358	16.9132	16.3506	16.6715	16.9589	15.4483
2522003235	8	37.2	26.851	55.741	14.6857	14.3396	14.2834	14.3808	14.7273	14.4574	15.682	15.3286	15.0893	14.9833	15.7204	15.5378	15.3935	15.2538	14.6808	14.3743	15.2691	14.4655
2522004567	8	17	54.032	55.588	15.939	15.6601	16.1571	15.6343	15.4195	16.2301	15.9222	15.3866	16.2825	15.8184	15.3433	16.5739	15.9892	15.8082	16.1228	14.942	15.6932	15.4392
2522003826	11	29.5	52.863	55.548	15.8617	15.5811	15.8426	15.157	15.2302	15.9989	15.6168	15.1192	15.6981	15.3362	15.1549	15.8371	16.1355	16.1621	16.0868	14.549	15.7807	15.9424
2522002622	13	27.3	72.752	55.437	15.3083	15.3628	15.4539	15.1805	15.4792	16.073	16.0647	15.9597	16.2936	16.0079	16.1526	17.1123	15.787	16.1373	16.1343	14.912	16.1536	15.8262
2522003153	3	22.6	18.701	55.188	13.4261	12.5293	13.0872	11.4715	12.5363	12.8254	14.1989	13.0321	13.5668	13.2311	13.5008	13.9542	14.3472	13.6134	13.7958	12.171	14.0968	14.0127
2522005116	11	45.8	30.689	54.919	15.8271	15.604	15.8457	16.0296	15.5404	15.121	16.1993	15.9736	16.2021	15.941	16.1832	16.3079	15.6931	15.5319	15.5843	14.6768	16.0164	14.9931
2522003262	9	27.2	46.775	54.73	13.4644	13.0794	13.2879	12.1125	12.6453	12.5026	13.3315	12.7712	13.0726	12.3243	13.3467	13.9679	15.9013	15.9182	15.8072	14.102	15.8846	15.1273
2522003918	7	25.3	45.79	54.354	14.631	14.3748	14.6453	14.564	14.2046	14.7466	13.1481	12.9012	13.0915	12.8917	12.9482	13.3238	14.1059	14.3083	14.2276	13.3662	14.2499	13.6523
2522005083	6	47.2	17.719	54.319	14.9513	15.3448	14.7655	14.4412	15.7462	14.8992	14.8269	14.9645	14.6718	14.355	15.4932	15.2507	14.9741	15.7893	14.9687	16.253	15.8739	15.0763
2522003674	5	13.6	50.416	54.109	16.062	15.8286	15.5517	15.2608	15.6385	15.2361	13.3136	12.6874	12.9111	13.152	12.9026	13.1097	15.4264	15.1431	14.8798	13.9981	15.477	14.7096
2522003030	2	34.7	7.7585	54.072	14.4319	13.3525	13.9639	13.8206	12.9339	14.3424	13.0216	12.352	13.4367	13.9923	12.6661	13.9216	13.3493	13.0733	13.5247	12.4607	12.9627	13.0247
2522002483	7	35	20.326	53.942	15.979	15.7371	16.4112	15.9571	15.6083	15.931	15.6893	14.8736	16.3286	15.9757	15.231	16.2584	15.8413	15.4918	16.4696	15.0844	15.2865	15.6151
2522004593	9	32.9	31.159	53.812	15.52	16.9408	15.4623	15.3397	15.4096	15.6768	15.5265	17.3902	15.5904	15.2729	15.302	16.051	15.7508	17.5232	15.7138	15.3023	16.0136	15.4672
2522004166	7	42.2	20.534	53.725	16.3171	16.0149	15.4395	16.0563	16.5738	15.0325	16.5952	16.2056	16.1387	15.8957	17.152	15.8379	16.1138	16.1755	15.6934	16.2273	16.3615	15.199
2522003377	5	31.2	20.631	53.338	14.9115	14.3912	14.9123	15.3517	14.2101	15.6124	13.9929	13.4272	14.077	14.5908	13.4462	14.9898	15.467	14.95	15.5291	15.1483	15.11	15.1783
2522003155	8	9.2	120.98	52.761	14.0695	14.1307	13.9698	12.8904	13.7026	13.7098	11.7928	11.222	11.8537	11.2668	11.7116	12.47	12.8475	13.1578	12.9154	10.7962	12.9262	12.1782
2522004603	8	23.5	34.568	52.727	16.0419	17.4745	16.0915	15.5383	16.1326	15.5068	16.1192	17.4397	15.935	15.5027	15.9853	15.7119	15.9148	17.4999	15.9079	16.4575	16.0942	15.1763
2522003301	13	41.3	39.269	52.688	16.3237	16.2671	16.3059	16.0849	15.9403	15.605	16.3009	16.2016	16.2218	16.0047	15.8896	16.0136	16.9138	17.2326	16.7066	15.4141	16.7783	15.7277
2522004503	4	36.7	13.219	52.194	17.205	15.7613	16.4552	15.8743	15.7144	16.4047	17.5114	15.554	16.5487	16.0891	15.9766	17.0017	17.0277	16.1467	16.6328	15.6398	16.2197	16.1171
2522004887	9	69.4	16.506	51.824	17.1355	16.2789	16.7414	15.4161	16.4671	16.5037	17.9827	16.0189	16.8623	16.1517	16.7789	16.8108	17.6671	16.5095	16.8449	14.8219	17.048	16.2608
2522003995	8	26.1	39.618	51.627	15.1006	14.5302	15.1503	14.9521	14.8055	14.7845	15.5104	15.0593	15.7651	15.5003	15.5384	15.2928	15.9303	15.7893	16.0532	14.6192	16.1434	15.0698
2522005008	3	33.6	13.946	51.351	13.4225	13.0974	13.581	13.3211	13.1015	13.0916	12.5027	11.6878	12.8212	12.7942	13.3012	12.7695	13.2167	13.4614	13.2774	12.4728	14.0228	13.3754
2522004721	10	18.7	64.431	51.045	15.324	15.7741	15.0515	15.1425	15.0187	14.8194	15.4824	15.7749	15.3388	16.2194	15.6037	15.4661	15.9287	16.6507	15.8048	15.0258	15.9964	15.2885
2522003732	11	35.7	36.18	50.815	15.6527	15.199	15.3045	14.6954	15.305	15.5824	15.8452	15.4065	15.495	15.2214	15.7995	16.0817	16.6514	16.1651	15.9524	15.2413	16.4192	16.2465
2522003368	6	18.4	37.813	50.644	16.6144	15.8797	16.0948	15.7026	16.1659	15.8188	15.0201	14.1267	14.8524	14.7283	14.8555	15.3647	14.9713	14.6222	14.6083	13.5188	14.992	14.0348
2522003366	10	38.3	33.759	50.553	16.4164	15.9396	15.8229	16.3746	16.142	16.3915	15.6864	14.9997	15.4207	14.9971	15.4853	16.3066	15.9265	15.7696	15.8377	15.5717	16.0476	15.542
2522003473	7	28.1	38.636	50.299	15.6851	15.2686	15.633	14.6739	14.9232	15.2194	14.5516	13.7353	14.4896	13.8431	13.8911	14.6203	13.7214	13.3053	13.8321	12.3787	13.2693	13.0505
2522004850	4	23.8	19.954	50.263	15.5379	15.167	15.6444	15.0294	15.3317	15.3298	13.9347	13.1013	13.6323	13.1308	13.3706	14.1291	15.7648	15.5469	15.3609	14.5623	15.5332	14.9617
2522002698	12	11.5	140.43	50.162	16.032	16.1697	16.2671	15.8163	15.5762	15.6314	15.5102	15.4048	16.0805	15.6235	15.2339	15.4316	14.8495	15.4066	15.2718	13.7314	14.7778	14.1511
2522002617	8	12.8	89.302	50.148	14.3471	14.072	14.5064	15.0075	14.4967	14.9028	14.6798	14.6561	15.371	15.4658	14.6654	15.9032	14.6134	14.4527	15.0118	14.1783	14.9304	14.4206
2522004845	3	19.6	24.865	50.128	14.9412	15.338	15.341	13.9313	14.6486	14.824	13.6468	14.3191	14.4811	12.8967	14.5834	14.6838	14.4051	15.8298	15.6177	14.1536	15.7001	14.3123
2522002518	2	25.5	16.49	50.064	14.6542	14.9101	13.7562	13.6915	14.608	13.8998	10.3838	9.35515	9.42945	9.37881	9.31637	9.56083	14.6939	15.29	13.7634	14.7442	14.686	14.1395
2522002692	8	31.2	39.401	49.934	16.355	15.9671	16.7064	16.0809	15.7132	15.9115	16.0002	15.3617	16.3486	16.4573	15.6976	16.2045	16.309	16.1733	16.6051	15.4618	16.2474	15.8121
2522004513	3	29.7	16.523	49.503	13.7697	15.0329	13.8198	14.8333	14.3714	13.7575	14.4868	15.1625	14.0977	15.2807	14.6946	14.6547	14.3805	15.366	14.1928	15.3379	14.9631	13.917
2522002425	4	22.1	16.396	49.358	16.1995	14.6983	15.3733	14.2104	14.7419	14.9932	16.251	14.0666	15.3105	13.7666	14.5348	15.1976	15.8615	14.4495	15.0063	13.5438	14.7756	13.8839
2522003884	6	20.3	24.937	49.288	17.3428	17.4281	17.9629	15.4309	15.672	15.5845	16.9576	16.9164	17.8088	15.5909	15.4494	15.9116	17.662	18.07	18.4778	15.0714	15.8975	15.2942
2522003952	8	23.3	46.349	49.173	15.5865	15.2181	14.921	14.0772	15.7151	14.7341	12.8765	12.8515	12.4738	11.6154	13.4565	12.8488	15.4005	15.5429	14.6388	14.3324	16.0604	14.5047
2522005005	6	26	28.586	49.121	14.243	13.9695	14.1715	14.5381	13.7258	14.181	15.1186	14.5744	15.1607	16.0015	14.6673	15.6388	14.5885	14.6295	14.3129	14.0164	14.6433	14.4476
2522004996	3	16.2	33.75	48.863	13.786	13.934	13.5637	13.2025	13.8023	13.0231	13.6845	13.0751	13.3511	13.245	13.5758	13.4629	14.2493	14.673	14.0704	14.3619	14.4745	13.5581
2522004910	5	55.8	9.3388	48.798	16.7958	15.7156	16.2114	15.7701	15.6669	16.1678	17.1782	15.5165	15.9797	15.6208	15.9106	16.5144	17.6091	16.2194	16.287	15.2047	16.4644	16.2622
2522005069	7	62.3	16.124	48.731	15.3312	14.5296	14.8985	14.5636	14.2458	15.6269	15.4965	14.6996	15.3295	15.0927	14.8028	16.3193	13.0208	12.8686	13.0771	12.2925	12.9686	12.6823
2522003629	7	74.4	9.0794	48.666	16.1322	15.8874	15.5128	16.1133	16.1523	15.3037	16.2611	15.8609	15.6787	16.6117	16.2904	15.724	15.7203	15.7181	15.2203	16.1972	15.9118	14.6632
2522002388	10	35.8	32.071	48.643	15.7645	15.1964	15.5348	15.2984	15.365	16.3303	15.9691	15.0293	15.4741	15.3773	15.4454	16.7975	16.3804	15.7943	15.8807	14.8958	16.0809	16.6787
2522004785	6	53.5	17.943	48.586	15.776	15.0789	16.0544	15.5946	14.9513	16.4381	15.7079	14.3217	15.8089	15.8754	14.8133	16.6368	15.6624	15.0239	15.9658	14.3445	15.3248	16.1445
2522002432	10	60.8	16.605	48.469	17.6193	17.0083	16.9523	17.3614	16.6985	16.9849	18.0077	17.1269	16.828	17.1751	16.7744	17.2862	17.6644	16.8402	16.8939	16.8757	17.0425	17.0072
2522002931	7	37.2	24.014	48.427	17.1641	16.2581	16.592	15.0746	15.9271	15.8021	16.082	15.0106	15.515	14.3783	15.035	15.4331	17.0744	16.144	16.3687	15.2245	15.9319	15.3506
2522004735	11	24.6	49.652	48.29	16.4438	15.8757	16.8718	15.4978	15.3454	15.6017	16.3537	15.6694	16.6391	15.8902	15.527	16.1154	16.3472	16.1072	16.7099	14.7563	15.7498	15.3306
2522003372	6	57.7	11.827	48.256	15.9699	14.8611	14.9515	15.234	14.341	14.8867	16.3621	14.8103	14.8001	14.8379	14.2608	15.6222	15.9261	14.6168	14.4635	14.3479	14.3915	14.4003
2522002434	8	18.9	51.01	48.176	13.7931	13.7112	13.794	13.2792	13.4802	13.4147	14.7184	14.3988	14.8321	14.138	14.4422	14.7452	14.2158	14.3023	14.3038	13.7619	14.5003	14.1944
2522004478	4	17.1	32.027	47.873	16.1255	16.1536	16.43	15.3283	15.1625	16.4836	15.469	15.1386	16.496	15.2996	15.0482	16.4751	16.4147	16.41	16.9552	14.5628	15.9207	16.3289
2522002436	5	41.4	16.318	47.814	16.0235	15.4998	15.7396	15.5762	16.0746	15.3057	15.2873	14.6327	15.0429	14.9614	15.149	15.1915	14.7458	14.5427	14.3107	13.3695	15.1456	13.9394
2522003529	8	34.5	25.277	47.194	16.6039	15.7631	16.2381	15.451	15.9598	16.0576	16.4487	15.3402	16.1367	16.0545	16.0906	16.139	15.9406	15.298	15.6078	15.0346	15.705	15.1997
2522002383	10	22.1	54.235	46.985	15.1716	14.8612	15.4671	14.6729	14.9852	14.9062	15.7352	15.0209	15.9096	15.6827	15.9072	16.1786	15.8608	15.5915	15.9774	14.4634	15.7971	15.1819
2522003723	5	20.2	34.884	46.871	14.5234	14.7335	14.915	14.1964	14.8214	14.4855	14.4519	14.3916	14.6504	14.2328	14.5087	14.6781	14.6579	14.9063	14.9231	13.0565	15.0195	14.2049
2522004628	5	65.2	7.5938	46.825	17.1768	17.488	16.7641	15.7778	15.9339	15.748	18.6984	18.554	18.1026	15.9474	15.8921	17.059	17.3967	17.6026	17.0258	14.9881	15.7909	15.4041
2522004015	8	22.4	41.868	46.69	15.9386	15.3403	15.7313	15.2936	14.9062	15.102	16.6375	16.264	16.6731	16.4506	15.7608	16.291	15.9392	16.1773	15.9928	14.7259	15.4366	14.9201
2522004953	9	55.7	17.63	46.208	15.7316	15.7886	15.5544	15.8586	15.7563	15.7029	15.8326	15.4321	15.4055	16.227	15.7626	15.7034	16.013	16.1288	15.7576	16.2798	16.1891	15.2919
2522003714	5	40.3	22.28	46.079	14.4738	14.3776	14.5542	13.7505	14.0283	14.6694	14.1062	13.1104	13.8672	13.9175	13.2517	14.5599	14.3056	14.2736	14.1351	13.0167	14.073	14.4148
2522004124	5	18	27.864	45.869	15.1108	16.4918	15.0686	14.6465	15.5887	14.4917	12.5954	13.5665	12.6824	12.7528	13.0322	12.4165	15.2042	16.902	15.3236	15.2534	16.2585	14.719
2522003369	6	41.6	24.937	45.846	15.1068	14.2884	14.6494	14.5661	14.6283	14.9106	14.7465	13.6116	14.0106	14.4001	14.3061	15.1271	13.6258	13.3505	13.4499	12.3653	13.6807	13.0323
2522003778	5	16.7	43.807	45.721	13.1158	12.8882	13.2806	13.0103	12.9866	13.1953	14.0004	13.5227	14.1026	14.0911	13.9017	14.7768	13.5378	13.3618	13.0885	12.1581	12.9093	12.7577
2522004476	4	52	13.561	45.647	16.6465	16.9807	16.9864	15.9508	16.46	16.8169	16.4196	16.587	16.7542	15.8553	16.3263	16.8412	16.8587	17.2387	17.2918	15.3474	16.8143	16.4004
2522003774	11	35	34.63	45.628	17.1596	16.696	17.063	16.3508	16.2975	16.734	17.6053	16.5762	17.1076	16.1826	16.51	17.446	17.9591	17.2582	17.2011	16.4885	17.2559	16.8589
2522003880	8	18	49.324	45.399	15.8385	15.4371	15.6167	14.9606	14.7171	15.1131	15.7792	15.3312	15.7797	15.3504	14.9869	16.1073	16.2002	15.9829	15.989	14.6898	15.3049	15.0539
2522002925	4	40.7	17.505	45.313	14.9417	14.2232	14.9945	13.7437	13.8545	14.5175	14.3527	13.2138	14.3339	13.4528	13.1163	14.4538	14.8728	14.3504	15.0857	13.0073	14.1068	14.1167
2522004510	13	22.4	63.566	45.077	15.9332	17.0105	16.6088	15.7229	15.8872	17.2767	16.0916	16.7189	16.7486	16.135	16.0995	17.4917	15.5803	16.5918	16.174	14.4891	15.702	16.5293
2522003306	7	41.6	27.91	44.708	13.9946	14.1909	13.7661	13.7676	14.1524	13.3764	12.9852	13.3856	12.2501	12.95	13.3723	12.5575	14.5229	14.8388	14.2569	14.5729	14.8787	13.9742
2522004501	4	40.6	10.745	44.539	16.0442	15.9155	15.7646	15.1854	16.2886	16.202	16.8721	15.7894	15.797	15.5211	16.5753	16.5149	16.1557	16.0914	15.5278	14.24	16.3709	15.8332
2522004955	10	38.3	34.431	44.432	15.4073	15.4105	15.5584	14.9471	15.4131	14.8144	15.1124	14.9324	15.3161	15.353	15.4601	14.9304	15.2239	15.7327	15.7978	14.2368	15.8226	14.499
2522004886	9	56.2	14.521	44.265	18.2379	16.6718	17.2041	16.1777	16.1532	17.2778	18.9234	16.5673	17.3917	16.9055	16.7755	17.9868	18.7322	16.9451	17.2637	15.643	17.0275	17.5765
2522004499	4	12.9	42.313	44.12	10.6541	10.1486	10.0242	9.80038	9.93282	10.1808	14.2254	13.2424	13.2729	12.9196	13.1556	14.0561	14.388	13.6963	13.3726	12.6217	13.5845	13.8096
2522004933	7	41.7	28.261	44.052	14.8583	15.2538	15.1314	15.0097	15.2191	14.8673	14.5672	14.6942	14.9083	14.5695	15.1458	14.9784	15.3361	16.0136	15.5395	14.6214	16.0127	15.2835
2522003865	5	22.2	28.428	44.014	15.3524	15.8005	14.9133	14.4764	15.9953	15.3973	14.1617	14.2704	13.8742	13.4612	15.0728	14.7224	14.7761	15.3782	14.6104	14.1618	15.7585	14.7713
2522004121	9	52.3	23.845	43.759	15.9995	16.1544	15.6648	15.0035	16.1193	15.0211	15.4034	15.4489	15.2393	14.7262	15.4047	14.9997	15.6112	16.2787	15.7132	15.1355	16.1514	14.9738
2522003772	13	50.4	29.201	43.454	16.3331	15.7923	15.9884	16.1435	15.7327	15.8945	16.5661	15.3774	16.1716	16.098	15.6519	16.3175	16.4856	15.8428	16.1894	15.7886	15.9204	15.9156
2522003667	4	45.9	10.164	43.378	16.9539	15.9344	16.5244	15.4631	15.9571	15.7155	16.8794	15.7239	16.7984	15.8049	16.4426	16.1139	16.1985	15.3718	15.9891	14.4695	15.801	14.9044
2522002410	6	62.7	8.4307	43.303	16.0902	15.6712	16.5458	16.5647	15.7156	16.3096	16.4952	15.8689	16.9265	16.8929	16.0913	16.2278	16.3771	16.2997	16.9547	16.6629	16.4872	15.9073
2522003610	11	27.5	49.458	43.187	15.4651	15.4521	15.166	14.8307	15.5754	15.0677	14.6835	14.5285	14.6395	14.1592	14.6231	14.7698	14.9391	15.2015	14.8901	14.1897	14.9067	14.341
2522003513	6	28.1	29.475	43.15	15.4016	15.9724	15.1864	15.2476	15.6201	15.3871	14.8908	14.9694	14.7399	14.3407	15.4513	15.3081	14.7135	15.3497	14.6998	14.5516	15.1519	14.4259
2522002846	8	16.4	57.972	43.015	15.8763	16.0849	16.7102	15.2178	15.3436	15.457	15.9087	16.0058	16.5953	15.4705	15.6323	16.4514	16.0999	16.4846	16.7239	15.0496	16.103	15.7348
2522002593	3	66.7	7.7417	43.003	13.5298	13.9795	13.3641	14.2377	13.746	15.1937	14.631	14.1611	13.5813	14.2062	14.2027	15.5385	15.1334	15.3857	14.35	14.9536	14.9784	14.6312
2522002817	5	36.8	22.387	42.927	15.6389	15.2485	15.0674	15.6446	15.2761	14.9132	16.1499	15.1754	15.6969	16.5131	15.4269	15.9857	15.8283	15.3571	15.5163	15.7577	15.202	14.6841
2522004600	5	31.4	30.664	42.917	14.1163	14.0697	14.2328	14.0491	14.2422	14.3171	13.1159	12.8233	13.3726	13.2671	13.9616	13.5516	13.5467	13.5142	13.6718	12.7965	13.8714	13.2664
2522004442	4	23.5	24.15	42.78	13.6713	16.4949	14.5656	13.1372	13.1514	12.9014	12.8891	16.1787	13.847	11.7813	11.5007	12.2194	13.4615	16.5079	14.2871	12.1685	13.3432	12.1978
2522004898	9	41.7	24.294	42.771	17.2412	16.8856	16.5421	15.8842	17.0231	15.9062	17.3875	16.7389	16.4416	16.1832	17.2332	16.4431	16.7239	16.8128	16.1654	16.5345	16.7287	15.4054
2522004779	10	27.3	47.715	42.75	15.7949	15.9491	16.4473	15.6196	15.5318	15.7568	15.9267	15.7198	16.5863	15.7248	15.5592	16.2908	16.3898	16.7378	16.9572	16.3661	16.452	16.6114
2522003917	8	33.9	24.939	42.407	16.9409	16.188	16.4714	15.2144	16.4941	15.9075	16.534	15.7627	16.2793	15.0011	16.1388	15.7627	16.3599	16.1546	16.1585	14.6138	16.6231	15.4304
2522002587	10	50.2	25.348	42.101	16.1047	15.6679	15.8518	15.66	16.043	15.7808	16.8965	16.1699	16.5915	16.5424	16.8281	17.1256	16.1789	16.1362	16.1268	15.1417	16.5036	15.7317
2522004936	7	62	18.862	42.097	15.8373	15.3678	15.24	15.2123	15.0812	15.0062	15.7599	15.0716	14.9413	14.8866	15.0543	15.3784	15.4457	15.2506	14.7231	14.1708	15.0728	14.9573
2522003298	6	18.6	41.602	41.719	13.9207	14.7315	14.2157	13.6944	14.7357	13.8422	14.5923	15.09	14.6366	14.3494	15.7748	14.8603	14.3622	15.3915	14.6816	13.7756	15.7391	14.1282
2522003835	10	55.2	20.619	41.63	16.374	16.4071	16.7232	15.3459	16.0241	15.4908	16.015	15.7992	16.195	15.1127	15.629	15.3985	15.5841	15.8892	15.9402	14.2462	15.7953	14.7416
2522002972	6	26	31.221	40.949	15.7758	16.0755	15.7617	15.6527	15.1243	16.3102	15.4907	15.6936	15.5062	15.0205	14.487	16.6054	15.8512	16.1259	15.5506	15.5844	15.3025	16.4524
2522002716	5	22.1	29.921	40.798	14.7651	14.8703	14.4242	14.0836	14.8252	14.3592	15.0383	14.3906	14.355	14.3441	15.3429	15.018	14.5248	14.6432	14.2307	13.637	14.9913	14.1808
2522005135	5	17.9	36.797	39.884	15.2998	15.1722	14.9505	16.4191	15.2433	16.3425	15.0377	14.7804	14.827	15.7717	14.9115	16.9049	15.361	15.2479	14.8455	16.1124	15.0142	16.6208
2522002594	4	90.7	7.8288	39.874	15.2408	15.72	15.1009	15.1262	14.4967	14.8852	14.3141	14.4034	13.5419	13.6739	13.2481	13.675	14.5418	15.1835	14.0825	14.4378	14.1096	13.7216
2522003698	3	29.2	15.995	39.845	15.7779	14.9091	15.1213	15.1309	14.7635	15.1411	15.502	13.8915	14.368	14.9455	13.5889	15.0985	15.6497	14.5419	14.6264	14.0989	14.2884	14.6514
2522004373	6	16.6	52.87	39.816	14.0927	15.186	14.2503	13.9793	13.329	13.9537	12.2265	12.8494	12.4399	12.7642	11.8973	12.1811	14.0057	14.814	13.9685	13.7965	14.077	13.7939
2522002761	4	18.3	36.761	39.467	13.3254	13.1335	13.5636	12.9228	12.2863	13.4171	13.1623	12.7384	13.2068	12.7284	12.5422	13.5963	10.6271	10.8474	11.0751	10.5166	10.5144	10.1649
2522003904	5	18.7	37.299	39.361	14.7097	14.7127	14.5259	13.5254	13.7541	14.1833	15.2857	15.2034	15.1643	14.3611	14.5113	15.2833	15.3	15.4861	15.1425	13.6648	14.6874	14.5506
2522003059	9	66	16.329	39.004	17.8057	16.8251	17.2008	16.6482	16.8693	17.4307	17.0368	15.788	16.2878	15.8288	16.1604	16.4708	17.221	16.3602	16.4988	15.6754	16.6375	16.665
2522002944	7	20.2	49.262	38.911	15.6466	15.8146	15.7716	15.1912	16.1152	15.4655	15.0505	15.1811	15.0681	14.5691	15.3853	15.1984	15.3943	16.2554	15.6088	14.6683	16.3107	14.8273
2522003925	9	48.9	20.744	38.822	16.1199	16.9634	16.2229	15.375	16.7361	15.8819	16.2047	17.0601	16.2774	15.5291	17.0518	16.3447	15.9161	17.0109	16.0381	15.1031	16.9069	15.629
2522004127	3	47.6	11.637	38.654	12.8326	13.1721	12.4721	13.1163	12.8169	12.7197	13.0077	12.9807	13.0526	12.8924	13.258	13.1128	13.7169	13.882	13.5033	15.0114	13.8518	13.2673
2522003689	6	63.2	11.895	38.519	16.1449	15.1314	15.1583	15.5323	15.1736	15.2847	15.9485	14.7028	15.0628	15.7185	14.9831	15.746	16.155	14.9311	14.7336	15.182	14.9355	15.0032
2522003376	8	52.2	13.19	38.512	17.1129	16.2013	16.7048	16.1949	15.9704	16.7662	17.8742	16.654	16.8968	16.7321	16.8694	17.3343	17.329	16.2567	16.5399	15.2514	16.2266	16.4012
2522002737	4	27.5	14.924	38.488	13.8504	14.3816	13.8137	13.5522	14.7282	14.386	12.8161	13.6027	12.3394	13.1144	14.1625	14.0216	13.8474	14.5636	13.6888	13.1377	15.1848	14.3676
2522005057	7	59.7	15.603	38.359	14.959	15.2487	14.4779	13.6987	14.9396	14.0589	15.1071	14.8009	14.5811	13.7273	14.7977	14.4818	14.6729	15.1861	14.4634	15.2107	14.9379	13.9924
2522004269	4	33.3	17.597	37.975	14.4973	14.6019	14.284	14.2574	14.2575	15.2915	14.4728	14.8969	14.3207	14.4486	14.3304	15.1918	14.8298	15.3896	14.7011	13.9931	15.1712	14.7561
2522004710	6	34.6	26.233	37.901	15.1419	14.4003	14.606	14.0431	14.3782	14.5797	15.3856	14.6338	14.8727	14.5071	14.523	15.2037	15.9641	15.7932	15.6988	14.7815	15.3356	15.5843
2522004544	7	8.5	127.83	37.886	14.1621	14.0308	14.3385	14.1451	13.7349	14.4423	14.5564	13.9701	14.8028	14.2236	14.213	15.1772	13.7685	13.7	13.9633	12.5357	13.5881	13.3967
2522003697	4	33.6	14.705	37.877	14.1912	14.2263	14.0603	15.2385	14.6875	14.3225	14.8121	13.9103	13.9377	14.2685	13.9891	14.1812	13.7593	14.1045	13.6738	13.9511	14.3206	12.9212
2522002357	11	25.1	51	37.734	16.197	16.8269	16.0579	16.3915	16.3753	15.8095	16.1591	16.7161	16.1939	16.5257	16.3956	16.4559	16.1247	17.0764	16.1346	15.4209	16.7008	15.2879
2522004181	10	26.3	40.474	37.515	16.1119	16.3034	16.3782	16.2524	15.8189	15.8487	16.3605	16.3732	16.7257	16.9983	15.9312	16.3972	15.7326	16.1611	15.8947	14.9447	15.8303	14.8835
2522003738	8	24.4	52.464	37.264	15.7292	15.3127	15.5895	14.6701	15.0431	15.0601	15.7663	15.0405	15.5633	14.797	15.1623	15.2582	16.0369	15.8996	15.5813	14.9266	15.6836	15.0447
2522002394	5	40.1	14.721	37.171	15.3614	15.0916	15.0089	13.9719	15.0324	15.6869	15.3342	14.4404	15.0283	14.3712	14.9311	15.607	15.0964	14.8877	14.8828	13.9979	14.9447	14.9048
2522002877	3	17.2	26.387	37.137	13.8175	14.4882	13.9102	13.1878	13.5984	13.384	13.6124	14.81	13.7288	13.1829	13.8544	13.4163	14.0291	15.0897	14.1655	12.6195	14.3332	13.3986
2522003374	4	31.8	19.455	37.057	14.4398	14.1902	14.0449	14.3782	14.6771	14.0895	13.5739	13.3688	12.8208	13.2645	13.6925	12.8152	13.848	14.1644	13.6315	13.3826	14.2707	13.3652
2522005100	1	7.6	22.469	37.024	13.383	14.2816	13.1025	12.5112	14.595	13.6924	13.9019	13.6114	12.4591	12.5039	14.9563	14.2796	13.0706	13.7961	12.4093	13.7987	14.5563	13.3115
2522004316	8	23.4	49.466	36.837	14.0956	14.3026	14.2076	13.7692	14.3095	13.9624	15.0804	14.9234	14.8955	14.8517	15.4275	15.4674	14.5053	15.0072	14.5083	13.6342	15.1983	13.9503
2522002711	6	39.2	22.719	36.816	15.0402	16.6358	15.4047	14.3705	15.5458	14.6783	14.9764	16.1252	15.1215	14.1938	15.8325	14.5003	14.8876	16.8215	15.4578	14.2623	16.1029	14.4628
2522004809	7	22.8	41.47	36.6	15.5201	15.61	15.3641	14.8246	15.6029	14.6864	16.1952	15.7724	16.1231	16.9525	15.914	15.7899	15.2962	16.1773	15.2415	14.7051	15.6903	14.3896
2522003694	6	25.6	27.789	36.469	16.0042	16.2241	15.8856	15.8025	16.5371	15.2496	15.6245	16.0937	15.7367	14.6505	15.3385	15.4175	15.3066	16.161	15.5371	14.7761	15.4095	14.9301
2522003583	9	21.1	52.742	36.397	14.2994	14.4811	14.1185	14.5261	14.0326	14.4962	14.9295	14.81	14.794	14.8513	15.5463	15.8913	15.5222	15.624	15.3496	15.7593	15.3179	15.5421
2522004136	3	23.8	16.628	36.384	15.1417	15.7908	15.4836	14.4128	15.1211	14.6424	14.7991	15.2176	15.2414	14.1107	14.8487	14.91	14.3997	15.6092	14.9903	13.914	14.9315	13.852
2522002912	2	5	49.146	36.345	14.6401	15.3744	15.2704	14.8826	13.8935	14.5513	14.0643	14.6004	14.8962	14.4037	13.3425	14.7409	13.6974	14.8255	14.7014	13.291	13.2966	13.2212
2522002952	9	13.8	83.3	36.044	15.392	15.1145	15.3999	15.2937	15.0647	15.2378	13.0509	12.64	13.2603	13.1559	12.8164	13.9735	15.2617	15.2417	15.1437	14.8281	15.1063	14.9272
2522003274	13	30.4	69.379	35.985	15.4567	15.3618	15.7941	15.2451	15.1064	15.3857	15.7288	15.538	15.7963	15.8009	15.149	15.8045	15.4172	15.4239	15.6445	14.5544	15.491	15.1531
2522004553	4	18.1	26.223	35.92	15.9888	16.1553	15.798	14.4369	16.1838	16.3979	15.585	14.6718	15.4825	14.8769	15.6361	16.2366	14.9627	14.8342	14.8471	13.7403	15	14.7523
2522003631	5	30	25.63	35.905	14.2635	13.8365	13.8043	13.3729	13.3143	13.7984	14.2059	13.5355	13.9281	13.2815	13.686	14.0141	14.5596	14.4124	14.3778	13.3065	14.2726	13.8595
2522004578	10	47.2	29.782	35.685	14.9248	15.9333	15.2441	15.7303	16.1257	15.627	15.2244	16.1661	15.8469	15.8346	16.5765	16.1853	14.7512	15.8636	15.4683	16.1288	16.3593	15.2675
2522005226	4	13.7	26.249	35.422	15.4667	14.5586	15.0707	14.6428	14.5921	14.9765	14.9324	13.8193	15.4155	14.4605	14.8493	15.2038	14.3216	14.0421	14.7033	13.6279	14.3171	13.7207
2522004052	5	22.2	36.381	35.392	13.8829	14.1642	14.9172	13.4149	14.0674	16.1419	14.3116	14.3693	15.1288	13.9958	14.9495	16.4932	14.0644	14.4619	15.1497	13.1317	14.9717	15.7157
2522005029	2	34.7	13.993	35.361	12.3414	13.7585	13.3942	14.615	11.8325	13.014	13.0593	13.5939	13.2995	14.0083	12.459	13.7384	12.6622	13.2141	12.6935	13.789	12.4608	12.6918
2522002804	5	28.9	30.09	35.231	14.0548	13.8916	13.7454	13.8314	13.3378	13.0944	14.2335	13.8044	14.152	14.5149	13.5825	14.1713	14.4396	14.5509	14.3967	13.2156	14.2693	13.5557
2522003634	1	15.7	10.245	35.069	13.5603	12.7573	13.5922	13.5395	12.7179	14.3021	13.4437	11.9386	13.4538	13.4221	12.2096	14.5915	14.2552	13.2471	14.1759	12.7424	13.3469	14.1141
2522004426	2	32.5	8.6027	35.067	13.1981	15.7624	13.1127	13.122	13.8813	12.5893	13.0788	15.7026	12.6355	13.3229	13.0294	12.4625	13.0649	15.7862	13.1111	12.4882	14.2288	12.729
2522005064	5	22.9	42.025	35.032	13.3116	13.5364	13.583	12.689	13.4156	12.896	12.263	13.1689	13.3637	12.1882	13.0935	13.0821	14.1038	14.6037	14.1093	12.8877	14.3663	13.5659
2522002740	9	26.2	40.959	34.715	15.8872	15.7652	16.0439	15.9068	15.7218	15.4854	16.1076	15.4658	16.308	16.7173	15.8152	16.2492	15.8388	15.6542	16.0449	14.9688	15.8565	15.3625
2522002386	6	29.2	21.754	34.356	16.284	16.0439	15.8798	14.5341	16.0499	15.4221	14.9552	14.4354	14.659	13.8955	14.6472	14.6493	15.8075	15.6375	14.925	14.2045	15.5841	14.9787
2522003455	3	6.4	74.167	34.242	NaN	NaN	NaN	NaN	NaN	NaN	NaN	NaN	NaN	NaN	NaN	NaN	9.8878	9.12521	10.2906	7.89142	9.10287	9.23091
2522004627	4	13.7	35.516	34.15	16.4025	15.4352	15.4037	14.2086	14.2681	14.8115	16.7766	15.196	15.2895	14.4034	13.9336	15.3196	16.8636	15.7869	15.5734	14.6408	14.5912	14.6444
2522004408	5	52.2	10.479	34.149	16.2203	16.5372	15.5207	15.2175	15.0448	15.158	16.2895	16.3718	15.5396	14.8966	15.6552	15.5991	15.9315	16.5342	15.3232	14.5041	15.4058	14.834
2522004592	6	23.1	31.413	34.015	15.5686	16.918	15.8999	15.1132	15.3549	15.308	14.96	16.5813	15.2366	14.5	14.6476	15.1831	15.4656	16.7918	15.6617	15.0578	15.3336	15.0232
2522002701	6	23.3	40.385	33.861	14.3796	15.2293	15.2575	13.9787	15.0449	13.5464	14.0672	14.7034	15.7526	14.1146	15.0344	13.8243	13.9314	15.2103	15.3385	13.3655	14.911	13.1144
2522002964	4	26.5	26.481	33.764	13.1797	13.4805	13.5058	13.5345	14.0785	12.8382	12.8353	12.7303	13.0875	14.0983	13.1869	13.1741	13.761	13.9906	14.0807	12.978	14.2827	13.3574
2522003277	6	63	11.066	33.724	17.2713	16.208	16.5456	15.783	16.2531	16.6778	17.2641	15.9253	16.3642	15.8094	16.1288	16.7792	17.6601	16.5614	16.9247	15.5657	16.9938	16.6104
2522003517	4	26.5	21.932	33.637	15.8973	14.6584	15.3225	14.8222	14.8425	15.0236	15.6306	14.2001	14.9338	15.0623	14.5891	15.2157	15.6386	14.5969	14.9494	13.5233	14.8258	14.335
2522003779	4	63.2	7.6469	33.615	16.0262	15.6683	15.7833	15.2025	15.4709	15.9371	15.471	14.5317	14.9995	14.7391	14.6396	14.9156	15.7287	14.9653	15.3651	14.3781	15.3568	14.9046
2522003790	9	33.7	28.15	33.378	15.4563	14.9758	15.6567	14.9158	15.307	15.2475	14.8961	14.3894	15.0676	15.0237	15.2234	15.3044	14.5742	14.6811	14.8396	13.8042	15.4294	14.6122
2522002565	5	49.4	9.1375	33.372	15.7556	15.8322	15.4999	16.4112	16.2096	15.0462	15.9095	16.041	14.9567	15.861	15.6089	14.8995	15.6374	15.7516	15.2985	15.9193	15.9554	14.6229
2522002915	11	31.1	50.847	33.338	15.2537	15.9433	15.478	14.9746	15.821	15.967	15.7502	15.8251	16.1414	15.3581	16.1341	16.5925	16.0292	16.9909	16.6208	15.4844	16.8499	16.2991
2522005169	4	15.6	28.543	33.3	14.4055	13.8916	14.0045	13.1953	13.8892	13.4775	15.5491	14.8118	15.3148	14.6264	15.1248	15.4364	14.7813	14.7041	14.438	13.375	14.697	14.0787
2522002828	6	17.3	39.594	33.218	15.4517	14.3886	15.4765	14.2353	15.0762	15.1328	15.9378	14.6613	16.0649	14.9498	15.8954	16.1062	15.7744	14.6784	15.6083	13.4404	15.4094	14.7634
2522005163	7	44.4	22.804	32.888	15.9752	14.9486	15.5129	14.7185	14.6331	15.0362	15.8448	14.7848	15.4604	14.8523	14.7262	15.5063	16.3442	15.5823	15.8999	14.5474	15.4146	15.1202
2522004375	8	31.3	37.041	32.886	15.517	15.5712	15.6996	15.2036	16.0962	16.0577	15.5986	15.2804	15.6833	15.5366	16.4346	16.6273	15.3545	15.5791	15.5541	14.4952	16.4286	15.7622
2522002635	8	22.1	42.19	32.773	15.8153	16.0098	16.3287	15.5066	15.6931	16.495	15.6396	15.2166	16.0251	15.3019	15.0991	16.3149	15.6134	15.8884	16.2272	14.5363	15.5886	15.4251
2522002738	6	35.2	17.794	32.636	14.8594	15.4325	14.4658	14.4466	15.0436	14.7604	14.4151	14.4466	13.9543	13.5975	14.4675	14.4592	15.8382	16.4641	15.4117	15.6916	16.2379	15.2106
2522004391	4	21.7	24.969	32.287	13.982	15.5661	14.216	12.8528	13.4849	14.0459	13.4603	14.5678	13.5205	12.2083	13.0393	13.5631	13.1085	14.9012	13.294	11.4205	13.1903	13.13
2522004982	4	24.4	29.576	32.19	13.9903	14.4967	14.1155	13.5111	14.3625	14.2247	13.9202	14.1331	14.1003	13.8617	14.5257	14.6708	13.2702	13.9537	13.4676	12.721	13.822	12.8741
2522002659	2	25	10.917	32.186	15.549	15.1775	14.978	14.3744	15.0937	14.9656	14.1654	13.5807	13.8766	13.4105	13.7538	14.2266	15.2266	14.8481	14.2581	14.0709	14.7775	14.5137
2522005152	4	19.5	27.81	32.176	14.5248	14.5193	14.3456	14.1833	14.1193	14.3366	14.886	14.4952	14.6184	14.5942	14.4452	15.345	14.9136	15.0852	14.7085	14.8223	14.728	14.7142
2522002845	7	32	25.088	32.141	15.3736	15.6406	16.5864	14.99	15.2338	15.4156	15.09	14.7989	16.5349	14.8409	14.8002	15.1624	15.2281	15.6731	16.8825	14.5009	15.2328	14.6971
2522002802	7	26.2	47.602	32.071	15.2124	15.1566	15.4915	15.1428	15.5716	14.6677	15.1931	14.8782	15.2746	15.147	15.2936	15.0205	14.5421	14.8627	14.6796	13.8915	15.2898	14.0869
2522004122	1	8.5	24.513	32.063	NaN	NaN	NaN	NaN	NaN	NaN	12.8173	13.9263	13.3012	10.9803	13.2423	11.6708	NaN	NaN	NaN	NaN	NaN	NaN
2522002959	8	40.8	26.762	31.844	14.2176	14.568	15.4295	13.808	13.5808	14.48	15.3798	14.7084	14.8296	14.7231	14.6326	15.5633	16.3834	15.5587	15.3975	14.638	15.725	15.6882
2522003287	8	26.3	34.307	31.424	15.6878	15.6373	15.8717	15.916	15.6787	15.4717	15.6059	15.295	15.7247	16.1897	15.6251	16.0635	15.5499	15.7353	15.6527	15.2054	15.8849	15.2735
2522003749	3	10.1	44.659	31.242	12.8478	12.5205	13.0613	13.1059	12.5682	12.6657	12.2853	11.3032	12.0105	12.2035	11.7257	12.6334	12.6833	12.6165	12.7117	12.3836	12.6217	12.6216
2522004994	5	21.7	30.384	30.769	16.1329	15.2829	15.6159	15.5298	15.135	15.5933	15.9388	14.5783	15.4439	15.3778	15.045	15.8301	16.0054	15.2692	15.5333	14.2447	15.3156	15.0611
2522002584	4	23.5	17.673	30.46	16.1772	15.5999	15.9284	15.6966	15.0061	16.5468	15.545	14.8726	15.701	15.0049	15.1724	16.3297	15.8771	15.3845	16.2695	14.1053	15.2076	15.4251
2522003793	9	18.4	47.931	30.406	16.0889	15.5939	16.2186	15.6577	17.3889	15.7608	16.7389	15.5846	16.4189	16.1148	16.221	16.4697	16.1826	16.0357	16.1348	15.5271	17.2538	15.8006
2522002730	7	39.5	20.068	30.279	15.9532	15.3371	15.3184	14.8393	15.0493	14.9595	15.5941	14.65	14.8692	14.2844	14.7467	14.8313	15.705	15.3438	15.1002	14.1944	15.3015	14.6413
2522003980	3	30.7	8.8092	30.271	13.0924	13.3737	13.7341	13.9386	15.8865	14.4055	13.1893	13.0025	14.1367	14.0985	15.3784	13.9786	11.7703	11.839	12.0555	11.215	11.5997	11.3686
2522003173	6	35.2	19.873	30.165	16.8078	15.6834	16.4717	15.6935	16.1894	16.2388	16.9567	15.7659	16.5442	15.8577	16.4221	16.7571	16.88	15.9759	16.5258	15.0762	16.6628	16.2853
2522002929	5	16.6	36.263	30.116	15.6437	14.2236	15.238	14.3166	14.4202	14.5794	15.8853	14.5858	15.3397	14.4039	15.0381	15.2666	16.0315	15.0232	15.6488	14.394	15.5667	15.2021
2522003417	10	14.6	75.331	30.107	15.57	15.5079	15.7741	15.2989	15.0141	15.5267	15.5833	15.1856	15.7865	15.4244	14.9628	16.1323	15.3469	15.2137	15.6485	14.6834	14.7184	14.5392
2522003514	7	22.7	35.617	30.106	15.5892	15.8431	15.3558	15.192	15.6367	15.3474	15.1254	15.5491	14.9822	14.3245	15.3572	15.1113	16.0522	16.198	15.795	15.1524	16.5039	15.2019
2522005218	9	20.1	49.76	29.924	16.157	16.1229	16.2377	15.3822	15.268	15.655	15.7026	15.5222	15.9454	15.3632	15.2457	15.9554	15.5602	16.1997	15.6855	14.3038	15.0444	14.4919
2522005000	8	11.3	87.449	29.614	15.9331	15.2511	15.6098	15.5702	15.1033	15.8532	15.7681	14.6687	15.3143	15.8313	15.1499	16.1788	16.0296	15.7206	15.6993	14.2961	15.5858	15.2457
2522002680	5	27.8	24.047	29.519	13.2682	14.3046	13.8801	13.9675	12.8423	11.8665	13.3496	13.8728	13.9833	14.1527	12.6286	12.3406	13.366	13.9762	13.9578	12.17	12.6464	10.6751
2522002960	7	12.7	63.306	29.499	15.2707	15.1504	15.4678	14.6326	14.7181	15.0466	14.9421	14.5255	15.1459	14.6558	14.3935	15.4619	14.4146	14.5232	14.6702	13.2514	14.2892	13.6705
2522003868	4	20	22.3	29.33	14.5089	14.9879	15.2715	15.577	15.0061	15.1486	14.9369	15.0408	15.7767	15.5652	15.6826	16.2563	14.9508	15.408	15.6395	15.5358	15.6873	15.1734
2522002774	7	46.8	18.899	29.132	15.844	14.7088	15.7382	15.3295	15.6236	16.0196	15.2898	14.2598	15.0771	14.5875	15.7677	16.365	15.8371	15.3899	15.7064	15.172	16.5989	15.9992
2522005250	7	36.1	26.233	28.784	16.1511	16.1474	16.179	14.8994	16.1025	15.6543	15.2755	15.4029	15.2146	14.2249	15.4022	14.9078	15.9963	15.9727	15.8535	15.4245	15.8087	15.2711
2522004158	4	15.2	29.275	28.738	16.3536	16.1694	15.8946	15.6593	16.1404	15.6246	16.1138	15.8236	15.8785	15.7839	15.7958	16.4072	15.6092	15.7582	15.3801	15.0132	15.4948	14.7968
2522003373	5	48.7	8.2527	28.697	15.9488	14.825	15.5157	13.7708	14.7672	15.7261	15.643	14.5143	15.0946	13.2956	14.5476	15.2572	15.3022	14.4142	14.6861	13.1043	14.7634	14.574
2522002619	6	27	26.361	28.605	14.7156	15.1898	14.7446	14.0636	15.4096	14.2335	14.3457	14.6997	14.5021	13.533	15.4256	14.4089	14.9941	15.9188	15.0364	14.2995	16.3763	14.543
2522002455	4	43.7	8.2484	28.598	16.2094	15.4793	15.6991	16.7172	15.6035	15.3881	15.8359	15.0868	15.2152	15.7931	15.2969	15.3989	16.2661	15.5705	15.6053	16.2508	15.8537	14.9809
2522004479	6	8.5	72.612	28.326	16.1211	16.2618	16.7176	15.4445	15.9704	16.5429	15.899	15.7881	17.4852	15.7944	16.0764	16.7075	15.5686	16.0998	16.6093	14.0426	15.6588	15.4413
2522002830	9	11.7	72.863	28.073	15.9769	15.6941	16.0117	15.0752	15.5851	15.3478	15.6045	15.1643	15.6501	15.0432	15.5149	15.5158	15.9422	15.8779	15.8584	14.2149	16.1258	15.1292
2522003979	5	43.5	15.882	27.471	14.9316	14.1457	14.0016	13.2756	14.5262	14.2097	15.5787	14.4211	14.5403	14.0233	15.3313	14.9777	15.6537	15.0629	14.5948	14.127	15.6227	14.5529
2522004993	7	23.6	37.019	27.384	16.0945	15.1822	15.6142	14.7342	15.0444	15.4272	16.2029	15.0392	15.653	14.7835	15.4527	15.9777	15.3142	14.498	14.756	13.4605	14.7337	14.5062
2522003000	9	29	35.9	27.369	16.0255	15.9056	15.9356	16.0478	15.8963	15.5956	15.9197	15.3726	15.5596	15.7999	15.5548	15.9444	15.8791	15.8085	15.6628	15.4188	16.2491	15.1511
2522004303	5	36.4	15.832	27.285	14.8938	15.9056	14.393	14.9121	15.4242	14.63	14.4586	14.8414	13.9167	14.8203	14.8913	14.7345	14.74	15.7125	14.0956	14.9177	15.5074	14.4407
2522004807	6	20.4	32.007	27.241	12.3879	12.123	12.2715	11.5788	12.3739	12.0497	14.7779	14.2978	14.6041	13.6591	14.5065	15.0564	12.903	12.8796	12.7632	11.6144	13.0966	12.0816
2522003282	4	22.2	27.207	26.966	NaN	NaN	NaN	NaN	NaN	NaN	13.788	13.5191	13.8467	12.8751	12.665	13.31	13.4229	13.8522	14.342	12.5485	13.015	12.347
2522004368	5	17	45.738	26.695	14.1628	15.0323	14.6702	13.744	14.2313	14.1144	14.0317	14.584	14.2526	13.9251	13.9027	14.3709	13.4423	14.5829	13.8398	12.4859	13.5644	13.4342
2522003606	11	14.3	75.394	26.572	15.4548	15.265	15.7439	15.8324	15.0012	15.7795	15.6015	15.0094	15.7465	14.9459	14.7833	15.9952	14.9602	14.8231	15.3285	14.1132	14.6572	14.4116
2522004509	6	27.9	19.972	26.426	15.5093	15.9456	16.1285	15.1469	15.571	16.6462	14.6944	14.7293	15.2348	14.3252	14.4342	15.9647	15.1229	15.8183	15.9732	14.2416	15.6898	16.4153
2522003005	6	23.7	32.597	26.086	15.4188	14.6822	15.1822	14.345	14.6011	15.3387	14.9579	13.9949	15.0327	14.2047	14.6374	15.5417	15.2607	14.7603	15.2009	13.7561	15.1704	14.9547
2522002965	2	19.4	10.979	25.938	14.0652	13.1571	13.3444	13.5234	13.785	14.9114	15.1461	14.0914	15.0473	14.3953	14.7433	16.4256	13.7468	12.7459	13.6898	11.7039	13.9929	13.3581
2522002391	6	32	27.194	25.905	14.9578	14.5694	15.0157	14.5673	14.2687	14.7147	14.4223	14.011	14.5051	14.2159	14.3134	14.8229	13.488	13.7044	13.4747	12.5358	13.6148	13.2126
2522002848	3	27	26.163	25.827	13.9022	14.3603	13.8171	12.3007	12.8309	13.3621	14.2083	14.0937	13.791	12.1181	12.7	13.8094	14.1745	14.4769	13.8735	11.8698	12.9876	12.938
2522004980	6	11.6	74.789	25.727	14.1504	13.5505	14.3236	14.2161	14.2897	14.7039	14.251	13.4335	14.0212	14.9399	14.4952	15.0328	14.8668	14.5131	14.7813	14.1611	15.5535	15.1566
2522004126	6	25.6	29.056	25.572	15.1934	14.9183	14.874	13.7817	14.5151	14.0789	14.6722	14.539	14.8542	13.8425	14.4565	14.5883	15.2175	15.7651	15.5134	14.1401	15.2837	14.4246
2522004943	4	26.4	17.756	25.568	16.109	15.6361	16.1813	15.521	15.0708	16.5903	16.1021	15.1419	16.3769	15.0232	14.9065	16.4359	15.8203	15.3875	15.9482	13.5006	15.3781	15.7265
2522005066	3	19.1	27.92	25.411	13.1241	13.2309	13.8248	13.032	12.8281	13.6241	11.4216	11.1272	11.4263	11.4522	11.325	12.1571	12.9236	13.2021	13.7115	12.3847	13.129	13.2363
2522005091	4	53.7	7.6199	25.391	16.1438	14.9825	15.6774	14.4112	14.6282	15.879	16.1201	14.4217	15.2358	14.1592	14.8653	15.6928	15.76	14.9282	15.2379	13.4851	15.0405	15.1487
2522004899	5	6.8	46.527	25.385	15.5386	15.0126	15.6676	15.2691	14.5048	15.7592	15.8497	15.0484	15.8875	15.6008	14.6675	16.2227	15.6003	15.1273	15.805	14.1335	14.9496	14.8707
2522004262	1	17.9	8.7482	25.34	13.7186	13.9124	13.4571	13.5531	14.0841	13.1274	12.8954	12.9629	12.7457	13.2723	13.5591	12.6954	13.0196	13.5683	12.7768	13.7136	13.7519	12.087
2522004790	5	22.9	33.808	25.195	14.1072	14.8638	14.4476	14.6412	14.7938	14.3482	13.9284	14.4164	14.3646	15.3221	15.3027	14.8875	13.9907	15.255	14.3597	13.5036	15.4288	13.9801
2522002513	3	16.9	27.2	25.133	11.7938	12.8705	11.729	10.853	12.6054	11.5878	11.3373	11.6085	11.069	10.6359	11.4931	11.3232	11.5461	12.4431	11.8058	12.9652	12.1499	11.181
2522003775	2	18.1	16.176	25.118	13.6177	13.1964	13.1967	14.4666	12.6175	12.4236	14.3431	13.7652	13.6308	13.8519	13.3582	13.2864	13.6432	13.4119	13.0058	14.559	12.8731	12.7397
2522004208	2	5.8	47.843	25.074	14.8074	14.2673	14.712	14.4239	13.929	13.8653	13.6206	12.8015	13.6107	13.673	12.8716	13.1564	14.607	14.3254	14.5568	12.7962	14.2594	13.424
2522004292	4	13.4	37.565	24.934	14.0176	14.0026	14.2438	14.0575	14.8705	14.6601	14.1146	13.7744	14.093	14.1382	15.0186	15.2655	13.8959	13.9349	13.8068	14.1815	14.9186	14.2472
2522002847	4	15.5	26.505	24.785	13.3554	13.5759	13.5591	12.6531	13.1495	12.9655	14.3742	14.4676	14.3215	13.8268	13.679	14.0821	14.9185	15.2704	15.1142	13.8104	14.816	14.1933
2522002764	4	7	74.528	24.588	14.6376	14.7916	14.3871	14.0909	14.04	14.4592	15.3274	15.3173	14.7775	14.8771	14.7135	15.6797	14.7005	15.2158	14.47	14.5697	14.6452	14.437
2522004419	6	38.6	22.671	24.528	13.204	14.8126	12.9377	13.027	12.7977	13.1896	12.2278	12.653	12.0936	11.8608	11.993	13.5811	13.6604	14.8389	13.4497	12.6418	13.6632	13.5319
2522002895	6	34.6	24.016	24.436	14.178	14.3846	14.1253	14.0373	14.2189	14.0781	15.2916	15.4013	14.993	15.073	15.2745	15.2857	14.8667	15.4456	14.5937	13.9728	15.1391	14.3665
2522004895	3	56.8	8.4119	24.436	13.9847	14.8114	13.5669	14.8887	14.1119	13.7798	13.5947	14.214	12.5756	14.4363	13.4207	13.2247	14.7444	15.0345	14.009	15.6968	14.4942	14.0867
2522002406	7	11.3	61.097	24.15	13.6371	14.2982	13.7876	13.9292	13.5371	14.6267	14.9797	15.237	15.1333	15.5841	14.7816	16.1676	13.4675	14.2872	13.5317	13.5636	13.796	13.8607
2522002457	5	43.5	12.983	24.046	14.0184	15.6164	13.663	14.1958	13.5193	13.6216	14.5664	15.9057	13.9554	14.2028	13.646	14.0771	16.3179	17.2312	16.4826	15.6967	16.4336	15.6011
2522003360	2	39.7	6.5157	23.851	13.7213	13.1404	13.491	12.8772	13.8871	13.3394	14.2219	13.2209	13.2296	12.577	13.6416	13.3764	14.0242	13.8338	13.2995	12.5546	14.4035	13.5094
2522004992	4	21.7	27.532	23.831	12.8023	12.1844	12.7732	12.2649	12.5682	12.5259	13.6876	13.0145	13.6146	13.1626	13.2686	13.7003	12.9971	12.2007	12.729	11.8115	12.5562	12.1385
2522004332	6	18.3	32.852	23.823	15.7357	14.8813	15.4834	14.9053	15.7767	15.1884	14.7989	13.9613	15.101	14.5163	15.0474	15.2754	14.1372	13.8763	14.1535	13.185	13.7357	13.2085
2522004520	6	43.2	16.459	23.8	15.7028	15.6501	16.2276	15.1026	15.785	15.5576	15.9147	15.6175	16.2456	15.2323	15.8466	15.7649	15.578	15.7268	15.8042	14.7153	15.729	14.8309
2522002768	6	37.3	26.711	23.56	13.7462	13.1258	13.8233	13.649	12.8492	13.8724	14.5324	13.743	14.5201	14.5285	13.7253	14.5977	13.5359	13.1644	13.3006	12.4745	13.135	12.868
2522003691	9	10.8	88.544	23.467	15.4396	15.3621	15.1919	14.5327	14.7564	14.5573	14.8955	14.3653	14.7609	13.9784	14.314	14.4735	15.542	15.6927	15.4268	14.5354	15.3689	14.4155
2522003307	5	18.3	27.75	23.363	14.9751	15.7713	14.8173	14.2898	15.3002	14.5255	15.4622	16.2578	15.2871	14.9571	15.8612	15.5815	14.9801	16.1742	14.8833	14.2607	15.6762	14.6396
2522002872	2	30.9	11.969	23.342	10.6806	14.3396	11.6983	10.5874	10.7211	9.98954	12.1159	15.1573	13.0839	11.5669	11.7786	11.6644	12.6001	15.4464	14.2621	11.5318	13.1157	11.8409
2522004151	8	34	23.635	23.336	14.9024	14.4536	15.1028	14.0638	14.3914	14.8287	14.5684	13.4681	15.2096	14.3318	14.7703	15.4337	15.4936	15.2409	15.531	14.6481	15.463	14.8995
2522002381	3	12.2	25.917	23.31	15.9944	15.2373	15.9309	15.3505	14.8922	15.4447	15.9226	15.0502	15.7681	15.3774	14.5649	15.6608	15.6358	14.9936	15.6404	14.5291	14.7671	14.5516
2522004775	5	26.7	27.4	23.261	12.8212	15.6424	13.3563	12.9429	12.6936	12.9266	13.9392	15.3306	14.2287	14.8686	14.4108	14.1519	11.3512	15.6433	11.8292	10.6967	11.5545	11.2422
2522004602	3	40.2	9.6669	23.222	11.9834	13.8828	11.4552	12.1842	12.1402	11.969	13.2491	14.6629	12.4396	12.4082	12.6697	13.3274	12.7976	14.0937	12.3309	12.2373	12.8168	12.3802
2522002665	4	39.1	10.437	23.072	16.033	15.1271	15.9721	14.9337	14.6341	15.7845	15.461	13.9313	15.1711	14.0009	13.838	14.7905	16.1703	15.2246	15.6776	14.3592	15.1784	15.8214
2522004012	7	25.9	36.466	22.968	13.5653	13.2077	13.7246	12.8146	13.0898	12.9559	15.2176	14.3772	15.0522	14.8594	14.9012	15.3269	14.1643	13.6257	14.1752	13.2372	14.3995	13.6165
2522002934	4	28.6	21.186	22.85	15.6402	15.7846	15.4277	15.2086	15.1699	15.5376	14.2388	14.5722	14.3637	13.9317	14.3945	14.4665	14.7476	15.2653	14.9391	13.6656	14.7431	14.4402
2522004851	7	25.3	36.306	22.739	15.2029	17.0432	15.6131	14.9959	16.4022	15.1676	14.2777	16.3022	14.7487	14.1746	16.2553	14.5161	14.759	16.9593	15.1391	13.9115	16.4967	14.1451
2522002417	7	26.6	26.063	22.738	16.0787	15.878	15.816	15.5745	15.6475	15.6972	15.5445	15.1736	15.3769	15.0595	15.7312	15.4982	15.8239	15.8483	15.354	16.0692	15.8505	14.8844
2522004378	5	9.5	67.966	22.687	14.0097	14.874	14.0909	13.6499	13.8841	13.7387	14.0957	14.7753	13.7995	14.1771	14.0093	14.5229	14.4925	15.6681	14.4223	13.6877	14.7068	14.0686
2522003879	6	22.7	33.477	22.487	14.0892	13.8338	14.1901	13.9477	13.6174	14.0303	15.1894	14.4334	14.7432	15.3642	14.4111	15.089	14.5508	14.2734	14.3315	13.9376	13.875	13.7462
2522002917	5	31.2	17.158	22.393	14.362	14.3014	13.6259	14.594	13.7391	13.6207	15.1205	14.7194	14.51	15.3296	14.8662	14.9324	14.8254	14.8518	13.833	14.4207	14.5649	13.6366
2522002519	6	34.1	18.579	22.29	15.8975	15.5558	15.4994	15.8111	16.1257	15.6943	15.3803	14.7644	14.7076	15.1026	15.4002	14.8664	15.1267	15.0658	14.7058	14.3754	15.3356	14.5853
2522004053	3	13.7	35.77	22.212	13.1269	13.5963	13.896	12.5747	13.903	14.785	12.3862	12.2813	13.1556	11.8837	13.2612	14.341	13.5277	13.8323	14.4399	12.0107	14.7713	14.571
2522005241	4	16.2	39.937	22.093	15.1793	15.4585	15.6758	14.6937	16.3549	15.8349	13.8493	14.1303	14.1345	13.4007	14.525	14.5957	15.4138	16.2007	15.6668	14.5108	17.0174	16.4589
2522004206	4	14	39.644	21.832	13.0518	13.4034	12.7072	12.1048	13.1282	12.2393	13.3912	14.0314	13.435	12.8335	13.6357	13.0357	13.4741	14.2379	13.3759	12.8335	13.9656	12.9165
2522004301	8	22.9	42.927	21.821	14.9481	14.0792	14.8172	14.4495	14.0303	14.6702	14.9219	13.9502	14.5515	14.2421	14.2013	15.0637	14.1444	13.399	14.0203	12.436	13.8672	13.8487
2522004004	4	9.1	50.126	21.695	14.6147	14.2983	14.3318	15.4228	15.0099	15.5284	14.4207	13.9327	14.2555	15.2129	14.6779	15.6898	14.5147	14.4211	14.5483	14.1562	14.9354	15.0412
2522004473	5	34.9	13.806	21.647	14.9383	14.7897	15.028	15.4767	14.2682	15.302	15.146	14.5416	15.3292	15.9944	14.7285	15.8384	15.191	15.0805	15.5475	15.4176	14.8977	14.7076
2522005148	7	18.2	39.022	21.542	15.9326	15.3635	15.0861	15.8284	15.1135	14.9071	16.2786	15.3753	15.1075	15.6981	15.0218	15.7684	16.1105	16.2394	15.4709	16.5053	15.7447	15.152
2522002722	4	13.5	31.296	21.449	13.3708	13.0956	12.7849	14.5143	12.2675	13.7804	13.8088	12.9965	12.822	14.2729	12.51	14.6755	15.3237	14.8612	14.3536	17.0518	14.541	15.5539
2522004497	4	29.9	23.633	21.43	13.4557	13.2316	13.4418	12.6659	13.0201	13.2093	12.8812	11.7974	13.2806	12.3407	12.5558	13.5976	12.6175	12.3545	13.1758	11.3602	12.4836	12.4207
2522002385	8	27.7	31.027	21.34	15.8519	14.9257	15.3399	14.6811	15.0943	15.742	16.1142	15.0796	15.8338	15.4792	15.607	16.3627	16.1433	15.5747	15.8154	14.5883	15.8894	15.7393
2522004356	4	22.2	23.517	21.327	13.1054	14.6978	13.1763	12.4857	12.5601	12.8965	11.3786	11.3538	11.2952	10.3557	11.3629	11.3214	12.6219	13.0484	12.8048	11.0755	11.879	11.6567
2522004923	6	32.3	13.978	21.327	16.6671	15.9151	15.997	15.2987	16.5235	16.1875	16.9907	15.8999	16.2365	16.1163	16.6545	17.0796	16.2236	16.1617	16.1769	14.3842	16.5885	16.1658
2522004038	3	41.3	11.616	21.291	15.0244	14.1823	14.5424	14.138	14.977	14.3834	15.4486	14.5022	14.9696	15.0137	15.2803	14.9255	15.0818	14.4524	14.6832	14.4464	15.2463	14.0907
2522004967	6	26.8	20.293	21.261	15.1255	14.673	15.3048	15.8948	14.9299	15.8641	14.0095	13.2488	14.0477	16.0052	14.579	15.3184	14.4661	14.0975	14.505	14.603	14.8281	15.5052
2522004199	3	15	24.739	21.111	13.6055	13.1217	13.4059	13.0469	12.6423	13.0611	12.8844	12.2634	12.6959	13.0082	12.2472	13.0991	11.864	11.4797	11.6523	10.3443	11.6102	11.265
2522003154	6	9.2	63.525	21.091	14.8701	14.8988	15.095	13.2854	14.5257	14.7723	13.4289	13.0535	13.3446	12.9537	13.6281	14.0871	13.6353	14.0097	13.7171	11.1455	13.6125	13.5125
2522005143	7	17.2	59.145	21.07	13.9565	13.6437	14.0316	13.8924	14.7913	14.5518	13.5499	13.244	13.8248	13.3469	13.0191	14.3095	15.043	14.9259	14.758	15.3076	15.7309	14.971
2522005210	8	32.3	30.839	21.004	15.7189	15.1545	15.6264	14.1364	14.9714	15.0868	15.4624	14.4718	15.2731	13.9103	14.768	15.0323	15.1573	14.662	15.1122	13.3146	14.6297	13.9662
2522003950	3	25.6	12.915	20.979	14.701	14.3658	14.0739	13.9432	15.4702	14.1768	16.0145	15.0818	14.8673	15.1072	16.6974	15.8956	14.44	14.2336	13.7907	14.2839	15.5865	13.926
2522003853	4	12.9	44.796	20.959	12.7403	13.0046	12.9572	13.4855	12.9907	12.7996	12.4207	12.3068	12.6931	13.1688	12.5146	12.8047	11.9992	11.7359	12.5286	11.0817	12.2448	11.7216
2522005023	3	21.9	16.66	20.556	15.2412	16.004	14.5894	13.9774	15.6818	13.9466	13.8243	14.1581	13.6025	13.7532	13.6041	13.1776	14.6336	15.7363	14.1403	13.8842	14.9792	13.3591
2522002451	7	51.6	20.83	20.334	14.7011	15.0785	14.79	14.5961	15.3454	14.5686	15.032	15.0418	14.7464	14.8933	15.287	14.9868	14.8791	15.3804	15.0445	13.7413	15.6444	14.5239
2522003385	4	13	46.231	20.005	14.1748	14.3804	13.977	13.3096	14.2236	14.0189	12.235	12.2369	12.0962	11.0599	11.5959	12.4442	12.5834	12.8997	12.5645	12.3578	12.9117	12.6688
2522003521	6	18.7	33.12	19.948	14.382	14.9027	14.2435	13.7462	14.5767	14.2802	13.7353	13.6359	13.2342	13.2818	13.271	13.3197	14.5637	15.3185	14.5989	13.8751	15.108	14.3271
2522004042	9	6.9	201.57	19.664	13.2764	13.3903	13.6061	13.4522	13.3261	13.5893	13.3403	14.0834	14.3361	13.3458	13.9221	14.1517	14.7137	15.4456	15.0163	13.8271	15.0429	14.9477
2522004055	5	20.5	36.664	19.616	14.0572	13.9669	14.7478	13.6682	14.2409	15.7398	14.3527	14.0663	14.975	14.2063	14.9235	16.4033	13.9538	14.372	14.7633	13.1023	14.7442	15.3181
2522003905	2	13	20.845	19.538	14.3264	13.8349	14.0515	14.8433	12.9634	14.8305	NaN	NaN	NaN	NaN	NaN	NaN	13.4843	13.3035	14.3405	12.6364	12.9024	13.3578
2522003273	4	18.9	36.432	19.376	14.2369	13.8879	14.1345	15.0983	14.3248	13.7546	14.0915	13.9961	13.5543	15.4714	14.2893	14.1102	14.9227	14.738	14.712	14.3702	14.8759	14.1125
2522004357	8	16.3	48.688	19.343	14.1699	15.8885	14.1145	14.1256	13.908	13.716	13.4495	14.5587	13.358	13.3284	13.0659	13.4751	14.2364	16.2621	14.3266	13.891	14.6923	13.814
2522003502	6	35	21.09	19.33	14.5771	13.8205	14.5214	14.0873	13.8187	13.5843	13.9517	12.8958	13.9767	13.5425	13.3759	13.6566	14.1755	13.6005	14.1375	13.2163	13.8924	12.9678
2522003237	3	19.6	24.367	19.318	13.3896	12.4668	12.9884	12.3626	12.9145	12.7935	13.1492	12.3275	13.1617	12.6949	13.1021	13.3737	12.992	12.164	12.7743	11.5073	12.6628	11.6961
2522002862	6	7.7	100.05	19.311	15.4146	15.1426	15.2272	15.9524	15.3058	15.9375	13.5621	12.7889	13.4926	13.7524	12.9108	15.1012	15.0256	14.4535	14.6763	14.8402	15.006	15.4474
2522003780	5	35.8	21.733	19.308	14.9385	15.1999	13.7983	14.6848	14.3683	13.5547	14.5041	15.329	13.6255	14.9599	14.6339	13.8054	14.0256	15.4743	13.1674	13.2204	14.5912	12.5703
2522004318	3	18.6	28.745	19.308	13.1493	12.8408	13.425	12.9317	13.3731	14.7675	12.8121	12.365	13.0171	13.4686	13.1724	14.4711	12.5253	11.9489	12.8131	11.7543	12.8201	13.1822
2522004001	5	31.9	29.427	19.269	12.7787	12.4342	12.6793	12.7634	12.6067	13.2812	13.1476	12.5415	13.1719	13.5212	13.1932	14.1097	13.4824	13.8424	13.3109	13.5961	13.7607	13.3446
2522003260	4	54.2	7.0681	19.261	15.1918	14.9008	15.3021	15.3128	15.5729	15.2978	15.147	14.7178	14.9544	15.498	15.6231	15.6664	14.6286	14.557	14.58	13.701	15.5652	15.4641
2522003023	5	24.7	24.982	19.246	15.9095	15.4929	15.927	15.6342	15.3249	16.0847	15.7831	15.1935	15.8757	15.6891	15.8243	16.243	15.4113	14.9515	15.5048	13.9014	15.0646	14.9779
2522003717	4	15	31.762	19.207	15.3298	15.1236	15.7266	14.4292	14.5978	15.1609	15.5545	14.9775	16.0286	15.3835	14.6873	16.0663	15.3942	15.1863	15.9726	13.4731	14.6223	14.5018
2522002703	3	11.1	31.308	19.151	13.5217	14.8866	13.765	13.6225	14.469	12.9383	12.9725	13.4625	13.4488	13.2608	12.6492	12.7673	12.3613	13.3902	12.9689	11.8947	12.6671	11.511
2522002592	4	52.5	6.7598	19.131	14.2935	14.6841	13.8145	15.6248	13.9696	13.837	15.0551	14.9458	14.5308	15.4228	14.7193	14.6014	15.5445	15.9327	14.3971	16.1164	15.5813	14.2111
2522004742	4	20	23.772	19.065	15.3782	14.8702	15.3286	14.083	14.1173	14.227	15.0247	13.9754	15.0594	13.6841	14.0745	14.6213	14.3621	14.5374	14.2627	12.8075	13.901	13.1998
2522004417	4	22.2	20.874	19.06	NaN	NaN	NaN	NaN	NaN	NaN	13.3973	14.4993	13.1824	15.1083	12.862	14.0263	14.488	15.7652	14.2471	16.4198	13.9508	14.729
2522002673	2	14.8	17.275	18.962	12.9482	12.4339	13.4731	12.1705	12.6558	12.225	13.0651	12.044	13.1119	12.3742	12.6581	12.6916	12.1947	11.1006	11.9772	11.0103	11.5808	11.4915
2522005123	4	18.8	37.696	18.892	11.007	11.6127	11.5198	10.2419	11.149	11.3477	11.6627	12.1053	12.0405	11.0798	11.8207	12.5056	12.0808	13.1177	12.6199	10.2876	12.7172	12.405
2522003751	8	29.6	41.013	18.717	14.1988	13.6578	14.013	13.5733	14.1389	13.2917	13.8079	13.2601	13.9496	14.2499	14.3902	14.1839	14.2028	14.3239	14.267	13.1556	14.7663	13.513
2522002576	4	33.1	15.168	18.658	14.9309	14.5225	13.9877	13.3674	13.91	13.5347	14.1809	13.4877	13.1708	13.0462	13.66	14.0953	14.8513	14.6758	13.9916	13.2436	14.1069	13.4927
2522004390	4	11.5	42.187	18.657	13.9411	14.4352	13.8479	13.4111	13.4037	13.7892	12.7242	13.2064	12.6025	12.3679	12.2992	12.6946	13.9945	14.7724	14.0351	13.149	13.7678	13.8507
2522004147	3	54.1	7.5484	18.517	13.2418	14.5836	12.2925	14.033	14.7459	12.6946	14.2786	15.2229	13.5381	14.2064	14.5585	14.2702	14.1674	15.0351	13.5456	14.1638	14.6739	13.8461
2522002534	4	25.8	25.374	18.461	13.3325	14.1003	13.6632	13.3389	14.2267	13.2254	11.8117	12.2744	11.792	12.1251	12.9241	12.3868	12.4903	13.1278	12.5938	11.8021	13.1104	12.2238
2522002745	5	23.4	21.611	18.183	16.9652	15.8706	16.0361	15.2681	15.6667	15.7155	16.6454	15.2753	15.4614	14.6612	15.0255	15.1292	16.1944	15.5558	15.2916	14.766	15.3234	15.093
2522003201	2	10	24.928	18.021	13.9735	13.4305	13.814	13.0167	13.5317	14.0212	13.4981	12.8889	13.4346	13.1767	13.5336	14.0461	12.9298	12.5038	12.8925	11.3369	13.0588	12.5762
2522003477	4	36.3	10.228	17.868	14.6673	14.1908	14.4475	13.9602	13.8113	14.0345	15.5397	14.4972	15.065	14.8689	14.377	15.4926	15.9702	15.0453	15.0126	15.1133	14.6673	14.7762
2522002811;2522002787	5	36.8	15.759	17.842	14.933	14.1335	14.7508	14.1243	14.186	15.1564	15.4703	14.1857	15.0495	14.7054	14.6178	15.6805	14.9399	14.3552	14.7273	13.3783	14.5507	14.5453
2522003889	7	24	38.056	17.745	15.7811	16.1483	15.7493	14.505	14.7588	15.0077	14.1693	14.5774	14.2616	13.9818	14.1291	13.9692	14.6782	15.7622	14.9587	13.5111	14.1691	13.7176
2522002503	5	29	18.857	17.723	15.1187	15.283	15.364	13.9105	15.5607	14.6405	15.4673	15.4711	15.7708	14.7331	15.6568	15.2819	14.7186	15.4642	15.1478	14.436	15.3415	14.0886
2522005028	6	19	33.387	17.615	14.2866	14.0918	14.528	13.4862	13.9446	14.108	14.4841	13.8215	14.3775	13.8068	14.3005	14.3073	14.8916	15.0897	15.1115	13.6436	15.0702	14.2492
2522003519	4	24.8	23.67	17.558	14.8808	14.7454	14.5821	14.2995	14.2021	14.2884	14.7489	14.444	14.7366	14.5111	14.1752	14.7632	14.6633	14.9858	14.7517	13.8933	14.6446	13.9671
2522004447	2	20.2	12.033	17.513	11.4685	12.0658	11.4783	13.0589	11.2226	11.1076	11.0456	11.021	10.5103	13.6207	11.0095	10.6332	13.1249	13.2959	12.7238	14.9699	13.5494	12.7723
2522003183	5	32.5	18.093	17.464	14.9317	15.1716	15.5749	14.9576	15.351	15.1772	14.5541	14.1137	14.3892	14.0642	14.2996	14.7972	13.1616	13.6469	13.1924	12.0096	13.7003	12.7651
2522004441	2	15.9	11.647	17.45	13.7961	15.9243	14.1947	12.6065	12.4735	12.872	12.8573	15.1017	12.5216	10.4761	10.6924	11.3612	13.6052	15.8184	13.9409	12.0231	13.0464	12.846
2522002660	5	36	16.569	17.436	13.6201	13.5715	13.368	14.5709	13.6819	13.811	14.7664	14.2266	14.4843	15.0015	14.8403	15.1521	13.6425	13.5781	13.2649	14.2497	13.5425	13.7302
2522003568	1	7.1	28.826	17.168	NaN	NaN	NaN	NaN	NaN	NaN	10.7992	11.4297	10.6754	10.024	10.4954	11.2485	12.9115	13.2465	12.2741	12.0427	12.4411	12.3008
2522003467	2	85.7	6.1409	17.144	NaN	NaN	NaN	NaN	NaN	NaN	7.774	11.8045	8.68996	9.8226	8.83643	9.38241	10.2	12.4877	10.2975	13.3541	10.5611	9.79235
2522003162	8	20.3	42.838	17.127	14.5585	14.519	14.1533	14.4631	14.2891	14.5109	14.2177	13.9572	13.5434	14.5239	14.1937	15.0785	15.8551	15.8605	14.9761	15.9667	15.6539	15.3422
2522002393	4	13.8	34.461	17	14.0065	14.2456	13.9199	14.5386	13.9671	14.2912	14.0159	14.0117	13.8221	14.0438	14.0503	14.5748	14.0609	14.3411	13.6951	14.5421	14.3929	14.378
2522002506	5	18.6	28.929	16.809	16.0642	15.266	15.5401	15.5209	15.3028	16.5892	15.738	14.6801	15.6343	16.6701	15.3759	16.4563	15.4893	14.8784	15.2594	14.4658	15.4018	15.3239
2522003966	5	21.5	29.023	16.806	14.009	13.6892	13.9813	13.7812	15.3711	14.4342	13.8564	13.6042	13.8429	13.7736	15.3735	14.6866	14.4424	14.7291	14.6312	15.3131	15.8949	14.9748
2522004145	3	18.3	14.057	16.802	12.5207	11.7698	11.7625	11.8175	12.0647	12.0848	12.8612	11.9525	12.4593	12.6126	12.7052	12.9107	13.6018	12.9603	12.7494	14.7265	13.5503	13.0933
2522004388	5	10.6	44.889	16.733	15.9679	16.0833	15.8286	15.6998	15.6852	15.7778	14.4877	13.7136	14.4396	12.4258	13.0091	13.8014	16.2509	16.2112	16.0918	15.0776	16.1676	15.7548
2522004163	6	32.3	6.9641	16.523	12.9501	14.4599	12.7275	15.3151	14.1331	15.1313	14.3212	15.34	14.5043	16.448	15.1575	16.4893	13.4919	14.7521	13.2968	14.1466	14.6211	14.2943
2522004598	6	40.6	11.672	16.515	16.2719	16.9574	16.2862	16.1688	15.34	16.7	16.1661	16.6643	16.5392	16.3552	15.5991	17.0637	16.1429	17.2087	16.7589	15.4093	16.1387	16.3963
2522003769	2	6.2	67.454	16.466	9.95909	8.86137	10.8074	9.81845	9.19357	10.7152	12.5769	12.1414	13.0349	11.9832	11.8853	13.1489	9.3917	9.70577	10.5565	8.9733	9.97599	10.1173
2522005099	4	9.5	51.96	16.356	12.3846	11.9625	12.7357	12.3327	12.3102	12.5275	12.8457	12.4673	13.0844	13.0705	12.8186	13.3507	12.518	12.416	12.4594	12.5048	12.9835	12.9533
2522004983	6	13	45.111	16.253	14.2533	14.0253	13.9938	13.5402	13.9365	14.1189	15.2772	15.1188	15.0572	15.0223	15.5464	15.5902	15.2598	15.5553	15.0075	14.8051	15.6484	14.7924
2522003481	5	13.6	35.272	16.193	15.4272	15.2558	15.3198	15.3262	16.2748	14.8724	15.177	14.8404	15.0001	14.5382	15.8269	14.8105	15.5029	15.6149	15.4786	15.2295	16.2714	14.545
2522004924	3	40	8.7892	16.168	13.6841	14.3698	13.848	14.5587	14.1551	13.7831	13.8713	14.2439	13.6787	14.6819	13.8734	13.8967	13.2437	14.2509	13.4882	13.2979	13.823	13.4944
2522004300	4	44.6	10.569	16.091	14.1282	14.8166	13.5759	13.446	13.6721	13.8506	12.544	12.9716	12.3401	11.0175	12.2572	12.8389	12.9617	13.9534	12.7568	12.9942	13.2892	13.1106
2522004986	4	8.5	58.735	16.051	11.4335	13.2205	11.8904	11.9392	12.1328	11.5467	10.493	11.5705	10.9126	10.763	11.618	10.931	14.2922	15.4948	14.3713	15.4891	14.4431	14.294
2522004546	2	6.5	35.201	15.831	13.0281	12.6023	13.3034	12.993	12.7757	12.9555	13.3102	13.0746	13.4327	13.246	13.379	13.7507	13.7641	13.4214	13.9711	12.7309	13.8232	13.4102
2522002589	4	25	20.377	15.779	15.3373	14.878	14.7526	14.6266	15.0222	14.904	15.8604	15.0877	15.2649	15.082	15.3655	15.6349	14.7014	14.3897	14.2863	14.408	14.6095	13.8022
2522004611	3	15.8	31.566	15.763	14.6385	13.9464	14.0103	12.8016	13.3658	14.141	14.1551	13.4298	13.4217	12.255	13.232	14.1826	15.6351	14.9606	14.3821	13.5695	14.5877	14.9335
2522002435	3	23.2	16.547	15.759	13.739	14.5915	13.5161	13.6715	14.8503	13.1472	12.078	12.4714	12.2618	12.3865	13.121	12.3545	13.8538	14.9429	13.5996	14.2855	15.0397	13.278
2522002426	4	46.7	8.9726	15.694	15.2139	14.0143	14.5958	14.5963	13.6174	14.6182	16.3604	14.3769	15.3295	14.9596	14.5854	15.5286	14.5606	13.705	14.0912	11.9854	13.5095	13.7153
2522003963	2	14.1	24.378	15.673	13.5596	12.9655	13.6863	12.4985	12.922	13.6028	13.5212	12.2786	13.4831	12.3357	12.9981	13.7512	12.7904	12.4199	13.0953	11.1572	12.7583	12.1681
2522004382	4	24.8	22.501	15.587	13.9074	14.8405	13.7802	12.9258	13.2656	13.4651	13.6689	14.471	13.6338	12.574	13.111	13.6051	14.3815	15.2037	14.4344	13.4684	14.6587	14.13
2522002461	1	3.8	38.351	15.452	9.83692	10.8965	10.7249	10.178	9.79794	9.75936	9.20065	10.0796	9.87702	8.71063	9.1602	8.84021	9.8846	11.3254	10.7834	9.29267	10.3707	8.51779
2522004727	3	26.8	20.501	15.352	13.5	12.5032	13.6566	12.8985	12.8582	12.992	12.8977	11.3123	12.4889	11.9171	11.7253	12.2575	13.2881	12.5893	13.2242	12.446	13.1339	13.2065
2522002955	3	36.4	10.082	15.284	13.16	13.9759	13.9998	12.6809	13.6209	14.3315	13.592	13.8158	13.929	12.7607	14.3498	14.3943	13.3742	13.9769	14.0181	13.0659	14.0813	13.7149
2522003363	6	24.7	26.318	15.155	15.0648	14.8301	14.8849	14.5452	15.2547	14.7456	15.5683	15.1069	15.5861	15.0754	15.8678	15.928	15.2478	15.16	15.2091	14.1107	15.5993	14.5428
2522004140	8	12.5	69.307	15.032	11.0379	12.5631	11.1916	10.8273	11.5565	10.832	12.798	13.3735	13.1386	12.2558	13.0528	13.3341	13.2776	14.7843	13.6611	12.3627	13.849	12.6322
2522003276	6	13.1	49.064	14.872	14.1684	14.1655	14.3607	13.1352	13.6136	13.8357	13.7833	13.4446	13.7709	12.9662	13.3861	13.9881	14.31	14.7274	14.4859	13.401	14.3989	13.8914
2522004376	2	5.1	49.706	14.845	13.697	13.4857	13.6584	13.7738	14.1417	15.3509	13.3491	13.0031	13.1532	14.1097	14.1799	15.8825	13.3923	13.2849	12.9456	12.9448	14.3829	15.2336
2522003635	1	12.9	11.237	14.816	10.5258	10.7258	10.1898	10.3179	11.5955	9.79679	10.7935	10.6046	10.5034	11.2147	11.2032	10.7935	11.6204	12.1535	11.6604	12.0689	12.5968	11.2619
2522005146	2	9.3	36.183	14.712	12.6253	12.5076	12.4209	12.1539	11.9152	12.1328	11.0096	10.977	11.5075	12.0473	10.6766	10.6849	12.7157	12.7205	12.8786	11.4713	12.7402	12.094
2522004400	3	29.3	14.674	14.709	13.4232	14.0716	13.5082	12.9542	13.3103	13.3795	11.7317	12.4015	11.7268	11.7426	11.412	11.7485	11.5725	12.4952	11.7398	10.7353	11.9776	11.3656
2522002508	3	15.7	27.256	14.612	14.3117	14.4959	14.6702	13.0043	13.6949	14.4912	13.5683	13.7056	14.0514	12.1708	13.0027	14.4883	13.6784	14.1903	13.9792	12.1677	13.6145	13.9978
2522004253	5	29	29.161	14.591	13.1388	14.2069	13.3798	12.5603	13.7646	12.9722	12.7409	13.5563	12.7566	12.2134	13.3666	12.7866	13.6154	14.8139	13.7522	14.586	14.4149	13.4336
2522002995	2	5.2	58.785	14.584	12.02	11.6034	12.4905	10.2694	11.0107	11.6408	12.2124	12.0136	12.7834	12.5593	12.529	13.0068	11.7669	12.272	12.1984	10.7951	12.1572	11.5732
2522004837	3	47.7	9.8485	14.511	14.5221	14.1211	14.4367	14.2748	14.1979	14.4759	13.9842	13.3768	13.6117	13.4539	13.3796	14.2456	14.4398	14.3203	14.2677	14.6929	14.1965	14.221
2522004013	3	9.7	39.086	14.502	13.0771	13.2432	13.2474	12.4195	13.4767	13.0458	11.3586	11.9092	11.8637	10.9366	12.4808	12.0911	12.9504	13.4755	13.3301	12.1027	13.8184	12.5509
2522003580	3	22.1	21.182	14.496	10.3971	10.5014	10.6898	9.35801	10.4985	9.94099	10.652	10.6612	11.3125	9.24346	10.0232	9.90369	13.1763	14.0541	13.8935	13.6123	14.8081	12.8836
2522003939	2	13	23.14	14.438	13.0896	12.8396	13.4668	13.223	13.1493	12.7594	12.2181	11.4782	12.6561	12.3474	11.9928	12.5708	12.7804	12.7738	13.2719	11.6944	13.0552	11.8714
2522003353	2	17	22.102	14.394	13.1161	14.7657	12.7996	14.1784	13.5953	13.0151	13.884	15.2539	13.154	15.0648	14.1819	13.5668	11.0857	11.9893	11.1814	10.4923	12.1849	11.344
2522003179	4	51.6	6.7779	14.376	14.8717	15.2431	15.103	14.9797	15.4988	14.853	14.9968	15.0813	14.8386	15.2978	15.1221	14.9317	14.9412	15.1693	15.0388	15.5728	15.3619	14.1603
2522005059	2	6	42.526	14.283	13.475	13.548	13.5605	13.5839	13.3853	13.3502	13.4576	13.0556	13.6245	14.0561	13.4827	14.1477	13.5902	13.7635	13.9844	13.2629	13.6948	13.0085
2522004730	4	24.7	22.054	14.222	15.3186	13.4892	13.6663	13.3979	13.6508	13.5352	13.9748	13.1329	12.9568	11.816	12.3369	13.0184	14.5801	13.6963	13.2297	12.5867	13.089	12.9277
2522005106	4	11	50.016	14.102	13.6217	14.1504	13.982	13.4307	14.9098	13.8571	13.3935	13.7289	13.8095	13.7011	14.4795	14.6405	13.3045	13.9241	13.7145	13.4354	14.3586	13.6533
2522002794	3	22	25.396	14.097	13.3685	12.6229	13.2836	12.2433	12.2324	12.9793	8.68092	7.91898	8.43087	8.59104	8.09371	9.75995	NaN	NaN	NaN	NaN	NaN	NaN
2522004957	3	38.5	8.9973	13.935	13.5361	12.6889	13.5225	13.6407	13.1728	13.5804	9.90654	8.80964	8.86573	11.1548	11.4349	11.6253	12.1991	11.2348	11.3465	12.8944	12.7993	12.3089
2522004848	5	17.2	34.783	13.88	14.0458	15.049	14.5594	14.4425	13.5906	13.1042	13.4942	14.3411	14.0145	14.3031	13.6104	13.4341	14.328	15.5492	14.8941	13.9177	14.5488	13.5529
2522003511	5	17	34.598	13.878	9.20958	12.782	10.3867	9.46604	10.8378	9.86887	8.07991	11.6074	8.91686	8.70632	9.83197	8.62044	12.4383	13.909	12.9853	11.6457	13.7677	12.3058
2522003420	4	5.6	78.676	13.871	13.2206	13.0067	13.2782	12.8755	13.1622	13.5735	14.4427	13.9512	14.6825	14.4777	14.2987	15.0091	13.7726	13.527	13.6591	12.2612	13.6777	13.2348
2522002362	6	9.2	97.621	13.808	14.0834	13.7264	14.3581	14.2636	13.4543	14.0314	14.2756	13.7141	14.7353	14.9993	14.1618	14.7912	13.9723	13.4587	14.5041	13.6308	13.6717	13.1353
2522002792	6	14.2	48.545	13.782	14.8718	14.1185	14.521	13.2709	13.963	14.3836	15.1042	14.219	14.7302	13.8612	14.4006	15.0088	15.5733	14.8182	15.2286	13.7097	14.7035	14.7533
2522003708	5	9.8	57.521	13.739	15.4169	14.9784	15.2897	15.6869	15.1326	15.3981	14.2675	13.9161	14.0838	15.3853	14.1507	14.5111	15.0796	14.5621	14.7864	13.7963	14.6744	14.4194
2522002544	6	18.8	35.826	13.7	16.0823	15.6857	16.1866	15.0202	15.2634	15.7891	16.194	15.45	16.2671	15.1881	15.4839	16.2642	15.8448	15.7456	16.0235	14.6907	15.4924	15.4705
2522002421	4	16.2	32.311	13.568	14.5073	14.0529	14.1528	13.6165	14.0934	14.0134	14.6915	14.0841	14.6144	14.1571	14.6632	14.8216	14.3059	14.4244	14.4146	13.6279	14.5038	14.1597
2522004283	5	14.6	61.757	13.499	13.5915	13.66	13.4062	12.2111	13.5028	13.3113	NaN	NaN	NaN	NaN	NaN	NaN	12.956	13.2861	12.7405	11.6749	13.2893	12.3338
2522004944	2	36.7	5.8418	13.306	14.424	15.5339	14.5311	15.0182	15.781	15.1906	15.6734	15.4214	14.6175	14.8717	16.0862	15.0636	14.7001	15.3351	14.5021	13.6192	15.584	14.6454
2522004294	3	19	28.553	13.145	13.129	12.5942	12.9277	13.1644	12.6806	13.6532	14.0714	13.2023	13.1973	13.7415	13.035	14.6694	9.81426	9.36411	10.0637	9.01028	9.90354	9.8102
2522002552	4	34.9	9.6229	13.135	14.5521	13.6673	14.0293	14.7879	13.4107	14.2338	14.8648	13.7684	14.444	15.0092	14.283	14.7058	14.7073	13.948	14.0556	13.6109	14.0883	14.0079
2522004033	3	8.8	39.381	12.904	10.9182	11.1938	10.8052	10.6415	10.227	10.4662	11.3501	11.0722	10.991	10.8539	10.5081	11.2132	13.7021	13.9149	13.0371	13.8221	13.146	13.1141
2522003603	5	32.9	16.524	12.666	14.9494	14.6898	15.2443	14.3303	14.6829	15.0929	15.2142	14.6218	15.463	14.9704	15.0042	15.9421	15.2013	15.0946	15.557	14.0881	14.8984	14.4974
2522004270	2	5.1	36.941	12.439	13.0812	14.2536	14.1032	13.0661	13.5522	13.1202	11.9117	12.4132	13.0834	11.8439	12.8332	12.3014	12.8878	14.6688	14.6598	12.8155	13.9806	12.7556
2522003727	3	16.7	28.372	12.354	13.4194	12.642	13.4451	12.0637	12.1076	12.3722	12.2581	11.5259	11.8436	10.7783	11.0649	12.1185	13.4138	12.6024	13.1215	11.4441	12.2663	12.2986
2522003512	3	15	30.001	12.079	11.9928	13.9582	12.6592	11.6195	12.46	11.6593	NaN	NaN	NaN	NaN	NaN	NaN	13.5767	15.1946	14.0565	13.3412	14.1658	13.157
2522002600	3	40.7	10.51	11.705	14.9206	14.5753	14.8983	14.5292	14.2114	14.4223	14.4024	13.5741	14.3753	14.4391	13.9461	14.4723	14.3611	13.8956	14.2632	12.9926	13.998	13.5803
2522003820	6	16	42.989	11.472	15.0272	14.7858	15.3811	14.4092	15.0377	15.0603	15.5325	14.9519	15.5144	14.8758	15.3978	15.8834	15.1927	15.1348	15.1193	14.5519	15.058	15.0583
2522002921	3	19.3	20.986	11.443	14.6435	14.3042	14.032	14.3049	14.0511	14.0722	14.1953	13.2514	13.2451	14.155	13.3904	14.1076	13.6823	13.4597	12.9207	13.1749	13.6132	13.2088
2522005015	4	7.9	54.852	11.347	12.7156	11.9122	12.3197	11.9174	10.602	11.9353	13.4685	12.8342	13.1723	13.7167	12.3269	13.1619	13.6842	13.4966	13.4046	12.0313	12.6806	12.2872
2522002392	3	21	18.386	11.192	14.9431	15.2501	15.478	15.459	14.4601	16.0748	13.4966	12.7935	14.8092	14.3606	13.5156	15.2026	13.912	14.2296	15.6192	13.6867	14.1516	14.0549
2522003767	2	15.7	25.808	11.181	11.0085	9.88797	10.1981	10.9297	10.3233	9.37567	10.0783	8.33119	10.0297	10.2289	10.5454	10.1698	10.1393	9.82163	10.0934	NaN	10.0077	8.32215
2522004037	4	13.9	34.46	11.177	14.8848	14.9047	14.3972	14.5625	14.3589	14.1534	NaN	NaN	NaN	NaN	NaN	NaN	14.0402	14.182	13.9292	13.5498	13.9748	13.1457
2522003665	2	8.7	27.857	11.128	13.0638	12.5159	13.1318	12.4398	12.5414	12.2225	NaN	NaN	NaN	NaN	NaN	NaN	13.8816	13.4484	13.8749	12.7278	13.6342	15.6479
2522004769;2522004763;2522004724	5	8.7	65.181	11.026	13.9419	13.9903	14.167	13.7003	13.8024	13.8182	14.2311	13.6376	14.3066	13.7475	13.4539	14.392	13.4011	13.5757	13.4756	12.5874	13.021	13.0797
2522003504	5	10.1	45.776	10.959	14.2549	14.1479	14.2413	14.1384	13.9415	13.7694	14.5121	14.1434	14.5968	14.5321	14.1888	14.6941	14.6912	14.9084	14.8	14.2824	14.7309	14.2376
2522003556;2522002609	5	26.5	18.631	10.935	14.5427	14.8961	14.6328	13.7984	14.6392	14.127	15.1239	15.2764	15.2337	15.1754	15.5933	15.5772	14.6035	15.0437	14.474	14.0024	15.1611	14.2555
2522003847	2	35.7	6.4815	10.884	13.0948	13.0224	12.3364	12.0427	13.1063	12.1194	12.9772	13.0152	12.3695	11.7649	12.171	11.8802	14.2332	14.0643	13.5406	12.4098	13.8644	12.3881
2522003027	3	17.8	27.474	10.844	13.8633	13.4391	13.2212	13.3449	13.7262	13.4914	14.9119	14.0431	13.6464	14.0716	14.6087	14.4267	14.2333	14.3088	13.5647	12.9869	14.6921	13.3501
2522004625	4	9.4	52.225	10.825	11.3157	11.1675	11.2526	10.4679	10.3462	11.1062	13.5682	13.292	13.9454	12.5229	12.7671	13.7924	15.0105	15.0807	15.0979	13.3618	14.3558	14.3463
2522003973	2	10.7	20.843	10.69	12.1539	11.4991	12.2566	12.3251	11.4075	12.0199	14.3758	13.5106	14.5751	14.1731	13.5665	14.6363	13.5276	12.886	13.7383	12.5003	12.9548	12.8815
2522004036	5	35.2	15.947	10.67	14.3979	14.7142	14.7253	13.8892	14.4631	13.912	14.1916	13.7208	13.8759	13.2991	13.8356	14.7119	15.6478	15.9169	15.3737	15.3303	15.1783	15.1093
2522002890	5	47.3	9.6749	10.651	14.1873	14.4846	13.9045	15.9264	14.6894	14.3437	14.6282	14.208	14.2324	15.8236	14.9178	15.0033	14.1978	14.7526	13.7011	16.3346	14.8086	14.1693
2522004970	1	8.7	16.562	10.56	12.7245	10.1665	11.0488	12.0319	12.7242	12.8482	13.9566	11.5606	11.5333	12.8257	13.5937	13.567	11.9038	10.4531	10.0053	10.4453	12.0724	12.7781
2522002533	4	19.4	28.854	10.425	14.5077	14.4063	14.3898	14.6566	14.2037	14.1013	14.5625	14.305	14.7522	14.8437	14.4136	14.7695	14.7223	14.8027	14.9038	13.6712	14.8558	14.4067
2522003953	1	3.8	42.908	10.377	11.735	11.3239	11.1595	10.2169	11.7264	11.0843	12.1372	12.1541	11.7766	10.9121	12.482	11.9404	12.9556	12.9898	12.7905	12.1538	13.1237	12.4626
2522005134	4	25.4	22.32	10.373	13.8471	13.8069	13.3433	14.8376	14.4724	13.7668	12.9929	13.0522	12.1861	11.8834	13.518	12.6181	13.4893	13.74	13.0712	13.1764	13.9675	12.859
2522002887	3	11.4	26.84	10.256	12.3368	11.6785	11.9106	12.0763	10.8126	12.3409	11.8927	11.0265	11.6774	11.8567	10.5523	12.3857	13.4976	13.4011	13.4058	12.8182	13.2065	13.288
2522002458	2	33.3	16.251	10.187	NaN	NaN	NaN	NaN	NaN	NaN	NaN	NaN	NaN	NaN	NaN	NaN	12.9613	13.909	12.902	11.8362	13.1768	12.4444
2522002807	2	16	16.676	10.183	12.9775	13.1001	12.6847	11.6854	12.2262	12.025	12.46	12.5308	12.5417	11.684	12.2788	12.2812	12.2521	12.7668	12.4664	11.1101	12.4137	11.8746
2522003770	4	8	50.275	10.099	13.9852	13.5545	14.5342	13.9934	13.2666	14.3243	14.8333	14.1254	14.9087	14.8414	14.1563	15.423	15.019	14.7809	15.2771	13.9979	14.6233	14.6243
2522002935	3	8.4	37.992	10.041	13.9267	13.6926	14.5098	13.0416	13.3993	13.6291	12.3894	11.9997	13.4466	11.5113	12.2429	12.614	13.5748	13.7658	14.3444	12.7171	13.7497	13.1242
2522004342	3	46.9	10.753	9.9177	13.699	13.4503	13.1661	14.047	13.8711	13.0739	13.7281	13.3134	13.3999	14.3353	13.3998	13.8321	14.8579	14.5495	14.1681	14.3536	15.1002	13.9704
2522003305	5	10.5	52.618	9.9111	11.8896	11.6967	12.0545	11.1941	12.235	11.7214	14.4712	14.0333	14.4391	14.1039	14.3823	14.734	11.601	11.6646	11.5477	11.2155	12.2307	11.1858
2522002603	3	21.6	15.77	9.8202	13.9764	13.6263	13.8519	13.0665	13.4336	13.5226	14.368	13.6674	14.1347	14.026	14.0133	14.4767	14.6527	15.1838	14.6358	13.7092	14.5188	13.715
2522005111	5	12.1	61.923	9.8152	13.2728	13.0964	13.3914	13.6059	12.9021	13.1591	11.9819	11.5637	11.4409	11.5813	11.1401	11.1679	12.7337	13.0342	12.6555	11.613	12.201	12.5059
2522002462	4	14.8	28.054	9.7421	12.366	14.0985	12.6198	12.4413	12.9197	12.3563	12.7965	13.7378	12.8367	12.8009	13.2097	13.0745	12.9823	14.7276	13.0028	12.2018	13.6844	12.5106
2522002690	3	3.5	120.56	9.6244	13.3718	13.8083	13.6068	13.4539	14.6911	13.9601	13.7003	13.5196	13.795	14.0958	14.7266	14.6025	13.3024	13.9018	13.5274	11.8421	14.2046	13.6471
2522004896	2	12	11.576	9.4098	11.7832	10.7499	11.4818	11.2645	10.6992	12.0098	11.9562	10.6824	11.5803	11.6352	10.602	12.4229	11.9769	10.7459	11.2987	11.0137	10.8862	11.162
2522004165	3	20.7	14.864	9.4051	14.4502	13.1275	13.7423	13.0565	13.0264	13.7016	14.9844	13.3519	14.094	13.6255	13.3596	15.4565	14.9018	13.519	13.8512	13.288	13.3775	13.4815
2522003896	4	6.2	81.487	9.3345	13.2431	12.4153	13.0871	12.7068	12.1721	12.7591	13.6521	12.9307	13.7103	13.2935	12.7401	14.1141	13.5547	13.6141	13.3589	12.4155	13.7776	13.0164
2522003495	3	5.1	61.541	9.3245	13.8086	14.0933	13.2165	13.694	13.5007	12.802	14.4097	14.3463	13.8434	15.681	14.0833	14.3843	13.6415	14.1671	13.4689	13.1403	13.756	12.6375
2522002586	3	15.1	18.225	9.2552	15.0621	15.9861	15.1173	14.6248	14.366	14.9329	14.4853	15.3646	14.746	13.5788	13.8126	14.5661	15.0241	15.6919	14.9244	14.8617	14.247	14.444
2522002914	4	7.8	56.991	9.1907	13.1257	13.9888	13.1069	13.3261	12.8247	12.7894	11.5022	12.5539	11.6443	11.6907	11.3347	11.8061	12.5016	13.2259	12.0344	10.9998	11.9765	11.8145
2522003578	4	25	22.28	9.1729	12.3696	11.2535	11.8133	11.1493	12.1812	11.8238	11.8828	10.3901	11.2658	10.9358	11.6714	11.8601	14.5853	13.8776	14.086	13.1218	14.0689	13.7057
2522003960	2	5.9	38.202	9.1423	13.4363	13.2462	13.6114	13.1114	13.268	13.0475	12.5609	12.1009	12.571	12.1307	12.0481	12.2287	12.1242	12.0853	12.2706	11.0234	12.2903	11.361
2522003612	2	5.3	41.209	9.0636	14.181	15.0716	14.4626	13.6841	13.7668	14.248	13.5326	14.5245	13.7201	13.2557	13.2961	13.8174	14.722	15.6098	14.9765	13.7048	14.4094	14.1254
2522004372	5	32.9	22.234	8.9988	13.5932	14.6614	13.0967	13.3353	14.3803	13.7076	NaN	NaN	NaN	NaN	NaN	NaN	14.009	15.3327	14.219	13.5885	14.7849	13.8288
2522004614	4	20.4	18.348	8.9618	13.912	14.3745	13.6234	14.2745	14.9569	13.6161	14.4609	14.2754	14.2887	14.4219	15.1333	14.684	14.3568	14.9551	14.2024	14.926	15.1485	13.9509
2522004496	3	15.8	24.535	8.9002	12.311	12.3071	11.8189	11.6063	12.1305	11.2614	12.7148	12.5242	12.3512	12.2968	12.8328	12.5855	13.1549	13.5405	12.8841	12.3485	13.3759	12.3624
2522002446	2	43.2	8.2637	8.8849	NaN	NaN	NaN	NaN	NaN	NaN	NaN	NaN	NaN	NaN	NaN	NaN	12.3399	12.6331	12.3428	12.1775	12.921	11.8103
2522004838	2	20.3	15.27	8.8188	11.6515	10.9679	11.2151	10.9407	10.8733	10.7205	10.3592	9.99294	10.4024	10.693	9.80499	10.5893	13.0276	12.7013	12.7371	12.4864	12.6363	12.6746
2522003533	3	15.1	30.668	8.7648	12.9599	12.5151	13.0809	12.6926	12.2875	13.289	11.7392	10.4632	12.2749	11.734	11.477	12.8168	12.731	12.6895	13.0969	12.7325	12.322	12.949
2522002632	5	11.6	42.371	8.733	14.9394	14.8204	15.0878	14.5818	14.8124	15.0634	12.9163	12.6822	13.4181	13.1542	13.923	13.2854	14.6957	14.6373	14.8106	13.9575	14.5493	14.5064
2522004962	1	7.3	33.829	8.6354	NaN	NaN	NaN	NaN	NaN	NaN	9.97728	9.65136	10.1038	9.95889	9.81046	9.98883	NaN	NaN	NaN	NaN	NaN	NaN
2522003182	4	11.6	35.913	8.628	13.454	14.3034	13.8876	13.2535	13.2758	13.4677	12.6036	13.418	12.988	12.7407	12.7485	13.1716	12.9159	13.7559	13.5675	12.2519	13.7537	12.9487
2522002638	1	5.1	22.841	8.4741	12.008	12.8229	11.925	12.3703	12.5224	11.9562	12.051	12.2561	11.595	12.6518	12.5602	12.5766	11.7029	12.6589	11.7666	12.2925	12.4995	11.1264
2522003263	2	23.6	16.752	8.4566	10.133	9.32798	10.5353	9.44074	9.29923	9.91704	NaN	NaN	NaN	NaN	NaN	NaN	12.7862	12.3	12.6017	12.3753	11.8697	11.3703
2522002867	3	9.7	35.582	8.4303	13.3081	13.6223	13.7871	13.1311	13.0903	13.4243	11.3129	11.2295	11.6308	10.0518	10.622	11.0172	13.8811	14.3505	14.6037	13.1265	13.8649	13.5793
2522002627	4	9.4	41.29	8.2451	14.6792	15.9018	14.8179	13.7342	14.5491	14.3702	13.7758	16.8496	13.9806	13.2487	14.2066	14.2888	14.053	16.3355	14.3274	12.7999	14.7913	13.7145
2522004298	2	17.6	15.969	8.2437	9.9901	11.1432	8.73735	9.03444	10.4183	9.10536	12.616	12.7044	12.6456	12.3048	12.5324	12.7749	9.501	10.7489	NaN	10.2522	10.2037	9.29262
2522004002	1	4.8	23.242	8.1973	10.4393	11.0001	10.7495	9.77454	10.6797	10.0371	13.6642	13.0918	13.3756	12.9126	13.1823	13.7977	12.7558	12.1579	12.3594	11.3713	12.4725	12.5339
2522004844	4	34.3	12.164	8.1629	13.2646	14.5683	13.5183	12.6043	14.3407	14.103	13.3471	13.6	13.5098	12.7131	14.3911	14.3279	13.8264	15.8223	14.1463	13.649	14.953	14.3341
2522004425	3	27	12.649	8.0259	14.5656	14.4299	14.2837	14.0769	13.5834	13.7563	14.5585	14.1572	13.8307	13.4271	13.0508	14.1313	13.8293	13.5448	12.915	11.9106	12.547	12.5007
2522002702	4	20.3	19.281	7.9777	14.4372	15.4114	14.4068	13.3496	14.2653	13.48	13.6708	14.5035	13.6832	13.2893	13.3109	13.5848	14.705	16.0577	14.9223	14.1044	14.7764	13.9579
2522004341	2	13.8	17.749	7.9627	14.0686	13.6334	13.3563	14.2214	13.3607	12.8445	14.1773	13.4031	13.1938	13.858	13.4025	13.7337	14.0951	13.9267	13.3761	13.3542	13.6986	12.9275
2522004197	3	31.5	8.3987	7.9291	15.9186	15.2217	16.065	14.7729	15.1339	14.769	15.9815	15.1309	15.9254	15.5885	15.2273	15.33	15.4431	15.0297	15.5841	14.7876	15.1257	14.1887
2522003010	2	7.2	45.556	7.8368	12.6624	11.5627	12.3464	13.63	11.3902	12.5224	12.7624	11.3313	12.7501	13.2724	11.8295	13.1167	11.9162	10.5899	11.794	10.3119	11.1473	10.6422
2522005075	2	20.5	7.9956	7.806	15.0533	14.707	15.2608	16.5397	15.296	16.199	15.0377	14.1773	15.2298	16.9601	14.9405	16.8674	15.2448	15.0265	15.6661	15.84	15.444	15.3998
2522003579	2	4.9	39.105	7.7984	14.2826	13.7566	14.0526	14.5402	14.2128	13.6606	14.4087	13.6111	13.9053	14.73	14.3669	14.0797	13.613	13.3171	13.3405	13.4562	13.9001	12.8259
2522002719	5	13	43.633	7.7938	13.0678	13.2547	13.3299	12.999	13.2346	14.5705	13.8171	13.4929	13.8124	13.8449	13.8752	15.6001	12.5591	12.5485	12.6954	12.17	12.8187	14.0224
2522004089	2	15.2	14.608	7.7836	7.02015	11.4581	8.28549	9.94594	8.67589	10.8464	8.47913	12.1438	7.53776	8.64082	8.89336	11.5956	13.2461	13.9369	12.8618	12.7071	13.0604	13.6739
2522003553	3	3.9	102.39	7.7436	11.4379	11.5305	11.67	10.9809	11.373	11.3321	11.5326	11.4716	11.3541	11.5554	11.9861	11.9772	11.7556	12.1926	11.3405	10.4462	12.2012	11.7005
2522003013	3	25.5	14.162	7.6968	13.8572	13.9923	13.7539	13.4612	15.1757	13.8963	13.5297	13.3471	13.4969	13.0658	14.7801	14.0395	13.3176	13.9321	13.4547	14.4148	14.8273	13.4552
2522002857	5	8.9	58.973	7.5901	14.8091	14.0879	14.7907	15.092	14.7712	15.2941	13.9921	13.4342	13.8632	14.0539	14.1136	14.8745	14.9569	14.7101	15.0147	14.498	15.3012	14.8415
2522002749	3	13	22.66	7.4988	14.5161	13.8909	14.3677	13.808	13.6342	14.8272	13.6828	12.5905	13.3824	12.7694	12.7201	14.1226	11.9505	11.8307	12.0718	10.7791	11.6544	11.6391
2522002598	2	21.5	8.9841	7.4596	15.7994	15.9187	15.3301	13.1491	14.9578	14.5897	16.3203	16.0608	15.4562	13.8615	15.1882	15.4556	15.986	16.3598	15.5143	12.9596	15.3492	15.3406
2522003324	1	3.3	36.099	7.4018	11.8638	10.8682	11.9227	11.4778	10.1464	11.5156	14.0206	12.8446	14.3526	14.2516	12.6925	14.2304	13.9042	13.1765	13.9125	12.5053	12.6616	12.6641
2522002865	1	8.9	13.659	7.3909	12.397	12.0371	12.2065	12.7159	13.1124	12.9824	13.6334	13.3337	12.9987	14.2677	14.3896	15.1534	NaN	NaN	NaN	NaN	NaN	NaN
2522005022	4	23	12.956	7.3627	14.908	15.6144	14.2816	12.7962	15.7003	14.4034	14.6225	15.0577	14.0174	12.6812	15.4202	14.2435	14.4457	15.3557	13.936	14.5965	15.3775	13.797
2522003184	2	15.2	15.727	7.3616	12.8736	12.8878	12.7771	13.1291	13.4781	13.0471	13.7691	13.2401	12.5162	13.504	13.1515	14.2099	12.8058	12.9899	12.3223	12.9073	13.0882	12.3799
2522002947	3	15.4	22.193	7.2401	11.7479	11.4625	11.7256	11.5009	12.0029	11.4389	NaN	NaN	NaN	NaN	NaN	NaN	11.8325	12.0077	11.9277	11.1322	12.3726	11.4483
2522004971	1	5.2	23.992	7.2326	12.0877	11.9563	12.275	12.5548	11.9292	12.1986	13.2014	12.9279	13.8017	14.2507	13.2919	14.0362	NaN	NaN	NaN	NaN	NaN	NaN
2522002380	3	21.7	13.04	7.1251	14.2828	15.0162	14.0631	12.1856	14.0965	13.392	14.2239	14.5871	14.4519	12.2687	14.2098	14.1286	13.9044	14.6794	13.5636	13.6476	13.8114	13.1168
2522002793	4	3.8	133.16	7.1247	11.0301	10.7022	10.5391	10.8315	10.123	10.8708	13.0004	12.7263	13.1677	12.8631	12.5648	13.6874	11.2822	11.8846	11.9804	10.3588	12.0933	11.4082
2522003121	2	2.3	123.91	7.0599	NaN	NaN	NaN	NaN	NaN	NaN	11.7413	11.2663	12.1627	12.0592	13.6571	13.8563	11.267	10.8472	11.3017	9.77916	12.703	12.4392
2522003284	2	60	8.3254	7.0259	11.5644	10.6485	11.0867	10.1589	11.4031	10.703	10.558	10.3001	12.0293	12.4429	10.9989	11.338	10.8113	10.7496	11.1726	9.99265	10.8565	10.0447
2522002894	3	7.3	44.143	6.9112	13.613	13.766	13.9663	13.6751	13.5447	13.8109	13.1868	13.1446	13.5486	13.4357	13.0159	13.7094	13.3226	13.6786	13.8156	12.5211	13.5425	13.2523
2522003679	2	35.4	7.59	6.9082	12.1825	11.116	11.8427	11.0366	11.3279	11.486	NaN	NaN	NaN	NaN	NaN	NaN	13.6224	13.2569	13.5746	12.3427	13.253	12.9949
2522004397	2	8.7	30.045	6.906	13.32	13.742	12.8992	14.8528	13.9718	12.9854	NaN	NaN	NaN	NaN	NaN	NaN	NaN	NaN	NaN	NaN	NaN	NaN
2522003572;2522004764;2522004762;2522004354	2	5	44.948	6.8925	NaN	NaN	NaN	NaN	NaN	NaN	NaN	NaN	NaN	NaN	NaN	NaN	9.97212	10.6491	9.73337	9.99421	10.535	10.0389
2522002940	4	9.4	52.703	6.8678	13.9913	13.3836	14.1973	13.4039	13.5916	13.3096	15.0247	13.9849	14.8289	13.901	14.1846	14.3508	14.0828	13.8502	14.2798	12.3853	13.9887	13.3267
2522003712	2	21.5	10.519	6.8378	12.198	13.0141	12.3229	10.9747	12.3656	12.1766	13.6382	13.7776	13.8088	12.9911	13.8234	13.7649	13.4693	14.2075	13.5739	14.2271	14.0086	13.1367
2522002677	2	4.4	62.81	6.8356	9.58316	11.6156	9.97799	9.66144	9.61134	9.46134	11.6986	13.1684	11.8233	11.2087	11.4239	11.8052	NaN	NaN	NaN	NaN	NaN	NaN
2522004609	1	7	16.524	6.7797	12.4229	11.8722	11.803	11.0474	12.625	12.5362	NaN	NaN	NaN	NaN	NaN	NaN	12.8458	12.5193	12.3519	11.4545	13.1875	12.3595
2522002581	4	6.9	55.939	6.7388	13.7541	13.8349	14.0863	13.1622	13.53	14.4899	13.3159	12.6627	13.6258	13.1078	13.1408	14.5342	14.1921	14.51	14.6517	13.0304	14.4085	14.2007
2522004280	4	23.3	21.231	6.736	13.1201	12.3889	12.523	11.4065	13.0532	12.6775	14.419	13.8018	14.0332	13.3531	15.1079	14.5345	14.5751	14.7618	13.9936	12.6378	15.5067	13.944
2522003022	2	8.2	39.752	6.6985	11.0875	10.7054	11.186	10.3785	10.8708	11.6382	10.5474	10.5947	10.7503	10.0412	10.6025	10.864	NaN	NaN	NaN	NaN	NaN	NaN
2522002575	3	35.6	6.6088	6.6222	14.9178	15.045	14.7192	13.592	14.2637	13.6812	14.1703	14.0707	13.5222	12.6139	12.6391	12.7307	13.9403	14.4418	13.8229	12.7657	13.6761	12.654
2522003017	3	11	32.651	6.6029	14.6566	15.3013	15.3321	14.4558	14.5778	15.0352	13.9766	14.499	15.3539	14.4528	14.3279	14.9075	15.0937	15.8678	16.2133	15.0278	15.7753	14.8262
2522003788	3	14.1	27.227	6.5756	14.3362	14.2552	14.5848	14.819	14.6044	14.4637	14.377	14.2963	14.6864	14.8561	15.2074	14.8198	13.989	14.582	14.2514	13.899	15.2013	13.1409
2522004114	3	39.7	6.915	6.53	13.3961	14.4741	13.4083	11.5819	12.6725	13.1089	12.4661	14.2308	13.2883	12.2737	12.7908	13.73	15.2045	16.2236	15.154	15.1768	15.093	15.069
2522003555;2522002608	2	15.8	13.101	6.5211	13.1576	13.0017	13.6961	13.5851	13.2288	13.0822	11.7086	10.9501	11.1335	12.2193	10.9148	11.2637	13.5132	13.6422	13.5732	12.7726	13.9802	13.3478
2522004396	1	6.9	17.119	6.5197	11.0372	12.6669	11.6462	11.1609	11.158	11.1132	NaN	NaN	NaN	NaN	NaN	NaN	NaN	NaN	NaN	NaN	NaN	NaN
2522003616	3	9.2	29.495	6.5023	13.6266	13.3947	13.6978	13.6307	13.2857	13.4775	13.8978	13.1048	14.0323	13.917	13.7167	14.3194	14.1084	13.8808	14.162	13.3173	14.0777	13.5621
2522005118	3	8.3	42.997	6.4612	12.585	12.5191	12.9584	11.7218	12.189	13.0591	13.3509	13.0864	13.8336	12.7464	13.0042	14.256	13.0135	12.7322	13.0576	12.0452	13.7537	12.3823
2522004214	2	4.7	65.907	6.3971	14.7338	13.8981	14.4378	13.0306	13.0498	13.5475	NaN	NaN	NaN	NaN	NaN	NaN	14.7863	14.014	13.9475	12.7143	13.8199	13.3147
2522004541	3	4.3	76.148	6.3677	13.8368	13.5583	13.9308	13.0734	13.0687	13.2367	11.6446	11.3681	11.6643	11.0658	11.047	10.9319	11.6343	12.0485	11.9014	11.1818	11.2844	11.2554
2522005171	2	7.7	30.851	6.3457	NaN	NaN	NaN	NaN	NaN	NaN	12.5217	12.248	12.7147	12.1711	12.5577	12.5401	12.285	12.7005	12.7548	12.0386	12.6355	12.032
2522003875	4	8.2	55.939	6.3436	14.0687	14.8875	14.4206	13.3547	14.0731	14.0405	11.2836	11.5638	11.6196	10.1634	10.8678	12.0032	NaN	NaN	NaN	NaN	NaN	NaN
2522003550	4	12.5	29.565	6.2179	14.6216	14.5359	14.6757	14.478	14.7713	15.8459	13.2571	12.7894	13.5771	13.3738	13.2672	14.8089	13.8638	13.742	14.2114	13.345	14.3012	14.5068
2522002785	3	46	13.114	6.214	12.1835	12.33	12.4612	11.5452	11.8218	12.0117	11.4365	10.7347	11.7404	10.9741	10.8543	11.3442	NaN	NaN	NaN	NaN	NaN	NaN
2522005054	2	14.9	15.649	6.176	13.6904	13.4965	13.3882	13.2165	13.1746	13.318	13.9636	13.3927	13.6551	13.5555	13.4172	13.7312	13.9643	14.2808	13.6192	13.0414	13.5963	13.1898
2522003750	3	14.8	23.396	6.1737	13.3787	13.1626	13.5735	13.6794	13.1084	13.3507	12.2617	11.8967	11.9468	12.3409	11.825	13.2314	12.216	12.2396	12.0855	11.915	12.1291	12.2893
2522002812;2522002788	3	9.2	46.886	6.1462	NaN	NaN	NaN	NaN	NaN	NaN	12.5212	12.0696	12.6559	11.7138	11.9595	12.5707	12.2759	12.1267	12.1069	11.8212	12.2188	11.828
2522003718	2	13	15.035	6.1149	13.908	13.4472	13.3754	13.4308	12.8149	13.5469	14.9894	14.385	14.3019	14.298	13.7325	15.7335	12.2266	12.2284	11.8247	11.179	11.3551	11.3703
2522005126	3	18.1	26.774	6.0631	14.7606	15.6688	14.641	13.5153	15.0468	15.9315	13.7106	14.4803	12.9537	12.2271	13.4843	15.1607	14.1172	15.3272	14.0824	12.9447	15.105	14.874
2522002479	3	12.4	30.329	6.039	13.6806	14.1531	13.8517	14.2339	15.1034	13.5652	12.5792	12.7217	12.4214	12.9441	13.313	12.7909	13.2767	13.8802	13.2831	13.7076	14.275	12.877
2522002871	2	6.7	28.84	6.0301	14.0934	15.5382	15.3535	13.8729	14.1444	15.5558	14.3196	15.2124	15.1501	14.2742	14.5529	15.8018	13.5786	15.0636	15.4192	12.9866	14.2597	14.3967
2522004894	2	48.6	4.2933	6.0118	15.485	16.0154	15.2669	15.3285	15.819	15.5142	15.8966	15.3125	14.3464	13.9545	15.5794	15.0111	15.2204	15.6149	14.291	13.6779	15.3508	14.6135
2522003296	1	5.2	22.205	5.9893	14.5299	15.3509	15.3747	14.5203	14.8679	14.6679	14.745	15.0351	15.2231	15.0115	15.08	15.2645	14.1315	15.1183	15.0305	13.5447	14.8525	14.1091
2522003916	3	13.4	24.34	5.9297	14.4985	14.2455	14.393	13.6978	13.7205	14.4376	14.4427	13.9388	14.7263	13.6495	13.7866	14.8202	14.4294	14.4747	14.6035	13.1487	14.3571	14.1335
2522004453	3	8.5	42.7	5.9211	13.582	13.3589	13.8266	14.3588	13.5177	14.1941	13.9149	13.4724	13.9743	15.2172	13.9415	14.9517	12.344	12.331	12.5863	11.3156	12.3753	12.093
2522004304	3	38.6	12.391	5.7638	13.3565	13.5425	13.5	12.3735	13.6588	13.0057	12.1945	11.8121	12.3473	10.1773	11.0432	10.7314	13.0038	13.0015	13.252	10.8326	13.2573	11.2512
2522003785	3	4.9	66.796	5.7557	12.3325	11.8947	12.0854	12.2915	12.2033	11.8466	13.4698	12.6855	13.2188	13.8756	13.2926	13.8146	13.5156	13.1947	13.519	12.1773	12.9835	12.9667
2522003019	2	8.8	32.967	5.6969	NaN	NaN	NaN	NaN	NaN	NaN	11.8149	11.5614	12.1316	11.7869	11.9693	12.3336	11.5977	11.4813	11.4822	11.3907	11.8769	11.2084
2522002398	4	6.8	70.143	5.673	11.5255	11.8663	11.7615	10.7934	11.4898	11.4451	11.4022	11.426	11.685	11.4037	11.4477	11.7832	11.1233	12.2327	11.6502	10.478	11.6362	11.2175
2522003643	3	7.1	43.529	5.6376	14.3243	13.9211	14.0874	13.8869	13.9464	13.9766	14.2845	13.5073	13.9892	13.5735	13.6139	14.2972	13.8862	14.1112	13.7001	13.3613	13.8424	13.4642
2522004173	2	5.5	40.868	5.5888	13.5371	12.4477	13.2994	11.7734	12.2291	12.4112	12.0882	11.4827	11.238	9.35063	10.4714	11.1109	13.2854	12.9193	13.1089	11.4404	12.6427	12.2867
2522002874	3	8.2	32.053	5.5512	14.6602	14.9318	15.463	15.0265	14.7415	14.7384	14.5133	14.7343	15.1405	15.3657	14.6567	14.9719	13.1678	13.5967	13.901	12.1322	13.7786	12.8067
2522004512	1	15.9	15.576	5.5124	NaN	NaN	NaN	NaN	NaN	NaN	9.72134	9.64494	9.90821	9.40646	9.75924	9.50637	NaN	NaN	NaN	NaN	NaN	NaN
2522004289	2	2.2	75.573	5.4796	14.3023	14.3158	13.7545	14.3129	14.6788	16.1474	14.6757	14.1919	13.9769	14.0128	15.3705	16.5805	13.9107	13.9165	13.2572	15.4556	14.7902	15.7233
2522004620	2	29.3	6.9151	5.4404	14.6578	14.5951	14.3025	14.4691	14.8966	15.1189	14.6061	14.1555	14.5485	14.1518	15.0112	15.5348	12.3155	12.7928	12.7744	10.9095	12.8124	12.5976
2522004616	2	8.1	35.985	5.4196	NaN	NaN	NaN	NaN	NaN	NaN	10.9268	10.3627	10.3578	10.3165	10.4095	10.3835	NaN	NaN	NaN	NaN	NaN	NaN
2522004125	2	3.9	44.362	5.3496	13.4437	12.79	13.6416	13.4709	12.1815	13.2579	15.443	13.9508	15.6168	15.1113	14.7794	15.4287	14.7146	14.0153	14.8969	13.4029	13.7847	13.8686
2522004502	2	26.3	12.225	5.3321	11.2528	9.55909	10.5622	NaN	8.61541	9.30809	11.0916	9.84945	10.7951	NaN	9.55559	9.82034	11.6985	10.7431	10.9455	8.94553	10.2812	9.65112
2522003278	3	11.5	24.642	5.329	13.129	13.0442	13.0058	11.5754	12.2508	12.7845	14.097	13.823	13.5135	12.6919	13.2454	13.9279	13.796	14.3306	13.4175	12.811	13.7282	13.6619
2522004812	2	16.4	20.654	5.2772	11.8349	11.1928	11.1704	11.5437	11.3948	10.8213	NaN	NaN	NaN	NaN	NaN	NaN	13.1332	13.4539	12.8287	12.6387	13.2769	12.9216
2522003601	2	6.8	36.891	5.2282	12.4457	12.5869	12.5167	12.0242	12.4643	11.8349	11.3242	10.9112	11.5461	10.7022	11.1331	11.3338	13.4018	13.5375	13.2109	13.1423	13.7576	14.2902
2522004317	2	5	34.589	5.1946	11.4109	11.5685	11.9368	11.4282	11.6309	11.9359	13.5948	13.2386	13.8626	14.0345	13.2342	15.2336	NaN	NaN	NaN	NaN	NaN	NaN
2522003130	1	6	16.948	5.1305	NaN	NaN	NaN	NaN	NaN	NaN	NaN	NaN	NaN	NaN	NaN	NaN	10.2242	10.0466	10.2066	11.0761	12.0507	11.9457
2522004963	1	4.2	23.309	5.1217	13.2122	12.129	13.0941	15.2915	13.0841	14.9494	13.0923	12.154	12.8795	15.3234	13.0437	15.2954	13.4738	12.4598	12.9356	13.462	13.5212	15.0663
2522003681	2	5.8	30.929	5.1144	13.7973	13.1794	13.4661	12.8928	13.0825	13.3636	13.4134	12.6311	13.1065	12.7789	12.7018	13.1848	14.8753	14.0616	14.2859	12.805	13.9026	13.8333
2522003968	2	5.7	63.106	5.0882	12.6013	12.657	12.6711	12.9645	12.6103	12.6636	13.1122	12.3797	13.2979	14.0925	13.3311	13.6126	12.2625	12.5746	12.7489	12.5869	12.5827	12.114
2522002991	1	6.2	18.05	5.0657	13.5976	14.7022	13.7237	13.8957	13.7124	13.7181	13.4494	14.4926	13.7641	14.0797	13.6397	14.4076	NaN	NaN	NaN	NaN	NaN	NaN
2522003566	2	8.7	14.973	5.0626	11.8656	11.7721	11.8395	11.9287	11.7151	11.6409	13.3011	12.8619	12.6505	12.4953	12.3389	13.0397	14.074	13.7982	13.937	13.1855	13.5863	13.4699
2522004177	1	3.2	33.148	5.048	10.703	10.0348	11.2124	9.85437	9.95319	13.1189	11.3983	9.98285	11.3859	10.1208	10.8748	13.6168	11.7362	10.9148	11.9984	9.58065	11.2986	12.6592
2522002537	4	23.4	20.795	4.9991	12.1563	11.9622	12.0003	11.5715	11.6794	12.015	13.9782	13.4631	13.5783	13.0249	13.0832	13.9843	13.9763	13.5627	13.5025	12.3965	13.3533	13.5873
2522003874	2	18.1	17.674	4.9802	12.5141	12.6513	12.4909	11.4439	12.3615	11.9454	13.5372	13.0948	13.3071	13.3263	13.4202	13.4761	11.7041	12.7084	11.9382	11.0294	12.1749	10.9738
2522004250	3	12.6	36.909	4.9158	12.4398	12.0459	13.0423	11.2587	11.3393	12.8407	11.8156	11.325	11.3093	12.9699	11.7216	12.2308	13.4397	13.078	13.6907	11.9373	13.0328	13.1353
2522004542	3	5.7	87.395	4.9128	13.1348	13.1992	13.2857	12.8224	13.0141	12.6054	11.9112	11.7683	12.0703	11.7264	12.0509	11.9668	NaN	NaN	NaN	NaN	NaN	NaN
2522002401	3	10.2	34.211	4.9035	14.699	14.5057	14.3635	14.701	14.0095	15.1511	14.6407	14.4871	14.4582	15.6932	14.2174	15.5548	14.2743	14.2414	14.0928	12.9641	13.9828	14.0173
2522005006	2	10.4	30.12	4.8969	11.821	11.9388	11.7178	12.0199	11.8321	11.8241	11.4844	11.7424	11.5744	12.2692	12.1503	11.9436	12.4876	12.7941	12.3827	12.7452	13.1862	12.2443
2522004699	2	5.5	48.986	4.8728	NaN	NaN	NaN	NaN	NaN	NaN	11.021	10.5772	11.497	10.5342	10.6265	11.4534	12.6283	12.3449	12.1891	12.9311	12.2201	11.9106
2522004565	2	4.2	49.729	4.8515	12.1995	12.4696	12.1671	11.8013	11.9092	12.889	10.5451	10.83	10.8053	10.9197	10.4882	11.2276	NaN	NaN	NaN	NaN	NaN	NaN
2522002861	3	33.1	13.896	4.8482	12.2382	12.6639	12.3265	12.0015	12.5096	12.2273	11.939	12.6326	12.3178	11.8027	12.7213	12.387	10.1567	9.65934	9.67032	8.84934	11.0517	9.92198
2522003267	2	3.8	86.282	4.8389	NaN	NaN	NaN	NaN	NaN	NaN	9.2104	9.49831	10.2079	8.616	9.61331	9.93493	11.7075	11.8549	11.5728	10.2978	11.3971	11.3535
2522003375	3	14.1	27.812	4.8356	13.7026	13.4198	13.989	12.7354	13.0325	13.5378	14.7051	14.3385	15.0085	15.7576	14.6188	16.0212	13.5413	13.5977	13.5925	11.9041	13.5099	13.1755
2522003926	2	3.9	47.372	4.785	12.6141	12.528	12.0907	12.1913	12.5916	11.7709	NaN	NaN	NaN	NaN	NaN	NaN	12.2189	12.5161	11.8363	10.5926	12.5277	11.0118
2522002646	4	33.7	10.487	4.7493	15.482	14.5257	15.3684	13.9684	13.9711	15.2268	15.2718	13.8806	15.079	13.8826	14.068	14.9504	16.1199	15.1177	15.6728	14.1177	14.9197	15.7264
2522002869	2	6.3	40.27	4.7094	10.4067	12.2838	11.8945	10.9374	11.0007	10.536	12.431	13.0302	13.0093	12.2073	12.7171	12.611	11.8205	13.0739	12.5605	11.0867	12.4555	11.3579
2522004081	1	3.2	70.302	4.658	11.7788	12.1185	12.4816	11.4411	11.6556	11.933	NaN	NaN	NaN	NaN	NaN	NaN	11.5986	12.2342	11.857	9.62857	11.4153	11.3072
2522003238	2	2.7	83.955	4.6507	12.4163	12.8044	12.4704	11.4737	12.0181	11.9273	NaN	NaN	NaN	NaN	NaN	NaN	13.0049	13.766	13.288	11.918	13.2598	11.9375
2522003472	1	3.8	37.279	4.6425	NaN	NaN	NaN	NaN	NaN	NaN	NaN	NaN	NaN	NaN	NaN	NaN	12.5709	12.5905	12.458	11.6996	12.2975	12.14
2522005125	2	5.7	37.733	4.5874	12.6998	13.5818	13.3295	12.3394	12.392	12.2787	11.4368	12.1719	12.1824	11.7575	11.3318	11.3243	12.9844	14.1833	13.7969	11.9035	13.2938	12.6234
2522002414	2	2.9	101.74	4.5764	9.69737	9.16531	9.07001	10.0097	8.23716	10.373	11.1308	10.4796	12.595	10.1563	10.5054	10.7768	9.62048	8.65008	9.308	8.30911	8.21665	8.21989
2522003419	1	4.4	40.114	4.5739	NaN	NaN	NaN	NaN	NaN	NaN	NaN	NaN	NaN	NaN	NaN	NaN	10.93	9.72346	9.89081	9.07791	10.2994	10.0724
2522004259	3	21.5	14.89	4.5684	12.4394	11.5646	12.2419	11.8341	11.8456	11.8051	14.6118	13.4529	14.1599	14.644	13.9174	14.2691	13.1731	12.6842	12.9648	12.1497	13.0419	12.4086
2522004935	2	23.5	9.1805	4.5649	12.222	11.6854	12.1817	15.1047	14.3048	13.4083	14.8801	13.6527	14.4974	15.1282	14.2711	14.9872	13.3156	13.3188	12.9009	14.2183	14.8607	12.8721
2522002484	2	5	34.312	4.5533	14.1583	13.4834	15.1545	12.8522	13.0284	14.5648	14.1218	13.9281	15.6315	13.682	13.3287	15.0236	14.3846	13.8459	15.2148	12.1585	13.3129	14.0308
2522004615	2	3.3	80.722	4.5438	12.7035	12.1991	12.6395	12.4375	12.2543	12.8653	11.5602	11.1478	11.6521	11.5667	11.3977	12.6092	12.8381	11.9068	12.1736	12.2696	12.5973	12.0022
2522004846	2	3.4	51.048	4.5384	11.4296	14.1455	11.787	12.0225	11.9397	11.1834	11.4067	14.2611	11.7035	11.9498	12.0915	12.1033	11.6866	14.8028	12.0995	12.0442	12.8298	11.9228
2522004003	2	5.2	40.547	4.5359	11.5286	11.847	12.245	11.2052	11.5829	12.3232	12.4497	12.192	12.8473	11.9251	12.6272	13.2818	13.8673	13.6598	13.8035	13.8616	13.9059	13.1307
2522002958	3	5	70.35	4.4633	NaN	NaN	NaN	NaN	NaN	NaN	11.4024	11.2965	11.6794	10.9601	11.4748	11.8304	11.6256	12.2426	12.3227	11.1696	11.7968	11.6952
2522003098	1	4.3	24.646	4.4606	11.1089	11.3365	10.9015	10.9287	13.3515	11.5568	10.7458	10.3104	10.753	11.364	12.4962	11.4408	10.9428	11.5798	10.6552	11.2956	12.6922	10.8913
2522002548	2	15.6	16.172	4.4445	12.8044	12.515	12.5577	12.2197	12.8405	12.5007	12.05	11.2742	11.2841	11.4769	12.3512	11.9614	12.704	12.4631	12.3108	11.7797	13.0437	11.9918
2522005128	1	14.6	13.426	4.399	NaN	NaN	NaN	NaN	NaN	NaN	9.43748	8.31288	8.4124	8.40935	NaN	9.28376	11.5755	10.6868	11.0108	10.7209	10.8521	11.0492
2522003415	3	19.7	14.814	4.2487	13.6341	13.6367	13.7025	15.0107	13.0671	13.0473	14.9227	14.2309	14.6468	15.2672	14.4191	14.6227	13.8348	14.2612	14.1466	13.441	14.0323	13.5292
2522004858	1	16.3	10.439	4.2432	NaN	NaN	NaN	NaN	NaN	NaN	NaN	NaN	NaN	NaN	NaN	NaN	11.1669	11.5263	11.0494	10.1071	13.8382	10.376
2522004044	2	1.8	172.76	4.1939	13.7215	12.9796	13.2171	13.7052	12.703	14.4869	13.3368	12.3748	13.6642	13.0134	12.7748	15.2445	NaN	NaN	NaN	NaN	NaN	NaN
2522004019	1	9.8	18.887	4.1646	NaN	NaN	NaN	NaN	NaN	NaN	11.5581	12.1316	11.3453	11.444	11.2727	12.2133	NaN	NaN	NaN	NaN	NaN	NaN
2522005144	2	3.9	52.049	4.1058	13.616	13.6054	13.495	13.2272	13.6866	12.8804	13.426	12.8803	13.2504	12.834	13.5527	12.9118	13.1699	13.3947	13.0856	12.3059	13.4971	12.2953
2522002694	1	1.4	70.309	4.1054	11.2154	11.7669	10.6638	11.8553	11.1471	10.8711	12.0867	12.834	11.9929	13.4429	12.1455	12.3247	10.9638	11.9732	10.8293	12.9501	11.3631	10.582
2522003645	2	7	34.639	4.0786	14.2203	13.5941	14.0035	12.3863	12.3595	13.4357	14.7772	13.6051	14.3083	12.8448	13.5023	14.0616	14.685	14.0304	14.1725	11.8349	13.7894	13.7947
2522004806	3	5.7	29.188	4.0251	13.8284	13.8532	14.1961	13.6159	13.3058	13.1404	14.0737	13.8092	14.5847	14.3643	13.7058	14.3608	NaN	NaN	NaN	NaN	NaN	NaN
2522004285	1	15.5	10.723	3.9352	9.73618	9.5097	9.87742	9.26482	9.78616	9.66342	11.0976	10.9245	10.8223	11.5864	10.1063	11.0792	NaN	NaN	NaN	NaN	NaN	NaN
2522002570	2	20.5	9.5818	3.9172	NaN	NaN	NaN	NaN	NaN	NaN	NaN	NaN	NaN	NaN	NaN	NaN	12.6049	13.22	13.1819	12.7061	13.2651	12.0081
2522004043	2	3.5	61.318	3.9051	12.1215	11.9158	12.7889	11.9424	12.1933	12.4693	NaN	NaN	NaN	NaN	NaN	NaN	11.4976	11.6377	12.2932	10.6237	12.1033	11.7062
2522004384	2	6.9	23.936	3.8999	15.0427	16.2352	15.0899	14.2533	14.6637	15.1003	15.0207	15.892	15.0059	13.9363	14.4216	15.4222	14.3495	15.4718	14.3183	13.3922	14.0302	14.0986
2522003739	2	11.6	23.601	3.894	12.0715	12.5774	12.2556	11.4436	12.3643	12.1781	NaN	NaN	NaN	NaN	NaN	NaN	NaN	NaN	NaN	NaN	NaN	NaN
2522002682	2	24.7	8.8711	3.7992	NaN	NaN	NaN	NaN	NaN	NaN	12.681	12.1063	12.842	12.326	12.2188	12.7407	12.9769	12.7089	13.0733	11.8713	12.5862	12.2189
2522004195	2	7.1	36.107	3.7577	12.7754	12.6545	12.8184	12.5686	12.5512	12.8881	12.4713	11.9203	12.634	11.5115	12.3102	12.9344	12.892	12.8338	13.2292	11.6463	12.7253	12.4511
2522005217	1	2.1	51.752	3.694	12.5117	11.8395	12.8849	12.1577	11.9042	12.3157	12.277	11.4042	12.499	12.4688	11.5654	12.7531	12.192	11.8488	12.6917	11.2417	11.9313	11.6536
2522004428	3	4.6	70.348	3.6543	10.6659	11.7042	10.5029	9.99095	10.7768	10.7093	14.0937	14.3494	14.8317	14.0755	13.7404	13.9451	12.8765	13.3908	14.0004	11.3112	12.9003	12.0136
2522002840	2	7.3	25.166	3.6497	14.0388	13.8851	14.0687	13.5486	14.1308	13.7367	14.9439	14.5965	15.1031	15.3084	14.9586	14.7715	14.3161	14.2308	14.4097	13.2436	14.5981	13.7636
2522003147	3	21.7	13.282	3.6427	12.2303	12.3001	12.0014	11.9283	12.9095	12.3323	15.1978	14.6805	14.5829	14.9529	15.011	15.1509	13.141	13.2375	12.698	12.6813	13.8833	13.0149
2522003509	3	8.1	28.734	3.6297	13.2861	13.5593	13.802	13.0845	13.7335	13.0115	11.1166	10.2488	10.7822	10.59	10.4162	10.2512	12.3084	12.8772	13.1289	12.0391	12.5933	12.4521
2522003272	1	2.4	50.887	3.6217	10.3615	10.5614	10.9836	10.3959	9.37673	10.6448	10.6512	10.0224	11.0284	10.9222	9.95802	11.5568	10.4497	10.1774	11.1317	10.1685	9.93792	9.70587
2522003974	1	3.1	31.661	3.6069	10.6878	9.8833	10.2699	10.9546	10.063	10.061	11.6349	10.6173	10.9543	12.0193	11.0574	11.2731	NaN	NaN	NaN	NaN	NaN	NaN
2522002486	1	4.2	29.132	3.5702	14.0705	14.5025	14.1559	13.8492	14.2529	13.1776	13.7213	14.0816	13.8405	13.602	13.903	13.5757	13.3588	14.3735	13.2549	13.6887	13.8777	12.5753
2522005232	1	8	21.776	3.5671	10.6177	10.066	10.7525	9.21815	10.1602	8.95832	NaN	NaN	NaN	NaN	NaN	NaN	10.2781	10.2658	9.08574	7.90641	9.99209	9.33577
2522004696	1	11.4	15.435	3.5618	11.7214	11.4725	11.3966	11.5405	11.062	11.4105	NaN	NaN	NaN	NaN	NaN	NaN	8.32634	8.77508	8.3647	9.57308	8.77965	8.14929
2522003297	1	6.7	16.18	3.5493	11.2143	13.6297	11.4092	11.9296	12.2243	10.9308	11.4145	13.6436	11.6867	12.5341	12.8898	11.3397	11.1776	13.6409	11.4086	11.2525	12.7642	10.6043
2522003057	1	2.2	44.723	3.5415	12.2627	12.7421	12.5398	13.9934	12.1879	13.1453	12.2573	12.6707	12.8733	14.3164	12.3071	14.5501	12.0224	12.7646	12.7969	12.9845	12.8252	13.0776
2522004590	2	14.6	11.018	3.5354	12.2974	13.6746	12.9561	12.6209	12.4114	12.1857	11.9847	13.5808	12.6873	13.2396	12.1445	12.274	12.608	15.4656	13.1648	12.4848	12.8368	12.263
2522003378	2	5.5	30.494	3.5312	12.6747	13.1437	12.0253	11.7605	11.3673	11.8816	13.1992	12.1258	12.9688	12.1427	12.2459	13.1561	13.8261	14.5324	14.4491	12.6059	13.65	14.213
2522002943	2	9.2	26.379	3.5273	13.6243	13.5263	13.2193	12.9572	13.4832	13.0873	13.3895	13.4569	13.2131	13.0732	13.3156	13.5453	13.6027	14.124	13.5053	12.5921	13.9619	13.0052
2522002553	2	3.9	44.081	3.5001	13.0093	13.003	13.5689	13.1413	13.7291	14.3219	13.8234	13.4075	13.9571	13.7814	14.4682	14.7365	14.7134	14.571	15.2056	13.0252	15.1062	14.8453
2522004257	1	6	17.459	3.4849	10.7175	10.3639	11.1279	9.96996	11.1297	10.6153	11.1618	10.1867	11.4957	10.525	11.6688	11.5344	11.7344	11.4491	11.8526	11.3108	12.4597	11.1839
2522004528	1	22.1	7.907	3.4082	10.4245	10.2494	10.536	10.2588	9.75999	10.0182	NaN	NaN	NaN	NaN	NaN	NaN	10.6319	10.4382	10.8797	10.3979	10.4073	9.90928
2522003971	2	10.2	27.964	3.3797	NaN	NaN	NaN	NaN	NaN	NaN	12.3982	12.0529	11.9926	12.1516	11.9149	12.3904	12.7104	12.7214	12.423	11.4591	12.2918	11.9265
2522004810	1	6.7	25.726	3.3682	NaN	NaN	NaN	NaN	NaN	NaN	NaN	NaN	NaN	NaN	NaN	NaN	12.0063	12.1651	12.1794	10.8134	12.2268	11.6612
2522004443	1	7.5	13.48	3.3424	11.8142	11.6767	11.2289	11.8453	10.8584	11.8305	12.7142	12.5417	11.0793	11.2398	11.8596	12.125	NaN	NaN	NaN	NaN	NaN	NaN
2522003613	2	6.1	49.54	3.3376	10.4069	10.9977	10.8914	10.2788	10.8874	10.4731	8.78578	10.2431	9.7699	9.70292	10.2	10.95	10.4868	12.0944	11.0185	10.4981	12.1327	10.176
2522004153	1	3.6	30.855	3.3217	12.2775	12.2273	12.4976	12.3403	12.1243	12.262	11.5809	11.1003	11.9127	12.1767	11.4482	11.6844	12.4721	12.5023	12.4848	11.2723	12.5433	12.011
2522003819	1	13.5	8.7538	3.3124	11.7988	13.6062	12.2905	11.1134	12.1579	11.6102	10.7714	11.8665	11.1268	9.54543	10.2682	10.956	10.4913	12.308	11.1932	9.20173	10.4712	10.1923
2522002580	1	4.9	23.096	3.3005	NaN	NaN	NaN	NaN	NaN	NaN	12.1145	11.9889	12.9284	12.4758	12.0516	12.664	NaN	NaN	NaN	NaN	NaN	NaN
2522003919	2	5.2	37.508	3.2856	11.8353	11.7196	11.7309	13.0912	11.8065	11.8858	13.4707	13.0206	13.3009	14.741	13.1595	13.577	12.3651	12.3358	12.4149	11.1066	12.5088	12.0778
2522003797	3	6.2	40.39	3.2835	13.9896	15.5975	13.5618	14.321	14.7175	12.7659	11.6786	11.914	11.0538	12.0239	11.329	11.2304	13.1388	13.4929	12.8462	12.6486	13.6946	12.5131
2522003014	1	1.4	80.822	3.2571	12.8432	12.5995	12.646	12.216	12.6125	12.8852	12.8597	12.3504	12.4097	11.784	12.1682	13.3588	12.8389	12.7487	12.613	11.7417	12.5363	12.426
2522002359	1	4.9	41.797	3.2524	NaN	NaN	NaN	NaN	NaN	NaN	NaN	NaN	NaN	NaN	NaN	NaN	8.31361	8.70287	8.8558	8.00854	8.88679	8.35045
2522004096	2	4.7	59.439	3.2352	11.7668	11.9516	11.6593	12.1523	11.4412	12.9062	12.038	12.3669	11.834	11.9673	11.757	13.3527	12.0151	12.2155	12.161	11.9171	12.1108	13.0906
2522005001	1	2.7	36.014	3.2305	13.0328	13.3547	13.5825	12.6597	13.0636	12.6303	NaN	NaN	NaN	NaN	NaN	NaN	13.0873	13.7229	12.965	13.5718	12.9219	12.8843
2522003034	1	2.6	39.891	3.211	13.8261	13.8951	13.8804	13.3072	14.3118	13.2328	NaN	NaN	NaN	NaN	NaN	NaN	12.6543	13.0741	12.6248	12.785	13.3469	12.1086
2522003304	1	6.4	27.5	3.1981	NaN	NaN	NaN	NaN	NaN	NaN	NaN	NaN	NaN	NaN	NaN	NaN	11.9873	13.2094	12.0816	12.2482	12.6371	11.39
2522003685	2	2.6	63.693	3.1779	12.7177	13.4316	12.3645	13.7634	13.6258	12.0582	13.0231	12.9522	12.7865	14.6056	13.3348	13.1377	12.604	13.4764	12.0396	13.2257	13.9979	11.1945
2522004956	1	6.8	20.009	3.1258	11.4741	10.7378	11.2027	10.0535	11.0455	10.5811	11.1367	9.85639	10.3017	8.90376	10.625	10.3842	10.8141	10.7869	10.5274	9.10753	11.2517	10.0991
2522005195	2	17.6	10.49	3.0957	NaN	NaN	NaN	NaN	NaN	NaN	NaN	NaN	NaN	NaN	NaN	NaN	14.0301	14.8577	13.7344	15.4846	14.1372	13.8516
2522003283	3	2.9	130.32	3.087	13.2462	13.6411	13.1308	15.7926	14.488	12.5456	13.1428	13.3291	12.7738	14.8418	13.0064	12.7258	12.8799	13.3813	12.4903	12.6534	12.7956	12.0824
2522004673;2522003141;2522004759;2522003765;2522003039;2522002452	2	14.3	12.242	3.0852	NaN	NaN	NaN	NaN	NaN	NaN	13.339	13.8165	12.857	13.0468	14.3081	13.528	13.3696	13.9805	12.9374	12.8815	14.4924	13.0016
2522004451	2	6.9	51.656	3.0727	NaN	NaN	NaN	NaN	NaN	NaN	8.44435	7.52544	7.15725	7.0492	8.05393	8.30355	14.5978	14.7519	14.094	13.0901	13.8961	13.4315
2522003605	1	8.6	18.196	3.0315	NaN	NaN	NaN	NaN	NaN	NaN	NaN	NaN	NaN	NaN	NaN	NaN	11.7491	11.6777	11.5272	11.1525	11.6234	11.1689
2522003299	2	4.7	33.552	2.9988	12.9621	12.8614	13.3327	12.8689	12.7091	13.3894	13.8711	13.5001	13.6866	13.3383	13.793	14.4865	14.1772	14.0493	14.083	13.6722	14.3098	14.4232
2522004607	2	4	42.226	2.9197	12.9227	10.9482	12.0452	13.7654	11.8666	12.5139	14.0093	13.8568	14.6527	13.8843	13.2074	13.6282	12.9073	11.1372	11.8464	12.6013	12.608	12.6741
2522002583	2	3.7	41.192	2.9158	11.5919	11.7029	11.4776	10.679	11.1896	11.6787	12.3549	11.9725	12.4913	11.2979	12.1463	13.0901	11.6033	11.951	11.7223	10.2863	11.6408	11.3137
2522003673	1	29.4	3.7764	2.9011	10.0165	12.5114	9.54716	11.6374	13.3038	10.067	9.34959	10.8327	8.37038	10.909	11.6069	10.0503	8.41032	11.9171	8.60818	12.9888	11.6498	10.046
2522004492	1	1.8	66.616	2.8912	NaN	NaN	NaN	NaN	NaN	NaN	NaN	NaN	NaN	NaN	NaN	NaN	10.9972	11.5389	10.5044	10.6411	10.2965	9.65812
2522004098	1	3.7	26.533	2.8732	NaN	NaN	NaN	NaN	NaN	NaN	NaN	NaN	NaN	NaN	NaN	NaN	11.8768	11.7888	10.56	12.2085	10.3914	11.0905
2522002571	1	12.3	13.584	2.8492	NaN	NaN	NaN	NaN	NaN	NaN	12.0488	11.0123	12.176	10.9435	11.6668	13.7154	NaN	NaN	NaN	NaN	NaN	NaN
2522004746	1	10.3	15.659	2.8306	NaN	NaN	NaN	NaN	NaN	NaN	NaN	NaN	NaN	NaN	NaN	NaN	12.2861	11.2655	12.0037	11.1811	11.8412	11.9725
2522005058	1	4.6	30.919	2.8224	NaN	NaN	NaN	NaN	NaN	NaN	NaN	NaN	NaN	NaN	NaN	NaN	9.8869	10.2109	9.89342	9.88263	10.134	9.22277
2522004237	1	4.9	36.804	2.8093	10.3793	10.9657	11.3667	9.75804	10.4209	10.4082	NaN	NaN	NaN	NaN	NaN	NaN	10.3416	11.3383	11.7046	9.42786	11.3534	10.7521
2522004218	2	6.4	24.194	2.7996	12.7258	12.0573	12.215	11.8323	11.9422	11.6224	11.3646	10.6216	10.9523	10.2663	10.4843	10.8688	12.9027	12.2722	12.6665	10.7684	11.6919	11.1134
2522004861	1	7.1	21.25	2.7987	NaN	NaN	NaN	NaN	NaN	NaN	NaN	NaN	NaN	NaN	NaN	NaN	11.7745	11.8879	11.6596	11.787	11.7426	11.0177
2522004224	2	4.8	42.867	2.789	13.3187	12.139	13.2691	11.4144	13.5612	12.4959	14.1202	12.5798	12.164	11.3404	13.0322	12.5286	13.6663	13.2729	12.8157	11.532	13.4486	12.7758
2522004481	1	4.4	19.99	2.784	NaN	NaN	NaN	NaN	NaN	NaN	12.0365	12.986	12.2897	11.7388	13.5752	12.6149	13.4034	14.7867	13.6494	13.8161	15.2338	13.841
2522004808	1	8.3	12.985	2.7753	16.812	14.5916	16.0226	16.4123	16.2695	15.5662	18.3792	16.1118	17.4023	16.2437	18.1291	16.7866	15.6139	13.9055	14.6387	15.6528	15.9172	14.8833
2522002655	8	30.4	38.976	2.7573	13.6224	12.9481	13.8881	13.2263	12.7417	12.4166	NaN	NaN	NaN	NaN	NaN	NaN	14.6903	14.3989	14.5339	12.9894	14.3693	13.0911
2522003581	1	12.2	8.188	2.7386	13.7495	13.0502	13.9119	13.1865	12.8321	13.6086	13.9334	13.161	14.1938	13.8818	13.0196	14.2317	13.88	13.4153	13.9697	12.6443	13.2088	13.1603
2522002863	1	12.9	9.3638	2.7043	NaN	NaN	NaN	NaN	NaN	NaN	NaN	NaN	NaN	NaN	NaN	NaN	11.3956	12.0765	11.546	11.1268	12.1835	11.7243
2522002439	2	7.8	28.405	2.6819	13.7835	14.9393	14.2503	13.748	14.0804	13.1278	13.9933	14.5364	14.3444	14.6934	14.4157	14.2003	13.1688	14.5947	13.7496	12.8056	13.9023	12.8882
2522005234	2	5.1	67.438	2.6683	14.5487	14.0746	15.5978	13.3671	13.9252	13.7933	15.1313	14.2481	16.1615	13.4901	14.3031	14.6374	14.4513	14.3276	15.5959	12.6403	14.1851	13.6021
2522005129	1	5.6	21.277	2.6507	11.9203	12.092	11.5517	11.7171	12.0134	12.4018	11.7438	11.9857	11.6395	11.7662	12.0139	12.2374	11.7226	12.2727	11.2826	11.1583	12.1353	11.4948
2522004573	1	2.6	32.849	2.6487	NaN	NaN	NaN	NaN	NaN	NaN	13.9159	12.0607	13.1711	12.5002	11.1575	12.6567	13.0836	11.726	12.2389	10.1272	10.6711	10.8092
2522004961	2	2.7	70.27	2.6462	10.2673	9.7704	9.70686	11.134	9.94027	12.4851	12.8926	12.7432	13.4508	13.5082	12.5334	14.106	13.547	13.6159	13.9565	12.5421	13.5701	14.6569
2522002532	1	13.3	10.117	2.6386	NaN	NaN	NaN	NaN	NaN	NaN	11.2029	11.196	11.3475	10.7089	11.8707	11.5836	11.0847	11.5589	10.7969	11.6181	12.0803	10.8997
2522003911	1	4.7	42.924	2.6049	NaN	NaN	NaN	NaN	NaN	NaN	10.2986	10.1505	10.1561	9.76017	10.0088	10.6644	NaN	NaN	NaN	NaN	NaN	NaN
2522004074	1	3.9	40.209	2.6006	10.561	10.5609	11.1555	11.1478	10.7647	10.3789	NaN	NaN	NaN	NaN	NaN	NaN	11.1152	11.4052	11.0096	10.0031	10.6662	10.0954
2522002384	2	12.8	29.312	2.5706	13.1565	11.1523	12.7235	12.1716	13.1358	11.0114	10.1174	9.8385	10.7856	10.3626	11.2989	9.34396	13.7441	12.5277	13.6178	12.5554	14.985	12.2546
2522003630	1	3	36.058	2.5393	13.9556	14.7177	14.251	14.0439	13.8416	13.0545	12.9784	13.2437	12.9548	12.9327	13.2777	12.5867	13.7183	14.0961	13.6344	13.3903	13.8305	12.9419
2522004086;2522003815	2	11	27.549	2.5278	NaN	NaN	NaN	NaN	NaN	NaN	NaN	NaN	NaN	NaN	NaN	NaN	12.8314	13.0505	12.7415	11.6591	12.9896	12.6062
2522005145	1	15.7	5.4824	2.4713	13.2066	13.2356	12.8437	12.2341	13.0706	12.3754	13.4013	13.3708	12.6779	11.9522	13.1669	12.5706	NaN	NaN	NaN	NaN	NaN	NaN
2522003608	2	4.1	49.883	2.4526	13.6308	13.9318	13.753	13.0844	13.6668	13.7475	12.4225	11.8889	12.9223	12.1429	12.4878	13.8163	13.7277	13.7124	14.1251	12.5906	13.8492	13.8075
2522005132	1	5.9	26.539	2.4393	11.3824	12.203	11.7396	10.522	12.2844	11.4267	11.5148	11.811	11.72	11.1472	12.1968	11.5964	11.8254	12.4818	11.8503	11.4841	12.8446	11.166
2522004186	1	6.8	21.832	2.4058	12.1415	11.5991	11.7437	11.7946	11.6263	12.1682	11.357	11.6599	11.368	11.343	10.9536	11.5753	NaN	NaN	NaN	NaN	NaN	NaN
2522002951	1	6	20.261	2.3973	12.0757	11.607	12.1542	11.3243	11.2081	11.9438	NaN	NaN	NaN	NaN	NaN	NaN	10.3847	9.51731	9.73412	9.03439	9.79732	9.68006
2522004613	2	14.9	13.153	2.3947	NaN	NaN	NaN	NaN	NaN	NaN	13.5512	12.7392	13.7456	13.3211	13.67	14.4321	13.0153	12.5694	12.9093	11.7704	12.6084	13.0291
2522004080	1	1.7	65.004	2.3893	NaN	NaN	NaN	NaN	NaN	NaN	12.7727	12.2601	13.1065	11.4158	11.588	12.4768	NaN	NaN	NaN	NaN	NaN	NaN
2522004588	2	5.3	31.879	2.3682	11.5718	11.8047	12.2677	9.62567	10.4188	11.4163	15.3087	14.7723	15.9485	12.2749	13.5651	15.0443	12.0869	12.3002	12.891	8.50581	10.6609	10.6804
2522005177	1	3.7	23.544	2.3479	NaN	NaN	NaN	NaN	NaN	NaN	NaN	NaN	NaN	NaN	NaN	NaN	12.9778	11.7734	12.0598	13.0189	12.1244	12.4437
2522004251	1	4.9	37.165	2.3274	NaN	NaN	NaN	NaN	NaN	NaN	NaN	NaN	NaN	NaN	NaN	NaN	9.83624	9.48937	9.62598	8.34509	9.76673	9.65094
2522004796	2	10.5	16.341	2.3117	12.5296	12.5389	12.2382	12.4777	13.3283	13.3009	12.0662	11.4527	11.5124	11.8772	12.6347	13.0087	11.4111	11.4897	11.1037	11.5238	12.2315	12.5851
2522004340	1	3.1	39.523	2.306	12.8796	11.4375	12.5038	13.5948	13.1909	13.423	12.2921	10.2875	11.4925	13.0826	12.7189	13.7179	14.7811	13.1959	14.3602	15.5481	15.4083	14.2365
2522003468	1	3	30.937	2.3042	NaN	NaN	NaN	NaN	NaN	NaN	12.5886	11.5165	12.5955	12.1829	11.399	13.1135	13.2674	12.7006	13.4804	12.5412	13.1295	12.6129
2522003895	2	15.6	14.127	2.2978	NaN	NaN	NaN	NaN	NaN	NaN	NaN	NaN	NaN	NaN	NaN	NaN	14.1198	14.542	14.1844	14.6139	14.5043	13.9151
2522004184	1	10.1	17.047	2.2971	9.8713	9.99859	10.241	10.384	9.78904	9.62304	9.70932	9.47419	10.364	10.472	10.0374	10.3567	10.1249	10.0835	10.3139	10.9281	10.4045	9.63305
2522002962	1	2.6	34.482	2.2607	NaN	NaN	NaN	NaN	NaN	NaN	NaN	NaN	NaN	NaN	NaN	NaN	11.5037	13.1516	13.198	13.7036	13.7686	12.4109
2522005253	1	14.8	9.6449	2.2577	10.4011	9.85907	10.3567	9.85141	10.4554	10.2564	11.441	10.394	11.2216	11.5386	11.5655	11.7104	10.9035	10.5371	10.6866	9.66073	11.1857	10.4099
2522004905	1	13.1	7.1015	2.2448	14.7327	14.0447	14.338	12.5916	14.1158	13.9508	15.4412	13.847	14.2565	12.6373	14.5106	14.8704	14.7125	14.0249	14.0357	13.5921	14.5647	14.0965

## Sheet: annotation
MajorityProteinIDs	Anotation	Peptides	SequenceCoverage___	Mol_Weight_kDa_	Score	TP1126	TP1127	TP1128	TP1129	TP1130	TP1131	TP2126	TP2127	TP2128	TP2129	TP2130	TP2131	TP3126	TP3127	TP3128	TP3129	TP3130	TP3131
2522002367	DNA gyrase subunit A [Thermacetogenium phaeum DSM 12270 : CP003732] (+)strand	33	46.7	91.144	323.31	17.9347	17.3931	17.5527	17.1259	17.0072	17.349	18.2761	17.2893	18.0799	17.8666	17.498	18.3205	18.2744	17.7107	17.9775	16.5619	17.5326	16.9636
2522002368	pyridoxal phosphate synthase yaaD subunit [Thermacetogenium phaeum DSM 12270 : CP003732] (+)strand	24	88.4	31.271	323.31	18.6354	17.5167	18.2083	18.1129	17.2486	18.0217	18.7435	17.0582	18.4624	18.527	17.3222	18.4456	18.849	17.6394	18.4518	17.0272	17.7291	17.5663
2522002371	D-3-phosphoglycerate dehydrogenase [Thermacetogenium phaeum DSM 12270 : CP003732] (+)strand	22	56.1	58.34	323.31	18.3582	17.8653	18.4985	17.5391	16.8729	17.2841	18.1073	17.3492	18.5282	17.5927	16.9474	17.601	18.8404	18.5717	19.2657	17.1261	17.6459	17.3202
2522002399	amino acid/amide ABC transporter substrate-binding protein, HAAT family [Thermacetogenium phaeum DSM 12270 : CP003732] (+)strand	21	72.5	43.388	323.31	18.7397	17.886	18.6702	18.5361	17.6719	19.4701	18.3028	17.1822	18.3311	18.4971	17.4643	19.4605	19.0045	18.268	18.9509	17.4044	18.3318	19.17
2522002424	SSU ribosomal protein S6P [Thermacetogenium phaeum DSM 12270 : CP003732] (+)strand	6	81.2	11.17	323.31	17.9637	17.6607	17.104	17.7508	17.8817	16.6495	17.0617	16.3097	16.3655	15.8996	16.9102	16.1655	18.2618	18.081	17.3306	16.9167	18.2238	16.2604
2522002459	CO dehydrogenase maturation factor [Thermacetogenium phaeum DSM 12270 : CP003732] (+)strand	13	68.3	27.834	323.31	16.2631	18.7237	16.5178	15.5489	17.8413	15.6995	15.7243	18.6426	16.0341	15.786	17.9195	16.0202	15.967	18.5619	16.1856	17.0253	17.7376	15.4921
2522002475	iron complex transport system substrate-binding protein [Thermacetogenium phaeum DSM 12270 : CP003732] (+)strand	18	65.5	40.392	323.31	18.1131	17.5456	18.9684	17.0011	17.559	18.4763	17.4746	16.4832	18.7505	16.787	16.3631	18.3178	17.6922	17.2864	19.1107	16.3194	17.1967	17.7823
2522002482	Anaerobic selenocysteine-containing dehydrogenase [Thermacetogenium phaeum DSM 12270 : CP003732] (+)strand	24	37.6	82.511	323.31	17.6476	16.9393	18.5698	16.9266	17.1718	17.8907	17.5177	16.6382	18.6325	16.9934	17.1546	18.2529	17.6859	17.224	18.8062	16.4829	17.8836	17.6951
2522002497	trimethylamine-N-oxide reductase (cytochrome c) [Thermacetogenium phaeum DSM 12270 : CP003732] (+)strand	58	65.7	97.816	323.31	19.688	19.3032	21.0227	18.4614	18.9515	18.9833	19.5415	18.8863	20.7374	18.2374	18.8062	19.0702	19.5715	19.5582	20.7802	17.9138	19.2918	18.8505
2522002498	Fe-S-cluster-containing dehydrogenase component [Thermacetogenium phaeum DSM 12270 : CP003732] (+)strand	26	90	30.223	323.31	18.8806	18.7582	20.3155	17.5199	18.1992	17.9762	18.6876	18.227	20.2131	17.751	18.0884	18.3902	18.4928	18.7003	19.9951	17.2461	18.2876	17.8251
2522002556	Copper amine oxidase N-terminal domain-containing protein [Thermacetogenium phaeum DSM 12270 : CP003732] (+)strand	59	85.2	75.631	323.31	20.3014	20.185	19.8391	20.898	19.9475	20.2825	20.1246	19.9018	19.6378	20.2154	19.8514	20.6899	20.3547	20.2621	19.8793	21.0583	19.9976	20.4426
2522002616	S-layer homology domain-containing protein [Thermacetogenium phaeum DSM 12270 : CP003732] (+)strand	31	58.9	59.622	323.31	19.3082	19.8545	18.8978	18.6088	19.5595	18.9164	19.5074	19.568	18.5489	18.3228	19.0712	19.1863	19.2079	19.7942	18.711	18.6095	19.3043	19.202
2522002623	UDPglucose 6-dehydrogenase [Thermacetogenium phaeum DSM 12270 : CP003732] (+)strand	22	68.1	49.22	323.31	18.3462	17.4614	17.8632	17.2456	17.388	17.4848	18.076	16.8641	17.5873	17.0834	17.4161	17.6276	18.5534	17.9609	17.9737	16.4994	18.2426	17.6242
2522002679	Prenyltransferase and squalene oxidase repeat-containing protein [Thermacetogenium phaeum DSM 12270 : CP003732] (-)strand	18	55.2	49.513	323.31	17.5579	18.1643	16.2774	16.7055	16.4696	15.7528	17.8465	17.8815	16.3182	16.1211	16.3822	16.4211	17.8353	18.2663	16.6055	16.9449	16.7029	16.0302
2522002681	S-layer homology domain-containing protein [Thermacetogenium phaeum DSM 12270 : CP003732] (-)strand	41	47	109.06	323.31	18.6788	19.8117	18.6322	19.5807	19.0548	17.9806	18.8617	20.0343	18.804	19.3428	18.9454	18.3841	18.9468	19.9993	18.8555	19.0881	18.9655	17.6143
2522002713	methanol:corrinoid methyltransferase [Thermacetogenium phaeum DSM 12270 : CP003732] (-)strand	30	69.1	52.44	323.31	17.5465	17.4845	17.6816	17.2018	21.1317	17.6906	17.4992	17.4409	17.4931	17.1585	21.1656	17.9548	17.5579	17.6876	17.6675	16.7354	21.1583	17.4272
2522002714	5-methyltetrahydrofolate--homocysteine methyltransferase [Thermacetogenium phaeum DSM 12270 : CP003732] (-)strand	14	70.3	23.412	323.31	16.8359	16.844	16.9074	16.429	20.0657	16.7693	16.5533	16.229	16.6138	16.5263	19.9094	17.2312	16.6632	16.9348	16.7654	16.168	20.3182	16.8938
2522002725	protein arginine kinase [Thermacetogenium phaeum DSM 12270 : CP003732] (+)strand	22	79	39.604	323.31	17.1192	16.8975	17.1919	17.4051	17.2494	19.1355	16.672	16.0306	16.7105	17.2658	17.0542	18.854	16.5346	16.4892	16.6234	16.0831	17.3542	18.4076
2522002726	ATP-dependent Clp protease ATP-binding subunit ClpC [Thermacetogenium phaeum DSM 12270 : CP003732] (+)strand	64	74.8	91.724	323.31	19.1698	18.8005	19.2263	19.9317	18.9692	20.5972	19.0365	18.4744	19.0441	19.9347	19.0922	21.4297	18.8128	18.6111	18.9137	18.2925	19.5587	20.2396
2522002744	phage shock protein A (PspA) family protein [Thermacetogenium phaeum DSM 12270 : CP003732] (-)strand	19	69.1	26.393	323.31	18.2318	17.3096	17.9268	17.5247	16.8003	17.9984	18.2237	16.928	17.8832	17.5689	16.6789	17.9855	18.274	17.3896	18.0889	16.5596	17.1021	17.5115
2522002750	SPFH domain, Band 7 family protein [Thermacetogenium phaeum DSM 12270 : CP003732] (-)strand	15	57.3	29.726	323.31	17.5959	17.1699	17.756	17.9773	16.807	18.0679	17.4101	16.6934	17.7512	17.991	16.7675	18.3171	17.5387	17.2769	17.9262	16.6709	17.0709	17.362
2522002752	tungstate transport system substrate-binding protein [Thermacetogenium phaeum DSM 12270 : CP003732] (-)strand	17	57.4	31.862	323.31	16.4688	17.4643	17.9978	16.2967	16.6576	17.7334	16.74	17.1713	18.4511	17.035	17.4321	18.6302	16.9139	17.7487	18.6266	15.8244	17.5248	17.3163
2522002754	chaperonin GroEL [Thermacetogenium phaeum DSM 12270 : CP003732] (-)strand	45	86.1	58.459	323.31	19.976	19.5221	19.666	20.0868	19.0316	19.7819	19.7972	19.0527	19.9708	20.1671	19.4087	20.1557	19.8924	19.6704	19.9089	18.7624	19.6035	18.9699
2522002772	aldehyde:ferredoxin oxidoreductase [Thermacetogenium phaeum DSM 12270 : CP003732] (+)strand	41	75.7	64.886	323.31	20.0073	19.0222	19.6018	21.019	19.8251	19.3859	20.0254	18.6718	19.4789	20.7879	19.9164	19.8351	19.8537	18.8904	19.2382	19.7955	20.2233	19.2394
2522002777	Alcohol dehydrogenase, class IV [Thermacetogenium phaeum DSM 12270 : CP003732] (+)strand	23	66.9	44.188	323.31	20.2402	18.8105	20.0832	19.8222	19.7617	19.6504	20.1642	18.5878	19.7689	20.1602	20.0576	20.0107	20.0375	18.8071	19.6893	18.8476	20.552	19.4557
2522002816	trigger factor [Thermacetogenium phaeum DSM 12270 : CP003732] (+)strand	37	74.5	52.857	323.31	20.2309	18.9236	19.2872	18.6952	18.9004	18.9307	20.0491	18.513	19.0852	18.6856	18.8558	19.1458	19.9013	18.7	18.8135	17.8708	18.9207	18.3753
2522002866	methyl-accepting chemotaxis sensory transducer with Cache sensor [Thermacetogenium phaeum DSM 12270 : CP003732] (+)strand	33	56.1	72.626	323.31	17.6144	17.2809	17.5716	17.985	17.199	18.6809	17.7402	17.2244	17.8137	18.2295	17.5181	19.1284	17.8575	17.7853	18.344	17.2944	17.9423	18.154
2522002885	fructose 1,6-bisphosphate aldolase/phosphatase [Thermacetogenium phaeum DSM 12270 : CP003732] (-)strand	24	78.1	40.551	323.31	19.3146	18.0737	18.683	18.9116	17.6125	18.4292	18.985	17.5111	18.3823	18.9662	17.7086	18.6931	19.4087	18.3372	18.6512	17.8284	18.1272	18.0637
2522002913	nicotinate-nucleotide-dimethylbenzimidazole phosphoribosyltransferase [Thermacetogenium phaeum DSM 12270 : CP003732] (+)strand	20	75.5	38.478	323.31	17.9759	19.099	18.1071	17.3211	18.6984	17.2407	17.663	18.7972	18.1785	17.1612	18.1209	17.8512	17.7199	19.333	17.8998	17.5295	18.5067	17.2277
2522002926	Ni-dependent carbon monoxide dehydrogenase precursor [Thermacetogenium phaeum DSM 12270 : CP003732] (+)strand	35	68.9	65.965	323.31	18.8509	18.3673	18.9906	18.5177	17.8593	18.562	18.8905	17.9785	18.9191	18.6653	18.0667	18.8307	18.8307	18.2261	18.8852	17.115	18.133	18.3814
2522002933	pyruvate phosphate dikinase [Thermacetogenium phaeum DSM 12270 : CP003732] (+)strand	45	62.5	97.653	323.31	19.8577	18.9651	19.5909	18.3106	18.3974	18.4027	19.5157	18.4721	19.2822	18.1537	18.188	18.6411	19.6347	19.1688	19.338	17.7271	18.5266	18.0191
2522002941	5-methyltetrahydrofolate--homocysteine methyltransferase [Thermacetogenium phaeum DSM 12270 : CP003732] (+)strand	17	80	29.297	323.31	17.8328	17.6087	17.2516	18.1591	17.9548	16.5111	17.7042	17.3301	17.2123	18.2837	17.7722	16.8031	17.8518	18.0751	17.323	17.2	18.2971	16.4558
2522002949	rod shape-determining protein MreB [Thermacetogenium phaeum DSM 12270 : CP003732] (+)strand	18	65.8	36.322	323.31	17.5215	17.7649	17.3451	16.8272	18.0115	17.4144	17.251	17.3341	17.2957	16.9418	17.9743	17.53	16.8454	17.432	17.1247	16.8254	17.8846	16.7752
2522002986	hydrogenase small subunit [Thermacetogenium phaeum DSM 12270 : CP003732] (+)strand	19	69.3	37.433	323.31	17.8006	17.4125	17.8782	17.9562	18.3804	20.0964	17.1525	16.6298	17.2314	17.439	17.9362	19.4025	17.3119	17.1223	17.5544	16.5432	18.1827	19.112
2522002987	hydrogenase large subunit [Thermacetogenium phaeum DSM 12270 : CP003732] (+)strand	25	54.2	52.1	323.31	17.9678	17.7913	18.3224	18.2462	18.0979	19.6291	18.2265	17.8765	18.3852	18.5035	18.5719	20.1642	18.086	18.1767	18.3197	17.3676	18.8823	19.5315
2522002996	cold shock protein (beta-ribbon, CspA family) [Thermacetogenium phaeum DSM 12270 : CP003732] (+)strand	5	69.2	7.2952	323.31	16.4424	17.2782	16.264	15.6387	17.554	15.8057	16.3147	16.6224	15.746	16.0197	16.8887	15.5744	17.6064	18.4053	16.9636	16.2994	18.6971	16.291
2522003025	glyceraldehyde-3-phosphate dehydrogenase (NAD+) [Thermacetogenium phaeum DSM 12270 : CP003732] (+)strand	16	61.5	35.971	323.31	17.5825	16.5252	17.1429	16.2554	15.8089	16.1531	17.222	16.1446	16.7585	16.0593	15.8906	16.4033	17.3533	16.8256	16.8762	15.4101	16.4495	16.1702
2522003029	enolase [Thermacetogenium phaeum DSM 12270 : CP003732] (+)strand	19	69.1	44.908	323.31	17.9958	17.5034	17.9073	17.7379	16.8605	17.1475	18.0462	17.291	18.0025	18.05	17.2283	17.5362	17.8044	17.5623	17.7576	16.3425	17.3571	16.7631
2522003044	Ethanolamine ammonia-lyase heavy chain [Thermacetogenium phaeum DSM 12270 : CP003732] (+)strand	22	75.6	50.697	323.31	16.9796	16.8023	16.8543	17.4628	17.4242	18.7464	17.3348	17.0289	17.0651	17.8873	17.6376	19.3436	16.5756	16.6203	16.5952	16.3814	18.0597	18.1531
2522003045	Ethanolamine ammonia-lyase light chain [Thermacetogenium phaeum DSM 12270 : CP003732] (+)strand	23	78.6	31.024	323.31	17.0804	17.1378	17.2125	18.2531	18.0255	19.4597	16.5751	16.4661	16.8006	18.0169	17.8186	19.4849	16.706	17.0413	16.9547	16.8326	18.6196	18.8094
2522003047	acetaldehyde dehydrogenase (acetylating) [Thermacetogenium phaeum DSM 12270 : CP003732] (+)strand	23	54.1	53.981	323.31	16.4435	16.3219	16.5135	17.7114	17.9334	18.4444	16.2847	15.9385	16.2484	17.5228	17.7601	19.0611	16.3065	16.4549	16.3855	16.2584	18.5124	17.7792
2522003051	Flavoprotein [Thermacetogenium phaeum DSM 12270 : CP003732] (+)strand	16	59.8	28.093	323.31	16.7467	16.6197	16.8809	16.9865	17.7269	18.8647	16.3482	15.8964	16.5898	17.0097	17.6439	18.5645	16.2093	16.5048	16.4974	16.0996	18.4349	18.2624
2522003054	Carboxysome shell and ethanolamine utilization microcompartment protein CcmL/EutN [Thermacetogenium phaeum DSM 12270 : CP003732] (+)strand	13	90.7	18.711	323.31	16.6955	16.6938	16.793	16.8143	19.584	17.5228	16.7091	16.4891	16.567	16.9699	19.3678	17.9714	16.8096	17.0325	16.6773	16.5089	19.7427	17.6137
2522003174	NADH-quinone oxidoreductase subunit F [Thermacetogenium phaeum DSM 12270 : CP003732] (+)strand	28	54.3	68.688	323.31	18.22	17.6454	18.2217	17.7002	17.4608	18.2692	18.3055	17.3476	18.4111	18.0455	17.763	18.8058	17.9798	17.6376	18.0219	16.6403	17.7927	17.8909
2522003177	Formate-tetrahydrofolate ligase [Thermacetogenium phaeum DSM 12270 : CP003732] (+)strand	41	75.9	64.559	323.31	18.1941	17.3145	18.2856	19.2416	17.6165	19.1093	17.9736	17.0616	18.0277	19.1854	17.5457	19.5221	18.2128	17.6357	18.1855	17.5254	17.9085	19.7184
2522003186	chaperonin GroEL [Thermacetogenium phaeum DSM 12270 : CP003732] (+)strand	45	84.9	57.061	323.31	19.484	19.3642	19.5369	19.2287	18.5716	19.1402	19.5003	19.1379	19.6571	19.499	18.7386	19.4566	19.4266	19.4889	19.4539	18.23	18.9458	18.4482
2522003199	phosphoribosylaminoimidazolecarboxamide formyltransferase / IMP cyclohydrolase [Thermacetogenium phaeum DSM 12270 : CP003732] (+)strand	26	61.5	57.845	323.31	17.829	17.3663	17.8047	17.5131	17.3836	17.4492	17.9875	17.0917	17.8624	17.5943	17.464	17.9649	17.8408	17.546	17.6304	16.5764	17.8759	17.0321
2522003232	histidinol dehydrogenase [Thermacetogenium phaeum DSM 12270 : CP003732] (+)strand	21	65.8	46.374	323.31	18.0022	17.0691	17.6224	17.1567	16.9918	16.9671	18.5577	17.2948	18.0785	17.8754	17.8748	17.7816	17.7274	17.1602	17.4755	16.2696	17.5324	16.6028
2522003246	aspartyl/glutamyl-tRNA(Asn/Gln) amidotransferase subunit A [Thermacetogenium phaeum DSM 12270 : CP003732] (+)strand	23	61.1	54.487	323.31	18.6088	18.0828	18.6352	17.0109	18.3332	17.5975	18.4541	17.6367	18.3894	16.8857	18.5576	17.8867	18.0167	17.8957	17.9532	16.5928	18.5366	17.1091
2522003247	aspartyl/glutamyl-tRNA(Asn/Gln) amidotransferase subunit B [Thermacetogenium phaeum DSM 12270 : CP003732] (+)strand	31	75.2	53.56	323.31	19.0321	18.5204	19.0535	17.482	18.734	18.0857	18.6972	17.9543	18.6165	17.4582	18.7379	18.0552	18.5218	18.4571	18.5198	17.2327	19.0727	17.6023
2522003249	homocitrate synthase NifV [Thermacetogenium phaeum DSM 12270 : CP003732] (+)strand	23	61.5	42.054	323.31	18.6687	17.9824	18.1067	17.0521	18.2603	17.6207	18.3648	17.4468	18.0174	16.6795	18.2242	17.8416	18.3021	17.938	17.9101	16.7225	18.2892	17.2524
2522003250	3-isopropylmalate/(R)-2-methylmalate dehydratase large subunit [Thermacetogenium phaeum DSM 12270 : CP003732] (+)strand	15	46.2	44.589	323.31	17.7153	17.0703	17.4724	16.957	17.1242	16.424	17.2226	16.4902	17.0083	16.5902	16.9778	16.6352	17.436	17.2014	17.2241	15.7948	17.447	16.1694
2522003259	Uroporphyrinogen-III decarboxylase [Thermacetogenium phaeum DSM 12270 : CP003732] (+)strand	19	67	44.459	323.31	18.0036	17.5274	18.2275	17.8279	18.0548	18.102	17.9576	17.303	17.9487	18.0751	18.2717	18.5658	17.9286	17.7735	17.9027	17.0923	18.7096	18.9195
2522003261	5-methyltetrahydrofolate--homocysteine methyltransferase [Thermacetogenium phaeum DSM 12270 : CP003732] (+)strand	15	82.4	22.432	323.31	17.3269	17.8487	17.0938	17.3034	19.4586	17.6703	17.3535	17.3319	16.9146	17.654	19.2145	17.7035	17.0781	17.8463	16.8355	18.5622	19.3628	17.6192
2522003357	phosphate acetyltransferase [Thermacetogenium phaeum DSM 12270 : CP003732] (+)strand	26	83.8	37.419	323.31	18.8567	19.997	18.5524	18.6926	19.5607	18.2499	18.7519	19.7131	18.1512	18.4745	19.0247	18.2632	18.7842	20.1924	18.5453	18.2786	19.4163	18.1918
2522003358	acetate kinase [Thermacetogenium phaeum DSM 12270 : CP003732] (+)strand	26	66.4	50.282	323.31	18.786	19.4929	19.2209	18.0355	19.286	18.0479	18.7215	18.8672	18.9205	17.7902	19.048	18.2812	18.6706	19.4301	18.8051	17.4751	19.3432	17.9791
2522003367	methylthioadenosine phosphorylase [Thermacetogenium phaeum DSM 12270 : CP003732] (+)strand	17	85.6	29.529	323.31	17.7037	17.3819	17.5334	17.7317	18.0001	17.1204	17.5363	16.6758	17.2204	17.627	17.9965	17.0619	17.6026	17.4367	17.3071	16.8027	18.1729	17.1126
2522003370	5-methylthioadenosine/S-adenosylhomocysteine deaminase [Thermacetogenium phaeum DSM 12270 : CP003732] (+)strand	21	69.7	46.985	323.31	17.2084	17.377	16.9528	16.5677	18.3138	16.7167	17.4747	17.4127	17.1015	16.7611	18.637	17.3228	17.2954	17.7963	17.0256	16.9537	18.3739	16.5825
2522003424	ATP-dependent HslUV protease ATP-binding subunit HslU [Thermacetogenium phaeum DSM 12270 : CP003732] (+)strand	29	63.1	52.613	323.31	19.2744	18.2578	18.8848	17.5456	17.9084	18.6294	19.0828	17.551	18.5986	17.5261	17.9174	19.1296	19.1334	18.3071	18.5961	16.7686	18.188	18.2105
2522003474	prolyl-tRNA synthetase [Thermacetogenium phaeum DSM 12270 : CP003732] (+)strand	23	53	64.923	323.31	18.2673	17.6692	18.2725	16.8336	16.971	17.1878	17.8264	16.8035	17.8221	16.6375	16.8228	17.3572	17.9648	17.7335	17.8547	16.0016	17.3442	16.7581
2522003479	translation initiation factor IF-2 [Thermacetogenium phaeum DSM 12270 : CP003732] (+)strand	37	60.1	79.144	323.31	19.0652	17.6399	18.0856	17.4362	17.2121	18.003	18.9034	16.9591	17.963	17.5538	17.0421	18.0529	19.4421	17.7241	18.2184	16.6754	17.6347	17.5736
2522003494	dihydrodipicolinate synthase [Thermacetogenium phaeum DSM 12270 : CP003732] (+)strand	18	81.6	31.495	323.31	17.8475	17.3413	17.1723	17.026	17.442	16.8379	18.1766	17.3898	17.2252	17.1106	17.8563	17.6283	17.1313	17.0313	16.4778	16.1578	17.235	16.886
2522003591	nicotinate-nucleotide-dimethylbenzimidazole phosphoribosyltransferase [Thermacetogenium phaeum DSM 12270 : CP003732] (+)strand	23	84.6	36.707	323.31	18.2712	18.3868	18.5097	18.0563	18.1786	17.7094	18.0716	18.0974	18.4539	17.8679	18.26	17.9838	18.0977	18.5924	18.7006	17.6473	18.5503	17.5171
2522003602	hypothetical protein [Thermacetogenium phaeum DSM 12270 : CP003732] (+)strand	17	64.9	39.801	323.31	17.2205	18.0231	16.5561	15.6817	17.9595	16.3229	15.9509	16.7412	15.7276	15.3583	17.0806	16.1412	16.3377	17.5208	16.0624	16.6788	17.3758	15.7252
2522003618	cell division protein FtsZ [Thermacetogenium phaeum DSM 12270 : CP003732] (+)strand	21	73.5	36.126	323.31	17.6052	18.2287	17.2842	16.8625	18.497	17.7858	18.0168	18.1333	17.5362	17.0754	18.5466	18.3283	18.1822	18.6	17.8371	17.9091	18.9205	17.647
2522003649	glutamate synthase (NADPH) GltB2 subunit [Thermacetogenium phaeum DSM 12270 : CP003732] (+)strand	30	65.5	57.237	323.31	18.7913	18.2526	18.554	18.371	18.0366	18.6548	18.1935	17.3863	18.4175	18.1596	18.1374	19.0651	18.6123	18.3889	18.7155	17.4516	18.4464	18.0909
2522003683	phenylalanyl-tRNA synthetase beta subunit [Thermacetogenium phaeum DSM 12270 : CP003732] (+)strand	39	63	88.988	323.31	18.7211	18.2723	18.5834	18.5313	17.7874	18.2156	18.6639	18.1122	18.5819	18.6094	17.773	18.3886	18.5299	18.2307	18.4344	17.4557	17.9668	17.7429
2522003686	Putative GTP cyclohydrolase 1 type 2, NIF3 family [Thermacetogenium phaeum DSM 12270 : CP003732] (+)strand	14	53	35.272	323.31	17.4872	16.375	17.1188	16.5738	16.2996	16.7043	17.4791	15.9115	17.2569	17.0716	16.5485	17.2827	17.6348	16.7625	17.358	16.1267	17.0236	16.7439
2522003729	NitT/TauT family transport system substrate-binding protein [Thermacetogenium phaeum DSM 12270 : CP003732] (-)strand	20	71.3	36.054	323.31	19.1841	17.8723	18.3755	18.5493	17.6323	18.718	19.0816	17.1815	18.3343	18.007	17.5792	19.1419	19.3802	18.1098	18.6811	18.7441	18.186	18.4002
2522003783	LL-diaminopimelate aminotransferase apoenzyme [Thermacetogenium phaeum DSM 12270 : CP003732] (-)strand	23	74.2	43.019	323.31	18.0145	18.1076	17.7994	17.9195	18.4589	16.9695	17.9299	17.868	17.7073	17.7909	18.1904	17.3129	18.0114	18.5528	17.7707	18.362	18.587	17.2728
2522003831	translation elongation factor 2 (EF-2/EF-G) [Thermacetogenium phaeum DSM 12270 : CP003732] (-)strand	46	78.3	74.84	323.31	20.2797	20.4251	19.8031	18.941	20.902	18.8066	20.2649	20.243	19.5483	18.8531	20.5595	19.0989	20.0513	20.4989	19.4084	19.3752	20.5694	18.8299
2522003834	NADH-quinone oxidoreductase subunit F [Thermacetogenium phaeum DSM 12270 : CP003732] (-)strand	31	62.8	69.36	323.31	18.4712	18.4924	18.8758	17.6379	17.6716	17.7277	18.2935	17.7885	18.6675	17.3557	17.7847	17.8424	18.2961	18.6069	18.5547	17.0783	17.9571	17.4052
2522003848	histidinol phosphate aminotransferase apoenzyme [Thermacetogenium phaeum DSM 12270 : CP003732] (-)strand	29	75	41.798	323.31	19.635	18.7479	18.0226	17.9714	19.2624	17.4146	19.1945	18.4765	17.6156	17.7865	18.9756	17.7075	19.3485	18.8411	17.7537	17.506	19.1211	17.1552
2522003849	spermidine synthase [Thermacetogenium phaeum DSM 12270 : CP003732] (-)strand	21	78.8	31.425	323.31	19.3626	18.0519	18.5203	17.92	18.7937	17.4849	19.0666	17.6091	18.0544	17.87	18.6479	17.7532	18.8698	18.1184	17.9725	16.8918	19.0577	17.1337
2522003855	heterodisulfide reductase subunit A [Thermacetogenium phaeum DSM 12270 : CP003732] (-)strand	26	84	36.711	323.31	19.0979	18.9726	19.5151	17.4997	18.1868	18.4968	18.7296	18.2063	19.1291	17.4588	17.8886	18.4535	19.081	19.0741	19.4871	17.2081	18.4815	18.0703
2522003856	5,10-methylenetetrahydrofolate reductase (ferredoxin) [Thermacetogenium phaeum DSM 12270 : CP003732] (-)strand	21	85.6	34.839	323.31	19.2032	18.889	19.6616	17.9742	18.2554	18.6342	18.9961	18.6709	19.5176	17.9101	18.2971	18.8374	19.1623	19.2211	19.7704	17.336	18.901	18.4099
2522003857	Methylene-tetrahydrofolate reductase C terminal [Thermacetogenium phaeum DSM 12270 : CP003732] (-)strand	15	60.5	24.887	323.31	19.2079	18.926	19.6029	18.0772	18.3348	18.5267	18.7234	18.3396	19.1033	17.6249	17.9955	18.3229	18.8459	18.9251	19.3182	17.1265	18.6164	18.0418
2522003858	Coenzyme F420-reducing hydrogenase, delta subunit [Thermacetogenium phaeum DSM 12270 : CP003732] (-)strand	47	82.2	71.993	323.31	19.5795	19.5689	20.1413	18.0213	18.3396	19.148	19.7501	19.4447	20.2966	18.0688	18.5776	19.606	19.4223	19.5704	19.9635	17.4076	18.6158	18.4457
2522003860	CO-methylating acetyl-CoA synthase corrinoid iron-sulfur protein small subunit precursor /acetyl-CoA decarbonylase/synthase delta subunit [Thermacetogenium phaeum DSM 12270 : CP003732] (-)strand	18	60.5	35.217	323.31	18.7176	18.9326	19.2372	17.4502	18.2982	17.9843	18.8249	18.7528	19.1217	17.5764	18.4717	18.2382	18.6798	19.1983	19.0219	16.8101	18.5815	17.7865
2522003862	CO-methylating acetyl-CoA synthase corrinoid iron-sulfur protein large subunit precursor [Thermacetogenium phaeum DSM 12270 : CP003732] (-)strand	27	73.1	47.672	323.31	19.4614	19.8582	20.196	18.1449	19.0182	18.6951	19.1782	19.3371	19.7067	18.1084	18.9179	19.0354	18.9262	19.6121	19.314	17.3382	18.9284	18.2117
2522003863	CO-methylating acetyl-CoA synthase precursor /acetyl-CoA decarbonylase/synthase beta subunit [Thermacetogenium phaeum DSM 12270 : CP003732] (-)strand	47	70.2	83.32	323.31	19.865	19.536	20.1539	18.5475	18.7436	19.3515	19.7079	19.0285	20.0726	18.7475	18.5685	19.5604	19.8943	19.7616	20.0084	17.6018	19.1035	19.3762
2522003864	Ni-dependent carbon monoxide dehydrogenase precursor [Thermacetogenium phaeum DSM 12270 : CP003732] (-)strand	48	70.9	74.137	323.31	19.7868	19.5243	20.2692	18.6834	18.7195	19.4345	19.7664	19.1685	20.4079	18.9757	18.752	19.7562	19.8223	19.7747	20.1897	17.7582	19.1608	19.4108
2522003873	glutamate-1-semialdehyde 2,1-aminomutase [Thermacetogenium phaeum DSM 12270 : CP003732] (-)strand	17	63.8	46.616	323.31	17.6956	17.5486	17.5231	16.9945	17.54	16.5567	17.6325	17.2628	17.1411	16.9792	17.391	16.6204	17.5071	17.7925	17.3142	16.4441	17.8074	16.2985
2522003886	formate dehydrogenase major subunit [Thermacetogenium phaeum DSM 12270 : CP003732] (-)strand	48	67.7	88.533	323.31	19.9938	19.8767	20.4656	17.8979	17.92	18.1207	19.9697	19.5857	20.3676	17.8261	17.6793	18.2895	19.7795	19.8643	20.3608	17.2123	18.0149	17.7396
2522003887	formate dehydrogenase major subunit [Thermacetogenium phaeum DSM 12270 : CP003732] (-)strand	14	75.8	22.096	323.31	17.6066	17.4316	18.0852	16.015	15.8521	15.8134	17.2874	16.9928	17.7193	15.8884	15.7794	15.9258	17.1927	17.2638	17.7289	14.4835	15.7691	15.0092
2522003891	4-hydroxy-3-polyprenylbenzoate decarboxylase [Thermacetogenium phaeum DSM 12270 : CP003732] (-)strand	30	69.2	54.007	323.31	20.0547	18.8181	19.5296	17.744	17.4893	17.936	19.6559	18.0292	19.281	17.2202	17.0409	17.8329	19.8563	18.8313	19.4504	16.6949	17.5745	17.3502
2522003893	heterodisulfide reductase subunit B [Thermacetogenium phaeum DSM 12270 : CP003732] (-)strand	15	64	31.973	323.31	18.1901	18.5448	18.3832	16.8924	17.5486	17.1264	17.878	17.9995	17.9685	16.7824	17.1074	17.1769	17.8052	18.5312	18.1058	16.5333	17.4244	16.6795
2522003915	4-hydroxy-3-methylbut-2-enyl diphosphate reductase [Thermacetogenium phaeum DSM 12270 : CP003732] (-)strand	26	40	77.771	323.31	18.0864	18.3019	17.9711	17.5775	18.6557	18.4303	17.8305	17.6536	17.8753	17.4156	18.8735	18.4315	17.9211	18.3554	18.0169	16.6114	18.9229	17.5916
2522003977	methylenetetrahydrofolate dehydrogenase (NADP+) / methenyltetrahydrofolate cyclohydrolase [Thermacetogenium phaeum DSM 12270 : CP003732] (-)strand	13	63	33.148	323.31	17.611	18.1384	17.7116	17.1091	17.7921	16.552	18.7164	19.4328	18.4704	17.9012	18.8039	17.3304	17.861	18.7328	17.7664	17.0314	18.2209	16.9395
2522003978	methylenetetrahydrofolate dehydrogenase (NADP+) / methenyltetrahydrofolate cyclohydrolase [Thermacetogenium phaeum DSM 12270 : CP003732] (-)strand	21	81.7	30.895	323.31	19.4109	20.0493	19.2794	18.5719	19.2538	18.0608	19.137	19.5532	18.8717	18.1415	18.6528	18.0103	19.0792	20.0126	18.8458	17.5274	19.0943	17.8593
2522003984	oxaloacetate decarboxylase, alpha subunit [Thermacetogenium phaeum DSM 12270 : CP003732] (-)strand	28	55.9	71.466	323.31	18.3788	17.365	18.016	17.1077	17.4376	18.0219	18.1735	16.7975	17.8084	17.0752	17.2015	17.9973	18.4889	17.5449	18.2538	16.687	17.9467	17.5114
2522004008	general secretion pathway protein G [Thermacetogenium phaeum DSM 12270 : CP003732] (-)strand	8	42	15.773	323.31	17.4373	17.1902	17.8832	17.0106	16.628	17.1699	17.2494	16.787	17.8177	16.5595	16.8914	17.1448	17.2974	17.0725	17.9436	17.1321	17.0534	16.4557
2522004039	alanyl-tRNA synthetase [Thermacetogenium phaeum DSM 12270 : CP003732] (-)strand	45	58.5	97.621	323.31	18.8866	18.1108	18.4808	17.6331	18.2815	18.535	18.8789	17.8798	18.6477	17.8626	18.2405	19.1415	18.823	18.2913	18.5972	17.3417	18.5524	18.2342
2522004056	peptide/nickel transport system substrate-binding protein [Thermacetogenium phaeum DSM 12270 : CP003732] (-)strand	30	74	63.137	323.31	18.2216	17.9784	18.7577	17.4301	17.7414	19.4763	17.7596	17.2645	18.3011	17.4604	17.6012	19.5003	18.017	18.0736	18.6303	16.5823	18.1309	18.7966
2522004057	hypothetical protein [Thermacetogenium phaeum DSM 12270 : CP003732] (-)strand	18	55.9	41.104	323.31	17.2519	17.8212	17.5978	17.0249	18.7758	16.9707	17.3858	17.9121	17.8473	17.2327	18.8744	17.5104	17.3422	18.1647	17.6395	16.7577	18.8356	16.9343
2522004059	L-serine dehydratase [Thermacetogenium phaeum DSM 12270 : CP003732] (-)strand	18	83.6	31.147	323.31	16.8316	16.5521	17.9897	16.0267	17.2286	18.3106	16.9393	16.3221	18.0986	16.1293	17.819	18.5709	16.6018	16.645	17.7424	15.4597	17.6048	17.9411
2522004060	L-serine dehydratase [Thermacetogenium phaeum DSM 12270 : CP003732] (-)strand	12	78.5	23.184	323.31	16.3775	16.3769	17.2073	16.0368	16.6244	17.6347	16.1673	15.9624	17.0817	16.0523	16.6903	17.9271	16.2647	16.4387	17.2022	15.5304	17.1268	17.4568
2522004064	glycine dehydrogenase (decarboxylating) beta subunit [Thermacetogenium phaeum DSM 12270 : CP003732] (-)strand	23	64.6	53.585	323.31	18.1476	18.3614	19.7862	17.9803	18.3922	20.0417	17.7443	17.8142	19.243	17.7561	18.2145	19.8587	17.9417	18.42	19.4394	17.0956	18.7282	19.5419
2522004065	glycine dehydrogenase (decarboxylating) alpha subunit [Thermacetogenium phaeum DSM 12270 : CP003732] (-)strand	26	61.5	47.953	323.31	17.9952	18.1819	19.3069	17.894	18.2588	19.7492	17.7997	17.84	19.1865	17.9102	18.4099	19.9293	17.9569	18.3077	19.2778	16.8942	18.7096	19.3737
2522004067	aminomethyltransferase [Thermacetogenium phaeum DSM 12270 : CP003732] (-)strand	24	83.8	41.007	323.31	17.6889	18.3596	18.1444	17.8459	19.769	18.5299	17.5951	18.0026	18.3244	17.9962	20.1125	18.828	17.746	18.8553	18.3576	17.6611	20.1268	19.0046
2522004115	NADPH-dependent 2,4-dienoyl-CoA reductase, sulfur reductase [Thermacetogenium phaeum DSM 12270 : CP003732] (-)strand	57	75.2	90.258	323.31	19.3604	19.5118	20.1196	18.6357	18.4844	19.6668	19.4018	19.267	20.3123	19.0272	18.7131	20.0329	19.2376	19.4424	20.1744	17.9595	18.7311	18.6788
2522004123	thiamine-phosphate pyrophosphorylase [Thermacetogenium phaeum DSM 12270 : CP003732] (-)strand	12	73.6	23.058	323.31	16.7304	17.8103	16.2336	15.9678	17.148	15.7581	16.7433	17.4317	16.0125	15.897	16.7021	16.1422	16.4528	17.6906	16.134	16.668	16.8965	15.3724
2522004137	peptide/nickel transport system substrate-binding protein [Thermacetogenium phaeum DSM 12270 : CP003732] (+)strand	30	68.5	61.331	323.31	18.1127	19.2572	18.9133	18.4133	18.3329	17.686	17.936	18.6983	18.2177	18.4744	18.4495	17.8774	17.8226	19.34	18.8002	17.4919	18.7496	17.4617
2522004172	tyrosyl-tRNA synthetase [Thermacetogenium phaeum DSM 12270 : CP003732] (-)strand	19	55.7	46.101	323.31	18.1367	17.2817	17.8035	16.6777	17.4253	16.7733	18.2452	17.1582	18.0132	16.8577	17.7935	17.5951	17.9833	17.5003	17.7106	16.3946	17.6702	16.589
2522004187	formate dehydrogenase major subunit [Thermacetogenium phaeum DSM 12270 : CP003732] (-)strand	20	52.8	57.401	323.31	18.0235	17.6154	18.0847	17.0247	17.0691	17.443	17.6099	16.7898	18.1789	16.5479	16.8439	17.7651	17.5693	17.2264	17.8787	15.5984	16.8756	16.3819
2522004188	4Fe-4S dicluster domain-containing protein [Thermacetogenium phaeum DSM 12270 : CP003732] (-)strand	17	69.9	38.752	323.31	17.7404	17.2888	17.8955	16.6502	16.7017	17.2554	17.7017	16.895	18.0755	16.7536	16.758	17.6012	17.7273	17.3135	17.9214	15.5541	16.9108	16.5398
2522004189	NAD(P)-dependent iron-only hydrogenase diaphorase component flavoprotein [Thermacetogenium phaeum DSM 12270 : CP003732] (-)strand	34	68.5	65.436	323.31	18.8814	19.2054	19.347	17.7458	18.1364	18.5968	18.642	18.6996	19.5297	17.7762	18.2054	18.9925	18.6847	19.3342	19.547	16.7307	18.4336	17.9191
2522004246	hypothetical protein [Thermacetogenium phaeum DSM 12270 : CP003732] (-)strand	16	76.9	24.61	323.31	18.3532	17.5402	17.7296	16.6078	17.1591	17.8378	18.4762	17.4839	17.7249	16.6531	17.5129	18.1668	18.5782	17.8953	17.8463	15.8812	18.0359	17.9892
2522004309	(R,R)-butanediol dehydrogenase / meso-butanediol dehydrogenase / diacetyl reductase [Thermacetogenium phaeum DSM 12270 : CP003732] (-)strand	22	68.5	37.903	323.31	17.4714	17.4891	19.1922	16.8981	17.4127	17.4554	17.3485	17.195	18.905	16.7886	17.3557	17.3276	17.3578	17.4986	19.0449	16.1035	17.9276	17.2504
2522004328	ketol-acid reductoisomerase [Thermacetogenium phaeum DSM 12270 : CP003732] (-)strand	24	86.7	36.963	323.31	19.7224	17.8908	18.8793	18.3179	17.5072	18.7438	19.4865	17.3504	18.6442	18.0265	17.3427	18.7034	19.5627	17.8425	18.785	17.1552	17.7674	18.2503
2522004331	dihydroxyacid dehydratase [Thermacetogenium phaeum DSM 12270 : CP003732] (-)strand	24	57.1	65.198	323.31	18.4487	17.3075	18.1732	17.408	16.9702	17.4517	18.3711	16.8805	18.1656	17.5138	17.0239	17.7844	18.3853	17.5655	18.0729	16.6284	17.3996	17.1619
2522004377	urocanate hydratase [Thermacetogenium phaeum DSM 12270 : CP003732] (-)strand	24	47.3	76.254	323.31	17.9802	19.0128	18.19	17.2419	17.2096	17.2795	17.5691	18.4729	17.6578	17.0386	17.0207	17.298	17.6434	18.929	17.653	16.3709	17.4677	16.9283
2522004381	osmoprotectant transport system substrate-binding protein [Thermacetogenium phaeum DSM 12270 : CP003732] (-)strand	19	65.3	34.59	323.31	18.1586	19.4058	17.9245	17.5083	17.5784	18.8831	18.3452	19.2511	18.095	17.8872	17.9052	19.3606	18.5278	19.9258	18.5078	16.8919	18.3087	18.5679
2522004440	HSP20 family protein [Thermacetogenium phaeum DSM 12270 : CP003732] (-)strand	21	85.7	17.083	323.31	20.6447	20.5173	19.4052	18.0557	18.0127	18.0062	20.7106	20.2722	19.5356	18.1209	17.9904	18.4745	20.6141	20.8595	19.5829	17.4528	18.2242	17.8373
2522004454	molecular chaperone DnaK [Thermacetogenium phaeum DSM 12270 : CP003732] (-)strand	48	78.2	66.318	323.31	19.8012	19.1195	19.2979	19.1844	18.9617	18.7969	19.5354	18.603	19.0363	19.0263	18.7047	18.8573	19.5342	19.1247	18.9613	18.7337	19.0848	18.3195
2522004472	Do/DeqQ family serine protease [Thermacetogenium phaeum DSM 12270 : CP003732] (-)strand	18	65	41.092	323.31	17.8736	17.5123	16.9473	18.854	17.9127	16.6367	17.7901	16.9372	16.5423	17.8383	17.4886	17.1838	18.2991	18.1719	16.9345	19.0897	17.9583	16.8444
2522004475	ech hydrogenase subunit E [Thermacetogenium phaeum DSM 12270 : CP003732] (-)strand	23	62.5	40.35	323.31	18.427	18.5578	18.8537	17.7365	17.8971	18.6793	18.5002	18.4232	19.1031	18.2929	18.075	19.2258	18.784	18.9593	19.4017	17.235	18.5345	18.2975
2522004498	glutamate-5-semialdehyde dehydrogenase [Thermacetogenium phaeum DSM 12270 : CP003732] (-)strand	23	69.5	45.049	323.31	18.2654	17.534	18.2541	17.7012	17.366	17.6676	18.1358	17.3105	18.0659	17.8061	17.5308	17.9062	18.0811	17.8567	18.1308	16.8998	17.7577	17.3261
2522004506	Acyl-CoA reductase [Thermacetogenium phaeum DSM 12270 : CP003732] (+)strand	38	77.6	54.052	323.31	18.0779	19.1891	20.4453	17.8565	18.0905	20.141	17.78	18.8532	20.3278	17.8909	18.2137	20.3085	18.1043	19.5846	20.5059	17.4592	18.8568	20.3219
2522004552	amino acid ABC transporter substrate-binding protein, PAAT family [Thermacetogenium phaeum DSM 12270 : CP003732] (+)strand	15	62.2	30.285	323.31	18.5431	17.031	17.7831	17.9446	16.5324	18.5604	18.3878	16.6569	17.8276	17.4249	16.9687	19.1958	18.5296	17.3953	17.9653	16.8947	17.0572	18.3212
2522004574	putative protease [Thermacetogenium phaeum DSM 12270 : CP003732] (+)strand	35	72.1	73.526	323.31	19.7149	18.8363	19.7044	17.8855	17.6983	18.1516	19.4994	18.248	19.3571	17.9947	17.7201	18.253	19.7108	19.0883	19.4559	16.7423	18.3429	17.7556
2522004575	4-aminobutyrate aminotransferase [Thermacetogenium phaeum DSM 12270 : CP003732] (+)strand	34	88.4	47.65	323.31	20.0514	19.0576	19.8465	18.2566	18.4871	18.957	19.7123	18.5096	19.4332	18.2528	18.5625	19.0427	19.7573	19.2404	19.2722	17.4891	19.3549	18.9811
2522004595	Peptidase propeptide and YPEB domain-containing protein [Thermacetogenium phaeum DSM 12270 : CP003732] (-)strand	45	72.2	81.139	323.31	18.0944	18.3303	18.2221	18.8437	19.335	20.2876	18.2702	18.251	18.3712	18.6072	18.9988	20.7493	18.796	19.1474	18.5771	19.1533	19.3785	20.7836
2522004630	hypothetical protein [Thermacetogenium phaeum DSM 12270 : CP003732] (-)strand	14	87.1	17.757	323.31	18.3356	17.8429	17.4335	16.0573	15.8296	15.6661	17.451	16.8762	17.4701	15.8072	15.5751	15.7044	18.0335	18.1102	17.7095	15.3842	16.1129	15.5725
2522004715	branched-chain amino acid transport system substrate-binding protein [Thermacetogenium phaeum DSM 12270 : CP003732] (+)strand	17	58.4	41.547	323.31	17.4258	17.1082	17.2196	18.394	17.5459	19.2109	16.9581	16.499	16.7651	18.2379	17.4623	19.3734	17.2103	17.0046	16.9443	16.9098	17.9207	18.8422
2522004793	L-cysteine desulfidase [Thermacetogenium phaeum DSM 12270 : CP003732] (+)strand	23	72.4	46.308	323.31	18.5475	18.2725	20.0671	20.657	19.0141	19.0836	18.1195	17.5927	19.7182	20.7286	18.8039	19.1658	17.7425	17.5101	19.5456	19.2654	19.0195	18.3212
2522004795	Enamine deaminase RidA, house cleaning of reactive enamine intermediates, YjgF/YER057c/UK114 family [Thermacetogenium phaeum DSM 12270 : CP003732] (+)strand	11	69.7	16.197	323.31	18.7008	18.6282	17.5501	18.4904	17.5465	16.911	19.2851	18.9203	17.8439	19.097	17.2265	17.2846	18.4455	18.8249	17.6796	18.4371	17.5043	16.9785
2522004797	Spore germination protein YaaH [Thermacetogenium phaeum DSM 12270 : CP003732] (-)strand	21	69.7	51.039	323.31	17.8968	17.5257	16.6076	16.718	17.8686	17.0266	17.544	16.7383	16.5531	16.336	17.5979	17.2168	17.873	17.8429	16.8228	17.503	18.1	17.2032
2522004811	Uncharacterized 2Fe-2 and 4Fe-4S clusters-containing protein, contains DUF4445 domain [Thermacetogenium phaeum DSM 12270 : CP003732] (-)strand	31	66.5	65.468	323.31	18.3885	18.3705	18.8462	17.6239	18.332	18.5279	18.0605	17.6618	18.5391	17.5682	18.298	18.6309	18.1443	18.282	18.5824	16.6038	18.551	18.1259
2522004828	peptide/nickel transport system substrate-binding protein [Thermacetogenium phaeum DSM 12270 : CP003732] (-)strand	28	63.2	57.195	323.31	17.5368	18.5807	17.9495	17.1559	17.4762	16.9452	17.5888	18.5173	18.0105	17.6568	18.1012	17.4261	17.6692	19.0192	18.2625	16.7914	18.1835	16.8118
2522004843	peptide/nickel transport system substrate-binding protein [Thermacetogenium phaeum DSM 12270 : CP003732] (-)strand	35	60.3	73.844	323.31	18.3251	20.8155	18.711	18.055	19.8969	17.9186	18.1162	20.7599	18.3889	18.0995	19.8918	18.2527	18.2121	20.8834	18.3172	17.7683	19.8265	17.7325
2522004876	argininosuccinate synthase [Thermacetogenium phaeum DSM 12270 : CP003732] (-)strand	19	65.8	44.463	323.31	18.3045	17.2915	18.1668	17.2303	16.9983	18.384	17.7579	16.6043	17.9008	17.6281	17.1624	18.4468	18.165	17.4723	18.103	16.7393	17.6651	18.1297
2522004877	ornithine carbamoyltransferase [Thermacetogenium phaeum DSM 12270 : CP003732] (-)strand	20	86.3	34.68	323.31	18.1758	17.3819	18.1236	17.9594	17.7161	17.6196	18.2454	17.318	18.0652	18.1883	18.1607	17.8622	17.5821	17.2518	17.8023	17.1469	17.7776	17.2755
2522004880	glutamate N-acetyltransferase [Thermacetogenium phaeum DSM 12270 : CP003732] (-)strand	21	65.4	42.602	323.31	18.2026	17.4935	17.6816	18.0789	17.8958	17.7789	18.2134	16.9493	17.6099	17.9979	17.9897	17.6756	18.0082	17.5612	17.5732	17.8277	18.0799	17.6589
2522004917	large subunit ribosomal protein L4 [Thermacetogenium phaeum DSM 12270 : CP003732] (-)strand	13	61.2	23.054	323.31	18.074	16.8334	17.0804	16.8041	16.7216	17.4129	18.5919	16.6281	17.6471	16.8414	17.5456	18.0328	18.0771	17.0923	17.4573	15.9477	17.4797	17.1341
2522004920	translation elongation factor 1A (EF-1A/EF-Tu) [Thermacetogenium phaeum DSM 12270 : CP003732] (-)strand	32	86.8	44.181	323.31	19.1628	19.6373	18.9763	18.5205	19.9731	18.4573	19.1542	19.5029	18.7537	18.589	19.655	18.7464	19.0688	19.8826	18.8019	19.7037	19.7859	18.316
2522004925	DNA-directed RNA polymerase subunit beta' [Thermacetogenium phaeum DSM 12270 : CP003732] (-)strand	49	49.9	132.88	323.31	18.7937	18.422	18.8507	18.3756	18.105	18.6334	18.9766	18.2898	19.1075	18.6582	18.351	19.1926	18.5223	18.3892	18.8151	17.2073	18.0791	17.7857
2522004926	DNA-directed RNA polymerase subunit beta [Thermacetogenium phaeum DSM 12270 : CP003732] (-)strand	46	54	132.45	323.31	18.496	18.2238	18.4076	17.7949	17.6641	18.0762	18.6122	17.9155	18.6159	18.0375	17.7191	18.5766	18.5304	18.3892	18.6547	17.1161	18.0049	17.5896
2522004959	formate dehydrogenase major subunit [Thermacetogenium phaeum DSM 12270 : CP003732] (+)strand	33	65.5	65.132	323.31	18.1085	17.5217	18.2144	17.9647	19.0689	18.9215	17.8787	16.9448	17.7973	18.1862	19.0648	19.2479	17.794	17.5517	17.6809	17.1098	18.809	19.4267
2522005011	Formate-tetrahydrofolate ligase [Thermacetogenium phaeum DSM 12270 : CP003732] (-)strand	47	87.4	64.266	323.31	20.0167	20.0017	20.2759	20.1989	19.6214	20.2138	19.9126	19.4662	20.3248	20.2698	19.7126	20.5017	20.0467	20.2431	20.4627	18.8384	20.259	19.9652
2522005024	Coenzyme F420-reducing hydrogenase, alpha subunit [Thermacetogenium phaeum DSM 12270 : CP003732] (-)strand	34	74.8	48.775	323.31	19.333	19.1846	19.8853	17.849	18.979	18.7476	19.2118	19.0695	19.7141	18.2028	19.2327	19.2229	18.963	19.2753	19.4358	17.4078	19.395	18.3313
2522005025	Coenzyme F420-reducing hydrogenase, gamma subunit [Thermacetogenium phaeum DSM 12270 : CP003732] (-)strand	18	79.3	27.775	323.31	18.2343	17.809	18.8213	16.7627	16.9742	17.8706	18.6733	17.9031	19.1824	17.1276	17.59	18.7157	18.3243	18.0232	18.6593	16.0736	17.6301	17.5517
2522005026	NAD(P)H-flavin reductase [Thermacetogenium phaeum DSM 12270 : CP003732] (-)strand	51	82.5	70.44	323.31	20.4794	20.085	20.9122	18.6361	18.9142	19.7161	19.9349	19.4249	20.5289	18.4948	18.8141	19.8631	20.4529	20.2075	20.7152	18.1018	19.5074	19.3965
2522005033	Cysteine synthase [Thermacetogenium phaeum DSM 12270 : CP003732] (-)strand	25	66.9	51.018	323.31	17.5789	18.717	17.4898	17.1533	18.509	17.9711	17.4322	18.35	17.2274	17.3213	18.7461	18.2998	17.2442	18.8201	17.1193	16.2489	19.1075	17.4073
2522005035	glycine hydroxymethyltransferase [Thermacetogenium phaeum DSM 12270 : CP003732] (-)strand	20	53.5	46.049	323.31	16.6736	18.3959	16.9482	16.4361	18.8735	16.7487	16.2608	17.6828	16.6281	16.4815	18.877	17.04	16.6236	18.4029	16.9729	15.8031	19.0667	16.446
2522005036	N-acyl-D-amino-acid deacylase [Thermacetogenium phaeum DSM 12270 : CP003732] (-)strand	33	80.9	58.872	323.31	18.0253	18.1876	17.6156	17.751	20.1173	17.7805	17.7826	18.0566	17.3961	18.0988	20.3142	18.0438	17.6871	18.289	17.4272	17.8449	20.2195	17.4418
2522005038	dihydropyrimidinase [Thermacetogenium phaeum DSM 12270 : CP003732] (-)strand	28	63.5	52.526	323.31	18.0913	19.093	18.3149	17.0535	19.0477	17.9386	18.2126	19.1536	18.2704	17.3374	19.6735	18.6572	17.7956	19.1114	17.7462	16.6719	19.6464	17.6311
2522005039	putative selenium metabolism hydrolase [Thermacetogenium phaeum DSM 12270 : CP003732] (-)strand	20	61.5	44.018	323.31	17.8197	18.9215	17.6689	17.2486	19.732	17.2423	17.3669	18.5938	17.2133	16.7593	19.3711	17.4572	17.6547	19.0577	17.56	17.7325	19.4933	17.0232
2522005041	L-cysteine desulfidase [Thermacetogenium phaeum DSM 12270 : CP003732] (-)strand	24	72.9	45.079	323.31	17.6311	19.0734	17.2629	17.213	17.0996	16.66	17.5434	18.6037	17.1942	17.2724	17.0401	17.0367	17.4727	19.1795	17.3074	16.7256	17.3292	16.557
2522005070	ATP synthase F1 subcomplex beta subunit [Thermacetogenium phaeum DSM 12270 : CP003732] (-)strand	27	72.1	52.511	323.31	18.1029	17.7031	17.7088	17.6183	17.9531	17.4088	18.126	17.5001	17.8471	17.5757	18.0417	18.1758	18.4219	18.3229	18.1927	17.2611	18.681	17.5098
2522005072	ATP synthase F1 subcomplex alpha subunit [Thermacetogenium phaeum DSM 12270 : CP003732] (-)strand	24	54.6	56.104	323.31	18.3706	18.0739	18.0235	17.8582	18.8944	17.5753	18.3328	18.0347	17.9727	18.0479	18.9026	18.2109	18.2086	18.3368	17.8944	16.9368	19.0269	17.2868
2522005115	transaldolase [Thermacetogenium phaeum DSM 12270 : CP003732] (-)strand	16	77.1	23.904	323.31	17.8369	17.0695	17.6829	16.9323	17.4375	17.1691	18.1828	17.3206	17.8465	17.6586	17.7755	17.539	17.8396	17.6104	17.7181	16.8608	18.1192	17.0043
2522005164	large subunit ribosomal protein L25 [Thermacetogenium phaeum DSM 12270 : CP003732] (-)strand	14	91.6	23.185	323.31	17.8903	17.5882	17.3657	17.9109	17.8801	17.237	17.8963	17.2227	17.0832	17.5477	17.7466	17.2357	17.6551	17.5947	17.0734	16.4018	17.8349	16.6639
2522005166	ribose-phosphate pyrophosphokinase [Thermacetogenium phaeum DSM 12270 : CP003732] (-)strand	13	59.5	35.484	323.31	17.2004	16.4826	16.6985	15.488	16.2796	16.5721	16.3461	15.3549	15.8865	15.0702	15.7515	16.3109	17.3302	16.4511	16.3387	15.1693	16.7273	16.4559
2522005245	hypothetical protein [Thermacetogenium phaeum DSM 12270 : CP003732] (-)strand	15	55	38.361	323.31	16.2336	16.8243	16.1599	15.9959	18.0359	15.9255	16.0971	16.8957	15.8717	16.3939	17.6014	16.2781	16.5767	17.2317	16.3858	16.9765	18.0368	16.1678
2522004918	large subunit ribosomal protein L3 [Thermacetogenium phaeum DSM 12270 : CP003732] (-)strand	11	56.9	22.747	322.83	17.698	17.2162	17.3153	16.3175	16.6361	17.7774	17.3154	16.5181	17.5226	16.7756	16.845	17.7031	17.9987	17.7504	18.1689	15.9585	17.6342	17.3816
2522004875	argininosuccinate lyase [Thermacetogenium phaeum DSM 12270 : CP003732] (-)strand	23	46.7	62.07	321.16	17.7315	16.9055	17.713	17.3144	16.788	18.3297	17.3607	16.2906	17.4056	17.3397	16.709	18.689	17.6795	16.9064	17.7727	16.4788	17.1224	17.464
2522005223	2-oxoglutarate ferredoxin oxidoreductase subunit alpha [Thermacetogenium phaeum DSM 12270 : CP003732] (-)strand	20	63.6	40.839	318.62	18.3295	18.0836	18.241	16.9525	17.4695	17.3119	17.8402	17.498	18.0005	16.6093	17.2123	17.3318	17.6786	17.847	17.8404	15.9799	17.4079	16.768
2522003164	UDP-N-acetyl-D-mannosaminuronic acid dehydrogenase [Thermacetogenium phaeum DSM 12270 : CP003732] (-)strand	22	55.3	47.964	318.04	18.2033	17.4426	17.8704	18.1569	17.7367	17.3842	17.9878	16.9618	17.7249	18.1788	18.0548	18.0331	17.7999	17.2323	17.4403	16.8888	18.0174	16.9983
2522002372	seryl-tRNA synthetase [Thermacetogenium phaeum DSM 12270 : CP003732] (+)strand	16	51.1	48.125	316.89	17.9119	17.0292	17.4593	16.6888	16.87	16.4198	17.2917	16.2198	16.7233	16.4662	16.259	16.4063	17.4654	17.0243	16.9862	15.8535	17.0561	16.1368
2522003901	L-threonine synthase [Thermacetogenium phaeum DSM 12270 : CP003732] (-)strand	14	52.5	37.495	316.46	17.0816	16.8387	16.8086	16.459	17.3533	16.4793	16.44	16.2419	16.2001	16.3585	16.7923	16.3857	15.9731	16.1086	15.6631	14.8494	16.4398	15.3628
2522004906	LSU ribosomal protein L5P [Thermacetogenium phaeum DSM 12270 : CP003732] (-)strand	14	65.2	20.403	316.2	19.1863	17.8553	18.4984	17.6835	17.935	18.3874	19.0254	17.1575	18.1946	17.3963	17.9044	18.3806	19.198	17.8385	18.3236	16.8301	18.3857	18.0641
2522003318	methyl-accepting chemotaxis protein [Thermacetogenium phaeum DSM 12270 : CP003732] (+)strand	24	45.7	64.888	315.1	16.8117	16.7293	16.9704	17.0332	16.4642	16.8316	17.0861	16.5488	17.3542	17.303	16.8265	17.7561	17.2314	17.1919	17.4203	16.2417	16.9903	16.642
2522005095	Nickel-dependent lactate racemase [Thermacetogenium phaeum DSM 12270 : CP003732] (-)strand	17	52.8	44.712	314.41	17.1781	17.6765	16.7685	16.6419	17.2515	16.4146	17.2404	17.4706	16.3715	16.3271	16.7279	16.6196	17.4976	18.0208	16.8165	17.7176	17.3662	16.3054
2522004436	hypothetical protein [Thermacetogenium phaeum DSM 12270 : CP003732] (-)strand	9	53.4	26.33	312.85	14.8599	16.4801	14.5366	16.2821	15.5165	16.0305	14.527	16.4123	13.9823	15.0535	15.2382	16.6978	15.3842	17.0489	15.0494	17.3498	16.4158	17.2872
2522003795	pyrimidine operon attenuation protein / uracil phosphoribosyltransferase [Thermacetogenium phaeum DSM 12270 : CP003732] (-)strand	14	69.8	20.328	312.18	17.5441	17.0118	17.0613	16.4407	16.824	16.866	17.7709	17.0093	17.0836	16.5555	17.0439	17.5254	17.9084	17.7841	17.445	17.5681	17.4629	16.8625
2522002511	iron complex transport system substrate-binding protein [Thermacetogenium phaeum DSM 12270 : CP003732] (+)strand	16	52	42.203	311.94	17.6519	16.6793	17.0303	16.669	16.4136	18.1003	17.5077	16.1944	16.8477	16.7771	16.1988	18.1133	17.6263	16.6837	16.9982	15.8826	16.5331	17.6891
2522004154	DNA polymerase I [Thermacetogenium phaeum DSM 12270 : CP003732] (-)strand	20	28.7	97.766	310.17	17.2356	16.9507	17.0836	16.52	16.425	16.7592	17.342	16.6648	17.0749	16.615	16.3817	17.2283	17.8038	17.1737	17.0817	16.1116	16.8419	16.623
2522003290	hypothetical protein [Thermacetogenium phaeum DSM 12270 : CP003732] (+)strand	14	51.1	45.065	308.02	17.4933	16.9202	16.6125	16.1633	17.7835	16.8075	16.714	16.4239	16.3385	16.3017	17.7027	16.7443	17.0125	17.024	16.5297	15.824	17.9975	16.5184
2522003461	hypothetical protein [Thermacetogenium phaeum DSM 12270 : CP003732] (+)strand	6	40.3	20.668	307.91	17.986	16.6249	17.1299	17.0525	17.0018	17.5119	16.8144	15.3784	16.1868	16.1111	16.0486	16.6168	17.2822	16.1815	16.5354	15.5201	16.8317	16.3942
2522003423	ATP-dependent HslUV protease, peptidase subunit HslV [Thermacetogenium phaeum DSM 12270 : CP003732] (+)strand	5	32.4	18.958	306.55	16.3917	15.0414	16.1744	14.7936	14.9592	16.1476	14.9183	13.5379	15.4721	13.7498	14.169	14.8929	15.7698	14.8405	15.8235	13.4626	15.1106	15.2743
2522004720	indolepyruvate ferredoxin oxidoreductase beta subunit [Thermacetogenium phaeum DSM 12270 : CP003732] (-)strand	13	79.4	20.943	305.3	17.6655	16.9583	16.8981	16.6461	16.8214	16.7358	17.1555	16.1513	16.288	15.8337	16.5246	16.3331	17.5681	17.1138	16.8462	15.868	17.4091	16.792
2522003737	Cell fate regulator YlbF, YheA/YmcA/DUF963 family (controls sporulation, competence, biofilm development) [Thermacetogenium phaeum DSM 12270 : CP003732] (-)strand	8	67.5	14.002	304.07	16.7494	16.9748	17.0595	14.7983	16.7126	16.2996	16.9051	16.8192	16.9773	15.0935	16.7386	16.4095	16.4431	16.7029	16.4808	14.8476	16.8788	16.162
2522002718	UDP-glucose 4-epimerase [Thermacetogenium phaeum DSM 12270 : CP003732] (+)strand	18	69	35.159	299.61	16.7216	18.1654	16.7892	16.3977	17.8305	16.2081	16.941	18.2156	17.1658	16.7747	18.0138	16.8682	16.7953	18.5179	16.946	16.9581	17.757	16.2061
2522002404	acetoin utilization protein AcuB [Thermacetogenium phaeum DSM 12270 : CP003732] (+)strand	13	65.3	23.957	299.02	17.0206	16.4781	16.5343	16.2341	16.9016	17.1736	16.8883	16.3078	16.4381	16.2832	16.84	17.292	17.2917	16.8179	16.6317	15.8055	17.3092	17.1454
2522005034	threonine synthase [Thermacetogenium phaeum DSM 12270 : CP003732] (-)strand	24	59.9	46.239	298.8	16.9259	18.1777	17.188	16.7467	18.4003	16.7699	16.2547	17.3706	16.9115	16.9194	18.3833	16.8914	16.4123	17.932	17.0729	16.2052	18.5253	16.2968
2522004577	Imidazolonepropionase [Thermacetogenium phaeum DSM 12270 : CP003732] (+)strand	25	71.8	42.32	298.66	18.4251	17.9353	18.3769	17.8487	17.6036	18.7991	18.5838	17.5597	18.3288	18.0697	17.7414	18.9739	18.6135	18.0963	18.4035	16.9156	18.0752	18.4251
2522004890	DNA-directed RNA polymerase subunit alpha [Thermacetogenium phaeum DSM 12270 : CP003732] (-)strand	25	78.8	35.29	298.45	18.6759	18.0823	18.6587	17.9805	17.8638	18.2594	18.8029	17.8218	18.8006	18.1691	18.1865	18.5245	18.6898	18.2781	18.7912	17.4223	18.4235	17.6566
2522002460	iron complex transport system substrate-binding protein [Thermacetogenium phaeum DSM 12270 : CP003732] (+)strand	28	72.8	40.729	296.62	18.1572	19.5277	18.8509	18.176	18.3319	17.6418	17.8516	19.0701	18.2521	18.0184	18.419	17.7484	17.697	19.3977	18.414	17.0309	18.615	17.2929
2522004883	uncharacterized protein, PH0010 family/AmmeMemoRadiSam system protein A/AmmeMemoRadiSam system protein B [Thermacetogenium phaeum DSM 12270 : CP003732] (-)strand	22	65.4	50.397	296.02	17.1491	16.9335	17.0265	17.1645	17.4435	18.0698	17.029	16.615	16.8979	17.3084	17.3803	18.0007	16.9163	17.0006	16.9765	17.7925	17.4322	17.5956
2522004951	lysyl-tRNA synthetase, class II [Thermacetogenium phaeum DSM 12270 : CP003732] (-)strand	21	45.3	56.299	295.34	18.634	18.0626	18.2254	17.5771	17.5886	18.2136	18.1637	17.1369	17.6005	17.1079	17.1147	18.3266	18.7591	17.7351	17.9436	16.7593	17.7233	17.7224
2522002844	valyl-tRNA synthetase [Thermacetogenium phaeum DSM 12270 : CP003732] (+)strand	24	32.7	101.65	295.3	17.9464	17.4269	17.9423	17.2496	17.0791	17.1222	17.7959	17.0671	17.7521	17.4295	17.1874	17.6645	17.7196	17.4454	17.6279	16.4987	17.3936	16.8179
2522002647	methyl-accepting chemotaxis protein [Thermacetogenium phaeum DSM 12270 : CP003732] (+)strand	22	47.3	60.748	294.86	17.4631	17.0007	17.5396	17.8629	16.7547	17.3889	17.554	16.9063	17.7315	18.2677	16.9849	17.9993	17.5111	17.204	17.727	16.9953	16.9087	16.8342
2522002437	F420-0:Gamma-glutamyl ligase [Thermacetogenium phaeum DSM 12270 : CP003732] (-)strand	19	55.2	56.348	291.84	17.4291	17.0276	17.2974	16.2199	16.3982	16.8169	17.429	16.7456	17.273	16.3018	16.6281	17.3929	17.3539	17.3846	17.2011	16.001	16.9456	16.569
2522003507	metal dependent phosphohydrolase [Thermacetogenium phaeum DSM 12270 : CP003732] (+)strand	26	50.4	58.468	291.71	18.0573	17.4552	18.1209	16.7878	16.9464	18.0204	17.99	17.1273	18.1382	17.052	17.1043	18.3753	17.7535	17.3197	18.0939	15.8835	17.0957	16.9729
2522002370	aspartate aminotransferase [Thermacetogenium phaeum DSM 12270 : CP003732] (+)strand	16	53	41.966	290.83	17.6625	16.6118	17.4477	16.6807	16.0746	16.163	17.7211	16.2823	17.9619	16.9316	16.1971	16.4904	17.5052	16.978	17.6508	15.8199	16.4312	15.8455
2522003633	pyrroline-5-carboxylate reductase [Thermacetogenium phaeum DSM 12270 : CP003732] (+)strand	12	69.9	26.047	290.17	17.8251	16.0618	16.6125	16.8658	15.9603	16.58	17.3378	15.3298	16.0385	16.7618	15.838	16.284	18.1906	16.3159	16.4719	15.3426	16.444	16.4168
2522002557	Copper amine oxidase N-terminal domain-containing protein [Thermacetogenium phaeum DSM 12270 : CP003732] (+)strand	25	59.1	58.199	290.15	17.7916	17.4929	16.8478	17.4521	17.0998	16.6855	17.962	17.4499	16.6448	17.039	16.6953	16.9928	18.0001	17.6276	16.8921	18.2032	17.1364	16.6793
2522004324	3-isopropylmalate dehydrogenase [Thermacetogenium phaeum DSM 12270 : CP003732] (-)strand	13	58.3	38.853	289.95	17.2831	17.3909	16.4225	15.9324	17.7173	15.9957	17.226	16.9225	16.7582	15.8021	17.3803	16.526	16.891	17.5102	16.1063	16.5574	17.411	15.7247
2522002695	iron complex transport system substrate-binding protein [Thermacetogenium phaeum DSM 12270 : CP003732] (+)strand	21	64.2	41.305	287.24	17.2732	17.2963	17.6531	17.9174	17.0032	16.9689	16.9959	16.5041	17.3844	18.1315	16.5819	16.9159	17.3683	17.2989	17.668	16.9091	17.1009	16.328
2522002361	DNA gyrase subunit B [Thermacetogenium phaeum DSM 12270 : CP003732] (+)strand	22	38.9	72.572	287.06	18.3322	17.352	17.4982	17.0839	17.0326	17.1255	18.3239	16.7432	17.2622	17.1718	16.8635	17.7178	18.6236	17.4539	17.4177	16.197	17.2312	16.7928
2522003355	archaeal/vacuolar-like H+-ATPase subunit H [Thermacetogenium phaeum DSM 12270 : CP003732] (+)strand	9	66.9	17.598	286.67	17.6219	16.6551	16.6669	16.4169	16.8301	16.534	16.7387	15.6257	16.0199	15.7419	16.2308	16.1652	17.1635	16.6763	16.3483	15.3578	17.0156	16.2159
2522005170	DNA-binding transcriptional regulator, GntR family [Thermacetogenium phaeum DSM 12270 : CP003732] (-)strand	17	80.7	26	285.95	16.9348	16.3568	16.913	15.453	16.3762	16.6071	17.3022	16.3942	17.1337	16.0656	16.69	16.8349	17.3109	16.8862	17.1342	15.571	16.9429	16.2081
2522005221	2-oxoglutarate ferredoxin oxidoreductase subunit gamma [Thermacetogenium phaeum DSM 12270 : CP003732] (-)strand	8	69.5	20.45	284.01	17.6607	16.712	16.7716	15.7102	16.1475	16.2342	17.8391	16.7336	17.0884	15.6948	16.6388	17.1639	17.2879	16.859	16.7928	15.5508	16.6833	15.9967
2522004245	hypothetical protein [Thermacetogenium phaeum DSM 12270 : CP003732] (-)strand	15	62	35.267	280.2	17.603	17.4057	16.7881	15.7527	16.7205	16.5311	17.0767	16.6796	16.2995	16.2648	16.5519	16.3531	17.7626	17.8405	16.7787	15.1043	17.6073	16.5019
2522005093	5-methyltetrahydrofolate--homocysteine methyltransferase [Thermacetogenium phaeum DSM 12270 : CP003732] (-)strand	13	68.4	29.166	277.5	17.6863	16.8886	16.5647	16.9872	17.7919	15.9397	17.3552	16.5429	16.0836	16.7304	17.3012	15.944	17.0613	16.7322	16.0058	15.706	17.4286	15.5187
2522004063	dihydrolipoamide dehydrogenase [Thermacetogenium phaeum DSM 12270 : CP003732] (-)strand	18	63.5	48.703	277.22	17.3059	17.502	17.9598	17.0175	17.5745	18.4362	17.2544	17.2193	18.0782	16.9926	17.6788	18.7819	17.3233	17.763	17.6313	16.2115	18.1399	18.3781
2522002775	NADH-quinone oxidoreductase subunit F [Thermacetogenium phaeum DSM 12270 : CP003732] (+)strand	24	49	63.613	274.24	17.4028	16.7332	17.4918	17.0242	17.2314	17.5105	17.5621	16.6176	17.7039	17.3089	17.855	18.4556	17.2774	16.8147	17.3597	16.2751	18.0074	17.4902
2522005082	serine hydroxymethyltransferase [Thermacetogenium phaeum DSM 12270 : CP003732] (-)strand	22	66.7	45.683	270.34	17.4403	17.7758	17.7364	16.7703	18.1394	16.9593	16.9497	17.0218	17.0934	16.8331	17.6193	16.7201	16.9596	17.5936	17.2226	15.7731	18.0687	16.283
2522003883	FdhE protein [Thermacetogenium phaeum DSM 12270 : CP003732] (-)strand	13	59.9	31.311	269.88	17.1001	17.591	17.815	15.553	15.7541	15.6817	16.9715	17.5384	18.0448	15.5002	15.9323	16.0292	16.9498	17.821	17.792	15.182	15.99	15.551
2522002715	5-methyltetrahydrofolate--homocysteine methyltransferase [Thermacetogenium phaeum DSM 12270 : CP003732] (-)strand	11	61.8	29.533	268.93	16.1919	16.1182	16.4653	16.0317	18.8552	16.1868	15.8186	15.6019	15.9388	15.8176	18.085	16.1939	16.2974	16.461	16.4039	15.5789	18.9671	15.8551
2522004327	2-isopropylmalate synthase [Thermacetogenium phaeum DSM 12270 : CP003732] (-)strand	22	54.9	55.082	268.78	18.1949	17.118	17.9672	16.5942	16.7853	16.9139	17.8887	16.5843	17.7755	16.3433	16.6848	17.0047	17.9777	17.3887	17.9408	16.2516	17.5534	17.0384
2522003928	iron complex transport system substrate-binding protein [Thermacetogenium phaeum DSM 12270 : CP003732] (-)strand	15	63.5	34.537	268.46	17.2202	16.3549	16.8159	17.3737	16.3846	17.4851	16.8902	15.8207	16.6274	17.1764	16.3499	17.4917	16.9633	16.0572	16.6303	15.8184	16.2828	16.7918
2522003046	ethanolamine utilization protein EutL [Thermacetogenium phaeum DSM 12270 : CP003732] (+)strand	12	66.5	23.253	267.2	16.214	16.5924	16.3878	17.1599	18.991	16.9441	16.2291	16.0978	16.3171	16.7573	18.7722	17.6712	16.0937	16.2781	16.3235	16.0524	19.1484	17.1368
2522003528	penicillin-binding protein 1A [Thermacetogenium phaeum DSM 12270 : CP003732] (-)strand	19	29.6	90.362	266.93	16.916	17.0994	17.0773	16.529	16.3884	16.9218	16.929	16.7346	16.9941	16.5438	16.3961	17.3891	17.2663	17.5148	17.2445	16.769	16.9165	17.0679
2522003791	carbamoyl-phosphate synthase large subunit [Thermacetogenium phaeum DSM 12270 : CP003732] (-)strand	30	37.1	115.86	265.51	18.2808	17.5267	18.242	16.6947	17.4427	17.3428	18.4	17.8004	18.0583	17.0129	17.984	17.7512	18.2936	17.8875	18.0652	16.6003	18.0457	17.3102
2522004176	putative ABC transport system substrate-binding protein [Thermacetogenium phaeum DSM 12270 : CP003732] (+)strand	10	53.6	37.068	264.39	15.8001	14.8046	15.3804	16.1136	14.6353	16.6321	16.238	15.0129	15.8396	16.0072	15.2928	17.6882	15.7596	15.0904	15.5645	14.8223	15.0352	16.4503
2522002705	Putative heavy-metal chelation [Thermacetogenium phaeum DSM 12270 : CP003732] (+)strand	10	48.1	33.543	264.35	16.1015	18.2016	16.3957	15.4922	17.6715	15.9347	15.3062	17.3915	15.5672	14.9961	17.2312	15.4775	16.1689	18.3982	16.2295	15.5011	17.8477	15.859
2522004591	Predicted Fe-Mo cluster-binding protein, NifX family [Thermacetogenium phaeum DSM 12270 : CP003732] (-)strand	5	89.9	11.33	264.19	16.3848	16.6944	15.6165	16.1769	15.5865	15.2708	16.5103	16.7103	15.8731	16.5777	15.8278	16.174	16.4254	16.9423	15.9039	16.4622	15.9832	15.139
2522003252	isocitrate dehydrogenase (NAD+) [Thermacetogenium phaeum DSM 12270 : CP003732] (+)strand	18	64.3	36.088	263.32	18.2989	17.0491	17.3301	17.4151	17.0931	17.1658	17.9091	16.8706	17.2575	17.5186	16.9976	17.8193	18.2543	17.3475	17.4547	16.6896	17.4427	16.9487
2522003885	formate dehydrogenase (quinone-dependent) iron-sulfur subunit [Thermacetogenium phaeum DSM 12270 : CP003732] (-)strand	15	66.5	29.384	263.28	18.3803	18.2207	18.7234	16.8289	16.5412	16.6058	18.1386	17.7205	18.6653	16.7309	16.3343	16.8674	18.2579	18.3274	18.8395	15.8015	16.5433	16.0024
2522005222	2-oxoglutarate ferredoxin oxidoreductase subunit beta [Thermacetogenium phaeum DSM 12270 : CP003732] (-)strand	12	63.1	27.159	262.9	17.7453	17.513	17.8715	16.5234	16.8327	16.9563	17.2354	16.8254	17.4555	16.1981	16.5652	16.9341	17.1831	17.3053	17.2693	15.5088	16.8484	16.1726
2522003115	Rubrerythrin [Thermacetogenium phaeum DSM 12270 : CP003732] (+)strand	13	81.7	22.201	259.77	16.654	16.5163	16.7879	17.5406	19.6172	17.1873	16.048	15.7891	16.0723	17.4069	19.3123	17.3204	16.4668	16.4417	16.5788	17.6975	19.3721	17.2011
2522004912	SSU ribosomal protein S3P [Thermacetogenium phaeum DSM 12270 : CP003732] (-)strand	17	64.2	25.151	259.64	18.9361	17.8625	18.0216	17.4044	17.8614	18.321	18.8955	17.3829	17.77	17.3005	17.8911	18.3542	18.6575	17.7979	17.5915	16.3742	17.9246	17.6361
2522003520	inosine-5'-monophosphate dehydrogenase [Thermacetogenium phaeum DSM 12270 : CP003732] (+)strand	23	59.6	52.279	257.99	17.7114	16.986	17.4528	17.0006	16.4201	17.0919	17.8429	16.7931	17.6864	17.4691	16.9068	17.807	17.8035	17.1389	17.4223	16.1948	17.0216	16.6922
2522004915	LSU ribosomal protein L2P [Thermacetogenium phaeum DSM 12270 : CP003732] (-)strand	21	73.1	29.995	255.96	18.2591	17.3439	18.047	17.2296	16.9449	18.2344	18.2317	16.9522	18.0646	17.282	17.2221	18.4869	18.0968	17.43	18.1297	16.1176	17.4051	17.3515
2522003662	D-alanine-D-alanine ligase [Thermacetogenium phaeum DSM 12270 : CP003732] (+)strand	18	61.5	35.389	253.48	17.8483	17.0026	17.2567	19.0826	17.1896	17.2507	17.0486	16.4138	16.8025	18.6657	16.8234	16.6804	17.0412	16.9251	16.7357	17.3708	17.1398	16.1372
2522003354	Phosphopantetheine adenylyltransferase [Thermacetogenium phaeum DSM 12270 : CP003732] (+)strand	9	78.7	18.146	252.87	17.1601	16.2427	16.4974	15.8662	16.5531	16.0198	15.6288	14.9212	15.481	15.1064	15.2907	15.1727	16.2572	15.8442	15.8384	14.4389	16.2135	15.1119
2522003176	Alcohol dehydrogenase, class IV [Thermacetogenium phaeum DSM 12270 : CP003732] (+)strand	13	42.7	40.791	251.49	17.6634	16.9282	17.8738	16.6012	16.6105	17.1737	18.3103	17.0444	18.3407	17.0742	17.1233	17.9449	18.0148	17.3484	18.2627	15.9735	17.0887	16.6994
2522005014	membrane protease FtsH catalytic subunit [Thermacetogenium phaeum DSM 12270 : CP003732] (-)strand	22	41.2	66.717	250.18	17.2365	16.8844	17.2536	16.4483	16.5097	17.1591	17.6079	16.9631	17.7078	17.0079	16.9866	17.7332	17.4409	17.2569	17.6538	16.191	17.1604	16.8059
2522002369	pyridoxal phosphate synthase yaaE subunit [Thermacetogenium phaeum DSM 12270 : CP003732] (+)strand	11	79.9	20.199	249.51	17.1586	16.815	16.599	16.7193	16.8405	16.4175	17.3195	16.6998	16.5774	16.9788	16.883	16.7524	17.3762	17.1881	16.6069	17.3421	17.1198	16.2918
2522003859	methyltetrahydrofolate--corrinoid iron-sulfur protein Co-methyltransferase [Thermacetogenium phaeum DSM 12270 : CP003732] (-)strand	12	49.2	28.992	247.97	18.3584	19.7563	18.4208	17.9064	18.8131	17.6122	18.699	19.8198	18.5005	18.0702	18.6814	18.0127	18.2494	19.9308	18.0613	17.9893	18.6751	17.56
2522003181	molybdopterin molybdochelatase [Thermacetogenium phaeum DSM 12270 : CP003732] (+)strand	25	50.2	69.892	246.47	17.456	17.7639	18.091	16.5105	16.9642	17.2529	17.0336	17.1514	17.7642	16.6481	16.9301	17.4723	17.2405	17.9184	17.8031	15.7744	17.3903	17.141
2522003050	ethanolamine utilization protein EutJ [Thermacetogenium phaeum DSM 12270 : CP003732] (+)strand	10	42.7	30.546	245.76	15.9339	15.9957	16.057	15.6825	18.2692	16.1647	16.0441	15.9264	16.1541	15.9937	18.3548	16.6344	15.7257	16.2247	15.8735	17.3719	18.2074	15.5575
2522003599	phenylacetate-CoA ligase [Thermacetogenium phaeum DSM 12270 : CP003732] (+)strand	18	55.4	48.939	245.44	16.6682	17.123	17.3618	16.0102	17.4984	16.4732	16.6597	16.9278	17.8111	16.0799	17.8946	17.2541	16.6239	17.53	17.504	15.8161	17.8593	16.3274
2522004482	leucyl-tRNA synthetase [Thermacetogenium phaeum DSM 12270 : CP003732] (-)strand	33	49.3	94.339	245.09	18.132	17.7549	18.604	18.2876	18.0512	17.7374	17.8345	17.2029	18.0604	18.222	17.8963	17.806	17.5892	17.5815	17.8701	16.8988	18.1975	17.1346
2522003565	Ankyrin repeat-containing protein [Thermacetogenium phaeum DSM 12270 : CP003732] (-)strand	20	50.2	48.315	243.73	17.1582	17.6367	17.0105	16.3635	16.5799	17.2796	17.4559	17.6203	17.1726	16.379	16.7615	17.7509	17.3217	17.7738	16.9849	16.9047	17.2888	17.7488
2522004110	glutamyl-tRNA synthetase [Thermacetogenium phaeum DSM 12270 : CP003732] (-)strand	17	43.9	56.748	243.29	17.0614	17.0092	17.5296	16.4442	16.6611	16.4749	17.0914	16.8654	17.6239	16.6048	16.6229	17.0378	17.0113	17.2557	17.3096	16.3594	17.2859	15.9766
2522003961	peptidase T-like protein [Thermacetogenium phaeum DSM 12270 : CP003732] (-)strand	15	44.5	42.019	242.11	16.85	17.1031	16.7013	15.9613	18.0421	16.1549	16.505	16.529	16.3025	15.9441	17.6135	16.2942	16.3581	16.955	16.3494	17.2387	17.494	15.6371
2522003703	Copper amine oxidase N-terminal domain-containing protein [Thermacetogenium phaeum DSM 12270 : CP003732] (+)strand	19	49.7	48.713	241.98	17.4823	17.7674	16.8537	16.659	18.3225	16.4882	17.6505	17.8202	16.7255	16.3614	17.5568	16.8332	17.5858	17.8905	16.7187	17.7434	17.6049	16.492
2522002536	Copper amine oxidase N-terminal domain-containing protein [Thermacetogenium phaeum DSM 12270 : CP003732] (-)strand	19	62.5	39.531	241.03	17.8941	16.9564	16.9007	17.0941	16.311	17.6249	18.3278	17.0969	17.1512	17.0452	16.7075	18.6337	18.4432	17.3217	16.9067	17.5272	16.8612	17.9888
2522003170	Fe-S-cluster-containing hydrogenase component 2 [Thermacetogenium phaeum DSM 12270 : CP003732] (+)strand	14	85.6	17.397	240.6	18.7074	17.5419	18.0847	19.2179	17.9601	18.3935	18.7721	17.3901	18.123	19.6235	18.3953	19.0983	18.7364	18.0006	17.8636	18.1081	18.6224	18.3547
2522003052	ethanolamine utilization protein EutN [Thermacetogenium phaeum DSM 12270 : CP003732] (+)strand	7	84	10.657	240.49	15.4175	15.8136	15.5044	16.4729	17.2935	16.3377	15.3671	15.7343	15.4025	16.5358	17.1105	16.5975	15.817	16.3223	15.7655	15.2903	17.7297	16.6384
2522003663	Predicted ATPase of the ABC class [Thermacetogenium phaeum DSM 12270 : CP003732] (+)strand	16	35	63.961	239.31	17.2602	16.7122	17.038	17.9889	16.4468	16.9357	16.9239	15.7882	16.6434	17.5512	15.8949	16.6114	17.6211	16.6668	16.7597	15.7033	16.5431	16.5829
2522003241	hypothetical protein [Thermacetogenium phaeum DSM 12270 : CP003732] (+)strand	7	66.7	13.7	238.73	17.2153	15.9183	16.6878	15.9368	15.9096	16.2096	16.8964	15.5007	16.5056	16.2626	16.2297	16.8044	17.4263	16.1874	16.79	15.1679	16.4301	16.4515
2522003151	K(+)-stimulated pyrophosphate-energized sodium pump [Thermacetogenium phaeum DSM 12270 : CP003732] (+)strand	14	22	67.209	238.2	18.2039	17.3465	18.2212	17.9569	17.2552	18.1348	18.3841	17.3839	18.559	18.2558	17.699	18.9214	18.12	17.4398	18.5055	17.0433	17.7445	17.3138
2522005121	L-ascorbate metabolism protein UlaG, beta-lactamase superfamily [Thermacetogenium phaeum DSM 12270 : CP003732] (-)strand	11	78.2	23.532	235.86	16.6402	16.6013	16.1284	15.3319	16.2672	15.6671	16.343	16.0708	15.9457	15.4965	15.9962	15.8881	16.2855	16.5623	15.9451	16.6591	16.1162	15.3965
2522003167	adenylyltransferase and sulfurtransferase [Thermacetogenium phaeum DSM 12270 : CP003732] (+)strand	10	46.8	28.303	234.03	16.6347	15.7409	16.2482	16.6432	17.0231	15.7555	16.8553	15.5731	16.2339	16.8709	17.1131	16.3116	16.6388	15.9657	16.2068	16.4047	17.0528	15.8117
2522004264	cysteine desulfurase [Thermacetogenium phaeum DSM 12270 : CP003732] (-)strand	10	39	41.125	233.25	15.6934	16.587	15.7037	15.4002	16.2521	15.51	15.706	15.9906	15.7765	15.5268	16.2994	16.0869	15.3099	16.601	15.3142	15.2504	16.2077	14.5715
2522003055	hypothetical protein [Thermacetogenium phaeum DSM 12270 : CP003732] (+)strand	12	66.5	22.588	232.84	16.8069	16.5274	16.8163	17.9475	18.2289	18.8436	16.456	16.3686	16.598	17.8106	18.3095	18.9005	16.3882	16.4074	16.4691	16.2864	18.7959	18.3367
2522002706	peptide/nickel transport system substrate-binding protein [Thermacetogenium phaeum DSM 12270 : CP003732] (+)strand	26	52.6	58.451	231.34	16.5788	17.5744	17.4047	16.6563	17.0015	16.7767	17.0454	17.576	17.5986	17.0585	17.7649	17.8133	16.4687	17.6334	17.2907	15.8563	17.3955	16.5263
2522003647	L-glutamine synthetase [Thermacetogenium phaeum DSM 12270 : CP003732] (-)strand	11	38.4	50.03	230.41	16.6657	16.8618	16.4287	17.0453	16.6458	16.4827	16.6075	16.5794	16.4879	17.0281	16.7883	17.0518	16.5076	16.942	16.315	15.2017	16.8811	16.089
2522004604	D-methionine transport system substrate-binding protein [Thermacetogenium phaeum DSM 12270 : CP003732] (-)strand	18	71.9	30.347	229.68	18.3943	17.3897	17.8781	17.6974	17.1453	18.7975	18.4404	17.1051	17.8556	17.7682	17.5937	19.5238	18.2165	17.4905	17.8288	16.4461	17.6167	18.1922
2522003682	phenylalanyl-tRNA synthetase, alpha subunit [Thermacetogenium phaeum DSM 12270 : CP003732] (+)strand	19	51.5	40.78	229.41	18.489	17.6704	18.3251	17.445	17.1114	17.8028	18.1509	17.0407	18.0323	17.4855	16.9771	17.8285	18.4768	17.9976	18.3691	16.6555	17.5476	17.4659
2522003777	methionine adenosyltransferase [Thermacetogenium phaeum DSM 12270 : CP003732] (-)strand	16	50.4	44.335	228.23	17.359	17.5138	17.3383	17.5241	16.4789	16.866	16.9687	16.83	17.2552	17.9435	16.7261	17.656	17.3693	17.6849	17.3574	16.377	17.2039	16.5788
2522004431	Uncharacterized conserved protein, contains FIST_N domain [Thermacetogenium phaeum DSM 12270 : CP003732] (-)strand	12	57.9	40.424	227.2	15.3597	17.4927	15.4597	15.6058	15.4839	15.0327	14.7221	16.7424	14.9289	15.0164	14.8521	15.2333	15.2394	17.6936	15.4083	14.7627	15.541	14.8209
2522003734	Acetoin utilization deacetylase AcuC [Thermacetogenium phaeum DSM 12270 : CP003732] (-)strand	15	47.1	51.717	224.23	16.506	16.5551	16.3414	15.7385	16.6004	15.8127	16.3339	16.4915	16.1909	16.2541	16.5659	16.1537	16.5143	16.7912	16.3432	15.2353	17.0632	15.8191
2522004601	hypothetical protein [Thermacetogenium phaeum DSM 12270 : CP003732] (+)strand	5	63.3	10.977	222.32	16.2216	17.2085	16.2807	16.213	15.0521	16.4049	16.2888	17.3547	16.2306	16.535	14.9999	16.3115	16.0411	17.3323	16.1831	15.191	15.3314	15.9973
2522004587	HSP20 family protein [Thermacetogenium phaeum DSM 12270 : CP003732] (-)strand	13	74.7	16.894	221.66	17.4656	16.3896	17.4954	16.8353	16.2707	17.2775	16.8919	15.7463	17.1561	16.872	16.168	16.8693	17.6269	16.947	18.0474	16.6141	17.0408	17.0107
2522003192	phosphoribosylaminoimidazole-succinocarboxamide synthase [Thermacetogenium phaeum DSM 12270 : CP003732] (+)strand	24	38.4	78.711	221.29	17.9958	17.1606	17.4253	17.4502	16.9489	17.8055	17.4542	16.4757	17.0011	17.3517	16.8389	17.7658	18.1651	17.5038	17.6582	16.7324	17.5916	17.4529
2522005159	peptidyl-prolyl cis-trans isomerase C [Thermacetogenium phaeum DSM 12270 : CP003732] (-)strand	22	65.1	38.775	221.18	18.342	17.2122	17.7934	17.1676	17.2227	17.4677	18.286	17.0643	17.7855	17.3767	17.4518	17.8854	18.2965	17.3225	17.8524	16.0421	17.5349	17.2298
2522002618	Uncharacterized protein involved in exopolysaccharide biosynthesis [Thermacetogenium phaeum DSM 12270 : CP003732] (+)strand	21	58.2	48.867	220.65	17.2475	16.8574	16.7801	17.0033	17.4461	18.0983	17.3131	16.4719	16.5707	17.004	17.3173	18.4891	17.5965	17.2956	16.7509	16.4492	17.8932	17.6147
2522003997	PmbA protein [Thermacetogenium phaeum DSM 12270 : CP003732] (-)strand	19	55.9	48.505	217.8	17.5223	17.055	17.3753	16.7118	17.3781	16.9131	17.1033	16.3404	17.4448	16.8023	17.5045	17.2341	17.0857	17.0459	17.1701	15.6247	17.7179	16.5394
2522004922	SSU ribosomal protein S7P [Thermacetogenium phaeum DSM 12270 : CP003732] (-)strand	12	64.7	17.936	214.72	18.3127	17.188	18.0119	16.9319	17.2208	17.9399	18.3753	16.9303	17.9666	17.1406	17.4685	18.0975	18.5557	17.4128	18.0417	15.8016	17.8378	17.8137
2522002930	glycyl-tRNA synthetase beta chain [Thermacetogenium phaeum DSM 12270 : CP003732] (+)strand	21	37.4	78.287	213.97	17.2193	16.7892	17.0882	16.4105	16.2328	16.4798	16.9171	16.2534	16.8039	16.1066	15.916	16.8264	16.5656	16.3917	16.3931	14.9201	15.9105	15.5394
2522004571	germination protein YpeB [Thermacetogenium phaeum DSM 12270 : CP003732] (-)strand	17	43.2	50.737	212.84	18.763	17.9646	18.2064	17.1774	16.8272	17.0166	18.8262	17.6824	18.1958	17.2362	16.6559	17.1986	18.6257	17.6143	17.875	15.8518	16.7263	16.3465
2522004827	Uncharacterized conserved protein, contains GH25 family domain [Thermacetogenium phaeum DSM 12270 : CP003732] (-)strand	14	56.7	27.548	212.39	16.6177	18.3124	16.8401	15.8901	17.5181	15.8514	16.4149	18.3674	16.6267	15.9319	17.9505	16.0902	16.8358	18.8346	16.9653	16.669	17.969	15.9289
2522003002	transketolase subunit A [Thermacetogenium phaeum DSM 12270 : CP003732] (+)strand	13	56.7	30.598	211.35	17.0837	16.4658	16.8554	15.8125	16.8015	16.0261	17.0004	16.1224	16.4715	16.1834	16.6284	16.5295	16.8365	16.3742	16.4489	15.2387	17.2691	15.8881
2522003899	aspartate kinase [Thermacetogenium phaeum DSM 12270 : CP003732] (-)strand	12	40.5	43.186	210.8	17.052	16.4752	16.6878	16.4448	16.7067	16.1112	16.65	15.7068	16.2822	16.2383	16.5719	16.0903	16.2986	16.2674	16.174	16.7533	16.5763	15.3344
2522004307	pyruvate dehydrogenase E1 component beta subunit [Thermacetogenium phaeum DSM 12270 : CP003732] (-)strand	10	49.2	34.688	210.3	16.8101	15.8119	15.7914	15.3699	16.0806	16.2227	15.8321	14.953	14.6933	14.9376	15.7984	15.8406	16.4783	15.8456	15.5387	15.0892	17.1632	16.1509
2522003728	NitT/TauT family transport system ATP-binding protein [Thermacetogenium phaeum DSM 12270 : CP003732] (-)strand	14	59.5	28.061	209.92	17.34	16.5812	17.0262	16.4222	16.0446	16.6788	17.3049	16.435	16.9472	16.7283	16.9939	17.2326	17.29	16.7742	17.0498	15.7125	16.3546	16.3539
2522004783	CRISPR-associated RAMP protein, SSO1426 family [Thermacetogenium phaeum DSM 12270 : CP003732] (-)strand	11	46.6	35.429	209.43	15.8311	16.1401	16.321	15.8025	15.6591	16.6331	15.6666	15.8658	16.3268	15.867	15.684	17.0297	15.6578	16.0395	16.21	14.9179	15.7258	15.835
2522003251	3-isopropylmalate/(R)-2-methylmalate dehydratase small subunit [Thermacetogenium phaeum DSM 12270 : CP003732] (+)strand	9	78.9	18.262	208.01	16.6855	16.0367	16.5914	15.8921	16.0513	15.8639	16.8307	16.0963	16.7496	16.3288	16.51	16.5785	16.8841	16.5235	16.7893	15.5081	16.9221	15.9058
2522005071	F-type H+-transporting ATPase subunit gamma [Thermacetogenium phaeum DSM 12270 : CP003732] (-)strand	12	51.5	32.593	206.74	16.2191	15.5071	15.9269	15.4728	15.1614	16.524	16.86	15.9611	16.6381	16.7276	16.1515	17.4314	16.4685	15.685	16.1836	14.6217	15.4588	15.814
2522003236	imidazole glycerol phosphate synthase subunit hisF [Thermacetogenium phaeum DSM 12270 : CP003732] (+)strand	12	65.5	27.046	206.45	16.3102	16.8321	15.8341	15.8745	17.3955	15.7319	16.6076	17.1431	16.5036	17.5115	17.9315	16.535	16.3209	17.2945	16.1726	16.7156	17.4698	15.6365
2522003590	protein translocase subunit secF [Thermacetogenium phaeum DSM 12270 : CP003732] (+)strand	9	24.9	31.398	205.09	16.878	16.1705	16.6118	17.0429	15.8228	16.6884	16.9651	15.9696	17.0539	17.9592	16.1815	17.5785	16.8187	16.4617	16.6475	15.3668	16.0917	15.9382
2522003506	recombination protein RecA [Thermacetogenium phaeum DSM 12270 : CP003732] (+)strand	14	57.2	37.649	205.05	16.9229	16.8548	16.1721	16.246	16.6994	16.145	16.6634	16.6359	16.3491	16.0543	17.0715	16.5199	16.586	16.7748	16.2559	15.1891	16.8382	15.7575
2522003617	cell division protein FtsA [Thermacetogenium phaeum DSM 12270 : CP003732] (+)strand	16	52.6	45.08	204.13	16.8085	17.2803	16.8265	16.0133	17.532	16.7782	16.3353	16.7312	16.4609	15.986	17.1575	16.8168	16.0648	17.0922	16.2364	15.3425	16.8714	15.9163
2522004334	Rubrerythrin [Thermacetogenium phaeum DSM 12270 : CP003732] (+)strand	12	70.1	15.202	204.01	17.6345	17.603	17.7935	18.2479	18.0884	16.8915	17.8177	17.8227	17.7253	18.3311	18.1082	17.1783	17.347	17.4291	17.5076	16.9738	18.0923	16.674
2522003638	Isoleucyl-tRNA synthetase [Thermacetogenium phaeum DSM 12270 : CP003732] (+)strand	22	28.8	107.57	203.52	17.2837	16.5757	17.2822	16.0249	16.5167	16.4121	17.0435	16.0399	16.7317	15.883	16.3824	16.6444	17.4631	16.9794	17.1648	16.0241	17.1477	16.3678
2522003493	aspartate semialdehyde dehydrogenase [Thermacetogenium phaeum DSM 12270 : CP003732] (+)strand	14	46.9	36.995	201.21	16.6639	16.5639	17.0333	17.4192	17.6867	16.2429	16.4461	16.1405	16.9147	17.4112	17.4208	16.4551	16.279	16.6727	16.8395	16.709	17.6112	15.8516
2522003748	6,7-dimethyl-8-ribityllumazine synthase [Thermacetogenium phaeum DSM 12270 : CP003732] (-)strand	11	75.4	17.858	201.2	16.8219	16.4157	16.8976	16.4213	15.824	16.5275	16.7134	15.9102	16.9605	16.7697	15.8705	16.9181	16.906	16.7168	17.0144	15.6705	16.4197	16.1987
2522005233	hypothetical protein [Thermacetogenium phaeum DSM 12270 : CP003732] (-)strand	6	77.1	11.329	201.05	16.9576	16.3612	16.0571	16.8914	16.5115	16.6417	16.3074	15.5523	15.4003	16.7075	16.1815	16.3229	17.2165	16.3885	15.6463	15.1503	16.495	16.2429
2522002911	hypothetical protein [Thermacetogenium phaeum DSM 12270 : CP003732] (+)strand	6	50.9	19.495	197.85	16.9156	17.092	16.9707	15.5669	17.4598	15.8284	16.5597	16.4678	16.3878	14.8986	16.9914	16.0012	16.6372	16.9597	16.4172	16.2559	17.3457	15.5841
2522002961	Adenine deaminase [Thermacetogenium phaeum DSM 12270 : CP003732] (-)strand	18	38.7	63.752	197.3	18.3529	17.2962	17.7257	16.2329	17.0635	16.8813	17.8351	16.7821	17.2034	16.3482	17.0402	17.0079	18.2038	17.3619	17.5094	15.9031	17.4125	16.554
2522003735	N-methylhydantoinase A/oxoprolinase/acetone carboxylase, beta subunit [Thermacetogenium phaeum DSM 12270 : CP003732] (-)strand	14	31.1	61.97	195.4	17.1431	16.8138	16.7307	15.9389	16.545	16.7389	16.9715	16.5273	16.5057	16.129	16.7525	17.0392	17.31	17.087	16.9534	15.1723	17.2758	16.899
2522004942	transcription antitermination protein nusG [Thermacetogenium phaeum DSM 12270 : CP003732] (-)strand	10	63.3	22.379	194.67	16.8962	16.1519	16.2695	15.466	16.3674	16.2548	16.8129	15.6876	15.8631	15.272	15.8882	16.3596	16.5005	16.0329	16.0278	15.6832	16.1463	15.8139
2522004330	acetolactate synthase, large subunit [Thermacetogenium phaeum DSM 12270 : CP003732] (-)strand	18	40.9	60.524	193.98	16.9041	16.72	17.0766	15.8536	15.9465	16.5495	16.8751	16.4372	17.4708	15.9498	16.1432	16.9539	17.2399	17.2782	17.6594	15.6854	16.8457	16.5864
2522003894	heterodisulfide reductase subunit C [Thermacetogenium phaeum DSM 12270 : CP003732] (-)strand	10	55.3	21.628	192.63	17.8832	17.0531	17.6712	15.8944	16.2532	16.857	17.482	16.4908	17.268	15.633	16.0429	16.9332	18.2259	17.565	18.0287	15.6234	16.9479	17.1172
2522003188	adenosylhomocysteinase [Thermacetogenium phaeum DSM 12270 : CP003732] (+)strand	16	46.7	46.292	191.85	17.8653	16.915	17.2776	16.7968	16.7838	17.3812	17.6834	16.4602	17.1958	16.6267	16.8311	17.7667	17.8508	17.0228	17.1906	15.9109	17.2074	16.9966
2522005155	bacterial nucleoid protein Hbs [Thermacetogenium phaeum DSM 12270 : CP003732] (-)strand	7	66.7	9.4848	189.71	19.1426	18.1723	18.8092	18.2392	18.1721	18.7217	18.9269	17.626	18.1632	17.9217	18.0341	18.14	19.1638	18.5336	18.7624	18.5039	18.8512	18.5331
2522004694	zinc resistance-associated protein [Thermacetogenium phaeum DSM 12270 : CP003732] (-)strand	7	46.1	18.479	189.2	16.6904	15.595	15.9453	16.2847	15.159	16.5077	17.0402	15.4659	15.6484	16.2376	15.3385	17.2685	17.1292	15.9877	16.205	15.9196	16.0764	16.2902
2522005206	methionyl-tRNA synthetase [Thermacetogenium phaeum DSM 12270 : CP003732] (-)strand	20	37.6	74.066	189.13	17.3611	17.1579	17.2996	17.1421	17.0565	16.9791	16.7612	16.4217	16.812	16.8893	16.4101	16.9483	17.0286	17.1352	17.015	16.5174	17.0097	16.3188
2522004940	large subunit ribosomal protein L1 [Thermacetogenium phaeum DSM 12270 : CP003732] (-)strand	16	74.9	25.091	188.64	18.5165	17.2216	17.63	17.0889	16.9895	17.759	18.4697	16.7435	17.4388	17.0667	16.8175	17.7402	18.5729	17.1902	17.39	16.4194	17.1717	17.1828
2522003388	hypothetical protein [Thermacetogenium phaeum DSM 12270 : CP003732] (-)strand	9	69.8	17.664	188.15	16.6416	16.3323	16.0455	15.2055	16.9146	15.7524	16.627	15.8938	16.4489	15.4863	17.1474	16.2674	16.9827	16.7083	16.8615	15.1687	17.4278	15.7782
2522002382	spoIIIJ-associated protein [Thermacetogenium phaeum DSM 12270 : CP003732] (+)strand	9	44.9	25.07	186.34	17.1051	16.2358	17.0751	15.4806	15.8909	17.2531	17.0629	15.9066	17.0825	15.6706	16.1494	16.9742	17.2334	16.5761	17.2146	15.7818	16.5963	16.8228
2522004829	NADH-FMN oxidoreductase RutF, flavin reductase (DIM6/NTAB) family [Thermacetogenium phaeum DSM 12270 : CP003732] (-)strand	12	68.3	22.953	185.01	16.5267	18.1902	17.2069	16.5491	17.1568	15.9544	16.0022	17.5113	16.5473	16.2474	16.4322	15.6895	16.35	18.2223	16.9261	15.3748	17.0236	15.5853
2522004058	purine catabolism regulatory protein [Thermacetogenium phaeum DSM 12270 : CP003732] (-)strand	21	43.1	63.131	184.52	16.9911	17.1828	18.0199	16.4852	17.199	18.9062	16.8462	16.8313	18.0007	16.7177	17.3564	18.9458	17.0153	17.4823	18.2722	15.9927	17.7483	18.2101
2522003009	C-terminal processing peptidase-3. Serine peptidase. MEROPS family S41A [Thermacetogenium phaeum DSM 12270 : CP003732] (+)strand	12	38	44.157	183.96	16.0798	15.8302	16.2698	16.0097	15.3012	16.3176	16.7991	16.2153	16.8613	16.5742	16.5749	17.2679	16.7614	16.476	16.795	16.0299	16.4456	16.1095
2522003245	aspartyl/glutamyl-tRNA(Asn/Gln) amidotransferase subunit C [Thermacetogenium phaeum DSM 12270 : CP003732] (+)strand	6	70.2	11.058	182.6	16.2084	15.823	16.3953	15.3678	16.2611	15.5939	15.4665	15.0835	15.2272	15.173	15.521	15.1175	16.0079	16.0419	15.9107	15.1516	16.6957	15.3705
2522003322	Uncharacterized conserved protein, DUF1015 family [Thermacetogenium phaeum DSM 12270 : CP003732] (-)strand	19	50.1	49.278	182.36	16.9003	17.3063	16.571	16.3174	17.1968	16.2442	17.494	17.7832	16.9915	16.4493	17.5853	17.0964	17.2582	18.0304	17.0616	17.252	17.6853	16.4574
2522004160	4Fe-4S dicluster domain-containing protein [Thermacetogenium phaeum DSM 12270 : CP003732] (-)strand	8	74.1	15.047	181.62	17.8048	16.3328	16.7649	14.7599	15.8871	15.7422	17.3889	15.7084	16.0631	14.7085	15.5384	15.8412	17.6233	16.3799	16.5642	14.9122	16.2564	15.3218
2522002773	molybdopterin synthase sulfur carrier subunit [Thermacetogenium phaeum DSM 12270 : CP003732] (+)strand	4	61.1	10.54	181.11	15.2765	15.1238	15.1378	15.594	16.0732	15.6042	14.7472	14.2254	14.4335	14.7994	15.4025	15.6359	14.879	15.1864	14.6233	16.7992	16.1107	15.0402
2522004776	CRISPR-associated protein, Csh2 family [Thermacetogenium phaeum DSM 12270 : CP003732] (-)strand	12	48.5	34.864	180.76	16.0112	16.0622	16.3434	16.1384	15.7257	15.8963	16.3912	16.0738	16.8139	16.7251	16.1814	16.7927	16.388	16.7175	16.7374	15.4565	16.4408	16.0671
2522003485	polyribonucleotide nucleotidyltransferase [Thermacetogenium phaeum DSM 12270 : CP003732] (+)strand	17	31.3	77.457	180.12	16.7885	17.0567	16.6825	16.1867	16.2632	16.134	16.33	16.4413	16.2009	15.7913	16.0208	16.3019	17.05	17.6725	16.9525	16.4433	17.0211	16.2693
2522003175	4Fe-4S dicluster domain-containing protein [Thermacetogenium phaeum DSM 12270 : CP003732] (+)strand	14	70.8	27.311	179.97	17.06	16.4023	16.9195	16.2923	16.2108	16.7346	16.7142	15.869	16.8811	16.2335	16.3607	16.837	16.4863	16.0567	16.5906	14.8876	16.3518	16.0447
2522003053	Na+-translocating ferredoxin:NAD+ oxidoreductase RNF, RnfC subunit [Thermacetogenium phaeum DSM 12270 : CP003732] (+)strand	20	56	48.842	179.35	16.5142	16.5552	16.5543	16.8444	17.947	18.0754	16.3341	15.9814	16.5513	16.7029	17.8392	18.3622	16.3106	16.4752	16.3492	15.7989	18.1679	17.9174
2522005021	hydrogenase nickel incorporation protein HypB [Thermacetogenium phaeum DSM 12270 : CP003732] (-)strand	9	68.7	24.271	178.94	14.6849	16.1968	14.579	14.4801	16.2087	14.4327	14.4867	15.0892	14.7637	14.4577	15.8081	14.5373	14.6611	16.4264	14.6173	15.9349	16.1163	13.9811
2522004515	Aldo/keto reductase [Thermacetogenium phaeum DSM 12270 : CP003732] (-)strand	13	59.2	33.281	177.65	16.3335	17.7907	16.6866	15.5572	16.965	15.8127	16.2567	17.6935	16.4441	15.4438	16.5782	15.9291	16.0312	17.8055	16.274	16.4935	16.7856	15.6008
2522003300	3-deoxy-D-arabinoheptulosonate-7-phosphate synthase [Thermacetogenium phaeum DSM 12270 : CP003732] (+)strand	17	60.1	37.663	177.03	16.95	17.4824	17.1801	16.1516	16.6177	16.2822	16.7684	16.9144	17.2528	16.6256	16.8495	16.8817	16.6818	17.6081	17.3316	15.6889	17.1461	16.1878
2522003938	tryptophanyl-tRNA synthetase [Thermacetogenium phaeum DSM 12270 : CP003732] (-)strand	15	61.1	38.919	176.12	16.8384	16.6872	16.7047	16.1387	16.8722	15.9067	16.5391	16.2749	16.355	16.2131	16.4187	15.9124	16.9196	17.2907	16.7132	16.3657	17.4027	15.809
2522003361	phosphate:acyl-[acyl carrier protein] acyltransferase [Thermacetogenium phaeum DSM 12270 : CP003732] (+)strand	15	53.9	35.425	175.76	17.3814	16.3401	16.8327	16.178	16.0194	16.8401	17.3899	16.0534	16.6065	16.3098	16.3006	17.1048	17.5888	16.7268	16.7352	15.6674	16.635	16.8917
2522004061	TIGR01440 family protein [Thermacetogenium phaeum DSM 12270 : CP003732] (-)strand	10	65.8	20.9	175.04	15.7211	15.9773	16.4545	15.7906	16.7291	17.4973	15.736	15.4598	16.4573	16.092	16.6516	17.7856	15.7436	16.1894	16.6957	14.9809	17.091	17.0562
2522004901	small subunit ribosomal protein S5 [Thermacetogenium phaeum DSM 12270 : CP003732] (-)strand	17	84.8	17.303	174.86	18.5149	17.6837	17.5188	17.3617	17.6488	17.5724	18.8002	17.4651	17.737	17.3487	17.9653	18.2804	18.4149	17.4663	17.1776	16.5193	17.5948	17.1549
2522004205	purine-binding chemotaxis protein CheW [Thermacetogenium phaeum DSM 12270 : CP003732] (-)strand	7	67.5	17.381	173.8	16.5822	16.0611	15.8336	15.7369	16.2283	15.4338	16.3313	15.7246	16.0805	15.6899	16.1253	15.935	15.7038	15.6689	15.3844	15.5012	15.7366	14.8075
2522004516	hypothetical protein [Thermacetogenium phaeum DSM 12270 : CP003732] (-)strand	14	39.9	43.226	172.07	16.0831	17.0636	16.8595	16.1657	16.417	15.9895	15.5642	16.7975	16.3507	15.6074	15.9584	15.611	16.0194	16.8808	16.5129	15.983	16.5276	15.8507
2522003994	translation elongation factor P (EF-P) [Thermacetogenium phaeum DSM 12270 : CP003732] (-)strand	11	67.6	20.595	171.3	17.1479	16.9458	16.5246	17.7787	17.4251	16.6291	17.2081	16.4373	16.4598	18.0076	17.3095	16.6324	16.9674	16.8869	16.3458	17.5084	17.2642	16.0742
2522004606	D-methionine transport system ATP-binding protein [Thermacetogenium phaeum DSM 12270 : CP003732] (-)strand	13	44	37.557	170.91	16.8598	16.225	16.7094	16.6124	16.08	17.4037	16.3481	15.3149	16.2104	16.6178	15.8739	17.4063	17.8961	17.2254	17.7698	16.5879	17.5986	17.8077
2522003876	porphobilinogen synthase [Thermacetogenium phaeum DSM 12270 : CP003732] (-)strand	12	47.1	36.111	170.77	17.0729	16.9047	17.2269	16.4575	16.2932	16.7407	16.2498	15.8139	17.1751	16.6711	15.7298	16.5205	16.7979	16.7564	16.4294	15.78	16.2499	16.3944
2522004134	Hydrogenase maturation factor [Thermacetogenium phaeum DSM 12270 : CP003732] (-)strand	13	42.3	36.328	169.91	17.3906	17.1243	16.8769	15.6544	16.3969	15.5602	16.9216	16.4346	16.6284	15.3607	15.8904	15.6842	17.0689	17.1759	16.9075	15.2141	16.6099	15.446
2522004786	CRISPR-associated protein Csx10 [Thermacetogenium phaeum DSM 12270 : CP003732] (-)strand	11	31.1	43.467	169.41	16.3112	16.3289	16.7432	16.564	16.1799	16.797	16.1609	15.7624	16.4658	16.5645	16.0608	17.2824	16.1708	16.1701	16.5526	15.2696	16.192	15.9807
2522004787	CRISPR/Cas system CSM-associated protein Csm3, group 7 of RAMP superfamily [Thermacetogenium phaeum DSM 12270 : CP003732] (-)strand	9	69.9	21.308	169.1	15.8745	15.8612	16.2759	15.7914	15.5649	16.4674	16.5339	16.2683	16.7345	16.4876	16.5658	17.2168	16.1985	16.1489	16.325	14.7862	16.065	15.9576
2522004252	Acyl-CoA synthetase (AMP-forming)/AMP-acid ligase II [Thermacetogenium phaeum DSM 12270 : CP003732] (-)strand	17	39.7	58.974	167.99	17.0304	17.7966	17.1564	16.932	17.4208	17.2719	16.5708	17.0685	16.9181	16.6485	17.1997	17.2897	16.7558	17.8836	17.1686	16.5344	17.4734	16.6895
2522003670	NAD(P)H dehydrogenase (quinone) [Thermacetogenium phaeum DSM 12270 : CP003732] (+)strand	8	67	21.835	167.96	16.0484	16.6573	15.9453	15.873	16.5679	15.666	16.2864	16.7606	16.0458	16.0031	16.454	16.3338	16.1184	16.9182	16.0349	17.2113	16.7719	15.6533
2522002760	hypothetical protein [Thermacetogenium phaeum DSM 12270 : CP003732] (-)strand	11	51.9	31.991	167.81	16.5644	16.6814	15.9574	16.2786	17.0035	15.5767	16.4412	16.2999	15.7464	16.1954	16.4765	15.8656	15.3984	15.6699	14.6994	14.8037	15.6685	14.3036
2522005242	phosphomannomutase / phosphoglucomutase [Thermacetogenium phaeum DSM 12270 : CP003732] (+)strand	19	48.8	51.046	165.47	17.3753	17.7407	16.9083	16.5739	17.1169	16.2488	17.4508	17.3808	16.982	17.1543	17.2053	16.8485	17.4336	17.969	16.9944	17.0523	17.3132	16.2573
2522004066	glycine cleavage system H protein [Thermacetogenium phaeum DSM 12270 : CP003732] (-)strand	6	41.4	14.367	165.27	14.5961	15.0689	15.4317	15.0707	16.3775	15.7313	14.2397	14.5067	14.7274	14.9851	15.5794	15.3748	14.7947	15.1415	15.1276	15.0382	16.5131	15.9516
2522005009	dihydropteroate synthase [Thermacetogenium phaeum DSM 12270 : CP003732] (-)strand	17	53.9	44.989	164.77	16.7596	16.7416	17.0726	16.184	16.5184	16.7997	16.4544	16.1691	16.7387	16.1751	16.3012	17.1188	16.5717	16.6741	16.9122	15.4334	16.7533	16.5074
2522003510	stage V sporulation protein S [Thermacetogenium phaeum DSM 12270 : CP003732] (+)strand	4	70.9	8.7572	164.66	15.0139	15.4256	15.3671	14.2157	14.7725	14.5314	15.5995	15.4827	15.7579	14.3299	14.9146	14.8449	15.1986	15.8285	15.416	14.9765	15.2603	14.5284
2522003972	1-deoxy-D-xylulose-5-phosphate synthase [Thermacetogenium phaeum DSM 12270 : CP003732] (-)strand	16	36.5	67.772	164.5	16.4532	15.8439	16.3517	15.9497	15.8673	16.1807	16.6432	15.9119	16.7486	16.4037	16.2468	17.0582	16.1584	15.7971	16.1013	14.7339	15.8769	15.4311
2522003890	4-hydroxy-3-polyprenylbenzoate decarboxylase [Thermacetogenium phaeum DSM 12270 : CP003732] (-)strand	10	43.7	21.184	163.61	18.1972	16.6204	17.2185	15.515	15.4113	15.8645	18.2366	16.5009	17.3732	15.6804	15.6102	16.1964	18.3154	17.0076	17.4455	14.8307	15.7041	15.5634
2522004884	phenylacetate-CoA ligase [Thermacetogenium phaeum DSM 12270 : CP003732] (-)strand	17	37.8	53.712	163.2	16.452	16.3932	16.6566	16.5307	16.4683	18.7658	15.7644	15.7387	16.0108	16.0454	16.0393	18.2946	16.1173	16.3206	16.5645	15.6161	16.6633	18.2203
2522003598	aspartyl-tRNA synthetase [Thermacetogenium phaeum DSM 12270 : CP003732] (+)strand	12	22.8	68.787	161.95	16.5825	16.2406	16.8334	14.9305	15.7254	16.2053	16.1842	15.3991	16.1677	14.7597	15.2811	16.163	17.1068	16.9846	17.161	15.4255	16.7645	16.59
2522004882	pyruvate formate lyase activating enzyme [Thermacetogenium phaeum DSM 12270 : CP003732] (-)strand	11	44.1	38.04	161.25	15.534	16.1134	15.6609	15.3126	15.9001	17.2772	15.485	15.0273	15.4679	14.8457	15.7481	17.3183	15.8703	16.345	15.9889	15.9788	16.3978	17.5398
2522002569	Uncharacterized conserved protein, DUF362 family [Thermacetogenium phaeum DSM 12270 : CP003732] (+)strand	18	53.6	42.643	160.84	17.4703	16.813	17.4109	16.7572	16.5718	17.6353	17.3291	16.3724	17.2048	16.9002	16.8457	17.84	17.2114	16.6386	17.1763	15.7273	16.5569	16.8894
2522002736	diadenylate cyclase [Thermacetogenium phaeum DSM 12270 : CP003732] (+)strand	13	36.7	46.125	160.56	16.412	16.1427	16.3838	16.6531	16.1031	15.9148	16.4727	15.9744	16.3351	17.0473	16.3159	16.625	15.587	15.6671	15.4689	15.1424	15.7776	15.1234
2522002878	precorrin-4/cobalt-precorrin-4 C11-methyltransferase [Thermacetogenium phaeum DSM 12270 : CP003732] (+)strand	10	51.3	28.113	160.13	17.2298	17.4015	16.897	15.6401	16.7349	16.1452	16.9562	16.8501	16.3978	15.5187	16.2047	16.2174	17.8213	17.7526	16.949	15.7492	17.1195	16.188
2522002403	branched-chain amino acid transport system ATP-binding protein [Thermacetogenium phaeum DSM 12270 : CP003732] (+)strand	10	50.2	26.438	159.86	16.9671	16.376	16.5927	16.1453	16.9798	17.2057	17.0566	16.3077	16.5818	16.1764	17.0547	17.54	17.0725	16.7118	16.5148	15.6518	17.5107	17.0475
2522002604	Tetratricopeptide repeat-containing protein [Thermacetogenium phaeum DSM 12270 : CP003732] (-)strand	24	43	72.572	159.33	17.8601	17.4476	17.6616	17.0583	17.2876	17.7586	17.4714	16.77	17.4776	17.2455	17.0085	17.9259	17.968	17.7542	17.9499	16.3907	17.7813	17.4314
2522003792	carbamoyl-phosphate synthase small subunit [Thermacetogenium phaeum DSM 12270 : CP003732] (-)strand	7	25.4	39.223	159.25	15.7615	16.2989	15.5416	14.2996	15.0618	15.424	15.6039	15.289	14.9569	13.8759	14.6999	15.3002	15.1755	14.4466	14.5193	13.2459	14.7424	14.6333
2522003589	preprotein translocase subunit SecD [Thermacetogenium phaeum DSM 12270 : CP003732] (+)strand	17	41.2	47.323	157.92	18.121	17.4455	18.0694	18.2648	16.9427	18.5868	17.4368	16.5309	17.5692	17.896	16.7185	18.1909	17.1786	16.9522	17.5289	16.3199	16.8861	16.8939
2522004921	translation elongation factor 2 (EF-2/EF-G) [Thermacetogenium phaeum DSM 12270 : CP003732] (-)strand	22	44.2	77.123	157.86	16.7918	16.8973	16.7475	15.9216	17.3276	16.2194	16.576	16.3406	16.3463	15.728	17.0628	16.5046	16.6304	17.1394	16.605	15.8806	17.4905	16.1455
2522003312	Radical SAM superfamily enzyme, MoaA/NifB/PqqE/SkfB family [Thermacetogenium phaeum DSM 12270 : CP003732] (+)strand	15	44.3	52.455	156.96	16.9181	16.4772	16.4657	17.1098	16.2753	16.3158	16.7342	16.2134	16.2325	17.1139	16.1464	16.5482	16.9298	16.5896	16.2171	16.3271	16.2402	16.0488
2522005249	Protein of unknown function (DUF1638) [Thermacetogenium phaeum DSM 12270 : CP003732] (+)strand	12	61.9	20.468	156.82	16.8628	17.2533	17.5921	15.8792	16.995	17.8852	16.585	16.6646	17.2379	15.8761	16.8324	17.8001	16.621	17.3128	17.672	16.3887	16.9364	17.0936
2522003165	Glycosyltransferase involved in cell wall bisynthesis [Thermacetogenium phaeum DSM 12270 : CP003732] (-)strand	14	43.3	44.433	156.09	16.275	15.3262	16.3549	14.6731	15.2265	16.3875	17.1503	16.0009	17.1683	15.7436	16.142	17.1858	16.7149	15.9873	16.8691	14.4877	16.0716	16.1114
2522004128	hydroxymethylpyrimidine synthase [Thermacetogenium phaeum DSM 12270 : CP003732] (-)strand	15	39.3	47.654	155.9	17.1102	17.5682	16.8274	16.1226	17.3478	16.3875	17.1902	17.5366	16.798	16.4026	17.5422	16.6691	16.8616	17.5041	16.6376	15.3988	17.4756	16.1435
2522004320	Uncharacterized conserved protein YlxW, UPF0749 family [Thermacetogenium phaeum DSM 12270 : CP003732] (+)strand	14	59.6	27.653	155.79	17.0713	16.8882	17.2425	17.0036	16.915	18.7324	17.2497	16.7562	17.4679	17.4623	17.2232	19.0974	17.4327	17.4286	17.6505	17.1085	17.5403	18.4396
2522005156	tetrapyrrole methylase family protein / MazG family protein [Thermacetogenium phaeum DSM 12270 : CP003732] (-)strand	20	53.1	57.321	155.59	17.5581	16.3313	16.8068	15.3434	15.883	16.376	17.4406	15.8775	16.7245	15.6356	16.0024	16.5848	17.797	16.6047	17.0545	15.2082	16.5898	16.1217
2522002988	Ni/Fe-hydrogenase 1 B-type cytochrome subunit [Thermacetogenium phaeum DSM 12270 : CP003732] (+)strand	8	26.1	25.472	155.56	16.3184	15.7662	16.5484	16.243	16.6392	18.9762	16.7081	15.6843	16.7477	17.1263	16.9215	19.1049	16.718	16.4466	17.1348	15.9864	17.5447	18.5935
2522004777	CRISPR-associated protein Cas8b/Csh1, subtype I-B/HMARI [Thermacetogenium phaeum DSM 12270 : CP003732] (-)strand	6	40.4	15.716	154.56	16.377	16.102	17.0175	15.7176	16.1149	16.4304	16.1496	15.8554	16.9478	16.0698	16.5146	16.6549	16.9444	17.0223	17.381	16.6124	17.184	17.1583
2522004477	ech hydrogenase subunit C [Thermacetogenium phaeum DSM 12270 : CP003732] (-)strand	6	61.4	15.456	154.43	15.5978	15.5207	16.1873	14.7449	14.9216	16.0344	15.3216	14.8449	16.1714	14.5738	14.906	16.2763	15.3027	15.2743	16.0078	13.4394	14.92	14.9353
2522003600	Uncharacterized conserved protein, contains tandem ACT domains [Thermacetogenium phaeum DSM 12270 : CP003732] (+)strand	6	42	15.763	154.04	16.513	16.3135	15.7733	16.5301	16.6413	15.327	16.646	16.4746	16.1437	16.8874	16.7279	15.8003	16.7094	16.7908	16.1245	16.3301	16.9662	15.5248
2522002564	methyl-accepting chemotaxis sensory transducer with Cache sensor [Thermacetogenium phaeum DSM 12270 : CP003732] (+)strand	20	31.2	75.458	153.63	16.3294	16.0969	16.1002	17.2658	15.8571	16.376	16.7475	16.1404	16.5817	17.7144	16.3068	17.4028	16.2125	16.025	16.1101	15.5893	15.8212	15.5864
2522004939	large subunit ribosomal protein L10 [Thermacetogenium phaeum DSM 12270 : CP003732] (-)strand	12	68.4	18.74	153.07	18.5056	17.157	17.7515	16.8712	17.4363	17.3478	18.1846	16.3484	17.3202	16.3611	17.1315	17.0905	18.2793	17.1924	17.5275	16.1143	17.7735	16.9127
2522005086	translation factor SUA5 [Thermacetogenium phaeum DSM 12270 : CP003732] (-)strand	12	55.2	38.029	152.47	15.6567	15.6546	15.5565	15.1507	15.5096	15.3108	16.4697	15.7091	16.1065	15.8612	15.8044	16.4251	16.2467	16.3561	16.1478	15.4056	15.9063	15.2306
2522003330	spermidine synthase [Thermacetogenium phaeum DSM 12270 : CP003732] (+)strand	13	48.2	32.141	151.88	17.1783	16.2701	16.8664	16.1953	16.3042	16.5368	17.5422	15.6605	16.6839	16.0143	16.2537	16.9178	17.1411	16.1236	16.319	15.5798	16.5322	16.1149
2522004455	molecular chaperone GrpE [Thermacetogenium phaeum DSM 12270 : CP003732] (-)strand	12	55.6	24.24	151.71	17.4275	16.2567	16.8763	16.8276	15.9308	16.6607	17.2482	15.9041	16.8624	16.9617	16.1149	16.8555	17.7427	16.7322	17.2931	16.0537	16.7429	16.5163
2522002937	RNA polymerase primary sigma factor [Thermacetogenium phaeum DSM 12270 : CP003732] (+)strand	13	33	41.256	151.1	17.4261	16.6022	17.1817	16.9953	16.6605	17.333	17.4499	16.2756	17.1942	16.8912	16.8208	18.0279	17.273	16.4073	16.9193	16.1839	16.7354	16.7196
2522003787	orotate phosphoribosyltransferase [Thermacetogenium phaeum DSM 12270 : CP003732] (-)strand	9	68.3	20.527	150.69	16.4542	16.8307	16.3121	15.8102	17.2762	16.0122	16.6071	16.8054	16.1569	15.9811	17.5864	16.422	16.5331	17.1853	16.4086	16.0677	17.4242	15.8977
2522004778	CRISPR-associated protein Csh1 [Thermacetogenium phaeum DSM 12270 : CP003732] (-)strand	21	42.5	54.002	149.01	17.4817	17.3757	17.8618	16.5461	17.253	17.6569	17.4037	17.1148	17.907	16.9326	17.4598	17.6927	17.6527	17.8946	17.9641	16.6644	17.914	17.8107
2522003833	NADH-quinone oxidoreductase subunit G [Thermacetogenium phaeum DSM 12270 : CP003732] (-)strand	9	58.2	24	148.51	16.7806	16.1579	16.8845	16.0987	15.9079	16.2893	17.0281	16.1145	16.9951	16.4856	16.3023	16.5334	16.9279	16.7486	16.9149	16.0271	16.497	15.9721
2522004608	S-layer homology domain-containing protein [Thermacetogenium phaeum DSM 12270 : CP003732] (-)strand	21	35.4	80.91	147.95	17.6472	17.6634	17.3048	17.4736	17.1917	17.8376	17.5563	17.2938	16.9124	17.2633	16.7898	18.0425	18.0664	18.1302	17.5821	17.5633	17.6476	17.9765
2522005073	ATP synthase F1 subcomplex delta subunit [Thermacetogenium phaeum DSM 12270 : CP003732] (-)strand	8	45.7	21.735	147.68	16.2315	15.2858	15.7082	14.9901	15.8132	15.7322	16.2624	14.9004	15.7422	14.8258	16.0296	16.1114	15.8095	14.9899	15.2754	14.3431	15.7344	15.1164
2522003198	formyltetrahydrofolate-dependent phosphoribosylglycinamide formyltransferase [Thermacetogenium phaeum DSM 12270 : CP003732] (+)strand	10	67.4	26.835	145.99	16.4072	16.4659	15.9168	16.6538	16.027	15.7517	17.1764	17.0818	16.5048	17.4808	16.9016	16.7625	16.0172	16.558	15.9469	16.4354	15.748	15.6949
2522003475	ribosome maturation factor RimP [Thermacetogenium phaeum DSM 12270 : CP003732] (+)strand	13	80.8	17.09	145.95	17.7569	16.5329	16.9996	16.0375	16.802	16.8221	18.2112	16.422	17.1568	16.2053	17.0219	17.1653	17.3719	16.4267	16.6828	15.1786	16.7576	16.2187
2522004062	lipoate-protein ligase A [Thermacetogenium phaeum DSM 12270 : CP003732] (-)strand	16	51.2	37.748	145.83	16.5004	16.9366	16.8069	16.1445	17.72	17.5449	16.2033	16.5579	16.577	15.8934	17.5143	17.3794	16.1423	16.866	16.6956	16.0105	17.5637	16.6938
2522005062	formate dehydrogenase, alpha subunit [Thermacetogenium phaeum DSM 12270 : CP003732] (+)strand	15	36.6	58.494	145.6	15.9984	17.1447	17.2363	15.9922	16.2514	16.5382	15.887	16.9507	17.5639	15.8488	16.1272	16.8259	15.7612	17.3714	17.3956	15.8424	16.9434	16.2279
2522004161	Uncharacterized conserved protein, DUF39 family [Thermacetogenium phaeum DSM 12270 : CP003732] (-)strand	10	30.4	43.597	144.88	16.989	15.3061	15.9643	14.9354	14.96	15.1904	16.5708	14.8797	15.78	16.1257	15.4317	15.682	16.3202	15.2994	15.8064	13.8835	15.5771	14.54
2522003782	TIGR00255 family protein [Thermacetogenium phaeum DSM 12270 : CP003732] (-)strand	16	50.3	35.558	144.08	16.7352	16.2313	16.8951	15.9342	16.1035	16.2535	16.825	15.9197	16.7623	15.7989	16.3621	16.416	16.3243	16.0025	16.4829	15.1855	16.1446	15.4127
2522003902	homoserine dehydrogenase [Thermacetogenium phaeum DSM 12270 : CP003732] (-)strand	20	53	47.306	144.03	17.9355	17.5099	17.4335	16.9063	17.9571	17.0101	17.7916	17.2896	17.159	17.1295	17.8357	17.2513	17.7396	17.7163	17.2046	16.0965	18.1093	16.7268
2522003604	16S rRNA (cytosine1402-N4)-methyltransferase [Thermacetogenium phaeum DSM 12270 : CP003732] (+)strand	13	48.9	35.212	143.83	17.0355	16.5842	17.1335	15.3685	16.5411	16.7467	17.0359	16.1472	16.871	15.507	16.2891	17.0662	17.267	16.7742	17.0271	15.0749	16.5623	16.6526
2522002422	selenium metabolism protein YedF [Thermacetogenium phaeum DSM 12270 : CP003732] (+)strand	9	52.3	21.627	143.68	16.8753	16.825	17.0839	15.9952	17.4806	16.0062	16.8333	16.5674	17.1752	16.191	17.5298	16.3933	16.514	17.0597	16.8787	15.7456	17.6078	15.6329
2522005208	transcriptional pleiotropic regulator of transition state genes [Thermacetogenium phaeum DSM 12270 : CP003732] (+)strand	9	79.1	9.6672	143.68	17.6906	17.9782	17.0157	17.9951	17.6765	16.8827	17.5528	17.5312	16.7715	17.6259	17.3857	17.4811	17.4973	18.2364	16.8996	17.2407	17.5591	16.6413
2522004580	formylmethanofuran dehydrogenase subunit E [Thermacetogenium phaeum DSM 12270 : CP003732] (-)strand	10	50.7	22.812	143.51	16.8306	17.7116	17.4137	15.8509	16.6648	15.698	16.7488	17.3379	17.3153	16.1423	16.6744	16.2668	16.9372	17.9961	17.4729	15.2786	17.1835	15.7206
2522003425	transcriptional pleiotropic repressor [Thermacetogenium phaeum DSM 12270 : CP003732] (+)strand	10	47.5	29.706	143.49	15.6635	16.1286	15.6354	15.1621	16.1588	15.4787	15.9109	16.1561	15.9241	15.8248	16.8365	16.3372	15.5255	16.1629	15.6055	14.7547	16.5555	15.6749
2522003028	phosphoglycerate mutase [Thermacetogenium phaeum DSM 12270 : CP003732] (+)strand	15	35.5	56.278	143.45	16.7806	17.3013	16.3781	15.5731	17.1249	16.0937	17.2776	17.628	16.5793	16.008	17.1983	16.7566	16.7907	17.6262	16.3429	16.113	17.1297	16
2522004296	biotin synthase [Thermacetogenium phaeum DSM 12270 : CP003732] (-)strand	9	31.1	38.588	143.38	15.0645	14.9434	14.771	14.5005	15.9293	15.4937	14.7397	14.6531	14.5641	14.6934	15.7238	15.7539	15.2832	15.409	15.1657	15.7227	16.3489	15.6015
2522004430	PAS domain S-box-containing protein/diguanylate cyclase (GGDEF) domain-containing protein [Thermacetogenium phaeum DSM 12270 : CP003732] (-)strand	22	28.1	95.73	142.76	16.5208	17.7905	16.3969	16.0488	16.183	16.3181	15.9665	17.1032	15.8884	15.7975	15.9303	16.0959	17.1223	18.4487	16.8875	16.0855	16.986	16.4738
2522003344	threonyl-tRNA synthetase [Thermacetogenium phaeum DSM 12270 : CP003732] (+)strand	23	40.9	73.984	142.14	17.0637	17.0021	17.42	17.0245	17.1915	16.9243	17.0097	16.8602	17.4276	17.025	17.1859	17.3859	17.009	17.1641	17.2483	16.2054	17.4785	16.513
2522003959	ADP-ribose pyrophosphatase [Thermacetogenium phaeum DSM 12270 : CP003732] (-)strand	13	76.6	20.539	141.83	16.2785	16.753	16.0133	15.6318	16.7305	15.3998	17.2164	17.3796	16.6274	16.4009	17.3309	16.5682	16.445	17.2189	16.1687	16.6382	16.8997	15.5971
2522004120	S-layer homology domain-containing protein [Thermacetogenium phaeum DSM 12270 : CP003732] (+)strand	8	45.7	24.104	141.1	14.5102	14.5803	14.6602	15.9792	16.024	16.5041	14.4524	14.2022	14.6398	15.7014	16.1309	16.7922	15.0777	15.1671	15.2475	17.2601	16.3524	16.5613
2522004129	thiamine-phosphate diphosphorylase [Thermacetogenium phaeum DSM 12270 : CP003732] (-)strand	7	48.9	24.18	139.13	15.156	15.6389	15.1939	14.901	15.0774	14.6068	15.1964	15.5931	15.0625	14.9005	15.0691	15.1078	15.5795	16.132	15.2434	15.1033	15.6225	14.7762
2522003693	O-acetyl-ADP-ribose deacetylase (regulator of RNase III), contains Macro domain [Thermacetogenium phaeum DSM 12270 : CP003732] (+)strand	7	68.2	19.212	139.09	14.7897	15.374	14.185	14.7086	14.8568	13.9063	14.3906	14.39	13.7139	14.2569	14.212	13.761	15.122	15.7466	14.5119	15.5538	15.1602	14.0643
2522004737	DNA-binding transcriptional regulator, GntR family [Thermacetogenium phaeum DSM 12270 : CP003732] (-)strand	10	55.8	25.293	138.01	15.3135	15.3142	14.8491	14.9205	15.7166	14.7648	15.836	15.5401	15.8853	16.1435	16.3973	16.2612	15.5783	15.6227	15.4022	14.6143	15.7722	14.6197
2522002824	Multimeric flavodoxin WrbA [Thermacetogenium phaeum DSM 12270 : CP003732] (+)strand	14	81.3	19.69	137.87	16.0176	17.4638	16.0148	15.5234	16.4895	15.6662	16.3501	17.844	16.4324	15.1663	16.9452	16.2584	16.3162	17.8165	16.3954	18.1792	16.7584	15.8391
2522004511	formate dehydrogenase major subunit [Thermacetogenium phaeum DSM 12270 : CP003732] (+)strand	17	18.7	124.93	137.03	15.9893	16.7138	16.6335	15.6778	15.9765	16.7008	16.0747	16.4633	16.873	16.1367	17.244	17.4786	15.8102	16.7876	16.5061	14.6667	16.1231	16.4685
2522005114	transcription termination factor Rho [Thermacetogenium phaeum DSM 12270 : CP003732] (-)strand	18	45.7	47.252	136.96	18.1546	17.8352	18.5662	16.6991	17.1554	17.2865	17.8858	17.4706	18.282	16.6016	17.0799	17.2213	17.882	17.8946	18.3641	16.0042	17.46	16.8946
2522003983	acetyl-CoA carboxylase, biotin carboxylase subunit [Thermacetogenium phaeum DSM 12270 : CP003732] (-)strand	12	34.4	49.409	136.64	16.4345	15.6975	16.3239	15.9363	15.9217	15.9391	16.6653	15.5038	16.3885	15.9287	16.0858	16.3535	16.238	15.4176	15.8513	14.6938	15.7381	15.3363
2522004202	NAD(P)H-hydrate epimerase [Thermacetogenium phaeum DSM 12270 : CP003732] (-)strand	14	36.6	55.434	136.33	16.3194	16.5717	16.4136	16.3277	15.8933	15.9212	16.9473	17.0863	17.154	16.8898	16.5668	16.8795	15.682	16.1515	15.9814	15.7825	15.9338	15.7953
2522004909	small subunit ribosomal protein S17 [Thermacetogenium phaeum DSM 12270 : CP003732] (-)strand	6	53.7	12.435	136.2	15.9639	15.2857	15.3676	14.7991	15.0051	15.049	15.8651	14.6027	15.0218	14.4468	14.3359	15.1674	16.6398	15.5084	15.6426	14.5247	15.2335	15.4623
2522003463	translation elongation factor Ts (EF-Ts) [Thermacetogenium phaeum DSM 12270 : CP003732] (+)strand	13	60.6	22.54	135.96	17.1382	16.5182	16.8881	17.4501	16.1381	16.5116	17.404	16.4523	17.3874	18.2759	16.8364	17.4951	17.1845	16.8214	16.9361	16.2297	16.8114	16.3559
2522002954	septum site-determining protein MinD [Thermacetogenium phaeum DSM 12270 : CP003732] (+)strand	15	57.9	29.129	135.73	17.1336	17.5228	16.9429	16.3341	17.2665	16.967	16.5705	16.6429	16.4365	16.1635	16.945	17.015	16.8995	17.6335	16.8818	16.6516	17.3402	16.5235
2522002888	chemotaxis protein MotA [Thermacetogenium phaeum DSM 12270 : CP003732] (-)strand	5	25.9	28.406	135.72	14.5683	13.8384	14.2701	13.927	13.7087	14.7851	13.3515	12.4935	13.414	14.8499	13.171	13.6851	13.4255	12.9332	13.4974	11.8248	13.0927	12.9319
2522003920	4Fe-4S dicluster domain-containing protein [Thermacetogenium phaeum DSM 12270 : CP003732] (-)strand	3	84.5	6.328	135.69	12.9792	14.5267	12.9901	13.4625	14.9513	12.482	12.8033	14.6068	12.7169	13.2406	14.1383	12.7934	13.043	14.6714	13.1471	16.2285	14.5291	12.7515
2522004881	N-acetyl-gamma-glutamyl-phosphate reductase [Thermacetogenium phaeum DSM 12270 : CP003732] (-)strand	18	66.9	37.724	135.64	17.3253	16.4159	16.9498	17.7883	16.5425	17.1759	17.5302	16.1474	17.1171	17.653	16.7982	17.7698	17.1953	16.2427	16.7688	16.9787	16.8778	17.1271
2522002620	Nucleoside-diphosphate-sugar epimerase [Thermacetogenium phaeum DSM 12270 : CP003732] (+)strand	11	45.2	33.017	135.62	15.5624	15.6715	15.6841	14.5321	15.1774	15.6008	16.1479	16.0779	16.4655	15.3485	16.1767	16.4314	16.1194	16.4995	16.4063	14.8324	16.136	15.7528
2522004966	formate hydrogenlyase subunit 5 [Thermacetogenium phaeum DSM 12270 : CP003732] (+)strand	15	31.3	66.091	135.62	16.1802	15.9696	16.2286	16.5051	15.9186	17.0296	16.3187	15.5204	15.9396	16.8001	16.1848	17.5592	16.4967	16.2358	16.1121	15.8613	16.4166	17.575
2522002739	Uncharacterized conserved protein YacL, contains PIN and TRAM domains [Thermacetogenium phaeum DSM 12270 : CP003732] (+)strand	10	31.6	40.893	135.21	15.5654	15.4512	15.7144	14.7455	15.0279	16.652	15.4286	14.8042	15.5668	14.6854	14.9397	16.6416	15.9572	16.0969	16.1364	14.7794	15.5519	16.0664
2522003949	stage II sporulation protein AB (anti-sigma F factor) [Thermacetogenium phaeum DSM 12270 : CP003732] (-)strand	4	43.8	15.935	135.14	14.9279	15.2107	14.6272	14.458	16.0539	14.4529	14.9149	15.4192	14.3016	14.4309	15.7506	14.6541	13.8684	14.67	13.6367	13.7073	15.2581	13.6144
2522003384	glycolate oxidase [Thermacetogenium phaeum DSM 12270 : CP003732] (+)strand	16	41	50.459	135.03	16.5057	16.7853	16.7775	16.1496	16.2557	16.3331	16.7624	16.8373	16.9818	16.6337	16.7993	17.0522	16.5086	17.0656	16.8079	15.5997	16.7614	16.1574
2522004818	Uncharacterized conserved protein YurZ, alkylhydroperoxidase/carboxymuconolactone decarboxylase family [Thermacetogenium phaeum DSM 12270 : CP003732] (+)strand	11	80.2	11.23	134.88	17.1853	17.5099	16.9747	18.0504	17.727	16.9264	17.3584	17.2754	16.6828	17.9956	17.5808	17.1363	17.6609	18.1088	17.3166	18.2216	18.1753	17.2468
2522004941	LSU ribosomal protein L11P [Thermacetogenium phaeum DSM 12270 : CP003732] (-)strand	12	64.1	15.114	134.87	17.7778	16.8669	17.5489	16.7428	16.9051	17.2476	18.3855	16.7187	17.7872	17.056	17.367	17.5778	17.95	17.0017	17.6049	16.5489	17.5646	16.7934
2522003794	aspartate carbamoyltransferase [Thermacetogenium phaeum DSM 12270 : CP003732] (-)strand	12	51.8	34.392	134.56	16.0699	15.5586	15.5145	15.4262	15.8654	15.4066	16.6788	15.7735	16.1663	16.0831	16.0414	16.6181	16.4698	15.8909	15.5697	14.539	16.062	15.4293
2522003180	molybdopterin molybdochelatase [Thermacetogenium phaeum DSM 12270 : CP003732] (+)strand	13	41.4	44.497	134.27	16.2333	17.0614	17.1483	16.1388	17.4969	16.5781	15.769	16.4038	16.3959	15.7291	16.8885	16.0954	16.1309	17.1023	16.7797	15.7201	17.6666	16.2368
2522004904	small subunit ribosomal protein S8 [Thermacetogenium phaeum DSM 12270 : CP003732] (-)strand	8	55	14.774	132.53	17.4126	16.8752	17.3082	17.1432	16.8231	17.1039	17.1508	15.9936	16.7425	16.6092	16.5332	16.6949	17.6854	17.022	17.2042	16.4239	17.2479	16.8487
2522003048	ethanolamine utilization protein EutM [Thermacetogenium phaeum DSM 12270 : CP003732] (+)strand	8	82	10.257	131.62	15.3478	15.3777	15.5165	16.8769	16.0672	17.0995	14.7953	14.2938	15.1223	16.5549	15.4723	17.076	15.5533	15.8383	15.5765	15.7765	17.3521	17.3023
2522003465	ribosome recycling factor [Thermacetogenium phaeum DSM 12270 : CP003732] (+)strand	15	62.7	21.114	131.34	17.6116	17.4879	16.7685	18.3798	17.6887	16.7697	17.8509	17.1176	16.9864	18.3214	17.7402	17.1856	17.4663	17.4266	16.5902	18.4279	17.8505	16.5308
2522004878	acetylornithine aminotransferase apoenzyme [Thermacetogenium phaeum DSM 12270 : CP003732] (-)strand	11	37.8	42.584	130.8	16.564	16.1508	16.1944	16.1868	16.8997	16.3493	16.2157	15.9276	15.9191	15.8413	16.982	16.5248	16.5027	16.7427	16.3995	15.8876	17.3778	16.4127
2522004707	HlyD family secretion protein [Thermacetogenium phaeum DSM 12270 : CP003732] (-)strand	13	39.7	42.204	129.96	16.5146	15.8608	16.3952	16.0008	16.0577	16.6556	15.9832	15.1085	15.9142	15.9387	15.6218	16.9809	16.7169	16.1976	16.8113	16.0399	16.4379	16.4043
2522003993	transcriptional regulator AraC family [Thermacetogenium phaeum DSM 12270 : CP003732] (-)strand	5	28.2	17.992	129.19	17.8311	16.8474	17.4061	16.3082	17.7545	16.9748	17.1389	16.0865	16.7611	16.0579	17.363	16.3616	16.9505	16.392	16.5212	15.22	17.3696	15.814
2522004860	peptide/nickel transport system substrate-binding protein [Thermacetogenium phaeum DSM 12270 : CP003732] (-)strand	15	31.2	60.488	129.08	16.5578	16.876	15.9348	16.3289	17.2171	16.5365	15.4284	15.8803	15.469	16.7414	17.491	17.0966	16.6037	17.474	16.1766	16.4508	18.1395	16.6364
2522004133	sulfur carrier protein [Thermacetogenium phaeum DSM 12270 : CP003732] (-)strand	3	62.1	7.5255	128.23	14.969	15.3058	14.6125	14.2324	15.5901	14.256	14.6508	14.3547	14.1235	13.8823	14.4792	13.6524	14.8012	14.9028	14.1716	15.0035	15.2511	13.7773
2522003719	3-oxoacyl-[acyl-carrier-protein] synthase II [Thermacetogenium phaeum DSM 12270 : CP003732] (-)strand	8	30	43.896	128.05	15.9603	15.7456	15.7253	16.0257	15.479	15.3758	16.1169	15.212	15.5549	16.1201	15.5688	15.5545	15.0481	14.8389	14.6596	13.6718	14.8585	14.42
2522004247	hypothetical protein [Thermacetogenium phaeum DSM 12270 : CP003732] (-)strand	15	23.9	76.785	127.8	17.4838	16.886	17.2053	16.691	16.4198	16.6533	17.1006	16.1508	16.7199	16.4482	16.1402	16.8244	17.1366	16.6153	16.6492	15.2808	16.2107	15.781
2522003200	phosphoribosylamine--glycine ligase [Thermacetogenium phaeum DSM 12270 : CP003732] (+)strand	16	47.2	44.908	127.41	16.0889	16.1685	15.7532	15.6296	17.1129	15.5319	16.3433	16.095	15.8708	16.1001	17.0986	16.4366	16.3578	16.6191	16.2726	16.2534	17.2726	16.0947
2522004326	3-isopropylmalate dehydratase, large subunit [Thermacetogenium phaeum DSM 12270 : CP003732] (-)strand	13	37.2	45.601	127.34	17.9716	17.6323	17.3504	15.8636	16.6537	16.5405	17.6207	16.7475	17.3544	16.2707	17.0252	16.9779	17.5674	17.5401	17.0443	15.1711	17.01	16.0313
2522003646	glutamine synthetase [Thermacetogenium phaeum DSM 12270 : CP003732] (-)strand	9	26.2	49.699	126.65	16.0687	15.5676	16.0644	15.4362	15.8705	16.0203	16.0926	15.3044	15.9847	15.6293	16.1882	16.3953	15.4882	15.2181	15.5226	14.2742	15.8678	15.3158
2522003364	stage V sporulation protein S [Thermacetogenium phaeum DSM 12270 : CP003732] (+)strand	5	75.6	8.9152	125.92	16.2042	15.4791	15.6901	15.1971	15.4966	15.5285	16.0602	15.191	15.0213	14.253	15.2997	14.9283	15.4106	14.73	14.8703	15.2299	15.2161	14.4601
2522003464	uridylate kinase [Thermacetogenium phaeum DSM 12270 : CP003732] (+)strand	13	62	26.261	125.75	17.4292	16.3106	16.8111	16.0605	16.6962	16.4722	17.1104	15.7099	16.3983	16.0452	16.7888	16.7375	17.1704	16.2571	16.3893	15.1891	16.9556	15.9334
2522003026	phosphoglycerate kinase [Thermacetogenium phaeum DSM 12270 : CP003732] (+)strand	13	35.9	42.273	125.73	16.8753	16.4922	15.6035	15.7699	16.2918	15.6664	16.912	16.4061	16.1267	16.247	16.5865	16.6492	17.0231	17.2268	16.011	16.3888	16.7612	15.8721
2522004395	Uncharacterized protein, DUF1786 family [Thermacetogenium phaeum DSM 12270 : CP003732] (-)strand	15	52.4	38.106	124.55	16.8225	18.4618	16.9038	16.1814	16.7974	16.5678	16.2059	17.9576	16.3422	15.984	16.3477	16.5936	16.835	18.6665	16.8369	15.7111	17.1931	16.4025
2522003924	hypothetical protein [Thermacetogenium phaeum DSM 12270 : CP003732] (-)strand	8	56.8	17.55	124.1	15.7499	14.7893	15.3957	15.7512	15.1567	15.4147	15.9321	14.6722	15.8424	16.0693	15.6119	16.0434	15.6383	14.9637	15.5419	14.2245	15.5487	14.9571
2522002859	HEAT repeat-containing protein [Thermacetogenium phaeum DSM 12270 : CP003732] (+)strand	7	44.4	20.673	123.88	15.7881	15.8781	15.6589	15.5608	17.0004	15.6718	15.7226	15.6233	15.2873	15.6404	16.8873	15.6345	15.9391	16.1676	15.7803	16.9236	17.2516	15.7201
2522004244	hypothetical protein [Thermacetogenium phaeum DSM 12270 : CP003732] (-)strand	7	50.4	29.599	123.83	14.2674	13.2995	14.0866	13.1435	13.1268	13.2591	14.3416	13.1513	14.217	13.5253	13.6544	14.0097	14.5886	13.7179	14.0841	12.1674	13.5986	13.5837
2522004744	dihydropyrimidine dehydrogenase (NAD+) subunit PreA [Thermacetogenium phaeum DSM 12270 : CP003732] (-)strand	14	41.1	42.805	123.73	18.033	17.5434	17.6863	16.0085	16.7653	16.3684	17.5989	17.0103	17.2894	15.8772	16.5576	16.4322	17.2634	17.5021	17.1092	15.4837	16.7315	16.0873
2522004897	methionyl aminopeptidase [Thermacetogenium phaeum DSM 12270 : CP003732] (-)strand	6	32.3	27.097	123.71	15.0883	15.1656	14.3607	14.4888	15.2007	14.1215	15.986	15.7971	15.1699	14.8716	15.9075	15.3399	15.3097	16.0174	14.5912	14.4167	15.8475	14.4342
2522003462	small subunit ribosomal protein S2 [Thermacetogenium phaeum DSM 12270 : CP003732] (+)strand	15	56.2	28.665	123.58	17.7907	17.0133	17.2888	17.1113	16.9313	17.1784	18.0963	16.6513	17.2132	17.0524	16.9768	17.6032	18.1062	17.0915	17.1661	16.326	17.1302	17.0277
2522003049	ethanolamine utilization cobalamin adenosyltransferase [Thermacetogenium phaeum DSM 12270 : CP003732] (+)strand	11	67.4	26.969	123.32	15.504	15.3122	15.9357	15.0906	17.1432	17.2665	15.4471	15.3039	15.9537	15.1113	17.3188	17.5416	15.4103	15.3721	15.8075	14.6603	17.534	16.4749
2522004958	formate dehydrogenase major subunit [Thermacetogenium phaeum DSM 12270 : CP003732] (+)strand	7	63.9	14.659	123.13	15.2062	14.1794	15.3132	15.0226	16.1406	16.3731	14.8794	13.9784	14.6837	15.3603	16.0251	16.7728	14.926	14.4228	14.7027	14.1419	16.2457	17.2721
2522005061	4Fe-4S binding domain-containing protein [Thermacetogenium phaeum DSM 12270 : CP003732] (+)strand	16	53.8	39.051	121.96	15.9418	17.1066	17.1238	15.8288	15.8316	16.2801	16.1628	16.9247	17.5926	15.842	16.1518	16.9275	15.9665	17.3572	17.4088	15.4475	16.4542	16.081
2522004265	nitrogen fixation protein NifU [Thermacetogenium phaeum DSM 12270 : CP003732] (-)strand	5	47.1	16.939	121.29	15.1095	15.5276	15.3357	14.2995	14.8025	14.505	15.1494	15.4161	15.0405	14.4107	14.7813	14.858	14.6792	15.4619	14.7676	14.1082	14.8692	13.8733
2522003981	Uncharacterized conserved protein YloU, alkaline shock protein (Asp23) family [Thermacetogenium phaeum DSM 12270 : CP003732] (-)strand	8	46.6	20.04	121.27	17.2713	16.2619	16.8413	15.9912	16.2886	16.8752	17.461	16.158	17.1533	16.4196	16.6925	17.3554	17.6806	16.7847	17.4417	15.4748	17.2188	16.9626
2522002757	hypothetical protein [Thermacetogenium phaeum DSM 12270 : CP003732] (-)strand	7	45.9	19.124	121.08	16.0715	15.7635	16.0018	15.9231	16.1083	15.4397	16.009	15.5703	15.789	16.1061	16.0009	16.0077	16.0152	15.9878	15.7982	15.5465	16.3444	15.4637
2522004183	7-cyano-7-deazaguanine reductase [Thermacetogenium phaeum DSM 12270 : CP003732] (-)strand	8	81.5	15.543	121.06	16.2326	15.3628	16.2725	15.8447	15.1489	15.4187	15.9998	14.991	15.9664	15.6522	15.2862	15.5729	15.6281	14.9331	15.6703	14.2731	15.2194	14.7793
2522004467	small subunit ribosomal protein S20 [Thermacetogenium phaeum DSM 12270 : CP003732] (+)strand	7	38.6	9.8655	120.84	15.8546	15.0401	15.3656	15.0941	14.8755	15.4389	16.6929	15.2342	15.9255	15.8231	15.6239	16.1138	16.5028	15.1598	15.3313	13.5857	15.2617	15.4403
2522004149	nicotinate phosphoribosyltransferase [Thermacetogenium phaeum DSM 12270 : CP003732] (-)strand	9	34.6	38.744	120.62	16.6441	16.1856	17.1702	16.6545	15.7435	15.7708	16.4949	15.6646	17.0839	16.7989	15.9599	15.9872	16.4267	16.3204	17.0109	15.3578	16.1009	15.235
2522003386	protein of unknown function (DUF3786) [Thermacetogenium phaeum DSM 12270 : CP003732] (+)strand	6	48.5	21.903	120.58	15.1514	15.9162	15.2147	14.3898	15.8378	14.7413	14.6699	15.2794	14.8477	14.2137	15.4831	14.723	15.3763	16.2791	15.5245	16.0941	16.0303	14.8285
2522004190	NAD(P)-dependent iron-only hydrogenase iron-sulfur protein [Thermacetogenium phaeum DSM 12270 : CP003732] (-)strand	9	72	14.831	120.51	16.6859	16.3403	17.0056	15.2499	15.5673	16.0742	18.2794	17.5762	18.7032	16.8416	16.9947	17.8067	16.5411	16.5514	16.9252	14.5662	15.8743	15.3805
2522003781	hypothetical protein [Thermacetogenium phaeum DSM 12270 : CP003732] (-)strand	6	83	9.5989	119.88	16.1509	14.9556	15.7116	15.1306	15.0911	15.7699	16.3907	14.4547	15.6698	14.8435	15.2186	16.0492	16.4556	15.2401	16.0177	14.7199	15.8615	15.6985
2522004329	acetolactate synthase, small subunit [Thermacetogenium phaeum DSM 12270 : CP003732] (-)strand	10	54.5	18.871	119.87	17.0855	15.8849	16.7369	15.6293	16.0244	16.5338	16.9679	15.3576	16.5325	15.9843	15.8399	16.5424	17.9506	16.0472	17.4477	15.61	16.7449	16.5683
2522004868	Uncharacterized protein, pyridoxamine 5'-phosphate oxidase (PNPOx-like) family [Thermacetogenium phaeum DSM 12270 : CP003732] (-)strand	7	61.8	15.118	119.85	15.5918	16.1544	14.9556	16.7043	15.7813	14.7466	15.8059	15.512	14.7878	16.9479	15.3107	14.8612	15.5448	16.0517	14.9683	17.6509	15.6989	14.8634
2522003625	ribonucleoside-triphosphate reductase class III catalytic subunit [Thermacetogenium phaeum DSM 12270 : CP003732] (+)strand	13	27.7	75.914	119.6	16.3193	16.1668	16.322	14.8999	16.118	15.355	16.6277	16.2172	16.8105	15.8132	16.9492	16.1917	16.0757	16.2817	16.5519	15.1187	16.5631	15.144
2522005167	bifunctional UDP-N-acetylglucosamine pyrophosphorylase / Glucosamine-1-phosphate N-acetyltransferase [Thermacetogenium phaeum DSM 12270 : CP003732] (-)strand	15	45.5	47.359	119.22	16.4039	15.8847	16.4636	15.6765	15.7327	16.4088	15.8863	15.1016	15.8541	15.4471	15.2226	16.2427	16.6471	16.2855	16.6054	15.4848	16.2453	16.1189
2522004308	pyruvate dehydrogenase E1 component alpha subunit [Thermacetogenium phaeum DSM 12270 : CP003732] (-)strand	13	51.6	34.766	119.2	16.7362	15.7309	15.6889	15.4304	16.1858	16.2952	16.9961	16.0514	15.8893	16.065	17.2297	17.0559	17.0299	16.4371	16.2365	15.5057	17.6968	16.5521
2522004207	hypothetical protein [Thermacetogenium phaeum DSM 12270 : CP003732] (-)strand	10	35.2	37.161	119.05	17.2589	16.4074	16.1022	15.3813	15.2677	14.8675	17.2081	15.9809	16.1274	15.4238	15.3177	15.4828	17.366	16.9831	16.6455	16.5797	16.1034	15.3977
2522003720	3-oxoacyl-[acyl-carrier-protein] reductase [Thermacetogenium phaeum DSM 12270 : CP003732] (-)strand	5	32.1	26.007	118.76	15.5507	15.3729	15.3659	14.6548	15.1468	15.2206	15.7542	15.4622	15.5636	14.9542	15.3271	15.7649	16.2459	16.3419	16.0354	14.6744	16.0726	15.3473
2522004267	tRNA 2-thiouridine synthesizing protein A [Thermacetogenium phaeum DSM 12270 : CP003732] (-)strand	7	79.5	7.9831	118.58	15.3989	18.1044	16.4113	15.1554	16.1295	14.8032	15.8176	18.1964	16.5636	15.6883	16.244	15.2012	15.7263	17.9054	16.6135	14.6655	16.7216	14.6362
2522003116	superoxide reductase [Thermacetogenium phaeum DSM 12270 : CP003732] (+)strand	9	85.7	13.87	118.39	16.1249	15.3982	15.8658	17.7133	16.9606	15.9715	15.8073	14.9051	15.5692	18.1118	16.6287	16.144	15.4066	15.0845	15.1657	18.0071	16.843	15.3046
2522003018	glucose-6-phosphate isomerase [Thermacetogenium phaeum DSM 12270 : CP003732] (+)strand	9	31.9	51.807	118.15	15.9279	15.0836	15.5552	14.7262	14.685	15.0036	16.5547	16.7594	15.882	16.1552	15.9561	17.1217	16.394	15.7235	15.8501	14.7034	15.5798	15.2949
2522003695	hypothetical protein [Thermacetogenium phaeum DSM 12270 : CP003732] (+)strand	8	34.8	32.252	117.81	15.3339	14.9825	15.1259	14.3078	14.8945	14.3802	14.9091	14.2608	14.6039	14.0463	14.4358	14.6127	14.9475	14.6444	14.6834	13.6902	14.6966	14.3301
2522002456	Predicted nucleic acid-binding protein, contains PIN domain [Thermacetogenium phaeum DSM 12270 : CP003732] (+)strand	12	77.4	17.025	117.74	17.4894	16.4058	17.0036	16.783	16.4501	16.3078	16.3678	15.4492	16.0298	16.9713	15.6255	15.6167	17.155	16.3935	16.6304	15.9022	16.7027	15.9857
2522004973	molybdate transport system substrate-binding protein [Thermacetogenium phaeum DSM 12270 : CP003732] (+)strand	13	56.8	29.442	117.73	15.5929	15.6104	15.9607	16.1084	15.5302	16.8515	15.8677	15.5078	16.0619	16.1586	15.6287	18.3261	16.1552	16.2781	16.5316	15.6866	15.8984	18.0185
2522004576	Endonuclease IV [Thermacetogenium phaeum DSM 12270 : CP003732] (+)strand	12	37.6	31.28	117.59	16.359	16.2274	15.8402	15.7333	16.3887	15.9896	15.9282	15.4041	15.3272	15.6156	15.9837	16.2728	16.4471	16.7138	16.0541	15.791	16.6843	15.8944
2522003326	Cell fate regulator YlbF, YheA/YmcA/DUF963 family (controls sporulation, competence, biofilm development) [Thermacetogenium phaeum DSM 12270 : CP003732] (+)strand	8	65.6	14.587	117.54	16.9654	16.3773	16.3259	16.2427	16.4239	15.8322	17.3005	16.2451	16.4222	16.2133	16.5786	16.3155	16.8056	16.5058	16.3212	15.9237	16.6555	15.6591
2522004903	large subunit ribosomal protein L6 [Thermacetogenium phaeum DSM 12270 : CP003732] (-)strand	11	58	19.866	116.91	17.5542	16.6307	16.6908	16.815	16.7252	16.6825	17.859	16.6659	16.831	16.8978	16.774	17.0597	18.2812	17.4562	17.2196	16.2793	17.5336	17.2852
2522002721	protein of unknown function (DUF4358) [Thermacetogenium phaeum DSM 12270 : CP003732] (-)strand	13	73.3	17.708	116.63	15.4278	15.521	16.1253	16.5639	15.7223	17.9527	15.8128	15.3282	16.4907	17.1804	16.1512	18.5886	15.5227	15.6455	16.2767	16.1604	16.1457	17.4545
2522004681	Rubredoxin [Thermacetogenium phaeum DSM 12270 : CP003732] (-)strand	8	43.9	24.746	116.18	14.6545	14.4827	14.7103	14.6972	15.0044	17.719	14.8899	14.4767	14.8724	14.8534	15.1166	18.5674	14.7054	14.9636	14.7796	14.1832	15.6744	17.6374
2522004111	HEPN domain-containing protein [Thermacetogenium phaeum DSM 12270 : CP003732] (+)strand	14	81.1	18.522	115.29	17.3715	16.6031	17.9767	16.5418	16.1755	16.4712	16.7649	15.4544	17.5694	15.7054	15.461	15.8232	17.327	16.7979	18.0213	15.858	16.5289	16.3858
2522003789	dihydroorotate dehydrogenase (NAD+) catalytic subunit [Thermacetogenium phaeum DSM 12270 : CP003732] (-)strand	6	25.6	31.781	115.11	13.2869	12.2351	12.8807	11.7095	12.4119	12.2879	14.9142	13.729	14.4698	13.4131	14.3343	15.0345	14.6483	14.2147	14.7021	14.3908	15.0158	13.81
2522003844	protein of unknown function (DUF3786) [Thermacetogenium phaeum DSM 12270 : CP003732] (-)strand	11	56.4	25.101	114.99	16.8272	17.1969	16.7363	15.5532	16.7792	16.4637	16.873	17.2599	16.7722	15.619	17.0607	16.9362	16.7989	17.361	16.8857	15.9309	17.499	16.2586
2522005149	Serine protease, subtilisin family [Thermacetogenium phaeum DSM 12270 : CP003732] (-)strand	23	21.6	145.76	114.14	16.8943	16.9854	16.9339	16.6328	16.628	18.2775	16.9237	16.9413	16.8389	16.6956	17.1541	18.5743	16.9513	16.9576	16.9041	16.4249	16.9042	18.3898
2522002431	c-di-AMP phosphodiesterase, consists of a GGDEF-like and DHH domains [Thermacetogenium phaeum DSM 12270 : CP003732] (+)strand	15	31.3	61.252	113.98	17.0291	16.486	16.9858	16.329	16.4081	17.2207	17.1667	16.4366	17.1615	16.4615	16.688	17.8843	17.1584	16.8891	17.221	16.0275	16.9319	16.6454
2522004584	zinc transport system substrate-binding protein [Thermacetogenium phaeum DSM 12270 : CP003732] (-)strand	11	41.4	38.254	113.64	16.2827	15.7485	16.4166	16.0729	15.4876	16.3982	15.341	14.6411	15.6029	15.6048	14.7015	15.8583	16.0346	15.5343	15.8383	14.8414	15.4701	15.6134
2522004392	HlyD family secretion protein [Thermacetogenium phaeum DSM 12270 : CP003732] (-)strand	15	43.1	44.889	113.14	16.2244	17.3788	16.1366	16.0762	15.8754	15.9159	16.6154	17.3678	16.3897	17.3791	16.2827	16.9028	16.7228	17.8817	16.5826	16.3266	16.6647	16.1189
2522004847	peptide/nickel transport system ATP-binding protein [Thermacetogenium phaeum DSM 12270 : CP003732] (-)strand	8	38.1	27.297	112.01	15.5694	16.4701	16.3073	15.3291	15.6332	14.8652	13.831	14.7771	14.4502	13.5061	14.206	13.5824	15.438	16.8081	16.1836	14.4742	16.0597	14.541
2522004178	putative ABC transport system ATP-binding protein [Thermacetogenium phaeum DSM 12270 : CP003732] (+)strand	7	34.5	29.516	111.91	15.7706	15.0972	15.4427	14.7958	15.1476	16.5688	15.4424	14.2284	14.9583	14.3157	15.0735	16.5453	15.1486	14.6798	15.0548	13.685	15.1637	15.5308
2522003064	RNAse R [Thermacetogenium phaeum DSM 12270 : CP003732] (+)strand	26	35.4	83.14	111.87	17.7219	17.0345	17.4397	16.7291	16.7667	17.2937	17.8257	16.9018	17.5433	17.0564	16.8481	17.9724	17.862	16.9896	17.4961	16.1034	16.9692	16.9145
2522004374	trimethylamine---corrinoid protein Co-methyltransferase [Thermacetogenium phaeum DSM 12270 : CP003732] (-)strand	10	24.9	54.139	111.75	15.0851	15.9923	15.0575	14.7712	14.4088	15.1239	15.424	15.7095	15.3208	15.1093	14.7119	15.5576	15.7962	16.875	15.7245	15.0936	15.4689	15.4912
2522004594	Predicted Fe-Mo cluster-binding protein, NifX family [Thermacetogenium phaeum DSM 12270 : CP003732] (-)strand	7	83.6	12.815	111.67	17.0011	17.7961	16.4784	16.4379	16.2253	15.9842	16.8953	17.351	15.8954	16.22	15.672	15.7758	16.4938	17.7567	15.9334	15.7809	15.9199	15.252
2522004879	N-acetylglutamate kinase [Thermacetogenium phaeum DSM 12270 : CP003732] (-)strand	17	63.3	31.31	110.89	16.4896	16.2001	16.3042	16.9876	16.5539	16.4557	16.587	15.9398	16.5681	17.244	16.6668	17.1333	16.2014	16.2533	15.9328	15.8458	16.5956	16.0353
2522004913	large subunit ribosomal protein L22 [Thermacetogenium phaeum DSM 12270 : CP003732] (-)strand	6	57.5	13.008	109.96	17.4348	16.0754	16.5286	15.7581	15.8035	16.5011	17.8762	15.6419	16.569	16.0994	15.9024	16.907	17.55	16.2451	16.4508	14.8361	16.1308	16.295
2522005084	protein-tyrosine phosphatase [Thermacetogenium phaeum DSM 12270 : CP003732] (-)strand	12	61.6	25.588	109.93	16.6824	16.572	16.4463	16.2063	16.587	16.3729	16.6695	16.3413	16.4905	16.3441	16.6118	16.5799	15.9064	16.0277	16.0704	15.1242	16.1414	15.8545
2522003678	translation initiation factor IF-3 [Thermacetogenium phaeum DSM 12270 : CP003732] (+)strand	10	42	28.353	109.83	17.5401	16.5183	16.5756	15.929	16.1013	16.2541	18.0303	16.9144	16.9334	16.4049	16.4799	17.1229	17.6007	16.5803	16.0799	15.5914	15.9204	16.207
2522004680	Rubrerythrin [Thermacetogenium phaeum DSM 12270 : CP003732] (-)strand	16	55.8	35.868	109.75	15.8905	15.905	15.91	15.3701	16.0556	18.2982	16.3236	16.1588	16.3257	16.0905	16.0584	18.9403	15.9713	15.933	15.6777	15.0102	16.3829	17.9017
2522004919	small subunit ribosomal protein S10 [Thermacetogenium phaeum DSM 12270 : CP003732] (-)strand	7	58.8	11.662	108.91	17.9362	16.7958	16.9497	17.1532	16.664	16.8561	18.1441	16.665	16.8363	16.7713	16.8241	17.5388	17.9454	16.913	16.7106	16.1625	17.0187	16.634
2522002501	hypothetical protein [Thermacetogenium phaeum DSM 12270 : CP003732] (+)strand	7	73.1	14.523	108.81	13.9824	14.0988	13.8421	14.6234	14.2776	13.5719	14.437	14.133	14.5702	15.35	15.075	14.6881	14.5326	14.7686	14.786	16.4297	15.1359	14.6424
2522003940	diaminopimelate decarboxylase [Thermacetogenium phaeum DSM 12270 : CP003732] (-)strand	19	45.8	48.197	108.64	17.3132	16.4464	16.9747	16.5854	16.3758	16.6173	16.1117	15.1441	16.1814	15.9926	15.5601	16.2934	16.7784	15.8368	16.4867	14.9862	16.0613	15.8126
2522004784	CRISPR-associated RAMP protein, SSO1426 family [Thermacetogenium phaeum DSM 12270 : CP003732] (-)strand	10	43.2	29.901	108.44	15.4866	15.8091	15.8304	15.6602	15.5158	16.2673	15.7464	15.7401	16.4311	15.4533	15.6488	17.088	15.4809	15.9132	16.224	14.9653	15.9155	15.4963
2522005037	nucleobase:cation symporter-1, NCS1 family [Thermacetogenium phaeum DSM 12270 : CP003732] (-)strand	10	12.7	51.564	108.24	16.2637	15.7998	15.7974	17.2294	16.6802	17.9362	16.7619	16.381	16.352	17.7134	17.1759	18.6381	15.9489	15.596	15.3394	16.0303	17.1636	16.8256
2522002601	hypothetical protein [Thermacetogenium phaeum DSM 12270 : CP003732] (+)strand	2	24.4	14.42	108.23	14.2616	13.7518	14.6473	14.1292	13.6433	13.7574	13.2492	12.8125	13.5386	13.2986	12.6264	12.5221	14.2302	13.9308	14.3051	12.9222	13.8909	12.9903
2522005119	Lipid II:glycine glycyltransferase (Peptidoglycan interpeptide bridge formation enzyme) [Thermacetogenium phaeum DSM 12270 : CP003732] (-)strand	9	23.7	41.902	107.83	16.0007	15.4844	15.9334	14.9962	14.8965	15.4603	16.228	15.7906	16.4124	16.5756	15.4173	16.0491	16.7465	16.4248	16.7878	15.3213	15.9961	15.6143
2522003308	hypothetical protein [Thermacetogenium phaeum DSM 12270 : CP003732] (+)strand	10	41.5	28.119	107.68	16.6697	16.2045	16.0503	16.1968	16.4224	17.2629	16.7201	16.0844	16.1737	16.5039	16.9106	17.7429	16.6537	16.4505	16.0305	15.4419	17.0561	16.7637
2522002578	RND family efflux transporter, MFP subunit [Thermacetogenium phaeum DSM 12270 : CP003732] (+)strand	17	39.6	51.563	106.35	16.6752	16.2208	16.6498	16.6086	15.9377	16.6381	16.4965	15.8358	16.5598	16.8607	15.9599	17.149	16.6213	16.3608	16.7602	16.034	16.2677	16.1795
2522004035	Protein of unknown function (DUF1292) [Thermacetogenium phaeum DSM 12270 : CP003732] (-)strand	5	93.3	10.37	106.02	15.7289	16.6594	15.4267	15.9035	16.5633	15.1069	16.0485	16.531	15.8738	16.34	16.7797	15.7623	16.3007	17.2437	16.0852	16.2389	17.2561	15.6435
2522004383	osmoprotectant transport system ATP-binding protein [Thermacetogenium phaeum DSM 12270 : CP003732] (-)strand	9	31.6	41.486	105.84	16.2043	17.1959	16.2116	15.3378	15.3666	15.8011	16.0046	16.965	16.1998	15.0074	15.4517	16.1471	15.6318	16.9872	15.9214	14.3451	15.4752	15.1168
2522003362	acyl carrier protein [Thermacetogenium phaeum DSM 12270 : CP003732] (+)strand	4	34.1	9.2382	105.6	16.7703	16.9335	16.6665	18.3073	17.0079	16.1366	16.3671	16.7325	16.1318	18.0298	16.9206	15.788	16.4662	16.6904	16.03	17.8929	16.7681	15.049
2522004619	hypothetical protein [Thermacetogenium phaeum DSM 12270 : CP003732] (-)strand	8	54.5	16.165	105.5	17.6533	17.6833	16.4767	18.1658	16.6847	16.3593	16.5428	15.8475	15.8369	17.2261	16.1665	16.5476	16.9942	16.807	16.0306	17.6352	16.7093	15.769
2522002652	Predicted nucleic acid-binding protein, contains PIN domain [Thermacetogenium phaeum DSM 12270 : CP003732] (+)strand	6	64	14.777	105.46	15.5644	14.9588	15.8132	14.8723	14.9376	16.1402	15.2211	14.2032	15.4118	15.277	14.959	14.7202	15.4776	15.0434	15.3665	14.5217	15.2683	14.8592
2522003554	hypothetical protein [Thermacetogenium phaeum DSM 12270 : CP003732] (+)strand	15	20.4	101.21	105.16	16.8843	16.6821	16.8814	15.8807	16.5748	16.5546	16.0758	15.4785	15.9027	15.3641	15.9454	16.2597	16.3933	16.5731	16.2096	15.4026	16.8376	15.7456
2522002882	precorrin-8X methylmutase [Thermacetogenium phaeum DSM 12270 : CP003732] (+)strand	15	54.2	36.651	104.87	16.3167	17.4481	16.4783	16.0949	16.2518	15.8362	16.6024	17.6961	16.8631	16.5242	16.5501	16.6983	16.2329	17.7375	16.4472	15.5068	16.6899	15.9209
2522003998	microcin-processing peptidase 2. Unknown type peptidase. MEROPS family U62 [Thermacetogenium phaeum DSM 12270 : CP003732] (-)strand	19	43.3	50.369	104.84	17.0655	16.3045	16.9593	15.7922	16.712	16.3114	16.8677	16.2028	16.8659	15.9924	17.155	16.6313	17.3215	16.9918	17.2336	15.726	17.6855	16.3379
2522004930	nitrogen regulatory protein P-II family [Thermacetogenium phaeum DSM 12270 : CP003732] (-)strand	11	49.2	26.379	104.57	15.8264	16.398	16.0126	16.2669	15.6069	15.8431	15.6131	16.5864	15.6369	16.0048	15.252	16.2992	15.4069	15.3103	15.5759	14.6389	15.277	14.7744
2522005122	arginyl-tRNA synthetase [Thermacetogenium phaeum DSM 12270 : CP003732] (-)strand	11	21.8	62.897	104.09	16.6893	16.2371	16.4006	15.766	16.0956	15.7856	16.443	15.7128	16.1591	15.9718	16.03	16.3495	15.4867	15.1303	15.181	13.901	15.5175	14.5319
2522002441	Predicted site-specific integrase-resolvase [Thermacetogenium phaeum DSM 12270 : CP003732] (+)strand	10	47.9	24.435	103.94	16.4028	15.1712	15.7573	15.9565	15.3519	15.6314	16.9833	15.4874	16.205	16.7216	15.9405	16.4242	17.0463	15.6614	16.0004	15.3878	15.9845	15.6781
2522004554	polar amino acid transport system ATP-binding protein [Thermacetogenium phaeum DSM 12270 : CP003732] (+)strand	11	61.2	26.902	103.8	15.6785	15.1749	15.5297	14.996	15.4047	16.1297	15.7148	15.1622	15.5858	14.7297	15.5099	16.3811	16.4307	16.1847	16.4214	15.116	16.6181	16.8818
2522003020	UPF0042 nucleotide-binding protein [Thermacetogenium phaeum DSM 12270 : CP003732] (+)strand	9	41.5	33.161	103.48	15.9415	15.4455	16.2307	15.584	15.183	15.7515	15.9745	14.9934	15.9206	14.9634	15.1646	16.026	16.2039	15.6236	16.1031	15.0276	15.3527	15.4584
2522002402	branched-chain amino acid transport system ATP-binding protein [Thermacetogenium phaeum DSM 12270 : CP003732] (+)strand	9	44.8	29.126	103.06	15.7018	15.4261	15.471	15.9297	15.7364	16.3544	16.0202	15.4088	16.0843	16.381	16.1655	17.0111	15.945	15.7005	15.8192	15.0499	16.3662	16.1548
2522005079	UDP-N-Acetylglucosamine 2-epimerase [Thermacetogenium phaeum DSM 12270 : CP003732] (-)strand	11	37.4	43.846	102.47	16.34	16.5027	16.1364	15.3634	16.3338	16.0448	16.3064	16.3585	16.2164	15.4947	16.5622	16.6464	15.7598	16.2345	15.9383	15.1849	16.5061	15.4375
2522004410	Cu+-exporting ATPase [Thermacetogenium phaeum DSM 12270 : CP003732] (-)strand	15	21.7	92.11	102.43	17.6334	17.6183	16.9749	16.2702	16.3048	16.7012	17.7496	17.4138	16.9781	16.5475	16.2019	17.2186	17.49	17.5935	16.7252	15.5698	16.3718	16.0065
2522004266	Protein-tyrosine-phosphatase [Thermacetogenium phaeum DSM 12270 : CP003732] (-)strand	8	83.5	14.816	101.82	15.2618	17.2301	15.6876	15.0118	15.6695	15.6483	15.3693	17.3455	15.7094	15.2526	16.2041	15.8273	15.3574	17.7695	15.727	14.8213	16.4862	15.5812
2522003722	enoyl-[acyl-carrier protein] reductase II [Thermacetogenium phaeum DSM 12270 : CP003732] (-)strand	8	34.1	33.556	101.72	14.648	14.8009	14.5498	14.0951	14.4316	13.8759	14.4997	14.4018	14.4092	14.0912	14.1156	14.4138	15.7545	15.9746	15.7629	14.7766	15.575	15.0597
2522004891	SSU ribosomal protein S4P [Thermacetogenium phaeum DSM 12270 : CP003732] (-)strand	17	58.2	24.429	101.55	18.7515	17.6765	18.1421	17.5303	17.5539	18.2101	18.3038	16.8091	17.8523	17.3129	17.4874	18.2578	18.8025	17.8133	18.1123	16.3183	18.1449	17.8834
2522004293	Nicotinamidase-related amidase [Thermacetogenium phaeum DSM 12270 : CP003732] (-)strand	9	54.4	20.184	101.15	15.7461	15.4359	15.6299	16.0177	17.4456	16.7603	15.7714	15.2855	15.6809	16.0582	17.7388	17.3027	15.6414	15.8001	15.6958	17.0802	17.7324	16.7914
2522003295	cobalt/nickel transport protein [Thermacetogenium phaeum DSM 12270 : CP003732] (-)strand	3	46.3	11.613	101.1	12.7205	15.8949	15.7625	13.8987	14.5831	13.7566	13.1023	15.9973	16.0521	14.5175	15.3036	14.0506	13.7617	16.0467	16.2535	12.948	15.3278	13.9289
2522005243	Predicted glycosyl hydrolase, GH43/DUF377 family [Thermacetogenium phaeum DSM 12270 : CP003732] (+)strand	22	22.6	135.17	99.933	16.9492	16.8681	17.308	15.8272	16.248	16.375	16.6313	16.0442	16.98	15.2594	15.4336	16.4356	16.9082	17.0152	17.2586	15.5718	16.4698	16.1535
2522002755	chaperonin GroES [Thermacetogenium phaeum DSM 12270 : CP003732] (-)strand	13	84	10.319	99.542	18.1864	18.7313	18.0624	19.7305	19.3157	17.7883	18.1795	18.5702	17.8926	19.3087	19.0362	18.0101	18.1369	18.7267	17.7478	18.6881	19.3273	17.3635
2522004722	phenylacetate-CoA ligase [Thermacetogenium phaeum DSM 12270 : CP003732] (-)strand	14	33.9	52.592	99.178	15.9772	16.6143	15.8737	16.0576	17.1885	16.2793	15.6433	16.2449	15.6754	15.747	17.0826	16.8895	15.4502	16.5069	15.6444	15.0209	16.9203	15.6282
2522003490	dihydrodipicolinate reductase [Thermacetogenium phaeum DSM 12270 : CP003732] (+)strand	9	34.2	28.862	98.801	17.0446	16.7424	17.0717	16.7315	16.9369	17.1653	16.9901	16.4451	17.0117	17.2118	16.9799	17.2198	17.0188	17.1429	16.8574	16.0863	17.2822	16.8379
2522002551	Predicted nucleic acid-binding protein, contains PIN domain [Thermacetogenium phaeum DSM 12270 : CP003732] (-)strand	7	53.2	17.79	98.606	16.6224	15.8389	16.2227	16.0056	15.7473	16.0989	17.0045	15.8998	16.5217	16.7357	16.4393	16.7404	16.9515	15.9921	16.0786	15.1428	16.1953	16.0532
2522003969	transcriptional regulator, ArgR family [Thermacetogenium phaeum DSM 12270 : CP003732] (-)strand	6	54.7	17.006	98.475	15.9108	14.703	15.3846	14.6223	14.8144	15.4459	14.9628	13.1502	14.1739	14.2117	13.729	14.9989	16.2113	14.8017	15.3912	14.3034	15.3962	14.9985
2522004842	Methyltransferase domain-containing protein [Thermacetogenium phaeum DSM 12270 : CP003732] (-)strand	13	50.7	31.917	98.374	16.3865	17.9695	16.628	16.1868	17.2397	15.8445	16.1208	17.6793	16.2838	15.9409	17.0777	15.956	16.3018	18.6583	16.3986	15.8311	17.7591	15.4784
2522003930	methyl-accepting chemotaxis protein [Thermacetogenium phaeum DSM 12270 : CP003732] (-)strand	9	42.6	29.83	98.067	16.3362	16.6007	16.3794	15.1845	15.8322	15.1259	16.6434	16.5131	16.5069	15.3075	15.758	15.9554	16.1537	16.6542	16.2282	14.6654	15.8401	14.8894
2522003293	Predicted RNA-binding protein [Thermacetogenium phaeum DSM 12270 : CP003732] (-)strand	6	79	7.3534	97.425	14.8303	15.6566	15.1683	14.5586	15.2708	14.6334	14.2521	15.3973	14.7436	14.6628	15.5713	14.7386	14.3992	15.8198	14.6261	13.9414	15.5606	13.8767
2522004432	cysteine synthase A [Thermacetogenium phaeum DSM 12270 : CP003732] (-)strand	11	47.9	32.919	97.208	15.7703	17.0654	15.6795	15.6686	15.6899	15.5596	15.5574	16.8047	15.4107	15.284	15.2803	15.6192	16.1545	17.4819	15.9912	15.65	16.4922	16.0233
2522002945	redox-sensing transcriptional repressor [Thermacetogenium phaeum DSM 12270 : CP003732] (+)strand	9	45	23.711	97.107	16.2678	15.5591	16.2573	15.9116	16.0325	16.4481	16.0241	14.999	15.9303	15.3483	15.5766	16.0141	16.361	15.7881	16.1545	14.8179	16.4271	16.0163
2522003270	hydrogenase expression/formation protein HypE [Thermacetogenium phaeum DSM 12270 : CP003732] (+)strand	8	39.1	35.943	97.095	15.2158	16.002	15.049	14.6129	15.9799	14.8345	14.5532	15.33	14.8109	14.11	15.3019	14.2959	14.5049	15.6679	15.1336	13.8763	15.3415	13.8555
2522002820	ATP-dependent proteinase. Serine peptidase. MEROPS family S16 [Thermacetogenium phaeum DSM 12270 : CP003732] (+)strand	23	32.1	90.446	96.472	17.4905	17.2062	17.457	17.5918	17.1254	17.4963	17.6656	17.1819	17.7719	17.8302	17.3948	18.1736	17.5673	17.4543	17.7064	17.0242	17.5629	17.0817
2522003664	Lysophospholipase L1 [Thermacetogenium phaeum DSM 12270 : CP003732] (+)strand	4	34.2	20.869	96.15	14.599	14.4249	13.9518	16.2466	15.0213	13.8117	15.3478	14.2912	14.0091	16.3627	15.1807	14.2237	14.7956	14.6782	13.8679	15.6873	15.0571	13.6772
2522004908	LSU ribosomal protein L14P [Thermacetogenium phaeum DSM 12270 : CP003732] (-)strand	11	70.5	13.314	96.094	16.8875	16.0583	16.7285	16.6902	16.171	16.6198	17.6753	16.1505	16.9604	16.966	16.9126	17.2039	17.6221	16.6001	17.0022	15.7439	17.2375	16.7099
2522004191	NADH-quinone oxidoreductase subunit E [Thermacetogenium phaeum DSM 12270 : CP003732] (-)strand	8	62	17.96	96.076	16.7726	16.3168	17.0377	15.3373	15.2069	15.7154	17.1498	16.422	17.5633	15.5862	15.7855	16.3602	17.4217	17.2479	17.6331	16.2827	16.5411	16.234
2522005220	2-oxoglutarate ferredoxin oxidoreductase subunit delta [Thermacetogenium phaeum DSM 12270 : CP003732] (-)strand	5	66.7	9.5063	95.985	16.2006	15.7477	15.5733	14.3376	15.2456	14.8674	16.2741	15.9433	15.9403	14.7014	15.551	15.4209	16.2033	16.1382	15.7932	14.9751	15.7567	14.9622
2522002743	hypothetical protein [Thermacetogenium phaeum DSM 12270 : CP003732] (-)strand	5	88	10.312	95.841	14.3142	15.3436	13.6933	15.7085	15.4651	13.7123	14.7516	15.0245	13.9386	16.0722	15.1875	14.171	14.5308	15.448	14.0881	16.5945	15.4443	14.0006
2522004394	thioredoxin reductase (NADPH) [Thermacetogenium phaeum DSM 12270 : CP003732] (-)strand	5	22	31.317	95.77	14.5718	15.9042	14.2786	14.5373	14.2829	14.2604	15.2872	16.5106	14.7642	14.911	14.8671	15.3656	14.2235	16.215	14.0309	13.2167	14.5965	13.7862
2522003371	signal recognition particle subunit FFH/SRP54 (srp54) [Thermacetogenium phaeum DSM 12270 : CP003732] (+)strand	16	45	49.765	95.657	15.9012	16.2158	16.0169	15.5018	16.1967	16.3855	16.259	16.3327	16.3993	15.9212	16.817	16.9164	16.3901	16.8197	16.4166	15.9899	17.0924	16.4771
2522004302	glycolate oxidase [Thermacetogenium phaeum DSM 12270 : CP003732] (-)strand	11	25.6	54.006	95.655	15.9037	15.4897	15.9824	15.2422	15.326	16.3637	15.6106	15.1207	15.6918	14.8946	15.0338	16.56	15.2192	14.8738	15.1573	13.83	15.0848	14.8677
2522004960	formate hydrogenlyase subunit 2 [Thermacetogenium phaeum DSM 12270 : CP003732] (+)strand	9	53.7	20.32	95.47	16.2596	15.4465	16.0142	16.2638	15.7899	17.3048	15.7674	14.8322	15.1063	16.3689	15.8188	17.4203	16.1731	15.5875	15.7217	15.3058	16.243	18.0907
2522003328	cobalt/nickel transport system ATP-binding protein [Thermacetogenium phaeum DSM 12270 : CP003732] (+)strand	6	34.8	29.844	95.056	15.4135	14.955	15.3732	14.0968	14.8483	14.9665	14.0149	13.9821	13.9114	13.7765	13.6331	14.6091	15.337	14.9586	15.2071	13.4261	15.1779	14.4023
2522003006	Septal ring factor EnvC, activator of murein hydrolases AmiA and AmiB [Thermacetogenium phaeum DSM 12270 : CP003732] (+)strand	12	30.6	42.802	95.008	16.9638	16.909	16.7684	17.1994	16.3344	16.9487	16.6409	16.3315	16.4123	16.9373	15.7541	17.2284	16.482	16.4323	16.0568	16.8341	15.9324	16.4177
2522004495	ribosome-associated protein [Thermacetogenium phaeum DSM 12270 : CP003732] (-)strand	8	80	12.824	94.92	16.8914	16.2335	16.4338	16.3098	16.6298	16.558	16.6689	15.6336	15.8731	15.761	16.2075	16.5827	17.0632	16.4659	16.506	15.537	16.9747	16.4105
2522002998	protein translocase subunit secA [Thermacetogenium phaeum DSM 12270 : CP003732] (+)strand	17	20.2	101.94	94.89	16.2232	15.7321	16.2625	16.1159	15.5589	16.1275	16.4585	15.9054	16.481	16.8148	15.9133	17.1221	16.4189	16.0908	16.123	15.1069	15.88	15.7124
2522003607	UDP-N-acetylmuramoylalanyl-D-glutamate--2,6-diaminopimelate ligase [Thermacetogenium phaeum DSM 12270 : CP003732] (+)strand	14	35.2	54.601	94.745	16.1788	17.0178	15.9702	15.7103	17.0813	15.6206	15.6315	15.9473	15.3379	15.1376	16.1188	15.6133	16.2416	17.1013	16.1739	15.4931	17.0678	15.934
2522003359	uncharacterized protein [Thermacetogenium phaeum DSM 12270 : CP003732] (+)strand	8	39	21.182	94.491	15.7784	16.1523	15.5671	14.8664	16.2748	15.0869	14.1447	14.8281	14.0576	13.556	14.7983	13.8107	15.9964	16.6114	15.4934	16.1713	16.6376	15.192
2522004049	Leucyl aminopeptidase (aminopeptidase T) [Thermacetogenium phaeum DSM 12270 : CP003732] (-)strand	7	25.6	38.397	94.473	14.9237	15.8305	15.2085	14.9902	16.3487	15.8331	15.1286	15.4839	15.2311	15.1887	16.5024	16.0497	15.0413	15.9434	15.2534	14.6793	16.8382	15.9916
2522005252	hypothetical protein [Thermacetogenium phaeum DSM 12270 : CP003732] (+)strand	5	86.1	8.2193	94.213	15.1451	14.6407	15.2793	15.1901	14.9167	16.3974	15.7303	14.5883	15.2766	15.4216	14.8546	16.4685	15.5801	14.9692	15.5179	15.9125	15.2414	16.5911
2522003003	transketolase [Thermacetogenium phaeum DSM 12270 : CP003732] (+)strand	11	40.4	34.83	93.989	17.0425	16.5655	16.8608	16.1409	16.9287	16.0417	16.9516	16.2457	16.8933	16.4497	17.2827	16.4721	16.9359	16.9623	16.8882	15.9813	17.6509	15.976
2522003595	D-tyrosyl-tRNA(Tyr) deacylase [Thermacetogenium phaeum DSM 12270 : CP003732] (+)strand	4	42.3	16.501	93.961	15.6344	14.8846	15.2079	14.5732	14.9182	14.3425	16.1642	14.9581	15.6659	14.9966	15.3014	14.8823	15.5385	15.3526	14.9924	14.2841	15.8463	14.5012
2522003243	HDIG domain-containing protein [Thermacetogenium phaeum DSM 12270 : CP003732] (+)strand	19	32.6	80.092	93.54	17.4683	17.4939	17.3988	17.0387	17.2377	17.0424	16.8241	16.764	16.9144	16.5328	16.8932	16.9511	17.3151	17.9784	17.4405	16.7678	17.5891	16.7114
2522003195	phosphoribosylformylglycinamidine synthase subunit II [Thermacetogenium phaeum DSM 12270 : CP003732] (+)strand	15	28.4	78.616	93.474	16.2781	15.9041	16.1011	15.9144	15.7335	16.365	16.5715	15.6241	16.3384	16.1385	16.031	17.0017	15.9807	15.448	15.6764	14.8592	15.6551	15.5468
2522004788	CRISPR-associated hydrolase of the HD superfamily [Thermacetogenium phaeum DSM 12270 : CP003732] (-)strand	17	29.4	81.951	93.107	17.1507	17.3157	17.5823	16.7213	16.8433	17.4918	16.4847	16.2507	17.0772	16.3036	16.1786	17.5103	16.5744	16.9621	17.1878	15.9065	16.6143	16.3534
2522005140	UDP-N-acetylglucosamine 1-carboxyvinyltransferase [Thermacetogenium phaeum DSM 12270 : CP003732] (-)strand	10	34.2	45.217	92.944	15.6862	15.5114	15.7035	15.3569	15.2013	15.1929	15.9055	15.3787	15.9531	15.9625	15.5984	16.9294	15.5183	15.3463	15.5751	14.4913	15.3349	14.9445
2522002582	O-antigen ligase [Thermacetogenium phaeum DSM 12270 : CP003732] (-)strand	3	7.7	53.997	92.932	14.1952	13.6306	14.2882	14.3595	13.8427	14.3876	12.4571	11.7547	12.186	13.7648	12.001	13.0441	13.1902	13.2298	13.6513	12.4699	13.5988	13.6667
2522002566	Predicted nuclease, contains PIN domain, potential toxin-antitoxin system component [Thermacetogenium phaeum DSM 12270 : CP003732] (+)strand	5	50	14.155	92.737	15.6534	15.9264	15.1906	16.3455	15.9795	14.4209	14.7015	14.7802	14.613	15.0625	14.8584	14.9862	14.9705	15.5216	14.468	15.5969	15.4598	14.0671
2522002800	trimethylamine---corrinoid protein Co-methyltransferase [Thermacetogenium phaeum DSM 12270 : CP003732] (+)strand	11	24.2	53.917	92.38	14.5594	14.0966	14.5461	14.5765	13.7781	14.1269	16.665	15.6335	16.4296	16.6474	15.9542	16.3797	15.7161	15.2765	15.424	14.6857	15.2498	15.3596
2522002883	adenosylcobyric acid synthase (glutamine-hydrolysing) [Thermacetogenium phaeum DSM 12270 : CP003732] (+)strand	12	34.4	55.678	92.298	15.287	16.5652	15.3962	15.6288	16.1832	14.974	14.7644	15.8348	14.9487	15.6417	15.6401	14.9731	15.7119	16.9587	15.5088	14.6879	16.5883	15.0058
2522002886	UDP-glucose pyrophosphorylase [Thermacetogenium phaeum DSM 12270 : CP003732] (+)strand	12	56.8	35.793	92.21	15.7434	15.7208	15.4588	14.7245	14.2873	14.3488	16.0876	16.0454	16.2964	15.3916	16.0345	15.8295	15.4837	15.744	15.5005	14.5108	14.9677	15.0059
2522003716	acetyl-CoA carboxylase carboxyl transferase subunit alpha [Thermacetogenium phaeum DSM 12270 : CP003732] (-)strand	11	42	36.059	92.032	16.4226	16.0303	16.6785	16.1048	16.1899	16.1744	15.5585	14.8776	15.9381	15.401	14.8677	16.1154	16.2065	15.9001	16.6503	14.8263	15.9149	15.4986
2522004360	osmoprotectant transport system substrate-binding protein [Thermacetogenium phaeum DSM 12270 : CP003732] (+)strand	10	37.8	34.339	91.938	15.6745	17.1975	15.565	17.3742	15.9821	17.3055	15.7783	16.8728	15.5582	17.5618	15.9045	17.6465	15.9734	17.5802	15.8615	16.7998	16.2177	16.9714
2522002440	hypothetical protein [Thermacetogenium phaeum DSM 12270 : CP003732] (+)strand	12	27.7	50.424	90.614	17.0524	16.3854	16.7059	15.4137	15.9317	15.8685	16.9042	16.1942	16.7984	16.011	16.2663	16.5012	16.4072	16.178	16.1958	14.9067	15.9886	15.306
2522004626	Leucyl aminopeptidase (aminopeptidase T) [Thermacetogenium phaeum DSM 12270 : CP003732] (-)strand	12	47.6	33.606	90.316	16.4194	17.3702	15.8714	15.8913	16.0661	15.3903	16.6079	17.7593	16.1491	16.0386	16.2351	16.1162	16.5883	18.2554	16.1818	15.554	16.5807	15.6077
2522004938	LSU ribosomal protein L12P [Thermacetogenium phaeum DSM 12270 : CP003732] (-)strand	11	82.5	13.174	90.124	18.6071	17.4197	18.185	18.3526	17.6144	18.1754	18.6262	17.0341	17.9289	18.4014	17.551	17.8903	18.4601	17.2845	17.9584	16.3895	17.6886	17.151
2522002751	membrane-bound serine protease (ClpP class) [Thermacetogenium phaeum DSM 12270 : CP003732] (-)strand	10	27	46.14	90.022	16.3862	15.6131	16.3671	15.7609	14.843	15.545	16.0782	14.864	16.0045	15.5247	14.4309	16.1144	16.3405	15.5415	16.3072	15.5722	14.9254	14.9147
2522004079	magnesium chelatase subunit I [Thermacetogenium phaeum DSM 12270 : CP003732] (+)strand	12	38.8	45.448	89.686	16.8246	16.826	16.7605	15.8792	17.2836	16.1515	16.4307	16.4609	16.5158	15.6391	16.8323	16.2854	16.4746	16.8117	16.3327	15.0444	16.906	15.618
2522003168	two-component system, NtrC family, sensor kinase [Thermacetogenium phaeum DSM 12270 : CP003732] (+)strand	15	35	63.19	89.461	16.3823	16.3351	17.1326	15.5003	17.0006	16.7748	16.2616	15.997	16.9872	15.7086	17.3129	17.2788	16.4859	16.6269	17.2358	15.9145	17.2944	16.6747
2522004900	LSU ribosomal protein L15P [Thermacetogenium phaeum DSM 12270 : CP003732] (-)strand	9	56.2	15.664	89.39	17.441	16.4412	16.8109	16.4097	17.1067	16.9016	17.1963	15.8138	16.4993	16.5922	17.3936	16.7556	16.5848	16.0919	16.3602	15.1697	17.5265	15.91
2522002953	septum site-determining protein MinC [Thermacetogenium phaeum DSM 12270 : CP003732] (+)strand	10	31.7	40.865	89.225	16.3982	15.8552	15.9551	15.4919	15.8624	16.6471	16.3351	15.4042	15.8355	15.6173	16.0497	16.8123	16.2072	16.0089	15.7345	14.5454	16.1485	15.9064
2522003500	protein of unknown function (DUF4115) [Thermacetogenium phaeum DSM 12270 : CP003732] (+)strand	8	35.8	27.473	89.152	15.6142	14.796	15.5837	15.2742	14.4471	15.5404	16.4812	15.1886	16.2447	16.105	15.3412	16.7029	15.9961	14.9913	15.9095	14.1661	14.9098	15.3975
2522002827	transcriptional regulator, IclR family [Thermacetogenium phaeum DSM 12270 : CP003732] (+)strand	10	38.7	28.843	89.119	15.845	15.1035	15.968	14.9151	14.9898	15.6121	16.2326	15.2228	16.2644	15.3751	15.5474	16.0144	16.6679	15.7661	16.4774	14.989	15.9448	15.7471
2522004704	Short C-terminal domain-containing protein [Thermacetogenium phaeum DSM 12270 : CP003732] (+)strand	8	55.7	20.205	88.878	17.321	16.3081	16.6005	15.8684	16.114	16.5882	16.8965	15.7433	16.5159	15.3887	15.5307	16.7221	16.9717	15.9939	16.206	14.739	15.9961	16.11
2522003982	Uncharacterized conserved protein YloU, alkaline shock protein (Asp23) family [Thermacetogenium phaeum DSM 12270 : CP003732] (-)strand	5	37.7	13.859	88.853	16.1112	15.5944	16.2201	15.3243	15.3854	16.3213	15.889	15.0967	16.1159	14.9527	15.1882	16.5139	16.4153	15.9406	16.744	14.979	16.0229	15.7097
2522003839	GTP cyclohydrolase I [Thermacetogenium phaeum DSM 12270 : CP003732] (-)strand	10	57.8	21.06	88.847	16.8248	15.514	16.2501	15.7126	15.688	15.9724	16.8424	15.6588	16.4103	16.2112	16.2594	16.7748	16.4451	15.7714	16.1727	14.668	16.2129	15.507
2522002932	hypothetical protein [Thermacetogenium phaeum DSM 12270 : CP003732] (+)strand	12	53.5	30.438	88.266	16.831	16.3685	16.5375	15.9514	16.3173	15.8873	16.3774	15.7837	16.0175	15.306	15.7454	15.9449	16.2531	16.256	15.847	14.9127	16.0513	15.2136
2522004323	2-isopropylmalate synthase [Thermacetogenium phaeum DSM 12270 : CP003732] (-)strand	11	27.1	59.054	87.913	16.9904	16.0355	16.7573	15.776	15.6964	15.927	16.5399	15.268	16.2898	15.5912	15.5673	15.9197	16.8291	16.0568	16.5308	14.9215	15.9483	15.5244
2522005040	Transcriptional regulator containing PAS, AAA-type ATPase, and DNA-binding Fis domains [Thermacetogenium phaeum DSM 12270 : CP003732] (-)strand	19	34.1	66.632	87.534	15.9909	17.2806	16.0589	16.0513	16.5569	15.7634	16.1902	16.9687	16.245	16.9321	17.1316	16.3373	15.8441	17.3188	16.0827	15.4491	16.8605	15.2523
2522004781	hypothetical protein [Thermacetogenium phaeum DSM 12270 : CP003732] (-)strand	11	71.4	18.844	87.524	16.6594	16.2938	16.6236	15.446	16.4504	16.5049	16.6869	15.8777	16.5432	15.6431	16.3209	16.6121	17.2981	16.9806	17.3587	16.2041	17.4315	17.1771
2522004597	Chromosome partitioning ATPase, Mrp family, contains Fe-S cluster [Thermacetogenium phaeum DSM 12270 : CP003732] (-)strand	7	31.8	30.765	86.518	15.2452	16.2177	15.2931	14.7244	15.4344	14.7546	14.302	15.2286	14.7015	14.0506	14.4883	14.4323	14.8417	16.0244	15.183	14.4869	15.2677	13.946
2522002805	2,3-diketo-5-methylthiopentyl-1-phosphate enolase [Thermacetogenium phaeum DSM 12270 : CP003732] (-)strand	12	35.4	47.995	86.287	16.7743	16.1522	16.7005	15.8387	15.7998	16.0706	16.8567	15.8439	16.5549	15.7727	16.4846	16.4318	16.7521	16.2368	16.3909	14.9204	16.3386	15.9832
2522003640	hypothetical protein [Thermacetogenium phaeum DSM 12270 : CP003732] (+)strand	15	37.6	47.664	86.281	16.8205	16.1836	16.3904	15.9189	15.6929	16.2843	16.4383	15.8227	16.0987	15.8519	15.5649	16.3108	16.567	16.1578	16.2349	15.2057	15.9304	15.793
2522004449	histidine triad (HIT) family protein [Thermacetogenium phaeum DSM 12270 : CP003732] (-)strand	11	93.8	12.274	85.863	16.1978	16.1235	15.6624	17.1096	16.2245	15.5798	16.4015	15.8203	15.4335	17.451	16.1993	15.8942	16.8028	16.7776	16.1536	18.0556	17.0954	15.9745
2522004545	protein of unknown function (DUF1788) [Thermacetogenium phaeum DSM 12270 : CP003732] (-)strand	6	45.5	21.676	85.505	16.4056	15.7494	16.0816	14.905	15.8137	15.7591	16.1016	15.1588	15.4761	13.9327	15.5781	15.7305	16.3604	15.8521	15.9427	14.5833	16.0624	15.465
2522002626	asparagine synthase (glutamine-hydrolysing) [Thermacetogenium phaeum DSM 12270 : CP003732] (+)strand	13	26.7	57.91	85.315	16.8451	16.3438	16.8103	15.4375	15.9643	16.3781	16.7425	16.0463	16.5371	15.3113	16.0599	16.7576	17.3327	16.9216	17.2153	14.8836	16.8589	16.4239
2522003597	histidyl-tRNA synthetase [Thermacetogenium phaeum DSM 12270 : CP003732] (+)strand	16	39.3	48.626	85.2	17.6532	17.2154	17.2583	16.7101	16.4421	16.7755	17.3357	16.5325	17.2686	16.7675	16.7066	17.0873	17.6854	17.2261	17.4037	15.8174	17.0145	16.489
2522003197	phosphoribosylformylglycinamidine cyclo-ligase [Thermacetogenium phaeum DSM 12270 : CP003732] (+)strand	8	28.6	37.165	85.165	15.6412	15.4239	15.566	14.824	15.5316	14.9902	15.5002	14.9511	15.3813	14.939	15.4948	15.4644	15.1412	15.2205	15.2114	14.1674	15.2006	14.1728
2522005089	peptide chain release factor 1 [Thermacetogenium phaeum DSM 12270 : CP003732] (-)strand	10	32	40.796	84.599	15.4926	15.1817	15.4225	16.3789	15.4337	14.7365	14.7254	14.2046	14.9615	16.3151	14.4898	14.9865	14.384	14.2861	14.3929	14.4814	14.9193	13.5579
2522003975	Exodeoxyribonuclease VII small subunit [Thermacetogenium phaeum DSM 12270 : CP003732] (-)strand	5	69.6	10.169	83.059	17.0165	15.7323	16.2198	15.0748	15.9474	16.4309	16.7509	15.0081	15.9193	14.4552	15.8786	16.1153	16.6391	15.4099	15.9852	13.8174	16.0314	15.6799
2522003196	amidophosphoribosyltransferase [Thermacetogenium phaeum DSM 12270 : CP003732] (+)strand	5	16.6	50.926	83.031	15.2615	14.5576	14.7477	13.8008	14.1787	14.5904	15.0998	14.1238	14.6606	13.6436	14.1418	14.7698	15.1879	14.6985	14.7463	13.213	14.6147	13.9974
2522004599	hypothetical protein [Thermacetogenium phaeum DSM 12270 : CP003732] (-)strand	3	36.7	15.669	82.709	14.3385	14.6161	13.8771	13.2144	14.8056	13.8982	14.2521	14.15	13.6815	13.4724	14.6855	14.2958	13.7665	14.2013	13.3571	14.7681	14.5641	13.1379
2522003233	imidazoleglycerol-phosphate dehydratase [Thermacetogenium phaeum DSM 12270 : CP003732] (+)strand	7	52.8	20.928	82.705	15.2538	14.5425	14.9196	14.5347	14.8418	14.4288	14.994	14.1402	14.4123	14.0462	14.2971	14.4877	15.5751	15.3101	15.0014	14.8108	15.7161	14.5837
2522004892	SSU ribosomal protein S11P [Thermacetogenium phaeum DSM 12270 : CP003732] (-)strand	6	41.9	13.873	82.671	16.5959	15.8743	16.2892	15.5859	15.9092	16.256	16.9791	15.6998	16.4172	16.0387	16.3561	16.7576	16.7337	16.2347	16.3786	14.4974	16.6755	16.1372
2522002997	putative sigma-54 modulation protein [Thermacetogenium phaeum DSM 12270 : CP003732] (+)strand	9	30.5	20.166	82.49	18.4621	17.2342	17.1965	18.1302	17.0786	17.117	18.2452	16.7191	17.0382	17.6558	17.0061	17.8533	18.5289	17.1693	16.9203	17.2449	17.093	16.7675
2522003731	RNA-binding protein Hfq [Thermacetogenium phaeum DSM 12270 : CP003732] (-)strand	4	42.2	10.167	82.098	15.8218	15.336	15.7286	15.1943	14.8425	15.5255	14.9504	14.2547	15.1202	15.7274	14.5304	14.8245	15.0749	15.02	15.047	13.991	14.6839	14.5728
2522005074	F-type H+-transporting ATPase subunit b [Thermacetogenium phaeum DSM 12270 : CP003732] (-)strand	11	49.1	18.548	82.082	18.0787	16.9029	17.3333	16.849	17.0507	17.5069	18.2666	16.8787	17.5903	17.3468	17.476	18.1297	17.8813	16.7798	17.0927	15.7541	17.2065	16.9911
2522003784	diaminopimelate epimerase [Thermacetogenium phaeum DSM 12270 : CP003732] (-)strand	7	28.8	32.934	82.031	15.7475	15.7119	15.6357	15.5026	16.2011	14.9558	15.5821	15.0786	15.2409	15.1672	15.6116	15.0034	15.7867	16.1375	15.6589	15.5637	16.3448	14.717
2522003288	pyruvate kinase [Thermacetogenium phaeum DSM 12270 : CP003732] (+)strand	15	29.8	62.411	81.985	16.4995	16.508	16.8532	16.1533	16.1459	16.3628	16.5241	16.2206	16.7713	16.65	16.2548	16.765	15.8969	16.1798	16.1791	14.587	15.9139	15.4673
2522003627	anaerobic ribonucleoside-triphosphate reductase activating protein [Thermacetogenium phaeum DSM 12270 : CP003732] (+)strand	5	33.5	18.512	81.423	15.8102	15.2309	14.6978	13.7402	15.8068	14.7742	15.6412	14.4708	14.8214	14.2067	15.4742	14.8258	15.0979	14.7525	14.374	14.9904	15.3842	14.3498
2522003230	ATP phosphoribosyltransferase regulatory subunit [Thermacetogenium phaeum DSM 12270 : CP003732] (+)strand	11	31.5	44.035	81.377	16.6565	15.857	16.4916	15.6967	15.8776	16.3744	16.3433	15.2551	16.3336	15.4664	15.832	16.4712	17.166	16.7769	17.0168	15.7231	17.0635	16.6745
2522003861	CO dehydrogenase maturation factor [Thermacetogenium phaeum DSM 12270 : CP003732] (-)strand	9	45.7	26.861	81.166	16.4944	17.1231	16.2099	15.7217	16.9866	15.983	15.7919	16.2849	16.0543	15.1593	16.6253	15.8587	16.1842	17.3048	16.3104	16.3388	16.7387	15.28
2522004852	peptide/nickel transport system substrate-binding protein [Thermacetogenium phaeum DSM 12270 : CP003732] (-)strand	16	35.1	58.719	81.16	16.7316	17.2793	16.9024	16.5053	16.9788	16.226	16.5036	17.009	16.7204	16.5181	17.5011	16.7572	16.559	17.3087	16.7677	15.2962	17.3217	15.9195
2522004734	C4-dicarboxylate-binding protein DctP [Thermacetogenium phaeum DSM 12270 : CP003732] (-)strand	10	31.4	38.487	80.919	16.975	16.2263	16.4219	15.7128	15.4399	17.1078	16.8925	15.9872	16.3184	15.9436	15.5652	17.3151	16.4617	15.8384	15.9294	14.5164	15.3421	15.9086
2522004268	NAD(P)H-hydrate repair enzyme Nnr, NAD(P)H-hydrate dehydratase domain [Thermacetogenium phaeum DSM 12270 : CP003732] (-)strand	10	43.9	31.011	80.826	16.3601	17.2095	16.5934	15.2556	16.163	15.7428	15.5587	16.5412	15.7229	15.4577	16.0001	15.4364	16.3519	17.3845	16.5774	14.6744	16.8182	15.5045
2522004782	RAMP superfamily protein [Thermacetogenium phaeum DSM 12270 : CP003732] (-)strand	16	41.6	40.772	80.632	16.9298	16.9896	17.3885	16.5203	16.4784	17.5406	16.6148	16.3723	17.1727	16.4318	16.3625	17.8543	16.7216	16.9839	17.2722	15.7234	16.7237	16.8308
2522003056	ethanolamine utilization protein EutM [Thermacetogenium phaeum DSM 12270 : CP003732] (+)strand	7	77.1	10.823	80.091	14.8925	15.1345	14.8455	16.1545	15.9841	16.6824	15.4676	15.3224	15.3892	16.5447	16.1112	17.1753	14.4322	15.0002	14.4641	14.8416	16.1103	15.7924
2522004458	GTP-binding protein LepA [Thermacetogenium phaeum DSM 12270 : CP003732] (-)strand	9	22.7	67.146	79.455	15.5712	14.9687	15.2823	14.584	14.4532	15.0068	14.8366	13.7419	14.3168	14.5256	14.586	14.7637	16.0291	15.5147	15.2134	14.8409	15.222	15.1227
2522002470	FAD binding domain-containing protein [Thermacetogenium phaeum DSM 12270 : CP003732] (+)strand	11	22.1	60.549	78.481	15.0868	15.0791	15.0687	15.0029	14.9832	14.988	16.0031	15.8839	16.4866	16.4005	15.8893	16.8235	15.123	15.2509	15.6227	14.9213	15.1946	14.5432
2522005010	HD domain-containing protein [Thermacetogenium phaeum DSM 12270 : CP003732] (-)strand	10	63.8	20.021	78.208	15.3816	16.1645	15.4009	14.8409	16.9996	15.3677	15.0726	15.8211	15.214	14.6935	16.7953	15.1735	14.7902	15.9918	14.827	14.6929	16.4178	14.4518
2522002776	4Fe-4S dicluster domain-containing protein [Thermacetogenium phaeum DSM 12270 : CP003732] (+)strand	10	52.6	27.634	77.611	16.925	15.6311	17.0404	15.3725	16.4394	16.7685	16.4671	15.6908	16.631	15.4188	16.8276	17.1769	16.5403	15.7959	16.7036	14.9188	17.0586	16.7106
2522003680	LSU ribosomal protein L20P [Thermacetogenium phaeum DSM 12270 : CP003732] (+)strand	4	31.9	13.776	77.596	16.3849	14.5688	15.4926	14.4415	14.5725	15.698	16.7502	14.4083	15.8774	14.2212	15.0353	15.5392	16.1553	14.9882	16.1227	13.9111	15.6134	15.1793
2522003189	hypoxanthine phosphoribosyltransferase [Thermacetogenium phaeum DSM 12270 : CP003732] (+)strand	10	62	21.022	76.883	15.4977	14.9822	14.6298	15.0156	15.5227	14.6632	16.2931	16.2425	15.6298	16.1029	16.6944	16.1572	16.0311	15.9475	15.2927	15.8521	16.3138	15.08
2522003878	uroporphyrinogen III methyltransferase / synthase [Thermacetogenium phaeum DSM 12270 : CP003732] (-)strand	10	29.4	55.132	76.872	15.678	15.3566	15.8213	14.0998	14.8881	14.7119	15.7286	15.1844	15.7813	14.1815	15.1189	14.8522	15.9211	16.1343	15.9391	14.2587	15.9085	14.9014
2522004794	transporter, NhaC family [Thermacetogenium phaeum DSM 12270 : CP003732] (+)strand	7	16.6	50.688	76.744	15.4252	14.9983	17.4805	16.0449	16.4499	17.8482	15.0649	14.63	17.4346	15.4909	16.079	17.2415	15.3181	15.3695	17.7978	15.5409	16.1781	16.4547
2522004385	arginine utilization regulatory protein [Thermacetogenium phaeum DSM 12270 : CP003732] (-)strand	8	20.9	54.02	76.458	14.7873	15.753	15.1106	14.7788	14.5777	15.0211	13.9597	14.8713	14.4524	14.1431	13.7348	14.72	15.5646	16.7975	15.53	14.7398	15.2654	15.1666
2522004322	Uncharacterized conserved protein YlxW, UPF0749 family [Thermacetogenium phaeum DSM 12270 : CP003732] (+)strand	8	46.3	26.043	76.419	14.4546	14.3742	14.5385	14.9149	14.8864	16.0571	14.8139	14.4299	14.8941	15.6305	14.9925	16.8814	15.1235	14.7317	15.1794	14.8334	15.7669	16.1835
2522003480	ribosome-binding factor A [Thermacetogenium phaeum DSM 12270 : CP003732] (+)strand	5	44	13.432	76.379	16.1189	15.5111	15.3087	16.5524	15.28	15.1576	15.7957	14.8675	14.9091	16.0977	15.0118	15.2106	15.8713	15.3147	14.8873	15.7407	15.1036	14.5352
2522003488	Predicted Zn-dependent peptidase [Thermacetogenium phaeum DSM 12270 : CP003732] (+)strand	7	19.3	47.534	75.872	16.0153	15.8736	15.9743	15.2622	16.0105	15.4697	16.223	15.9115	15.905	15.5265	16.2476	16.0791	15.6149	15.7006	15.2951	14.318	15.9608	14.7056
2522004911	LSU ribosomal protein L16P [Thermacetogenium phaeum DSM 12270 : CP003732] (-)strand	7	49.7	16.191	75.735	15.9413	15.1319	15.5749	14.479	15.1466	15.4735	16.168	15.144	15.8768	15.2833	15.5533	15.8211	15.6995	15.1087	15.4537	13.8202	15.2976	14.9211
2522003234	imidazole glycerol phosphate synthase subunit hisH [Thermacetogenium phaeum DSM 12270 : CP003732] (+)strand	7	41.9	22.048	75.46	16.5361	16.2156	15.7354	15.1513	16.5724	15.7631	16.2563	15.9967	15.6006	15.2626	16.3326	15.831	16.0855	16.1274	15.8333	15.377	16.3266	15.2783
2522002950	rod shape-determining protein MreC [Thermacetogenium phaeum DSM 12270 : CP003732] (+)strand	13	52.9	30.533	75.194	17.0722	16.7014	16.7963	17.1413	16.5037	17.269	17.2563	16.3515	16.9144	16.3211	16.5719	17.7279	17.5879	17.0402	17.1005	17.6286	16.9471	17.6402
2522004157	DNA-binding regulatory protein, YebC/PmpR family [Thermacetogenium phaeum DSM 12270 : CP003732] (-)strand	9	35.8	28.056	74.637	15.8136	16.1132	15.5483	16.5567	15.1026	15.3179	14.6913	14.3292	14.4064	15.9861	13.8305	15.2523	15.7667	15.6155	15.3759	15.7339	15.3256	14.9662
2522003671	malate dehydrogenase (oxaloacetate-decarboxylating) [Thermacetogenium phaeum DSM 12270 : CP003732] (+)strand	7	22.5	50.624	74.289	15.4201	15.0261	14.7898	15.067	14.8767	14.7156	15.6451	15.1571	14.8785	15.296	15.2381	15.2348	15.6063	15.5179	15.0029	13.8003	15.4164	14.6902
2522004902	LSU ribosomal protein L18P [Thermacetogenium phaeum DSM 12270 : CP003732] (-)strand	8	53.7	13.502	74.128	16.8439	15.6348	16.3473	15.6991	15.1882	16.3605	16.9516	15.1362	16.0099	15.2233	15.2398	16.43	17.0377	15.8876	16.213	14.2708	15.8353	16.1935
2522002876	precorrin-6Y C5,15-methyltransferase (decarboxylating) [Thermacetogenium phaeum DSM 12270 : CP003732] (+)strand	10	23.9	48.889	73.656	16.2504	16.6027	16.5223	15.483	15.9323	15.6473	15.707	16.1289	16.1138	15.0084	15.3327	15.3309	16.3123	16.9413	16.7634	15.1853	16.3683	15.7941
2522002443	Adenylosuccinate synthetase [Thermacetogenium phaeum DSM 12270 : CP003732] (+)strand	12	34.3	46.996	73.581	16.906	16.5506	16.6514	16.5504	16.8098	15.994	16.733	16.1791	16.6484	16.4207	16.3195	15.9753	15.6622	15.6514	15.4728	14.8732	15.8283	14.9548
2522003231	ATP phosphoribosyltransferase [Thermacetogenium phaeum DSM 12270 : CP003732] (+)strand	8	42.9	24.841	73.571	16.9102	16.3148	16.6013	15.7258	16.3054	16.1907	16.3219	15.6324	16.1407	15.5738	15.5891	15.9391	16.8729	16.645	16.5535	15.373	16.7731	15.8915
2522002514	molybdate transport system substrate-binding protein [Thermacetogenium phaeum DSM 12270 : CP003732] (+)strand	10	44.6	29.388	72.523	15.72	15.8898	16.4339	15.8469	15.4519	16.8331	15.6109	15.5791	16.3073	15.952	15.3909	16.8658	15.2039	15.5562	15.9882	14.2198	15.4138	16.0448
2522004048	succinyl-diaminopimelate desuccinylase [Thermacetogenium phaeum DSM 12270 : CP003732] (-)strand	3	9.5	48.365	72.248	12.894	12.856	13.313	11.7674	13.1204	13.3151	12.9806	12.7451	13.2804	12.0956	13.4684	13.9994	13.4995	13.7434	13.9276	11.8782	14.2044	13.8267
2522005168	stage V sporulation protein G [Thermacetogenium phaeum DSM 12270 : CP003732] (-)strand	8	81.2	9.5639	71.616	16.282	17.1818	16.0136	16.8793	17.5851	16.6144	15.8078	16.5457	15.6061	16.6352	17.158	16.4279	16.0272	17.0738	16.0418	16.2856	17.6772	16.0478
2522004474	NADH-quinone oxidoreductase subunit I [Thermacetogenium phaeum DSM 12270 : CP003732] (-)strand	14	92.2	13.144	71.512	17.4652	17.3164	17.8257	16.4957	16.6298	17.6131	17.6553	17.2937	17.9538	16.8606	16.9012	18.0188	17.6449	17.6287	18.1228	15.8232	17.0289	17.2094
2522002507	formylmethanofuran dehydrogenase subunit E [Thermacetogenium phaeum DSM 12270 : CP003732] (+)strand	10	58.2	20.41	71.447	15.4163	15.3127	14.9684	15.8449	15.3252	14.744	15.5053	15.5619	15.1499	16.8959	15.0903	15.1903	16.2523	16.3188	15.931	17.0541	15.9011	15.4969
2522003707	2,4-dienoyl-CoA reductase [Thermacetogenium phaeum DSM 12270 : CP003732] (+)strand	11	17.1	80.913	71.176	16.4192	15.7351	16.2816	16.9054	15.7686	16.6104	16.5055	15.6201	16.3861	17.34	16.058	17.2151	15.8148	15.1658	15.9581	15.4898	15.3987	15.189
2522003345	Uncharacterized conserved protein YloU, alkaline shock protein (Asp23) family [Thermacetogenium phaeum DSM 12270 : CP003732] (+)strand	8	70.3	12.897	70.947	16.5845	16.0333	16.4679	16.0143	15.7832	16.3603	16.0379	15.0541	16.2913	15.3981	15.2419	15.9788	15.7286	15.5215	15.7751	14.1309	15.3983	14.7065
2522005244	Glycosyltransferase involved in cell wall bisynthesis [Thermacetogenium phaeum DSM 12270 : CP003732] (-)strand	11	28.3	51.35	70.637	16.0748	15.4688	16.4878	16.5101	16.2626	16.2558	16.0354	15.467	16.433	16.6382	16.4411	16.4856	15.4676	15.2779	15.9107	14.9308	16.327	15.3949
2522003921	chorismate mutase [Thermacetogenium phaeum DSM 12270 : CP003732] (-)strand	6	64	13.845	70.398	15.0671	15.1999	14.6294	14.6307	14.5851	14.3378	15.0438	15.0603	14.6019	14.9211	15.9327	14.7278	14.6137	15.1082	14.2737	14.801	15.2746	14.0905
2522003684	cell division protein ZapA [Thermacetogenium phaeum DSM 12270 : CP003732] (+)strand	6	51.8	12.856	70.35	16.6184	15.7956	15.3599	15.3631	15.9838	15.8126	16.1325	14.9486	14.7994	15.1149	15.3015	15.3674	16.4518	15.758	15.3668	15.8291	16.0741	15.5948
2522002590	O-Antigen ligase [Thermacetogenium phaeum DSM 12270 : CP003732] (+)strand	18	21	102.5	70.323	16.5217	16.2166	16.8959	16.4845	15.9947	16.5688	16.175	15.5609	16.6413	16.1993	15.7543	16.7669	16.1678	15.8676	16.6165	15.2271	15.7603	15.5404
2522002573	hypothetical protein [Thermacetogenium phaeum DSM 12270 : CP003732] (-)strand	6	69.4	13.304	70.204	14.6774	15.1904	14.692	13.8727	14.3919	13.9959	15.0184	15.2587	14.8781	14.6197	14.456	14.4151	15.2028	15.4738	15.0718	14.1859	14.9166	14.0492
2522002916	Radical SAM superfamily enzyme YgiQ, UPF0313 family [Thermacetogenium phaeum DSM 12270 : CP003732] (+)strand	8	16.7	55.951	69.892	14.8048	17.0998	15.0976	14.3014	15.865	14.5834	15.027	16.5881	15.3249	14.5868	15.4094	15.339	15.4305	17.4293	15.5764	14.8295	15.9731	14.9651
2522002818	ATP-dependent Clp protease ATP-binding subunit ClpX [Thermacetogenium phaeum DSM 12270 : CP003732] (+)strand	14	43.9	46.596	69.75	13.9397	14.4846	13.9478	13.4448	14.0876	14.1597	15.1857	15.5382	15.3546	15.6226	15.8211	15.8519	15.4105	16.1099	15.5424	15.5615	16.0272	15.4634
[truncated: 714 more rows]

## Sheet: area
MajorityProteinIDs	Anotation	Peptides	SequenceCoverage___	Mol_Weight_kDa_	Score	threonine_syn1_TP1126	threonine_syn2_TP2126	threonine_syn3_TP3126	threonine_syn1_TP1126	threonine_syn2_TP2126	threonine_syn3_TP3126		serine_syn1_TP1127	serine_syn2_TP2127	serine_syn3_TP3127	serine_syn1_TP1127	serine_syn2_TP2127	serine_syn3_TP3127		glycine_syn1_TP1128	glycine_syn2_TP2128	glycine_syn3_TP3128	glycine_syn1_TP1128	glycine_syn2_TP2128	glycine_syn3_TP3128		threonine_A1_TP1129	threonine_A2_TP2129	threonine_A3_TP3129	threonine_A1_TP1129	threonine_A2_TP2129	threonine_A3_TP3129		serine_A1_TP1130	serine_A2_TP2130	serine_A3_TP3130	serine_A1_TP1130	serine_A2_TP2130	serine_A3_TP3130		glycine_A1_TP1131	glycine_A2_TP2131	glycine_A3_TP3131	glycine_A1_TP1131	glycine_A2_TP2131	glycine_A3_TP3131
[truncated: 1,330 more rows]

[truncated: 2 more sheets: z score, max and min]
