# Supplementary material for: Amino acid metabolism of the thermophilic acetogen Thermacetogenium phaeum
Source: PLoS One. 2025 Dec 3;20(12):e0336914. doi: 10.1371/journal.pone.0336914 (PMC12674515; doi:10.1371/journal.pone.0336914)
Supplement: S4 File — (XLSX) [file pone.0336914.s023.xlsx]

## Sheet: 1glycine axenic 
			10mM axenic glycine
			55 °C			61 °C
date and time	duration	blank	49	50	51	46	47	48
2025-02-24 14:30:00	0	-0.121	0.072	0.072	0.073	0.095	0.085	0.057
2025-02-25 19:00:00	28.5	-0.12	0.039	0.058	0.05	0.068	0.068	0.042
2025-02-27 12:00:00	69.5	-0.119	0.03	0.08	0.049	0.042	0.054	0.043
2025-02-28 19:00:00	100.5	-0.114	0.033	0.215	0.093	0.058	0.059	0.071
2025-03-04 10:30:00	188	-0.114	0.351	0.339	0.302	0.155	0.167	0.232
2025-03-05 11:30:00	213	-0.115	0.397	0.353	0.305	0.152	0.189	0.258
2025-03-07 10:30:00	260	-0.116	0.362	0.326	0.315	0.189	0.198	0.257
2025-03-11 16:00:00	361.5	-0.117	0.197	0.169	0.271	0.266	0.248	0.243
2025-03-13 18:00:00	411.5	-0.115	0.122	0.128	0.204	0.204	0.255	0.252
			average	std		average	std
		0	0.0723333	0.00057735		0.079	0.0196977
		28.5	0.049	0.00953939		0.0593333	0.0150111
		69.5	0.053	0.0252389		0.0463333	0.00665833
		100.5	0.113667	0.0927434		0.0626667	0.00723418
		188	0.330667	0.0255408		0.184667	0.0414287
		213	0.351667	0.0460145		0.199667	0.053799
		260	0.334333	0.0245832		0.214667	0.0369369
		361.5	0.212333	0.0527004		0.252333	0.0120968
		411.5	0.151333	0.0457092		0.237	0.0286182
		generation	2.64131			1.9948
		time	118.5	hour		118.5	hour
		doubling time	44.864	hour		59.4044	hour
		growth rate	0.0154527	hour-1		0.0116704	hour-1

## Sheet: 2glycine syntrophic
			10mM syntrophic glycine
			55 °C			61 °C
date and time	duration	blank	25	26	27	28	29	30
2025-01-27 18:00:00	0	-0.119	0.072	0.108	0.078	0.067	0.075	0.075
2025-01-28 17:00:00	23	-0.12	0.098	0.135	0.1	0.095	0.124	0.119
2025-01-29 17:30:00	47.5	-0.12	0.233	0.254	0.228	0.268	0.32	0.333
2025-01-30 18:00:00	72	-0.115	0.359	0.378	0.355	0.398	0.414	0.412
2025-01-31 17:30:00	95.5	-0.116	0.417	0.475	0.441	0.38	0.388	0.383
2025-02-01 15:30:00	117.5	-0.116	0.4	0.449	0.429	0.369	0.377	0.354
2025-02-02 13:30:00	139.5	-0.118	0.395	0.428	0.411	0.279	0.315	0.273
2025-02-03 19:30:00	169.5	-0.117	0.375	0.417	0.399	0.158	0.207	0.137
2025-02-04 17:00:00	191	-0.12	0.395	0.4	0.385	0.135	0.156	0.128
2025-02-05 18:30:00	216.5	-0.118	0.367	0.393	0.366	0.137	0.156	0.119
2025-02-06 18:00:00	240	-0.117	0.343	0.38	0.371	0.133	0.135	0.119
2025-02-07 17:00:00	263	-0.122	0.326	0.36	0.346	0.126	0.13	0.111
			average	std		average	std
		0	0.086	0.0192873		0.0723333	0.0046188
		23	0.111	0.0208087		0.112667	0.0155027
		47.5	0.238333	0.0137961		0.307	0.0343948
		72	0.364	0.0122882		0.408	0.0087178
		95.5	0.444333	0.0291433		0.383667	0.00404145
		117.5	0.426	0.0246374		0.366667	0.0116762
		139.5	0.411333	0.0165025		0.289	0.0227156
		169.5	0.397	0.0210713		0.167333	0.0359212
		191	0.393333	0.00763763		0.139667	0.0145717
		216.5	0.375333	0.015308		0.137333	0.0185023
		240	0.364667	0.0192959		0.129	0.0087178
		263	0.344	0.017088		0.122333	0.0100167
		generation	2.00108			1.85651
		time	72.5	hour		49	hour
		doubling time	36.2304	hour		26.3936	hour
		growth rate	0.0191351	hour-1		0.0262666	hour-1

## Sheet: 3serine axenic
			40mM axenic L-serine			40mM axenic L-serine
			55 °C			61 °C
date and time	duration	blank	1	2	3	4	5	6
2025-01-10 14:00:00	0	-0.177	0.045	0.009	0.084	0.079	0.013	0.041
2025-01-11 14:00:00	24	-0.157	0.04	0.046	0.085	0.061	0.012	0.051
2025-01-12 14:00:00	48	-0.132	0.07	0.083	0.098	0.104	0.077	0.067
2025-01-13 14:30:00	72.5	-0.131	0.117	0.146	0.175	0.245	0.44	0.175
2025-01-14 10:00:00	92	-0.133	0.198	0.25	0.284	0.554	0.791	0.389
2025-01-15 10:00:00	116	-0.129	0.37	0.385	0.409	0.943	0.955	0.597
2025-01-16 11:00:00	141	-0.127	0.473	0.46	0.493	0.93	0.897	0.671
2025-01-17 11:00:00	165	-0.123	0.571	0.532	0.573	0.863	0.82	0.675
2025-01-18 15:00:00	193	-0.125	0.637	0.597	0.647	0.406	0.415	0.68
2025-01-19 15:00:00	217	-0.119	0.689	0.626	0.648	0.244	0.28	0.644
2025-01-20 10:00:00	236	-0.126	0.64	0.595	0.652	0.223	0.239	0.569
2025-01-21 10:30:00	260.5	-0.119	0.685	0.613	0.664	0.224	0.239	0.485
2025-01-22 10:30:00	284.5	-0.121	0.696	0.64	0.674
2025-01-23 11:30:00	309.5	-0.117	0.675	0.618	0.679
2025-01-24 11:00:00	333	-0.12	0.679	0.627	0.681
			average	std		average	std
		0	0.046	0.03751		0.0443333	0.033126
		24	0.057	0.0244336		0.0413333	0.0258908
		48	0.0836667	0.0140119		0.0826667	0.0191398
		72.5	0.146	0.029		0.286667	0.137326
		92	0.244	0.0433128		0.578	0.202072
		116	0.388	0.0196723		0.831667	0.203316
		141	0.475333	0.0166233		0.832667	0.140976
		165	0.558667	0.0231157		0.786	0.0985038
		193	0.627	0.0264575		0.500333	0.155661
		217	0.654333	0.0319739		0.389333	0.221281
		236	0.629	0.03005		0.343667	0.195308
		260.5	0.654	0.037027		0.316	0.14655
		284.5	0.67	0.0282135
		309.5	0.657333	0.0341223
		333	0.662333	0.0306159
		generation	2.90574			3.33063
		time	145	hour		68	hour
		doubling time	49.9012	hour		20.4166	hour
		growth rate	0.0138929	hour-1		0.0339563	hour-1

## Sheet: 4serine syntrophic
			40mM syn L-serine						40mM syn L-serine
			55 °C						61 °C
date and time	duration	blank	17	18	35	average	std	duration	36	37	38	average	std
2025-01-22 12:30:00	0	-0.119	0.072	0.086	0.082	0.08	0.0072111	0	0.06	0.089	0.086	0.0783333	0.0159478
2025-01-23 11:30:00	23	-0.117	0.1	0.089	0.094	0.0943333	0.00550757	29	0.104	0.141	0.151	0.132	0.0247588
2025-01-24 11:00:00	46.5	-0.12	0.215	0.22	0.213	0.216	0.00360555	53	0.287	0.365	0.43	0.360667	0.0715984
2025-01-25 14:00:00	73.5	-0.116	0.336	0.306	0.296	0.312667	0.0208167	80	0.409	0.545	0.616	0.523333	0.105187
2025-01-26 16:00:00	99.5	-0.117	0.488	0.407	0.384	0.426333	0.0546291	102	0.429	0.568	0.66	0.552333	0.116294
2025-01-27 16:00:00	123.5	-0.12	0.544	0.442	0.482	0.489333	0.0513939	127.5	0.486	0.653	0.723	0.620667	0.121763
2025-01-28 17:00:00	148.5	-0.12	0.629	0.49	0.593	0.570667	0.0721411	150.5	0.524	0.708	0.82	0.684	0.149452
2025-01-29 17:30:00	173	-0.12	0.706	0.55	0.665	0.640333	0.0808723	175	0.52	0.71	0.763	0.664333	0.127775
2025-01-30 18:00:00	197.5	-0.115	0.735	0.584	0.66	0.659667	0.0755006	200.5	0.499	0.733	0.785	0.672333	0.152346
2025-01-31 17:30:00	221	-0.116	0.76	0.612	0.688	0.686667	0.074009	223	0.465	0.66	0.688	0.604333	0.121476
2025-02-01 15:30:00	243	-0.116	0.734	0.633	0.733	0.7	0.0580259	249	0.486	0.657	0.773	0.638667	0.144376
2025-02-02 13:30:00	265	-0.118	0.804	0.667	0.708	0.726333	0.070316	267.5	0.476	0.65	0.689	0.605	0.113406
2025-02-03 19:30:00	295	-0.117	0.783	0.671	0.672	0.708667	0.0643765	296	0.461	0.613	0.643	0.572333	0.0975773
2025-02-04 17:00:00	316.5	-0.12	0.782	0.673	0.648	0.701	0.0712531	337	0.47	0.58	0.629	0.559667	0.0814269
2025-02-05 18:30:00	342	-0.118	0.725	0.605	0.697	0.675667	0.06278	368	0.452	0.58	0.594	0.542	0.078256
2025-02-06 18:00:00	365.5	-0.117	0.609	0.604	0.68	0.631	0.0425088
					generation	2.76298						1.98719
					time	150	hour					50.5	hour
					doubling time	54.2891	hour					25.4127	hour
					growth rate	0.01277	hour-1					0.0272805	hour-1

## Sheet: 5threonine syntrophic
measurement in cuvette
10mM syn threonine						10mM syn threonine
55 °C						61 °C
duration	1	2	3	average	std	duration	1	2	3	average	std
0	0.006	0.003	0.008	0.00566667	0.00251661	0	0.01	0.028	0.075	0.0376667	0.0335609
19.5	0.024	0.016	0.048	0.0293333	0.0166533	23	0.12	0.146	0.127	0.131	0.0134536
46	0.052	0.042	0.049	0.0476667	0.0051316	29	0.153	0.156	0.153	0.154	0.00173205
67	0.062	0.069	0.064	0.065	0.00360555	50	0.122	0.116	0.128	0.122	0.006
89.5	0.087	0.086	0.068	0.0803333	0.0106927	80	0.121	0.119	0.165	0.135	0.026
141.5	0.111	0.097	0.096	0.101333	0.0083865	97	0.111	0.128	0.11	0.116333	0.010116
189.5	0.095	0.08	0.081	0.0853333	0.0083865	122	0.113	0.103	0.114	0.11	0.00608276
237.5	0.091	0.08	0.11	0.0936667	0.0151767	144	0.097	0.114	0.146	0.119	0.0248797
310.5	0.106	0.09	0.097	0.0976667	0.00802081	194	0.099	0.114	0.103	0.105333	0.00776745
						270	0.114	0.126	0.12	0.12	0.006
						314	0.105	0.098	0.11	0.104333	0.00602771
			generation	4.16046						2.03157
			time	141.5	hour					46	hour
			doubling time	34.0106	hour					22.6426	hour
			growth rate	0.020384	hour-1					0.0306181	hour-1

## Sheet: 6acetate syntrophic
	40mM syn acetate						40mM syn acetate
	55 °C						61 °C
duration	19	20	34	average	standard deviation	duration	39	40	41	average	standard deviation
0	0.071	0.096	0.065	0.0773333	0.0164418	0	0.07	0.072	0.076	0.0726667	0.00305505
23	0.056	0.065	0.068	0.063	0.006245	29	0.112	0.142	0.115	0.123	0.0165227
46.5	0.105	0.065	0.059	0.0763333	0.0250067	53	0.215	0.212	0.207	0.211333	0.00404145
73.5	0.189	0.087	0.055	0.110333	0.0699809	80	0.215	0.208	0.202	0.208333	0.00650641
99.5	0.232	0.173	0.159	0.188	0.0387427	102	0.186	0.178	0.195	0.186333	0.0085049
123.5	0.251	0.223	0.253	0.242333	0.016773	127.5	0.219	0.18	0.209	0.202667	0.0202567
148.5	0.285	0.269	0.25	0.268	0.0175214	150.5	0.24	0.199	0.241	0.226667	0.0239653
173	0.318	0.323	0.342	0.327667	0.0126623	175	0.258	0.202	0.258	0.239333	0.0323316
197.5	0.344	0.364	0.44	0.382667	0.0506491	200.5	0.276	0.209	0.266	0.250333	0.0361432
221	0.371	0.407	0.437	0.405	0.0330454	223	0.272	0.204	0.256	0.244	0.0355528
243	0.39	0.426	0.464	0.426667	0.0370045	249	0.289	0.211	0.285	0.261667	0.0439242
265	0.424	0.47	0.435	0.443	0.0240208	267.5	0.298	0.227	0.299	0.274667	0.0412836
295	0.437	0.493	0.485	0.471667	0.0302875	296	0.313	0.233	0.3	0.282	0.0429302
316.5	0.452	0.512	0.5	0.488	0.031749	337	0.333	0.243	0.316	0.297333	0.0478156
342	0.451	0.528	0.498	0.492333	0.0388115	368	0.333	0.263	0.328	0.308	0.0390512
365.5	0.456	0.548	0.5	0.501333	0.0460145	455.5	0.326	0.284	0.325	0.311667	0.0239653
388.5	0.457	0.555	0.488	0.5	0.0500899
414.5	0.459	0.572	0.489	0.506667	0.0585349
438	0.445	0.575	0.477	0.499	0.0677348
			generation	1.79422						1.54015
			time	124	hour					53	hour
			doubling time	69.1108	hour					34.4121	hour
			growth rate	0.0100313	hour-1					0.0201462	hour-1

## Sheet: threonin axenic 
			10mM axenic threonine
			55 °C
date and time	duration	blank	55	56	57
2025-02-27 12:00:00	0	-0.119	0.077	0.076	0.059
2025-02-28 19:00:00	31	-0.114	0.074	0.139	0.079
2025-03-04 10:30:00	118.5	-0.114	0.195	0.248	0.185
2025-03-05 11:30:00	143.5	-0.115	0.221	0.245	0.204
2025-03-07 11:30:00	191.5	-0.116	0.19	0.23	0.202
2025-03-11 16:00:00	292	-0.117	0.192	0.231	0.195
2025-03-13 18:00:00	342	-0.115	0.209	0.244	0.208
		duration	average	std
		0	0.0706667	0.010116
		31	0.0973333	0.0361709
		118.5	0.209333	0.0338575
		143.5	0.223333	0.0205994
		191.5	0.207333	0.0205264
		292	0.206	0.0217025
		342	0.220333	0.020502

## Sheet: growth rate summary
	growth rate (hour-1 )
substrate and condition	55	61
glycine axenic	0.02	0.01
glycine syntrophic	0.02	0.03
serine axenic	0.01	0.03
serine syntrophic	0.01	0.03
acetate syntrophic	0.01	0.02
threonine syntrophic	0.02	0.03
